# Supplementary material for: Meta-analysis of host transcriptional responses to SARS-CoV-2 infection reveals their manifestation in human tumors
Source: Sci Rep. 2021 Jan 28;11:2459. doi: 10.1038/s41598-021-82221-4 (PMC7844278; doi:10.1038/s41598-021-82221-4)
Supplement: Supplementary file 2 — Supplementary Information 2. [file 41598_2021_82221_MOESM2_ESM.xlsx]

## Sheet: gene-level statistics
"Meta-analysis of host transcriptional responses to SARS-CoV-2 infection reveals their manifestation in human tumors." Fengju Chen, Yiqun Zhang, Richard Sucgang, Sasirekha Ramani, David Corry, Farrah Kheradmand, Chad J. Creighton
			GSE147507	GSE147507	GSE147507	GSE147507	GSE147507	GSE147507	GSE147507	GSE147507	GSE147507	GSE147507	GSE147507	GSE147507	GSE147507	GSE147507	GSE147507	GSE147507	GSE147507	GSE147507	GSE147507	GSE147507	GSE147507	GSE147507	GSE148729	GSE148729	GSE59185	GSE59185	GSE68820	GSE68820	GSE36969	GSE36969	GSE119856	GSE119856	GSE119856	GSE119856	GSE119856	GSE119856	GSE119856	GSE119856	GSE119856	GSE119856	GSE119856	GSE119856	GSE115770	GSE115770	Mick et al.	Mick et al.	Mick et al.
			SARS-CoV-2 (MOI2)	SARS-CoV-2 (MOI2)	SARS-CoV-2 (MOI2)	SARS-CoV-2 (MOI2)	SARS-CoV-2 (MOI2)	SARS-CoV-2 (MOI2)	SARS-CoV-2 (MOI2)	SARS-CoV-2 (MOI2)	SARS-CoV-2 (MOI2)	SARS-CoV-2 (MOI2)	IAV	IAV	RSV (MOI2)	RSV (MOI2)	HPIV3 (MOI 3)	HPIV3 (MOI 3)	IAV (MOI 3)	IAV (MOI 3)	IAVdNS1 (MOI 3)	IAVdNS1 (MOI 3)	IFNB (100U/ml)	IFNB (100U/ml)	Calu3 (series1)	Calu3 (series1)	mouse lung	mouse lung	mouse lung	mouse lung	mouse lung	mouse lung	mouse lung	mouse lung	mouse lung	mouse lung	mouse lung	mouse lung	mouse lung	mouse lung	mouse lung	mouse lung	mouse lung	mouse lung	patient nasal lavage	patient nasal lavage	patient trachea	patient trachea	patient trachea
			three cell line	A549-specific	Calu-3-specific	A549-Calu-3-specific	A549	A549	NHBE	NHBE	Calu-3	Calu-3	A549	A549	A549	A549	A549	A549	NHBE	NHBE	NHBE	NHBE	NHBE	NHBE	SARS-CoV-2 vs mock (12-24hr)	SARS-CoV-2 vs mock (12-24hr)	SARS-CoV-wt vs mock	SARS-CoV-wt vs mock	SARS coronavirus MA15 vs mock	SARS coronavirus MA15 vs mock	SARS coronavirus MA15 vs mock	SARS coronavirus MA15 vs mock	Burkholderia pseudomallei - acute	Burkholderia pseudomallei - acute	Candida albicans	Candida albicans	House dust mite (HDM) allergy	House dust mite (HDM) allergy	Influenza A virus	Influenza A virus	Respiratory syncytial virus (RSV)	Respiratory syncytial virus (RSV)	Toxoplasma gondii	Toxoplasma gondii	viruses (HRV/EV HCoV-NL63 HCoV-HKU1 RSV HBoV ADV HPIV MPV flu)	viruses (HRV/EV HCoV-NL63 HCoV-HKU1 RSV HBoV ADV HPIV MPV flu)	SARS-CoV-2 RPM correlation	SARS-CoV-2 RPM correlation	SARS-CoV-2 RPM correlation
SYMBOL	ENTREZID	GENENAME	signature	signature	signature	signature	ttest	fold (SARS/mock)	ttest	fold (SARS/mock)	ttest	fold (SARS/mock)	fold (IAV/mock)	fold (IAV/mock)	ttest	fold (RSV/mock)	ttest	fold (HPIV3/mock)	ttest	fold (IAV/mock)	ttest	fold (IAV/mock)	ttest	fold (IFNB/mock)	ttest	fold (SARS-CoV-2/mock)	ttest	fold change (SARS/mock)	ttest	fold change (MA15/mock)	ttest	fold change (MA15/mock)	ttest	fold (disease/control)	ttest	fold (disease/control)	ttest	fold (disease/control)	ttest	fold (disease/control)	ttest	fold (disease/control)	ttest	fold (disease/control)	ttest	fold(viral/non-viral)	Pearson's r	t	p
DDX11L1	100287102	DEAD/H-box helicase 11 like 1					#DIV/0!	1	#DIV/0!	1	0.373901	1.02166	#DIV/0!	1	0.373901	1.03082	#DIV/0!	1	#DIV/0!	1	#DIV/0!	1	#DIV/0!	1	0.457688	0.995753	---	---	---	---	---	---	---	---	---	---	---	---	---	---	---	---	---	---	---	---	---	---	---
WASH7P	653635	WASP family homolog 7, pseudogene					0.154625	0.840078	0.873519	1.03559	0.491487	0.899022	0.296151	0.522063	0.181213	0.438929	0.121538	0.361269	0.00120677	0.398586	0.11883	0.6546	0.0002993	0.558317	0.0163211	1.32368	---	---	---	---	---	---	---	---	---	---	---	---	---	---	---	---	---	---	---	---	---	---	---
LOC729737	729737	uncharacterized LOC729737					0.229905	0.7835	0.739105	1.06547	0.114879	1.33954	0.980268	0.98893	0.113743	1.24497	0.0483181	0.792244	0.00771534	0.524429	0.0660897	0.696284	0.0251627	0.690587	---	---	---	---	---	---	---	---	---	---	---	---	---	---	---	---	---	---	---	---	---	---	---	---	---
LOC100133331	100133331	uncharacterized LOC100133331					0.265691	0.85948	0.814822	0.977802	0.203731	1.20781	0.278955	0.625979	0.667	0.946918	0.0453518	0.801974	0.929301	0.987934	0.503687	0.921344	0.0845751	0.756244	---	---	---	---	---	---	---	---	---	---	---	---	---	---	---	---	---	---	---	---	---	---	---	---	---
LOC100288069	100288069	uncharacterized LOC100288069					0.363877	1.10316	0.970921	0.994434	0.0892335	1.35447	0.508463	0.86932	0.803255	1.07209	0.548457	1.21199	0.432349	1.12973	0.647477	0.943961	0.71789	1.05503	---	---	---	---	---	---	---	---	---	---	---	---	---	---	---	---	---	---	---	---	---	---	---	---	---
LINC00115	79854	long intergenic non-protein coding RNA 115					0.152303	0.785406	0.437431	0.898373	0.364341	0.851768	0.0882187	0.505622	0.836696	1.09793	0.943769	0.971323	0.885205	1.01936	0.524458	0.924509	0.675186	1.044	0.123882	1.11879	---	---	---	---	---	---	---	---	---	---	---	---	---	---	---	---	---	---	---	---	---	---	---
FAM41C	284593	family with sequence similarity 41 member C					#DIV/0!	1	0.754534	1.01265	0.373901	0.975132	0.42265	1.06534	#DIV/0!	1	0.373901	1.02359	#DIV/0!	1	#DIV/0!	1	#DIV/0!	1	#DIV/0!	1	---	---	---	---	---	---	---	---	---	---	---	---	---	---	---	---	---	---	0.966966	0.999887	---	---	---
SAMD11	148398	sterile alpha motif domain containing 11		-1			2.92462e-05	0.336249	0.29459	1.37502	0.705781	1.06947	0.217408	0.264861	0.00339753	0.115727	0.0105697	0.193299	0.943021	1.01005	0.704338	1.03269	0.393633	0.934698	0.177231	0.953513	0.241886	1.10701	---	---	0.662415	1.00879	---	---	---	---	---	---	---	---	---	---	---	---	0.00488646	0.961966	---	---	---
NOC2L	26155	NOC2 like nucleolar associated transcriptional repressor				-1	0.000267126	0.47045	0.187918	1.08848	0.00279578	0.548363	0.22891	0.728522	0.113497	0.690299	0.127808	0.633634	0.0653981	0.910171	0.00464981	0.765765	0.000348688	0.769789	0.14912	0.859233	0.0478478	1.47087	0.0119655	1.21108	0.0436561	1.29401	3.87847e-07	1.69602	8.87967e-06	0.574257	1.63086e-05	1.30942	1.04227e-06	1.78603	0.00222164	1.30209	0.00852714	1.10372	5.73708e-10	0.758388	0.14946	2.11081	0.0360633
KLHL17	339451	kelch like family member 17		-1			0.0019201	0.47965	0.930661	1.02393	0.0501746	0.733187	0.266266	0.55316	0.00674443	0.613262	0.0242842	0.482503	0.022463	0.682312	0.0715843	0.742401	0.00840921	0.69276	0.3439	0.891457	0.00268122	0.31864	0.00780645	0.88825	9.30528e-07	0.61193	---	---	---	---	---	---	---	---	---	---	---	---	2.4949e-09	0.783158	0.0774962	1.08544	0.279067
PLEKHN1	84069	pleckstrin homology domain containing N1					0.0155304	0.79057	0.557759	0.927649	0.368497	1.12784	0.0146904	0.303862	0.0440286	1.48242	0.886195	0.952215	0.0242847	0.741218	0.912081	0.991007	0.00102424	0.736634	0.0382001	1.35458	0.0143164	1.41748	0.0738708	1.60492	0.170469	0.815179	---	---	---	---	---	---	---	---	---	---	---	---	0.00512609	0.855011	0.251133	3.62298	0.000371421
HES4	57801	hes family bHLH transcription factor 4					0.0193626	0.782521	0.194745	0.726103	0.722065	1.10418	0.0548297	0.480272	0.465529	1.32802	0.543311	1.26879	0.0250413	0.447203	0.000961625	4.01712	0.000772905	2.43979	0.000170412	2.78463	---	---	---	---	---	---	---	---	---	---	---	---	---	---	---	---	---	---	1.69795e-08	1.92858	0.384761	5.82102	2.37203e-08
ISG15	9636	ISG15 ubiquitin like modifier			1		0.878307	0.971157	0.100974	1.49292	0.000135128	5.60207	0.123511	0.583787	0.0037265	20.4138	0.00225273	32.5447	0.00752761	4.67424	3.75512e-07	116.208	1.15835e-06	38.5194	5.81649e-08	7.67563	7.04987e-06	74.5429	0.000537398	2.64408	1.72537e-08	13.9706	7.79046e-10	8.33566	7.37358e-11	0.0445975	3.67525e-11	11.0332	4.79151e-14	27.7499	1.88171e-17	19.3913	2.9804e-16	10.208	1.71827e-22	4.47289	0.806713	19.0629	1.99531e-46
AGRN	375790	agrin					0.727489	0.987613	0.727535	0.928802	0.854796	1.01818	0.210957	0.359447	0.120289	1.73966	0.846254	0.927234	0.0960618	1.19182	0.0668125	1.31248	0.376106	0.93225	0.0834437	1.3813	0.726389	0.915945	0.0727683	1.27398	0.358209	1.06134	---	---	---	---	---	---	---	---	---	---	---	---	0.403304	0.932376	0.342905	5.09747	8.11218e-07
RNF223	401934	ring finger protein 223					#DIV/0!	1	0.383857	0.900026	0.00802013	1.70767	0.42265	1.24742	0.117336	1.05922	#DIV/0!	1	0.486999	0.819991	0.0308518	1.90682	0.0120805	0.651427	0.0211949	1.28019	---	---	---	---	---	---	---	---	---	---	---	---	---	---	---	---	---	---	1.41906e-13	0.493472	-0.115461	-1.62319	0.106165
C1orf159	54991	chromosome 1 open reading frame 159				-1	4.3149e-05	0.401666	0.83998	0.944001	0.013445	0.558986	0.64608	0.779581	0.0932493	0.494327	0.070965	0.383741	0.00135337	0.664793	0.208516	0.806492	0.000110434	0.590705	0.692828	0.972997	0.157701	0.790041	0.555101	1.05076	0.0223419	0.867537	0.0175732	1.29875	0.192065	1.20099	0.0955229	0.839065	0.358986	1.06148	0.915989	1.00868	0.000511732	1.06968	5.23108e-09	0.73895	-0.0228055	-0.318545	0.750413
MIR200B	406984	microRNA 200b					0.373901	1.01052	#DIV/0!	1	0.0119963	1.1031	#DIV/0!	1	#DIV/0!	1	0.373901	1.0266	0.00673401	1.19289	0.323414	1.05821	0.177321	1.06211	0.541019	1.25869	---	---	---	---	---	---	---	---	---	---	---	---	---	---	---	---	---	---	0.000523542	0.976405	---	---	---
MIR200A	406983	microRNA 200a					#DIV/0!	1	0.42383	1.06624	0.115149	0.758421	#DIV/0!	1	0.142167	1.08544	#DIV/0!	1	0.880641	0.982413	0.231121	1.22584	0.342124	1.08645	0.979133	0.990079	---	---	---	---	---	---	---	---	---	---	---	---	---	---	---	---	---	---	3.18538e-05	0.944695	---	---	---
MIR429	554210	microRNA 429					0.233247	1.08079	0.149111	0.787361	0.890609	0.973285	#DIV/0!	1	#DIV/0!	1	#DIV/0!	1	0.895328	1.01597	0.0956895	1.20372	0.553886	1.04458	0.976287	0.986935	---	---	---	---	---	---	---	---	---	---	---	---	---	---	---	---	---	---	0.00289091	0.943736	---	---	---
TTLL10	254173	tubulin tyrosine ligase like 10					#DIV/0!	1	0.373901	1.01124	0.856458	0.988685	#DIV/0!	1	#DIV/0!	1	#DIV/0!	1	0.154021	1.10871	0.355918	1.03587	0.306005	1.04701	0.552373	0.978526	0.00181153	0.698985	0.0182339	0.664384	0.25423	0.973855	---	---	---	---	---	---	---	---	---	---	---	---	0.291172	1.07262	-0.0971082	-1.36248	0.174618
TNFRSF18	8784	TNF receptor superfamily member 18					#DIV/0!	1	0.302421	1.04516	0.753805	1.05748	#DIV/0!	1	#DIV/0!	1	#DIV/0!	1	0.847662	0.976282	0.711021	1.04105	0.983615	1.00258	0.501749	0.971304	0.0637762	1.41095	4.57308e-06	3.59368	0.00314309	1.38911	0.00356915	1.52702	0.00294628	0.610178	8.21969e-10	4.6653	4.60083e-12	6.50697	5.32531e-06	2.92601	9.14613e-07	2.39516	2.57157e-08	0.717551	-0.0589361	-0.824431	0.410702
TNFRSF4	7293	TNF receptor superfamily member 4					0.252412	0.941125	0.196517	1.04328	0.575461	0.971712	#DIV/0!	1	#DIV/0!	1	#DIV/0!	1	0.355918	1.00954	0.0414667	1.07815	0.0387608	1.06876	0.168129	1.03072	0.0481878	1.96791	2.20441e-05	2.38274	0.000118296	1.3779	0.0333866	1.25605	0.619249	1.04812	6.46341e-14	5.29151	3.69866e-13	7.41785	1.19268e-07	1.82771	3.32109e-06	2.34483	0.616871	0.971305	0.0837721	1.17394	0.241851
SDF4	51150	stromal cell derived factor 4				-1	0.00149464	0.622	0.663857	1.06509	0.00966139	0.677702	0.80373	0.959222	0.337482	0.808473	0.117708	0.623456	0.228936	0.920433	0.685727	0.960539	0.00253129	0.73491	0.282651	0.93263	0.168818	0.810378	0.013675	0.55811	1.36199e-07	0.801364	---	---	---	---	---	---	---	---	---	---	---	---	0.547761	0.984565	0.0662821	0.927618	0.354752
B3GALT6	126792	beta-1,3-galactosyltransferase 6				-1	0.00271911	0.684399	0.211544	0.874642	0.0278062	0.608923	0.16959	0.514485	0.0585308	0.43672	0.138705	0.543981	0.0311326	0.656662	0.585934	0.894824	0.151419	0.796661	0.600334	0.961847	0.696947	1.08423	0.293843	0.858628	0.278299	1.08367	0.347445	1.092	0.943868	1.00637	0.00987191	1.17283	0.0289525	1.14612	0.0706092	1.11247	0.789502	0.985468	0.00018331	0.853487	0.115554	1.6245	0.105884
UBE2J2	118424	ubiquitin conjugating enzyme E2 J2					0.0106688	0.820042	0.452349	0.944943	0.0292874	0.764074	0.39344	0.711556	0.346504	0.831022	0.111939	0.648827	0.00650416	0.717582	0.0694135	0.80989	0.0387831	0.881236	0.505597	0.947835	0.0159118	1.52626	0.328771	1.10272	0.00341	1.22257	0.00140238	1.62272	0.0010589	0.554259	0.538174	1.06382	0.0282739	1.35921	0.239262	1.13883	0.021939	1.17454	1.54475e-05	0.892845	-0.139757	-1.97094	0.0501455
SCNN1D	6339	sodium channel epithelial 1 delta subunit					0.0729895	0.802949	0.576751	0.899771	0.61629	0.931648	0.135135	0.479234	0.0448421	0.459144	0.173438	0.598037	0.735576	1.04374	0.0343761	2.161	0.00179037	0.600795	0.330326	0.92439	---	---	---	---	---	---	---	---	---	---	---	---	---	---	---	---	---	---	2.12343e-11	0.550303	-0.116159	-1.63313	0.104055
ACAP3	116983	ArfGAP with coiled-coil, ankyrin repeat and PH domains 3				-1	0.00188531	0.407093	0.767075	0.962887	0.0266608	0.57292	0.112826	0.386666	0.00798504	0.449966	0.0107207	0.385881	0.0169236	0.693731	0.00953495	0.717842	3.40091e-06	0.483631	0.0932951	0.877887	0.744444	1.04006	0.445482	0.958968	0.00125011	0.861961	0.000732556	0.714637	4.30936e-09	2.26179	0.864927	1.01049	0.000425466	0.794841	0.0672626	0.907425	2.85734e-07	0.771223	9.13376e-16	0.680158	-0.157899	-2.23295	0.0266894
PUSL1	126789	pseudouridine synthase like 1				-1	0.00396806	0.590568	0.805176	0.951292	0.0148788	0.578142	0.416796	0.466901	0.110105	0.432757	0.122033	0.360171	5.2519e-06	0.565761	0.002339	0.639012	0.000664745	0.623786	0.0293825	0.773118	0.171187	0.646176	0.110365	0.90019	0.890151	0.98927	0.134306	1.19433	0.145768	0.843438	0.00358138	1.34546	0.558845	1.03064	0.904638	0.990555	5.32292e-05	0.774753	1.74743e-13	0.706116	-0.111844	-1.57168	0.117646
TAS1R3	83756	taste 1 receptor member 3					0.0106574	0.708207	0.111061	0.762827	0.741184	0.982392	0.874993	0.95175	0.32323	1.13769	0.848113	0.981745	0.141437	1.38404	0.741455	0.956519	0.194648	0.890342	0.103833	1.06394	0.958578	0.986233	0.725415	1.05702	0.863096	0.995561	0.00150352	1.5426	0.0921087	0.862913	0.118514	1.22416	0.770062	1.03047	0.30968	0.893311	0.000511732	1.06968	4.15923e-08	0.831834	-0.0984861	-1.382	0.168552
DVL1	1855	dishevelled segment polarity protein 1					0.0708215	0.929239	0.928685	0.980837	0.175497	0.823459	0.462288	0.674462	0.0949194	1.44789	0.975654	0.991632	0.0153061	0.751265	0.0669835	0.781347	0.00700965	0.786218	0.00633049	0.723429	0.609445	0.80478	0.00143894	0.690529	0.139762	1.12507	0.613508	0.929139	0.261799	0.844329	0.289204	0.879986	0.0899149	0.766088	0.660556	1.04345	0.890263	0.985022	2.05752e-17	0.654831	-0.153717	-2.17236	0.0310351
MXRA8	54587	matrix remodeling associated 8					0.0284567	1.11963	0.661437	1.12403	0.595372	1.15268	0.0804812	0.357864	0.373901	0.930957	0.373901	0.930957	0.0181444	0.751357	0.0788853	0.567324	0.000629398	0.540632	0.614324	0.989778	0.0102393	0.493116	0.477374	0.95855	6.14868e-06	0.656444	9.17964e-06	0.646784	2.59693e-06	1.53689	2.28469e-07	0.690227	8.04659e-07	0.592342	0.000476174	0.728247	3.07881e-09	0.596708	0.000459081	0.955639	-0.238158	-3.42423	0.000751517
AURKAIP1	54998	aurora kinase A interacting protein 1				-1	0.000187121	0.389026	0.386659	1.10573	0.00451066	0.444364	0.187021	0.395141	0.182255	0.448031	0.0938416	0.265239	0.0014298	0.636505	0.397714	0.863349	0.00780123	0.712029	0.053862	0.662616	0.318689	0.939523	0.318348	1.03549	0.461812	0.971109	---	---	---	---	---	---	---	---	---	---	---	---	0.0118342	1.11149	0.108085	1.51821	0.13058
CCNL2	81669	cyclin L2					0.210541	1.12558	0.841814	1.02317	0.20008	0.897255	0.164427	0.577028	0.854213	0.96768	0.428661	0.844825	0.002016	0.748021	0.04304	0.756311	5.69331e-05	0.655187	0.574469	0.940942	0.00492368	1.4406	0.187008	0.907929	0.0185888	1.13398	---	---	---	---	---	---	---	---	---	---	---	---	3.18355e-10	0.807992	-0.033346	-0.46591	0.6418
LOC148413	NA	NA					0.0449164	0.837832	0.515346	0.941339	0.018129	0.680847	0.212243	0.49934	0.0247378	0.682696	0.204735	0.738525	0.0190938	0.70115	0.00582567	0.577424	0.00194366	0.665888	---	---	---	---	---	---	---	---	---	---	---	---	---	---	---	---	---	---	---	---	---	---	---	---	---
MRPL20	55052	mitochondrial ribosomal protein L20				-1	0.00478878	0.668044	0.763958	1.03429	0.000893682	0.521845	0.599087	1.12669	0.199834	0.588004	0.318465	0.676406	0.0964669	0.846072	0.568027	0.902682	0.135788	0.890066	0.0130679	0.592245	0.315931	1.23685	0.265112	1.04926	0.969994	0.997887	0.281646	1.14491	0.238412	1.15037	0.00405933	1.26762	0.00594354	1.4412	0.504309	1.09359	0.0690616	1.09468	1.87784e-06	0.834166	0.192016	2.7322	0.00686909
ANKRD65	441869	ankyrin repeat domain 65					0.373901	0.979772	0.337771	0.864656	0.891933	0.986599	0.42265	0.884238	#DIV/0!	1	#DIV/0!	1	0.0654014	0.655237	0.00096133	0.515314	7.31361e-05	0.539542	0.920147	0.998069	0.00528862	0.646176	---	---	---	---	---	---	---	---	---	---	---	---	---	---	---	---	3.13441e-11	0.64588	-0.0951074	-1.33415	0.183711
TMEM88B	643965	transmembrane protein 88B					#DIV/0!	1	0.373901	1.01124	#DIV/0!	1	#DIV/0!	1	#DIV/0!	1	#DIV/0!	1	0.355918	0.953849	0.845329	0.988065	0.716014	1.01737	#DIV/0!	1	0.354675	1.08423	---	---	0.356474	0.990588	---	---	---	---	---	---	---	---	---	---	---	---	0.281023	0.997058	---	---	---
VWA1	64856	von Willebrand factor A domain containing 1				-1	0.00124369	0.498068	0.940776	1.02016	0.00302046	0.383673	0.216786	0.333898	0.00813698	0.308267	0.0144137	0.281455	0.0960761	0.598153	0.457849	0.886453	0.00418352	0.586547	0.000161577	0.584649	0.0261753	0.695762	0.00309443	0.671706	0.226339	0.929694	---	---	---	---	---	---	---	---	---	---	---	---	1.12703e-16	0.410958	-0.186689	-2.65363	0.00862
ATAD3C	219293	ATPase family AAA domain containing 3C					0.373901	0.982384	0.188935	1.12991	0.301995	0.926225	#DIV/0!	1	#DIV/0!	1	#DIV/0!	1	0.918465	1.02259	0.87156	0.977907	0.0430984	0.805851	0.0525846	1.08136	---	---	---	---	---	---	---	---	---	---	---	---	---	---	---	---	---	---	1.05958e-07	0.847127	-0.0492356	-0.688373	0.492036
ATAD3B	83858	ATPase family AAA domain containing 3B				-1	0.00412686	0.557057	0.486581	1.16508	0.00455246	0.577609	0.607252	0.819099	0.61354	0.740783	0.351779	0.561058	0.0462973	0.631481	0.240109	0.818494	0.107832	0.891023	0.160249	1.09291	---	---	---	---	---	---	---	---	---	---	---	---	---	---	---	---	---	---	7.59564e-14	0.698572	0.0387095	0.540955	0.589156
ATAD3A	55210	ATPase family AAA domain containing 3A				-1	0.00254627	0.433182	0.215877	1.22045	0.00696564	0.478639	0.260947	0.613846	0.294857	0.678787	0.161096	0.528359	0.0283099	0.858657	0.291439	0.883863	0.00347487	0.759763	0.822632	1.02507	0.0540125	1.71317	0.637231	0.972039	0.111821	1.18715	0.00265777	1.59852	0.0867104	0.765052	0.000421805	1.34462	3.39912e-06	1.4161	2.42886e-05	1.24527	0.177231	0.944665	---	---	---	---	---
TMEM240	339453	transmembrane protein 240					0.129427	0.848619	0.566359	0.973059	0.199947	0.825183	0.42265	0.885463	0.139329	0.904394	0.139329	0.904394	0.87591	1.00888	0.0921538	0.907032	0.00267728	0.895583	0.073891	0.858712	1	1	---	---	---	---	---	---	---	---	---	---	---	---	---	---	---	---	0.131951	0.972482	---	---	---
SSU72	29101	SSU72 homolog, RNA polymerase II CTD phosphatase			-1		0.0628217	0.886369	0.816094	0.985234	0.00566178	0.713521	0.218091	1.46262	0.364251	0.842858	0.522615	0.87641	0.00793264	0.807621	0.435293	0.909262	0.00551422	0.799084	0.00682556	0.88367	0.327388	1.18921	0.0307901	1.17555	0.579102	1.02204	---	---	---	---	---	---	---	---	---	---	---	---	0.791507	1.00707	0.102288	1.4359	0.152632
MIB2	142678	mindbomb E3 ubiquitin protein ligase 2				-1	0.000305938	0.527411	0.609998	0.868693	0.0379671	0.531144	0.269446	0.613207	0.0404065	0.458125	0.0407148	0.384542	0.00133472	0.54747	0.145227	0.789633	0.000983579	0.591085	0.717834	1.01876	0.000877378	0.433269	0.00308688	0.825231	0.000201915	0.744202	---	---	---	---	---	---	---	---	---	---	---	---	3.73271e-11	0.759082	-0.148671	-2.09941	0.0370672
MMP23B	8510	matrix metallopeptidase 23B					#DIV/0!	1	#DIV/0!	1	#DIV/0!	1	#DIV/0!	1	#DIV/0!	1	#DIV/0!	1	0.355918	1.00954	0.355918	1.02232	#DIV/0!	1	0.271212	0.995223	0.94002	1.01866	0.678875	0.959077	0.0232555	0.848899	0.578946	1.05418	0.907651	0.989332	0.0462013	1.15019	0.21684	1.10254	0.228812	0.89757	1.85186e-06	0.637599	0.25764	0.995373	---	---	---
MMP23A	8511	matrix metallopeptidase 23A (pseudogene)					#DIV/0!	1	#DIV/0!	1	#DIV/0!	1	#DIV/0!	1	0.373901	1.02754	#DIV/0!	1	#DIV/0!	1	0.355918	1.02232	#DIV/0!	1	0.460567	1.02438	---	---	---	---	---	---	---	---	---	---	---	---	---	---	---	---	---	---	0.16233	0.998622	---	---	---
CDK11B	984	cyclin dependent kinase 11B					0.0032824	0.633796	0.189687	1.189	0.00409378	0.813695	0.651709	0.882355	0.823506	1.01859	0.318265	0.855791	0.045332	0.731095	0.434227	0.892196	0.00283644	0.648763	0.00113762	1.62202	---	---	---	---	---	---	---	---	---	---	---	---	---	---	---	---	---	---	---	---	---	---	---
SLC35E2B	728661	solute carrier family 35 member E2B					0.0500569	1.17586	0.632236	0.963578	0.936412	0.994916	0.00193946	0.409474	0.643269	1.5678	0.696293	1.46426	0.471729	1.0485	0.0794652	0.56221	0.000500181	0.741328	0.940356	0.987958	0.000108192	1.29834	0.320311	0.902058	0.169024	0.88353	0.00580123	0.634646	6.52155e-06	2.31215	0.711905	0.970155	0.220018	1.20445	0.600178	0.904796	0.049588	1.17119	1.49476e-09	0.764145	-0.0954271	-1.33868	0.182235
CDK11A	728642	cyclin dependent kinase 11A					0.0105924	0.706825	0.0087349	1.25451	0.848446	1.0155	0.373824	0.77036	0.0989127	1.31847	0.705341	0.956074	0.227983	0.855791	0.915927	0.991502	0.0230311	0.719159	0.000173286	1.66297	0.171887	0.852635	0.0424833	0.767203	0.603714	1.06309	0.907868	0.987165	0.0186714	0.791081	0.184922	0.90211	0.174853	0.865809	0.0183235	0.740584	0.369527	0.94313	0.262459	0.957811	-0.0720171	-1.00828	0.314568
NADK	65220	NAD kinase					0.260668	0.913384	0.591805	1.03453	0.11849	1.17405	0.793434	0.945669	0.749397	1.08202	0.666113	0.895748	0.0292564	1.06932	6.07263e-05	1.50594	0.622148	1.03917	0.0376817	1.3897	0.875267	1.04488	0.10845	1.07285	0.0950253	1.07662	---	---	---	---	---	---	---	---	---	---	---	---	1.60529e-23	1.65179	0.187724	2.66888	0.00825164
GNB1	2782	G protein subunit beta 1					0.272763	1.04326	0.421206	1.03575	0.0174461	1.08398	0.732642	1.06256	0.110144	1.55342	0.279228	1.31262	0.00151693	1.40118	0.418684	1.05762	0.00728421	1.18101	0.0725293	0.846558	0.955096	0.983957	0.0140638	1.22632	0.0997535	1.3252	2.19832e-05	1.85416	3.65188e-06	0.48933	0.000324628	1.33597	1.43856e-05	1.55263	0.00199089	1.34099	3.74015e-07	1.30868	4.43532e-19	1.2558	0.0261041	0.364648	0.715769
CALML6	163688	calmodulin like 6					0.126317	1.2502	0.536551	1.08672	0.31267	1.11424	0.566743	1.16949	0.172689	0.761001	0.184438	0.768911	0.0377764	0.892936	0.606362	1.0482	0.51613	0.955744	0.457688	0.996375	---	---	---	---	---	---	---	---	---	---	---	---	---	---	---	---	---	---	0.0858573	0.978997	---	---	---
TMEM52	339456	transmembrane protein 52					0.256099	1.08377	0.558548	1.10126	0.0591528	0.602678	0.324115	1.51586	0.184576	0.85545	0.138612	0.844843	0.0766448	0.877561	0.749443	0.979055	0.270248	0.89731	0.0191223	0.750016	---	---	0.896674	0.977256	0.0984279	1.04013	---	---	---	---	---	---	---	---	---	---	---	---	0.110489	1.04377	-0.214155	-3.06154	0.00251261
GABRD	2563	gamma-aminobutyric acid type A receptor delta subunit					0.102015	0.810649	#DIV/0!	1	#DIV/0!	1	0.614285	0.799767	0.218412	0.845325	0.227271	0.863191	#DIV/0!	1	#DIV/0!	1	#DIV/0!	1	0.347791	0.993273	0.835646	0.963707	0.0204804	0.675497	0.00548435	1.06118	---	---	---	---	---	---	---	---	---	---	---	---	0.238108	0.998867	-0.193517	-2.75439	0.00643665
PRKCZ	5590	protein kinase C zeta					0.347677	1.08715	0.373141	0.951767	0.0116661	0.750854	0.303369	0.784666	0.167744	0.658923	0.590323	0.865847	0.019502	1.24566	0.857451	0.985132	0.0712253	0.840254	0.00157019	0.85363	0.00299294	0.229516	0.00297695	0.669347	1.7191e-07	0.503718	0.00013004	0.255661	9.79961e-05	4.17362	1.2756e-09	0.598868	1.01512e-07	0.24574	3.87741e-12	0.427936	4.90814e-08	0.66213	3.02995e-17	0.613599	-0.221729	-3.17532	0.00173982
SKI	6497	SKI proto-oncogene					0.26331	0.907587	0.518003	1.08468	0.0429934	0.898126	0.250585	0.829779	0.904715	1.08452	0.748222	1.24581	0.360808	0.952237	0.115226	0.733381	0.871639	0.986494	0.362102	1.20481	0.117505	0.602904	0.00102353	0.786364	0.0125485	0.770425	0.533081	1.08363	0.000584413	1.68764	0.804461	0.972541	0.352799	1.07225	0.349141	0.898727	0.00613253	0.697753	4.40178e-14	0.745155	-0.0483842	-0.676441	0.499562
MORN1	79906	MORN repeat containing 1					0.0492069	0.781656	0.261771	1.16427	0.168402	0.762032	0.0104702	0.478795	0.00620085	0.575769	0.0818821	0.717083	0.41959	0.872633	0.0446219	0.644587	0.0132662	0.66805	0.579209	0.962291	0.0020888	0.498846	0.0012874	0.694836	1.51126e-05	0.760947	---	---	---	---	---	---	---	---	---	---	---	---	0.0231653	0.906896	-0.0616105	-0.861981	0.389757
LOC100129534	100129534	small nuclear ribonucleoprotein polypeptide N pseudogene				-1	0.00134173	0.59061	0.568302	0.916907	0.0263532	0.751062	0.0538025	0.407727	0.000425778	0.478048	0.00439706	0.688641	0.030665	1.44342	0.998438	1.00023	0.609934	0.945503	---	---	---	---	---	---	---	---	---	---	---	---	---	---	---	---	---	---	---	---	0.491203	0.979024	---	---	---
RER1	11079	retention in endoplasmic reticulum sorting receptor 1			-1		0.62013	1.03418	0.869188	0.994275	0.00138896	0.616744	0.436986	1.10646	0.110952	0.738989	0.06004	0.670752	0.301149	0.927666	0.651754	0.95119	0.0164474	0.842788	3.75768e-05	0.742274	0.470302	0.952638	0.136316	0.941382	0.127482	0.943076	---	---	---	---	---	---	---	---	---	---	---	---	0.00138559	0.94369	-0.0489766	-0.684742	0.49432
PEX10	5192	peroxisomal biogenesis factor 10					0.00326261	0.796625	0.0202223	0.779499	0.112768	0.795057	0.452329	0.714486	0.00131532	0.468514	0.0139237	0.644187	0.0345812	0.780539	0.007783	0.648872	0.00207946	0.755361	0.00458843	0.714057	0.0233105	0.609909	0.0422189	0.84886	0.0117275	0.828098	0.0812228	0.749477	0.0423132	1.42973	0.00144276	0.673437	0.000168891	0.631902	0.00327634	0.730042	2.39343e-05	0.783572	5.11012e-08	0.80037	-0.103538	-1.45364	0.147653
PLCH2	9651	phospholipase C eta 2					0.348781	0.873905	0.630655	1.07713	0.0250764	1.89983	0.753433	1.1624	0.0154318	0.704878	0.560865	1.09803	0.000575993	0.753556	0.0142468	0.750255	0.000231631	0.496782	0.00262402	0.924876	0.00128297	0.267325	0.00506879	0.819379	7.91417e-10	0.602851	0.000611714	0.400389	0.000285926	2.72344	0.963264	0.99582	1.51596e-06	0.358265	0.00619671	0.799845	8.98134e-05	0.535635	3.91487e-08	0.661496	-0.0887283	-1.24393	0.215018
PANK4	55229	pantothenate kinase 4					0.0550503	0.791604	0.187129	1.15715	0.514901	0.922044	0.0802297	0.72664	0.768362	0.939503	0.770143	0.928924	0.000492449	0.79836	0.00108363	0.699503	0.00445757	0.68511	0.136728	1.115	0.718827	0.963707	0.0891815	0.950844	0.003223	0.910557	---	---	---	---	---	---	---	---	---	---	---	---	0.00535718	1.11734	-0.244381	-3.51931	0.000538465
HES5	388585	hes family bHLH transcription factor 5					#DIV/0!	1	0.6381	0.959253	#DIV/0!	1	#DIV/0!	1	#DIV/0!	1	0.373901	1.0266	0.082713	0.516206	0.032894	0.508941	0.000283959	0.328969	#DIV/0!	1	0.0017418	0.632878	0.992801	0.997944	0.550661	0.970617	---	---	---	---	---	---	---	---	---	---	---	---	0.000536531	0.942956	---	---	---
TNFRSF14	8764	TNF receptor superfamily member 14					0.920211	1.00661	0.243656	0.811162	0.000678717	1.67579	0.42265	0.937524	0.143343	1.08616	0.000536159	1.29955	0.202211	0.723423	0.0345782	1.50028	0.881299	0.976508	0.00158554	1.39863	0.0114042	1.82766	0.0273194	1.53815	0.00356794	1.29775	---	---	---	---	---	---	---	---	---	---	---	---	3.84786e-07	1.36629	0.220453	3.15611	0.00185253
FAM213B	NA	NA				-1	0.00408719	0.687332	0.999598	0.999955	0.0209642	0.56523	0.108051	0.483976	8.58988e-05	0.370797	0.0247019	0.584792	#DIV/0!	1	#DIV/0!	1	#DIV/0!	1	---	---	---	---	---	---	---	---	0.891624	1.01614	0.0308753	1.32641	0.580325	1.09913	0.233634	0.891876	0.0472393	0.778701	1.86249e-05	0.58142	---	---	---	---	---
MMEL1	79258	membrane metalloendopeptidase like 1					0.893681	1.00572	0.407105	1.09308	0.93236	1.01855	#DIV/0!	1	0.373901	1.03082	0.373901	1.06132	0.355918	0.954999	0.589975	0.972274	0.474712	1.03196	0.0364816	0.848343	0.000633147	0.673617	0.110441	0.901673	0.000363022	0.803072	---	---	---	---	---	---	---	---	---	---	---	---	0.22849	0.966047	0.00340561	0.0475571	0.962118
TTC34	100287898	tetratricopeptide repeat domain 34					0.474585	1.02096	#DIV/0!	1	0.373901	1.021	0.42265	0.937524	0.373901	1.03082	#DIV/0!	1	0.355918	0.953849	0.845329	0.988065	0.241504	0.953849	0.0643915	0.977251	0.171045	1.17013	0.0786114	0.792677	0.680188	1.01191	0.0521517	0.785339	0.987841	0.998012	0.945755	1.00897	1.01006e-05	0.600848	0.666784	1.03271	0.0253401	0.788935	0.916131	0.997826	-0.214822	-3.07153	0.00243382
PRDM16	63976	PR/SET domain 16					0.023664	1.62069	0.226189	0.868494	0.133122	1.10226	0.151547	0.764612	0.00237622	1.6985	0.000419107	2.34445	0.697123	1.06535	0.916707	1.0218	0.108145	0.747777	0.181892	0.996417	0.32107	0.697372	0.00727015	0.77753	0.0396576	0.815595	8.53161e-06	0.536265	4.47011e-07	2.30849	0.785123	0.982775	0.000986764	0.661911	0.0270361	0.811102	0.0011158	0.773189	0.165597	0.979633	-0.154533	-2.18417	0.0301431
MIR4251	100422968	microRNA 4251					#DIV/0!	1	#DIV/0!	1	#DIV/0!	1	#DIV/0!	1	#DIV/0!	1	#DIV/0!	1	#DIV/0!	1	#DIV/0!	1	#DIV/0!	1	---	---	---	---	---	---	---	---	---	---	---	---	---	---	---	---	---	---	---	---	---	---	---	---	---
ARHGEF16	27237	Rho guanine nucleotide exchange factor 16					0.277204	1.11382	0.562247	1.104	0.334419	0.827398	0.261622	0.753309	0.0989416	0.780744	0.00465142	0.380646	0.000298538	0.573464	0.0617867	0.659524	0.000185405	0.58799	0.367777	0.897442	0.00385197	1.55473	0.010907	0.838246	0.188406	1.13791	0.0151879	1.32981	0.279143	0.869817	0.187008	1.16583	0.85455	1.01145	0.767516	0.964026	0.241594	1.07088	2.09743e-10	0.564901	-0.111017	-1.55991	0.120404
MEGF6	1953	multiple EGF like domains 6					0.107469	1.23738	0.211143	0.827653	0.0201878	0.663837	0.00229794	0.409816	0.05085	0.64397	0.0543957	0.552032	0.609583	1.09542	0.601803	1.07827	0.223617	1.13339	0.20961	0.830809	0.0119284	0.467596	0.00835032	0.729099	4.76739e-08	0.585908	1.51374e-08	0.374928	3.67437e-07	3.18334	9.03014e-06	0.513602	2.56277e-06	0.365829	7.89429e-05	0.512964	7.59771e-10	0.365087	6.00302e-10	0.659697	-0.0629481	-0.880769	0.379527
TPRG1L	127262	tumor protein p63 regulated 1 like			-1		0.448689	1.04759	0.683483	1.02488	0.000881603	0.788552	0.175452	0.628185	0.505716	1.07632	0.127635	0.822218	0.346773	1.11291	0.951039	0.992992	0.165427	0.872848	0.0153661	0.779481	0.149004	0.612734	0.0024995	0.758312	4.22202e-05	0.699452	0.000357052	0.73319	4.7427e-06	1.69669	5.02866e-07	0.572831	2.06399e-05	0.627098	8.45585e-06	0.568826	1.30716e-06	0.730858	0.0894289	1.05836	-0.168933	-2.39342	0.0176404
WRAP73	49856	WD repeat containing, antisense to TP73					0.0138809	0.714997	0.930846	1.01105	0.0556312	0.838396	0.4261	0.710319	0.300342	0.86445	0.34435	0.815552	0.130861	0.829726	0.283062	0.863638	0.00661582	0.679707	0.0442379	0.934862	0.363419	1.18646	0.00175141	1.2403	0.257349	1.107	0.293099	1.1442	0.0355039	0.685765	0.0562732	1.37867	0.00096335	1.63702	0.000135686	1.51337	0.000276504	1.43153	9.24323e-16	0.724185	-0.0943412	-1.32331	0.187283
TP73	7161	tumor protein p73					0.21868	0.815455	0.157929	0.742057	0.0581804	0.671175	0.961109	0.979462	0.619398	0.887128	0.580593	0.8721	0.28944	0.81147	0.0719965	0.785669	0.0547706	0.787668	0.421272	0.982311	0.812628	1.04488	0.853678	0.96746	0.858194	0.9826	---	---	---	---	---	---	---	---	---	---	---	---	0.115325	0.926589	-0.0518289	-0.724726	0.469489
TP73-AS1	57212	TP73 antisense RNA 1		-1			0.00188011	0.768852	0.922226	1.01078	0.777078	0.957795	0.0883894	0.584157	0.727409	0.869692	0.869716	0.934812	0.798474	0.960482	0.120975	0.754324	0.0449674	0.739389	0.379744	1.07882	---	---	---	---	---	---	---	---	---	---	---	---	---	---	---	---	---	---	7.48664e-09	0.751757	---	---	---
CCDC27	148870	coiled-coil domain containing 27					#DIV/0!	1	#DIV/0!	1	#DIV/0!	1	#DIV/0!	1	#DIV/0!	1	#DIV/0!	1	0.355918	1.06678	#DIV/0!	1	#DIV/0!	1	0.260519	0.989549	0.911213	1.01866	---	---	0.774988	1.00527	0.000584399	1.39856	0.960583	0.99636	0.051164	1.24114	0.881631	0.987596	0.845261	0.978804	0.000511732	1.06968	0.43177	0.999386	-0.139289	-1.96421	0.0509265
SMIM1	388588	small integral membrane protein 1 (Vel blood group)					0.222956	0.931635	0.195496	1.19312	0.173687	0.777948	0.912528	1.06717	0.114071	0.661084	0.0293756	0.567892	0.0480596	0.647767	0.081592	0.761277	0.892171	0.980419	---	---	0.27041	0.686184	0.000384312	0.658502	0.0057124	0.797493	---	---	---	---	---	---	---	---	---	---	---	---	0.000666358	0.919663	---	---	---
LRRC47	57470	leucine rich repeat containing 47				-1	0.0013182	0.688299	0.175605	1.08705	0.00305098	0.782118	0.408377	0.754538	0.17174	0.807669	0.109211	0.728009	0.320065	0.944215	0.0345661	0.808087	0.00164285	0.90241	0.281357	0.93594	0.714506	1.07674	0.809688	0.986759	0.149061	1.08123	---	---	---	---	---	---	---	---	---	---	---	---	2.02134e-11	0.794555	0.0866198	1.21414	0.226162
CEP104	9731	centrosomal protein 104				1	0.000103231	1.16944	0.914788	1.00584	0.27658	1.08498	0.918418	0.995827	0.383659	1.20857	0.14382	1.42102	0.00949847	1.34933	0.588434	0.922595	0.0542517	1.14339	0.333287	1.14145	0.0179162	1.50873	0.0021613	0.742824	0.0140641	1.18809	0.0101042	1.24471	0.879316	1.01133	0.000317924	1.25202	1.27042e-07	1.68076	7.78848e-05	1.34957	0.000973117	1.20519	1.24126e-12	0.727321	0.0147254	0.205651	0.837278
DFFB	1677	DNA fragmentation factor subunit beta					0.114595	0.839866	0.0534215	1.20922	0.044191	0.806309	0.148338	0.695717	0.681823	0.945322	0.444963	0.896406	0.177278	0.847197	0.0290925	0.666943	0.833963	1.02752	0.533512	0.943637	0.268289	0.799221	0.227925	1.05248	2.81299e-05	0.860563	---	---	---	---	---	---	---	---	---	---	---	---	5.3433e-10	0.811025	0.0775992	1.08689	0.278427
C1orf174	339448	chromosome 1 open reading frame 174					0.112986	0.826943	0.639047	1.02899	0.0203646	0.651277	0.183632	1.13725	0.52581	1.23338	0.170518	1.64217	0.296476	0.878236	0.254917	0.869032	0.839362	1.01621	0.495489	0.92714	0.125815	0.770215	0.578963	1.03999	0.489807	1.02756	---	---	---	---	---	---	---	---	---	---	---	---	0.00668005	0.902356	0.128598	1.8108	0.0717106
AJAP1	55966	adherens junctions associated protein 1					0.373901	0.979772	0.105217	0.696222	#DIV/0!	1	0.42265	1.12689	#DIV/0!	1	#DIV/0!	1	0.541308	0.912647	0.145167	0.824066	0.0836002	0.806541	0.198328	1.04257	0.170194	0.76313	0.1288	0.755394	0.878682	0.985623	---	---	---	---	---	---	---	---	---	---	---	---	1.16985e-07	0.83428	-0.182026	-2.58504	0.0104666
MIR4689	100616421	microRNA 4689					#DIV/0!	1	#DIV/0!	1	0.373901	1.02166	#DIV/0!	1	#DIV/0!	1	#DIV/0!	1	#DIV/0!	1	0.355918	1.02232	#DIV/0!	1	0.457688	0.949903	---	---	---	---	---	---	---	---	---	---	---	---	---	---	---	---	---	---	0.686423	0.9995	---	---	---
NPHP4	261734	nephrocystin 4					0.00262353	0.639713	0.0509023	1.21526	0.00783996	0.613093	0.833909	0.892871	0.494651	0.80674	0.7749	0.909218	0.773021	0.976556	0.0424363	0.747347	3.67004e-05	0.533499	0.502876	0.958499	0.0361443	1.26284	0.573074	1.05166	0.329681	1.06841	0.00232163	0.687211	0.000280355	1.66945	0.816081	0.976883	0.00201774	0.610829	0.977123	0.996026	0.000660648	0.764016	0.707362	1.01572	-0.0710081	-0.994084	0.321414
KCNAB2	8514	potassium voltage-gated channel subfamily A regulatory beta subunit 2				-1	0.00201805	0.570788	0.801875	0.983975	0.00176824	0.60319	0.0122909	0.649027	0.160697	0.787799	0.0347211	0.530269	0.0371552	1.51975	0.108628	1.20528	0.00068363	1.80391	0.00673577	0.911577	0.691495	1.06683	1.65781e-05	3.24695	0.270874	1.04764	1.58016e-06	2.93702	0.00276304	0.59818	3.52176e-10	2.37488	1.48238e-13	2.97279	1.52566e-05	1.61928	5.48542e-11	2.95817	1.28593e-07	1.45523	-0.0470934	-0.658354	0.511087
CHD5	26038	chromodomain helicase DNA binding protein 5					0.928501	0.98821	0.8988	0.98174	0.161242	1.16908	0.643563	0.814452	0.382948	1.08715	0.111534	1.18687	0.223674	1.30377	0.268135	1.12411	0.235301	1.07824	0.0680974	1.05514	0.00803606	0.743979	0.000164539	0.692268	0.670793	1.01859	0.757829	1.04078	0.519428	1.1071	0.497113	0.920221	0.00286667	0.646115	0.904098	1.0121	0.384017	0.933567	---	---	---	---	---
RPL22	6146	ribosomal protein L22					0.27787	1.14729	0.061319	1.15158	0.856708	0.983259	0.344341	0.840162	0.0677479	0.762387	0.594051	0.941221	0.000169576	0.691936	0.0223247	0.704196	0.133324	1.07793	0.00330042	0.683016	0.244246	0.591862	0.000399837	0.80263	1.01817e-05	0.654829	7.27079e-05	0.582835	9.02073e-08	2.50916	3.47422e-06	0.741302	6.31593e-06	0.552427	7.915e-07	0.709816	9.18199e-09	0.696782	6.50578e-09	0.744887	-0.0890921	-1.24907	0.213137
RNF207	388591	ring finger protein 207					0.0421854	0.831851	0.146489	1.27421	0.192886	1.18373	0.422156	0.796102	0.549199	1.16899	0.839713	1.0524	0.0234505	0.642695	0.0265605	0.575353	0.000297679	0.540386	0.0279591	1.38878	0.0270591	0.476319	0.152037	0.537681	0.0651368	0.932001	---	---	---	---	---	---	---	---	---	---	---	---	1.3334e-10	0.682601	-0.095147	-1.33471	0.183527
ICMT	23463	isoprenylcysteine carboxyl methyltransferase				-1	1.06018e-05	0.528745	0.413731	0.968571	2.77949e-06	0.53827	0.357212	0.933028	0.109758	0.651695	0.748602	0.930814	0.0830968	0.877587	0.0103474	0.702762	0.000609142	0.800017	0.0640484	0.74299	0.00231751	1.85746	0.00120592	0.868023	0.400451	1.08088	0.104809	1.43798	0.140562	0.776879	0.403508	0.928397	0.0163618	1.36004	0.143749	1.17761	0.717214	1.02903	4.37787e-08	0.715293	-0.0958911	-1.34525	0.180108
HES3	390992	hes family bHLH transcription factor 3					#DIV/0!	1	#DIV/0!	1	#DIV/0!	1	#DIV/0!	1	#DIV/0!	1	#DIV/0!	1	0.355918	0.979783	0.355918	0.979783	0.241504	0.979783	#DIV/0!	1	0.15601	0.82169	---	---	0.0771767	1.0292	---	---	---	---	---	---	---	---	---	---	---	---	0.252986	0.998502	---	---	---
GPR153	387509	G protein-coupled receptor 153					0.0647502	0.805868	0.158154	1.14001	0.134839	0.741509	0.0208048	0.570184	0.104096	0.870858	0.0952177	0.755039	0.000995702	0.641027	0.0349003	0.692541	0.000473297	0.703488	0.742979	0.971771	0.00579825	0.411796	0.878134	0.984667	0.412686	0.947593	1.5743e-06	0.34739	1.73485e-08	3.4254	0.0365903	1.31057	0.0338517	0.781306	0.0951725	1.23382	0.00602053	0.678274	7.81197e-18	0.513269	-0.166076	-2.35178	0.0196813
ACOT7	11332	acyl-CoA thioesterase 7				-1	0.00704314	0.68262	0.50352	1.10121	0.00202177	0.522627	0.334603	1.25336	0.113579	1.26803	0.108384	0.766044	0.0926115	0.707085	0.208273	0.785611	0.000169521	0.743973	0.504356	0.922906	0.00537282	0.497695	0.642797	0.967394	0.0044683	0.747794	---	---	---	---	---	---	---	---	---	---	---	---	1.16068e-07	0.741611	0.133681	1.88366	0.0610995
HES2	54626	hes family bHLH transcription factor 2					0.521345	1.12273	0.961091	0.998294	0.0367583	1.38903	0.182635	0.479286	0.0805651	0.649789	0.779516	0.944191	0.0245061	0.681859	0.163038	0.872107	0.000138166	0.612928	0.182405	0.989152	0.00575897	0.283221	2.72661e-05	0.491905	0.123685	1.14604	---	---	---	---	---	---	---	---	---	---	---	---	1.75626e-09	0.721474	-0.105633	-1.48338	0.139587
ESPN	83715	espin					0.188432	1.09598	0.0922991	0.738125	0.784155	0.962763	0.42265	0.801168	0.481601	0.901911	0.373901	0.877735	0.788331	0.931332	0.307864	1.2263	0.00617726	0.695959	0.82879	0.991445	0.000783509	0.494257	0.179551	0.564948	0.49888	0.97407	3.19593e-05	0.327213	7.48239e-05	2.80845	2.75633e-06	0.453826	1.19925e-06	0.298314	4.71946e-08	0.551177	4.24431e-10	0.619561	0.0319495	0.914454	-0.110698	-1.55538	0.121477
MIR4252	100422975	microRNA 4252					#DIV/0!	1	#DIV/0!	1	#DIV/0!	1	#DIV/0!	1	#DIV/0!	1	#DIV/0!	1	#DIV/0!	1	#DIV/0!	1	0.246894	1.03014	---	---	---	---	---	---	---	---	---	---	---	---	---	---	---	---	---	---	---	---	#DIV/0!	1	---	---	---
TNFRSF25	8718	TNF receptor superfamily member 25			1		0.429888	1.14549	0.928163	1.01563	0.00124788	1.98107	0.695265	1.2763	0.703453	1.06622	0.217951	0.723166	0.0044389	0.63598	0.981345	1.00205	0.00241376	0.63212	8.21864e-09	1.8032	0.0778868	0.705475	0.489533	1.06307	0.00171746	0.701477	2.31405e-05	0.305571	7.01971e-05	2.73906	0.919127	0.98893	0.434125	0.902497	0.0103216	0.730518	9.87371e-05	1.69488	0.0971818	0.922092	0.0222245	0.310425	0.756569
PLEKHG5	57449	pleckstrin homology and RhoGEF domain containing G5			1		0.010622	1.37037	0.858618	1.02613	0.00167621	2.35437	0.664956	0.812368	0.0737725	1.90366	0.682613	1.14058	0.106946	0.877271	0.702604	1.04235	0.000507204	0.781404	5.46678e-06	1.78767	0.00151291	0.383332	0.0248534	0.811588	1.17573e-06	0.647314	5.863e-05	0.478661	6.09196e-07	2.9444	0.000118508	0.619546	0.000224912	0.415564	0.00319158	0.525985	5.27646e-10	0.517129	4.02302e-07	0.783184	0.0288864	0.403545	0.68699
NOL9	79707	nucleolar protein 9		-1			0.00938115	0.769527	0.370353	0.927639	0.80914	1.02394	0.271347	0.822212	0.550279	1.31428	0.405529	1.46367	0.0770478	0.737585	0.0927938	0.672775	0.0891343	1.20725	0.00310195	1.37164	0.0111596	1.47087	0.378631	1.14458	0.0759641	1.20937	---	---	---	---	---	---	---	---	---	---	---	---	7.70498e-11	0.756401	-0.161498	-2.2852	0.0233773
TAS1R1	80835	taste 1 receptor member 1					0.93034	0.997475	0.196517	1.04328	0.373901	1.07579	#DIV/0!	1	#DIV/0!	1	#DIV/0!	1	0.271382	1.14409	0.355918	1.03526	#DIV/0!	1	0.193832	0.990193	0.384811	0.886791	---	---	0.0739458	1.03555	---	---	---	---	---	---	---	---	---	---	---	---	0.188521	0.995073	-0.263386	-3.81261	0.000184369
ZBTB48	3104	zinc finger and BTB domain containing 48					0.0803096	0.804936	0.765851	1.03773	0.0609777	1.35162	0.65149	0.835755	0.151746	0.553091	0.236454	0.619179	0.144762	0.866035	0.198367	0.852352	0.00253765	0.65409	0.000310869	1.41702	0.0799386	0.764895	0.717333	0.982669	0.0214764	0.910697	---	---	---	---	---	---	---	---	---	---	---	---	1.29548e-08	0.78808	-0.120683	-1.69766	0.0911675
KLHL21	9903	kelch like family member 21					0.276082	0.890469	0.758631	1.03074	0.0569411	1.25522	0.368154	0.494148	0.124722	3.17143	0.785337	1.20374	0.578158	1.0856	0.00894874	1.57864	0.00363646	1.51333	0.516436	1.10567	0.00287553	0.479632	0.00452743	0.719928	0.00456508	0.704874	---	---	---	---	---	---	---	---	---	---	---	---	0.205277	1.09402	-0.211348	-3.01953	0.00287036
PHF13	148479	PHD finger protein 13					0.420676	1.05228	0.607641	0.953085	0.924272	0.994711	0.56934	0.836774	0.938762	1.03289	0.981046	1.01025	0.0529348	1.22922	0.918614	0.986636	0.450166	1.0671	0.966829	0.996195	0.0143654	1.32562	0.815734	1.03087	0.604848	1.01995	0.811941	0.975329	0.0271587	0.673444	0.786423	1.0466	0.714161	1.05108	0.651532	1.05874	0.376906	1.08778	0.407553	0.961716	-0.0118458	-0.165429	0.868778
THAP3	90326	THAP domain containing 3					0.0973456	0.82437	0.235547	1.18024	0.0462776	1.55006	0.143661	0.690667	0.0632234	0.673828	0.170328	0.681929	0.0532843	0.780751	0.000396606	1.94061	0.962868	1.00516	0.0287728	1.25102	0.0700659	0.675175	0.601438	1.02018	0.0494066	0.780546	0.00142193	0.61275	0.549785	1.10331	0.821899	0.967088	0.306903	0.875083	0.461338	0.899905	0.351563	0.931437	0.0087124	0.906796	0.0984584	1.38161	0.168672
DNAJC11	55735	DnaJ heat shock protein family (Hsp40) member C11				-1	0.00100312	0.70135	0.105563	1.13931	0.0296509	0.747291	0.278049	0.904841	0.0845935	0.885725	0.1753	0.917671	0.0400384	1.23748	0.296949	0.890006	0.0512569	0.874088	0.445916	1.11325	0.107209	0.771997	0.297622	1.17901	0.916643	0.993724	---	---	---	---	---	---	---	---	---	---	---	---	2.86936e-06	0.791838	0.127698	1.79793	0.0737352
CAMTA1	23261	calmodulin binding transcription activator 1				-1	0.00583473	0.894936	0.934083	0.992845	0.0127916	0.836173	0.0162256	1.36411	0.0989333	0.675063	0.429133	0.851563	0.086452	0.848628	0.776293	0.970181	0.250211	0.913526	0.0299261	0.733124	0.0932291	0.678302	0.00150553	0.600433	0.00317349	0.840471	0.00159802	1.41968	0.00522728	0.713494	0.128633	0.919043	0.611828	1.03443	0.000255281	0.779612	0.000499587	0.869135	0.000356372	0.873015	0.0129423	0.180745	0.856756
VAMP3	9341	vesicle associated membrane protein 3					0.0454883	1.23422	0.257723	0.941905	0.496958	1.02273	0.021859	1.4363	0.910906	1.01982	0.136545	1.37504	0.0500108	1.20827	0.390886	1.08526	0.0260254	1.21774	0.00658862	0.814136	0.18954	1.21419	0.766598	0.972082	0.630336	1.07354	---	---	---	---	---	---	---	---	---	---	---	---	3.59046e-20	1.37739	0.153651	2.1714	0.0311082
PER3	8863	period circadian regulator 3					0.030238	1.23427	0.00386784	0.709725	0.150463	0.792892	0.995543	0.998757	0.528792	0.663664	0.836628	1.13952	0.494224	1.21545	0.0436241	0.606535	0.0355399	0.624382	0.492806	0.96181	0.0555762	0.567752	0.000460263	0.690065	0.00516397	0.718096	0.000752051	0.478913	1.5931e-06	3.57493	0.0012667	0.592815	1.26328e-06	0.277844	0.976449	1.00315	1.92846e-13	0.171049	1.98967e-08	1.66714	0.0368288	0.514635	0.607391
UTS2	10911	urotensin 2					0.373901	1.01807	#DIV/0!	1	#DIV/0!	1	#DIV/0!	1	#DIV/0!	1	#DIV/0!	1	0.13887	1.06473	#DIV/0!	1	0.253162	1.03031	0.966522	0.99902	0.857212	0.97041	---	---	0.736565	0.997739	---	---	---	---	---	---	---	---	---	---	---	---	0.44104	1.05648	---	---	---
TNFRSF9	3604	TNF receptor superfamily member 9				1	1.22819e-05	3.77172	0.323547	0.906204	0.000722463	9.66927	0.715977	1.21902	5.83928e-05	12.4628	0.000966882	2.79996	0.0685822	2.12322	0.0261581	2.39518	0.243923	1.19893	1.88593e-07	2.99099	0.0116055	3.34808	0.0102372	5.6644	3.01407e-05	1.67749	9.38923e-08	8.08326	7.39218e-05	0.221637	1.92403e-13	8.06323	1.8738e-07	4.06574	0.032511	1.25067	1.9806e-08	2.63094	0.806258	1.01402	-0.0978878	-1.37353	0.171166
PARK7	11315	Parkinsonism associated deglycase			-1		0.0954536	0.850871	0.425132	1.03502	0.000503696	0.557795	0.388541	1.09681	0.073624	0.674506	0.174106	0.764326	0.0512614	0.820638	0.145147	0.82289	0.00370691	0.824755	0.000726032	0.59396	0.00840098	0.509328	0.0267667	0.91146	0.0184944	0.819467	---	---	---	---	---	---	---	---	---	---	---	---	3.16446e-05	0.874339	0.0345536	0.482803	0.629777
ERRFI1	54206	ERBB receptor feedback inhibitor 1				1	0.0290806	2.56952	0.0301142	1.2526	0.000398836	2.9978	0.176034	1.10489	0.275507	2.68666	0.223592	3.10131	0.0197502	1.32509	0.0200021	1.96672	0.33473	1.09749	1.49618e-06	2.13626	0.010704	1.83613	0.0205598	0.520909	0.000210484	1.47671	0.00315386	1.51113	0.00273897	0.65735	0.000438081	0.677238	0.209981	0.846647	0.00298583	0.754409	0.000194026	1.5022	1.81902e-11	0.55508	-0.0564668	-0.789776	0.430618
SLC45A1	50651	solute carrier family 45 member 1					0.29035	1.28645	0.932435	0.98869	0.289872	1.1242	0.0661001	0.463753	4.41032e-05	0.352435	0.000668152	0.453049	0.104736	1.16445	0.673001	1.03428	0.644065	0.973095	0.00248959	0.880614	0.0240215	0.852635	0.338552	1.3807	0.810883	1.00883	---	---	---	---	---	---	---	---	---	---	---	---	0.0162558	0.968495	0.0732568	1.02573	0.306289
RERE	473	arginine-glutamic acid dipeptide repeats					0.790467	0.984003	0.713484	0.973828	0.0280547	1.38468	0.991475	1.00227	0.907234	1.06789	0.50652	1.47029	0.834354	1.03712	0.672903	0.920458	0.328801	0.878279	0.0521458	1.36045	0.216824	0.842842	0.00351235	0.795883	0.00117648	0.821088	---	---	---	---	---	---	---	---	---	---	---	---	7.10953e-07	1.25807	0.0505205	0.706382	0.480794
ENO1	2023	enolase 1				-1	0.00603378	0.757499	0.0644927	1.13738	0.000100255	0.543646	0.795454	0.93701	0.19459	0.798179	0.112558	0.731136	0.673429	1.04357	0.289822	0.905237	0.334153	1.04972	8.58627e-05	0.576382	0.00855702	1.76949	0.00251664	1.31242	0.00748489	1.2755	4.39055e-08	3.88678	0.00285349	0.449496	0.0109079	1.32377	8.21575e-09	3.11165	0.000203508	1.50879	3.90679e-10	1.6797	3.06171e-11	1.42857	0.0277514	0.387677	0.698678
ENO1-AS1	100505975	ENO1 antisense RNA 1					0.576655	0.958352	0.639216	0.960893	0.233321	0.853644	0.990442	0.998779	0.938428	1.01031	0.249964	0.840114	0.169078	1.20429	0.989346	0.998097	0.169365	1.12947	0.365169	0.901844	---	---	---	---	---	---	---	---	---	---	---	---	---	---	---	---	---	---	0.818216	0.996318	---	---	---
CA6	765	carbonic anhydrase 6					#DIV/0!	1	0.000909146	1.08899	0.0370896	0.875506	#DIV/0!	1	#DIV/0!	1	#DIV/0!	1	0.124917	1.16939	0.438704	1.03329	0.241504	0.979783	0.742869	0.993774	0.924875	0.990801	---	---	0.194325	1.02333	---	---	---	---	---	---	---	---	---	---	---	---	0.152166	0.988165	-0.0654134	-0.915409	0.361108
SLC2A7	155184	solute carrier family 2 member 7					0.718504	1.0187	#DIV/0!	1	0.373901	0.967603	0.42265	0.937524	0.373901	0.930957	0.373901	0.930957	#DIV/0!	1	#DIV/0!	1	#DIV/0!	1	#DIV/0!	1	0.144818	1.1355	---	---	---	---	---	---	---	---	---	---	---	---	---	---	---	---	#DIV/0!	1	---	---	---
SLC2A5	6518	solute carrier family 2 member 5					0.0289004	0.846871	0.0421725	0.76691	0.0169222	0.607113	0.0851099	0.828994	0.0106226	0.793287	0.0623585	0.841163	0.40878	1.08873	0.0147233	0.665567	0.0764044	0.816928	0.607805	1.01701	0.157035	1.09429	0.0558578	0.680602	0.853319	1.00762	---	---	---	---	---	---	---	---	---	---	---	---	2.52467e-16	1.84925	-0.0471578	-0.659257	0.510509
GPR157	80045	G protein-coupled receptor 157					0.415572	0.887856	0.706444	1.10323	0.102201	1.53575	0.641494	0.728239	0.744235	1.11269	0.861307	1.06833	0.790065	0.950493	0.773622	0.891033	0.255854	1.19569	0.566178	0.970781	0.390772	0.82169	---	---	0.587387	1.00713	---	---	---	---	---	---	---	---	---	---	---	---	8.82943e-14	0.690563	-0.188307	-2.67746	0.00805059
MIR34A	407040	microRNA 34a		-1			0.00385218	0.823531	0.89254	1.01363	0.521719	1.03068	0.42265	0.885463	0.706552	1.02792	0.195595	0.894711	#DIV/0!	1	#DIV/0!	1	#DIV/0!	1	#DIV/0!	1	---	---	---	---	---	---	---	---	---	---	---	---	---	---	---	---	---	---	---	---	---	---	---
H6PD	9563	hexose-6-phosphate dehydrogenase/glucose 1-dehydrogenase				1	0.00350409	1.49014	0.0396525	0.89526	0.0759966	1.25502	0.0788297	0.520839	0.860446	1.05537	0.536446	0.810399	0.133646	1.10526	0.098342	0.771741	0.042918	0.852258	0.212602	0.81888	0.384343	0.759611	0.00848795	0.806071	0.084491	1.0988	2.06834e-07	1.88547	0.00284706	0.74983	0.110235	0.945946	0.274925	1.04535	0.00652532	0.903233	1.59768e-05	0.812974	0.180243	0.949325	-0.202609	-2.88921	0.00429915
SPSB1	80176	splA/ryanodine receptor domain and SOCS box containing 1			1		0.0618697	1.14949	0.0398721	0.899125	0.000139346	3.05423	0.00456237	0.490956	0.027436	1.81116	0.123263	1.42196	0.856169	1.02728	0.000266839	2.16964	0.00127779	2.08636	9.29402e-05	1.97485	0.0174281	1.4914	0.654306	1.06141	2.72665e-06	1.67684	1.16359e-06	2.42273	0.000266874	0.553053	0.00368289	1.21411	1.42922e-08	2.18253	8.74975e-05	1.35079	0.0619364	1.21548	1.24335e-05	0.747702	0.205513	2.93242	0.0037658
SLC25A33	84275	solute carrier family 25 member 33					0.21368	1.23023	0.206987	1.16233	0.372032	0.915128	0.054715	1.41615	0.245731	1.14358	0.72879	1.04303	0.536635	1.08665	0.0144587	1.39826	0.376479	1.08866	0.922441	0.989308	0.473919	1.25701	0.0210937	0.693528	0.0266906	1.29247	0.000412802	1.44774	0.247666	1.12701	0.020269	0.763795	0.0085664	0.814884	0.831608	1.01382	0.0928532	0.904138	0.000726098	1.18743	-0.0568901	-0.795716	0.427164
TMEM201	199953	transmembrane protein 201				-1	7.11882e-05	0.451785	0.701063	1.0448	0.000386556	0.502544	0.222955	0.646136	0.0298062	0.563625	0.152395	0.698	0.560565	0.85958	0.1054	0.690929	0.359168	0.857834	0.442199	1.15881	0.307393	0.831238	0.842915	0.977393	0.720876	0.985448	0.321787	0.948993	6.66108e-06	1.43398	0.133222	0.892574	0.00139832	0.854524	0.00488394	0.786692	0.000147628	0.788553	0.000107262	0.858138	-0.0744142	-1.04203	0.298689
PIK3CD	5293	phosphatidylinositol-4,5-bisphosphate 3-kinase catalytic subunit delta				1	0.000353346	1.82228	0.0160741	1.18086	0.0119483	1.4853	0.60415	0.824852	0.0543663	2.37217	0.821423	1.08071	0.963758	1.0104	0.64794	1.08848	0.000581231	1.35045	0.003197	0.781172	0.105534	1.36604	4.32732e-05	2.61776	0.010789	1.26927	1.19958e-05	1.80221	0.00087059	0.572718	6.40942e-07	2.40935	5.62493e-11	3.04527	0.000198863	1.5794	4.46415e-10	2.45207	0.000592168	0.868409	0.00225152	0.0314408	0.97495
CLSTN1	22883	calsyntenin 1					0.0849255	1.06889	0.396867	0.958452	0.27163	0.937689	0.281664	0.792511	0.193742	1.78645	0.748866	1.1358	0.160691	1.24554	0.172151	0.798251	0.128163	0.859601	0.871848	1.03062	0.108358	0.631418	0.000138091	0.694917	1.95139e-05	0.600282	0.000655817	0.427249	0.000267817	2.61609	0.00103641	0.65392	0.00291215	0.621377	0.000320834	0.660037	0.000108305	0.786013	2.41354e-09	0.696574	-0.0512293	-0.716319	0.474651
CTNNBIP1	56998	catenin beta interacting protein 1			-1		0.185064	0.890826	0.045973	0.865692	0.00368548	0.646019	0.398152	0.647861	0.147049	0.789636	0.00532279	0.584208	0.541405	0.967763	0.176113	0.884499	3.82499e-05	0.709683	0.000200596	0.559442	0.684835	1.07425	0.0546952	1.11283	0.000199724	0.740763	---	---	---	---	---	---	---	---	---	---	---	---	1.59347e-19	0.644144	-0.0856459	-1.20039	0.231444
LZIC	84328	leucine zipper and CTNNBIP1 domain containing					0.021898	1.27017	0.460839	0.924253	0.825785	1.01354	0.411308	0.931869	0.972521	1.00747	0.265964	1.27315	0.922354	0.987779	0.438617	0.889799	0.904192	0.987075	0.00495111	0.833957	0.0691015	1.58374	0.00168568	1.28223	0.189455	1.07036	0.00293525	1.59451	0.707737	0.955116	0.00954393	1.61443	7.69387e-06	1.92676	0.00611911	1.38128	0.041318	1.16529	0.341596	0.974271	0.0187896	0.262429	0.793268
NMNAT1	64802	nicotinamide nucleotide adenylyltransferase 1					0.016074	1.36602	0.0849616	1.10527	0.350891	0.955635	0.348573	0.771596	0.158536	1.30007	0.41205	1.19236	0.587039	0.93944	0.329244	0.87907	0.286067	0.8977	0.471223	1.06852	0.250276	1.5874	0.01127	1.23236	0.0896292	1.08961	---	---	---	---	---	---	---	---	---	---	---	---	0.285231	1.03752	-0.143319	-2.02221	0.0445208
RBP7	116362	retinol binding protein 7					0.00630271	1.67836	0.207718	1.27947	0.172249	1.34924	0.0306317	1.51344	0.2987	0.671745	0.581592	0.824231	0.0143324	0.676831	0.110322	0.855994	0.00929904	0.817624	0.199803	0.812081	0.0691008	0.542113	0.0613223	0.621717	0.0019352	0.704009	9.10321e-08	0.239897	2.10604e-06	2.41859	1.39078e-05	0.392321	3.80582e-05	0.306874	0.0758082	0.716028	0.00305702	0.693698	0.0513331	1.15802	-0.162279	-2.29655	0.022707
UBE4B	10277	ubiquitination factor E4B					0.0403399	0.875161	0.0333467	0.882666	0.104097	0.7761	0.949945	0.994624	0.673871	1.24326	0.6812	1.23627	0.103095	1.14867	0.0256585	0.640666	0.0118007	0.669386	0.593342	1.0814	0.00243345	2.18859	0.188082	1.13765	0.649953	0.967087	---	---	---	---	---	---	---	---	---	---	---	---	1.4373e-09	0.789576	-0.207448	-2.96127	0.00344429
KIF1B	23095	kinesin family member 1B		1			0.00427196	1.50583	0.559661	0.978119	0.185022	1.16615	0.814222	1.03422	0.20125	2.72568	0.353153	1.9924	0.00287918	1.57975	0.247404	0.776779	0.0578898	1.18898	0.357348	1.10525	0.0895795	0.567752	0.00112681	0.713516	0.165046	0.830678	0.0266438	0.710014	0.000394246	1.86919	5.2902e-06	0.714848	0.0073945	0.760578	0.0198378	0.694075	0.000426807	0.771416	0.00331864	1.1167	-0.24381	-3.51055	0.000555414
PGD	5226	phosphogluconate dehydrogenase				-1	0.00062424	0.670072	0.210047	1.12161	6.67778e-05	0.672588	0.0284575	0.80014	0.00378483	0.671707	0.00901152	0.773587	0.00287712	0.66193	0.0246689	0.639212	0.371784	0.941476	0.00972337	0.7696	0.159625	1.6358	0.312145	0.920501	0.0379739	1.21593	1.31877e-06	2.32217	8.2663e-07	0.413171	0.178806	1.08132	2.63256e-08	1.81883	0.0175327	1.14777	0.0491539	1.06529	0.0180008	0.903375	-0.0628604	-0.879537	0.380193
CORT	1325	cortistatin					0.0593415	0.928021	0.373901	0.972034	0.424907	0.940797	0.343096	0.736927	0.971082	0.996515	0.688973	1.04553	0.279705	1.27549	0.0402496	0.852956	0.136588	0.922834	0.587888	1.07897	0.174029	0.814131	0.722075	0.899428	0.631887	1.01817	---	---	---	---	---	---	---	---	---	---	---	---	0.669558	0.997872	-0.11343	-1.59426	0.112498
DFFA	1676	DNA fragmentation factor subunit alpha				-1	0.00562376	0.75069	0.922693	1.00659	0.136943	0.786833	0.747184	0.939401	0.26408	1.19968	0.123253	1.33187	0.347354	0.932435	0.0402094	0.698002	0.106613	0.887996	0.0060318	0.763575	0.803933	1.06683	0.674837	1.05208	0.676557	1.03077	0.171878	0.839759	0.21395	0.798863	0.453931	0.928967	0.223936	0.838236	0.593709	0.946937	0.662332	1.04936	1.21092e-06	0.788455	-0.19095	-2.71645	0.00719182
PEX14	5195	peroxisomal biogenesis factor 14				-1	0.00544396	0.700476	0.914255	0.984763	0.290638	0.850787	0.0584851	0.481892	0.912281	0.990036	0.0256451	0.822084	0.0182539	0.697849	0.0732553	0.804998	0.0217124	0.77064	0.0211959	1.25503	0.491703	0.918064	0.810714	0.967916	0.644464	0.954052	0.480389	1.084	0.00122797	1.49632	0.407788	0.945373	0.100571	1.1128	0.497257	0.958301	0.00204108	0.890133	0.00120983	0.856946	0.204972	2.92437	0.00386034
CASZ1	54897	castor zinc finger 1					0.13325	0.837492	0.300088	0.868396	0.00975858	1.52407	0.109001	0.609149	0.205672	1.72392	0.803406	1.1016	0.496359	0.885683	0.165865	0.802158	0.00696686	0.653926	0.00325686	1.43656	0.00247811	0.360982	0.0052799	0.723658	0.0103573	0.713362	---	---	---	---	---	---	---	---	---	---	---	---	0.000320466	0.844201	-0.0901645	-1.26423	0.207657
C1orf127	148345	chromosome 1 open reading frame 127					#DIV/0!	1	0.0777759	1.17244	0.373901	1.02166	0.731587	1.10455	0.373901	0.930957	0.373901	0.930957	0.355918	0.963302	0.355918	0.963302	0.241504	0.963302	0.221543	0.985928	0.0482074	0.852635	---	---	---	---	---	---	---	---	---	---	---	---	---	---	---	---	0.00160963	0.95649	-0.0404269	-0.564993	0.572728
TARDBP	23435	TAR DNA binding protein		-1			0.00446659	0.758258	0.449856	0.940076	0.411013	0.942708	0.225874	1.22427	0.650758	1.15732	0.20307	1.57991	0.139986	0.873766	0.071573	0.644271	0.166189	0.916978	0.125184	0.917478	0.100095	0.634342	0.0454666	0.797773	0.823793	1.02503	0.029167	1.27115	0.000402272	0.606758	0.878079	1.0155	0.165454	1.23578	0.128681	1.2412	0.79302	1.02308	4.16432e-05	0.878981	0.0737235	1.0323	0.30321
MASP2	10747	mannan binding lectin serine peptidase 2					0.373901	1.01052	0.726932	0.984732	0.373901	1.021	0.197778	1.80429	0.373901	1.05991	0.172195	1.08956	0.358351	0.865452	0.0670708	0.615012	0.0980343	0.725157	0.457688	0.997814	0.170959	0.743979	0.581343	0.937159	0.716227	0.97792	---	---	---	---	---	---	---	---	---	---	---	---	0.219472	1.00194	-0.202239	-2.8837	0.00437193
SRM	6723	spermidine synthase				-1	0.00569009	0.555321	0.0304224	1.24692	0.0070841	0.493655	0.785685	1.11971	0.0596719	0.426053	0.200605	0.595105	0.288565	0.931423	0.47937	0.892224	0.000103128	0.574333	0.949743	0.989634	0.000749709	1.79834	0.826836	1.0199	0.00140045	1.40529	0.000129133	2.65867	0.0014086	0.434697	9.48486e-06	1.70153	0.000182592	1.94439	0.00196784	1.63225	0.000647695	1.33444	0.000155691	0.791032	0.120333	1.69266	0.0921169
EXOSC10	5394	exosome component 10					0.854071	0.991768	0.617268	1.03025	0.298912	0.917853	0.14385	1.53351	0.945102	1.00842	0.096343	1.36309	0.0120435	0.770821	0.0708763	0.757227	0.00119766	0.73609	0.361755	1.14668	0.107563	1.21139	0.00152824	0.875137	0.0942427	1.12554	---	---	---	---	---	---	---	---	---	---	---	---	0.000928635	0.850252	-0.0542435	-0.758586	0.449016
MTOR	2475	mechanistic target of rapamycin kinase					0.0982283	0.867735	0.133718	1.07867	0.103501	0.852479	0.187747	0.892567	0.422258	1.56752	0.526966	1.41705	0.00737926	1.30735	0.0486735	0.699757	0.00897281	0.740285	0.305067	1.22151	0.386446	1.25701	0.00973497	0.881335	0.00385538	1.32137	0.0837542	1.9593	0.88342	0.945555	0.000477985	1.65083	1.12879e-07	2.00624	3.74495e-06	1.96801	0.00116077	0.662651	1.62436e-11	0.77046	-0.0647624	-0.906261	0.365916
MTOR-AS1	100873935	MTOR antisense RNA 1					#DIV/0!	1	#DIV/0!	1	#DIV/0!	1	#DIV/0!	1	#DIV/0!	1	#DIV/0!	1	0.137415	0.919953	0.137415	0.919953	0.248289	0.941654	0.457688	0.982769	---	---	---	---	---	---	---	---	---	---	---	---	---	---	---	---	---	---	0.110407	0.997965	---	---	---
ANGPTL7	10218	angiopoietin like 7					#DIV/0!	1	#DIV/0!	1	#DIV/0!	1	#DIV/0!	1	#DIV/0!	1	#DIV/0!	1	0.181575	0.934565	0.396407	0.955427	0.963039	1.00272	#DIV/0!	1	0.0136932	0.479632	0.188497	1.26236	0.000240529	0.659031	---	---	---	---	---	---	---	---	---	---	---	---	0.382808	1.0008	-0.0897164	-1.25789	0.209934
UBIAD1	29914	UbiA prenyltransferase domain containing 1					0.618599	1.02045	0.50539	1.04623	0.193126	1.22365	0.561024	0.770847	0.0253593	0.675951	0.617808	0.948138	0.81922	1.0195	0.00339586	0.683543	0.000858871	0.715739	0.585628	1.06769	0.558432	1.15402	0.895593	0.993462	0.503616	1.01417	0.307246	1.1296	0.0360255	0.754915	0.0414998	1.30685	0.0862409	1.13261	0.0963353	1.26062	0.310882	0.919663	4.87099e-05	0.831195	0.0211124	0.294885	0.768396
FBXO2	26232	F-box protein 2					0.833463	0.980354	0.931402	1.0129	0.0208494	0.544791	0.238001	0.586687	0.0125121	0.403289	0.00787516	0.351319	0.00158991	0.654559	0.647462	0.936009	0.632618	1.03997	0.00241663	0.583314	0.00156667	1.6245	0.0108848	0.768582	0.459859	0.845523	0.000108415	1.92156	0.000137045	0.57101	0.00922064	0.767015	0.616012	0.966711	1.91345e-05	1.54073	0.177269	0.903153	1.02857e-14	0.655394	0.108777	1.52806	0.128119
FBXO44	93611	F-box protein 44					0.0574311	0.778202	0.99679	0.999698	0.333889	0.847165	0.00625907	0.394751	0.0596314	0.567373	0.0611106	0.540753	0.00189164	0.766431	0.182524	0.813889	0.0026829	0.785681	0.0513928	0.842406	0.811135	1.04972	0.028484	0.85975	0.0649761	1.05204	0.996076	1.00052	0.000615681	1.52531	0.100495	0.863715	0.232347	0.869104	0.0512461	1.15111	0.00439223	0.765295	1.38328e-05	0.77893	-0.0794962	-1.11363	0.266809
FBXO6	26270	F-box protein 6			1		0.857299	1.00768	0.337183	1.11128	0.00010179	3.19779	0.0155496	0.423916	0.0461521	1.57487	0.174744	1.29984	0.139024	0.810323	0.000104346	2.3297	0.0218591	1.55949	2.67789e-07	2.40553	0.00220921	2.10916	0.139774	0.904692	0.00453108	1.40392	8.9963e-06	1.45441	0.100397	0.911932	0.408632	0.967099	6.61662e-07	1.53971	7.60039e-05	1.22006	2.44543e-09	1.32997	2.55504e-22	2.1493	0.604084	10.5852	5.59068e-21
MAD2L2	10459	mitotic arrest deficient 2 like 2			-1		0.00493739	0.846323	0.92716	1.01073	0.000744575	0.665284	0.720285	0.967778	0.174447	0.492099	0.166695	0.478798	0.540024	0.882648	0.986818	0.997004	0.411296	0.901148	0.277708	0.88977	3.06419e-05	3.74942	0.0512219	1.12742	1.6148e-06	1.45496	0.00810326	1.70519	0.446986	0.858849	0.13006	1.24549	0.00140719	1.89752	0.00805584	1.6438	0.00159865	1.52545	4.41849e-07	1.22211	0.0430116	0.60118	0.548418
DRAXIN	374946	dorsal inhibitory axon guidance protein					0.226264	1.18884	0.60311	0.982963	0.158267	1.06433	0.42265	0.884238	0.0084064	1.1468	0.373901	1.02359	#DIV/0!	1	#DIV/0!	1	0.250213	1.04367	---	---	0.602556	1.08423	0.409405	0.886907	0.245898	1.04415	0.0319068	1.33142	0.254154	0.92996	0.479018	0.904862	0.965613	0.995368	0.750032	1.02712	0.339868	1.11623	0.0518974	1.02975	-0.135656	-1.91201	0.0573411
AGTRAP	57085	angiotensin II receptor associated protein					0.864384	1.01042	0.674078	0.940027	0.149383	0.790839	0.226585	0.329977	0.984489	0.992152	0.245972	0.527957	0.0594604	0.81837	0.363053	1.11305	0.00951573	0.734682	0.142979	0.846379	0.0207201	1.94981	0.370921	0.911934	0.00553942	1.27611	---	---	---	---	---	---	---	---	---	---	---	---	8.02641e-08	1.27882	0.198297	2.82517	0.00521714
MTHFR	4524	methylenetetrahydrofolate reductase					0.190011	1.06541	0.0767913	0.970047	0.0529315	1.33548	0.0231652	0.472347	0.411664	1.36619	0.843284	0.924363	0.307147	1.0698	0.142615	0.775004	0.296977	1.05447	0.753953	1.0248	0.000267844	4.7349	0.856127	0.967524	0.000358479	1.5957	---	---	---	---	---	---	---	---	---	---	---	---	0.613059	1.01956	0.03032	0.42359	0.672331
CLCN6	1185	chloride voltage-gated channel 6					0.0949965	1.15033	0.0602777	1.10485	0.269198	0.86116	0.158512	0.830727	0.237044	1.93859	0.557486	1.35668	0.269849	1.22401	0.0884947	0.748312	0.681494	1.0311	0.22331	0.88082	0.0573982	1.52626	0.0313413	0.81106	0.00716337	1.19419	---	---	---	---	---	---	---	---	---	---	---	---	9.09502e-08	1.34164	-0.0708178	-0.991406	0.322716
NPPA-AS1	100379251	NPPA antisense RNA 1				-1	0.00607086	0.707562	0.375777	1.1238	0.0414097	0.661828	0.0182398	1.46176	0.804298	1.0264	0.230927	0.905553	0.661074	0.891499	0.286012	0.814142	0.910591	1.01739	---	---	---	---	---	---	---	---	---	---	---	---	---	---	---	---	---	---	---	---	---	---	---	---	---
NPPA	4878	natriuretic peptide A					#DIV/0!	1	0.677603	1.03154	#DIV/0!	1	0.0754227	0.709404	#DIV/0!	1	#DIV/0!	1	0.105861	0.774879	0.404662	0.862807	0.504796	0.92455	#DIV/0!	1	0.624038	0.530957	0.0677267	0.201745	0.574126	1.24947	0.124558	0.689561	0.658359	0.901486	0.534345	0.756434	0.0504442	0.514216	0.214205	0.816405	0.251896	0.383051	0.437261	0.998775	---	---	---
NPPB	4879	natriuretic peptide B					0.996014	1.00013	#DIV/0!	1	0.0324892	1.33466	#DIV/0!	1	0.0370758	1.19599	#DIV/0!	1	#DIV/0!	1	#DIV/0!	1	#DIV/0!	1	0.615609	0.971716	0.0283131	1.66632	0.635251	1.14856	0.00439784	1.91319	0.0725629	1.54309	0.196193	0.790905	0.137944	0.468172	0.0284909	1.24402	9.1409e-12	5.93195	0.0757728	1.16156	0.314457	0.999198	---	---	---
KIAA2013	90231	KIAA2013				-1	0.00458366	0.615618	0.739946	0.965085	0.00278876	0.569461	0.0990358	0.642124	0.0635274	0.695439	0.0313655	0.651803	0.0188739	0.832311	0.0737848	0.898891	0.00614521	0.778179	9.18998e-05	0.718553	0.319432	1.16743	0.010739	1.12694	0.0677474	0.96786	0.0565688	1.23323	0.0245956	0.828897	0.0264529	1.26351	0.000194889	1.67521	0.0625591	1.26648	0.0111387	1.18554	---	---	---	---	---
PLOD1	5351	procollagen-lysine,2-oxoglutarate 5-dioxygenase 1				-1	0.00357717	0.599953	0.654424	1.03489	0.000967063	0.60143	0.676988	0.883589	0.00574835	1.84372	0.118212	0.73645	0.871784	1.0112	0.0483274	0.834501	0.000540373	0.666857	0.377781	0.910873	0.0141416	1.8489	0.484533	1.0413	0.000367995	1.37535	2.6114e-05	1.64025	2.53869e-06	0.457997	0.0303871	1.43078	0.00295444	1.65715	0.0381182	1.39691	0.00173639	1.28	0.000200888	1.16617	-0.0478613	-0.669114	0.504214
MFN2	9927	mitofusin 2				-1	0.00114686	0.656276	0.648011	1.02415	0.0368351	0.787617	0.495458	0.878672	0.408559	1.75502	0.44816	1.67445	0.0962397	1.17555	0.0770028	0.734224	0.65357	0.971932	0.565767	0.924031	0.507529	0.856584	0.0289111	0.844383	0.60047	1.01717	---	---	---	---	---	---	---	---	---	---	---	---	0.358894	1.03978	0.0156029	0.217909	0.827728
MIIP	60672	migration and invasion inhibitory protein					0.010305	0.728134	0.636312	1.04438	0.282321	0.858009	0.245617	0.562731	0.311089	0.594147	0.189365	0.450985	0.0070577	0.702908	0.377009	1.13181	0.0132265	0.704296	0.645021	1.06771	0.495913	1.17283	0.0237687	1.19532	0.152095	0.927155	0.0465843	1.20945	0.0916547	0.832507	0.175438	1.24304	0.000383353	1.52475	0.255039	0.869701	0.0645944	0.903954	0.0221546	1.10204	0.032144	0.449098	0.65386
TNFRSF8	943	TNF receptor superfamily member 8					0.772308	1.01215	#DIV/0!	1	0.00173948	1.17105	0.42265	1.45331	0.000616328	2.51672	0.00319697	1.42101	0.566872	0.96339	0.838471	1.01383	0.061114	0.918191	0.00126949	1.24088	0.884244	0.981686	---	---	0.846834	0.995148	---	---	---	---	---	---	---	---	---	---	---	---	3.00033e-06	1.30354	-0.105901	-1.4872	0.138578
TNFRSF1B	7133	TNF receptor superfamily member 1B				1	0.0265839	1.6478	0.373901	1.06323	0.00271778	2.65674	0.541315	1.44637	0.000932578	3.02999	0.0222459	2.16984	0.16653	1.56659	0.00279315	1.25363	0.446813	1.013	6.22823e-06	2.01546	0.0158599	2.07532	7.49882e-06	2.53663	3.55121e-07	2.81814	2.39672e-11	6.74559	1.13166e-10	0.159934	0.931417	1.01068	5.84902e-08	4.11439	3.86731e-06	2.14471	5.34199e-09	2.53178	2.35512e-13	1.54925	0.0256783	0.358697	0.72021
VPS13D	55187	vacuolar protein sorting 13 homolog D					0.148826	1.15298	0.0687841	0.963995	0.138776	1.26002	0.510419	0.901538	0.882725	1.08638	0.52995	1.44032	0.00971029	1.35195	0.157756	0.690735	0.783457	0.974258	0.142365	1.28741	0.975683	0.993092	0.951664	1.01519	1.45715e-05	0.820423	---	---	---	---	---	---	---	---	---	---	---	---	0.682973	0.985415	-0.144356	-2.03716	0.0429849
DHRS3	9249	dehydrogenase/reductase 3			1		0.0153555	1.13887	0.255368	0.920577	0.00153575	1.53883	0.685139	0.871402	0.399087	0.723493	0.269127	0.644377	0.805041	0.889676	0.069234	0.624012	0.401576	0.913285	0.0912704	1.96527	0.000143003	0.241484	0.0308094	0.714783	3.08498e-06	0.593919	---	---	---	---	---	---	---	---	---	---	---	---	0.0105359	0.83829	-0.0735632	-1.03004	0.304265
AADACL4	343066	arylacetamide deacetylase like 4					#DIV/0!	1	#DIV/0!	1	#DIV/0!	1	#DIV/0!	1	0.373901	1.05298	#DIV/0!	1	#DIV/0!	1	#DIV/0!	1	#DIV/0!	1	---	---	0.957067	1.00463	---	---	---	---	---	---	---	---	---	---	---	---	---	---	---	---	0.490057	1.0005	---	---	---
C1orf158	93190	chromosome 1 open reading frame 158					#DIV/0!	1	#DIV/0!	1	#DIV/0!	1	#DIV/0!	1	#DIV/0!	1	#DIV/0!	1	#DIV/0!	1	#DIV/0!	1	#DIV/0!	1	0.55727	1.01718	0.45654	1.11214	---	---	0.317464	0.974837	---	---	---	---	---	---	---	---	---	---	---	---	0.938967	1.00292	-0.0283984	-0.396722	0.692006
PRAMEF12	390999	PRAME family member 12					0.373901	0.982384	#DIV/0!	1	#DIV/0!	1	#DIV/0!	1	#DIV/0!	1	#DIV/0!	1	0.69219	1.0183	0.355918	0.979783	0.676567	1.02649	---	---	0.422311	1.07425	0.00719196	0.752557	0.546888	1.02731	---	---	---	---	---	---	---	---	---	---	---	---	0.438396	0.998773	---	---	---
PRAMEF1	65121	PRAME family member 1					#DIV/0!	1	#DIV/0!	1	#DIV/0!	1	#DIV/0!	1	#DIV/0!	1	#DIV/0!	1	#DIV/0!	1	#DIV/0!	1	0.446813	1.01796	#DIV/0!	1	---	---	---	---	---	---	---	---	---	---	---	---	---	---	---	---	---	---	#DIV/0!	1	---	---	---
PRAMEF11	440560	PRAME family member 11					#DIV/0!	1	#DIV/0!	1	#DIV/0!	1	#DIV/0!	1	#DIV/0!	1	0.373901	1.0266	#DIV/0!	1	#DIV/0!	1	#DIV/0!	1	---	---	---	---	---	---	---	---	---	---	---	---	---	---	---	---	---	---	---	---	#DIV/0!	1	---	---	---
HNRNPCL1	343069	heterogeneous nuclear ribonucleoprotein C like 1					#DIV/0!	1	#DIV/0!	1	#DIV/0!	1	#DIV/0!	1	#DIV/0!	1	#DIV/0!	1	#DIV/0!	1	#DIV/0!	1	#DIV/0!	1	0.739032	0.985501	---	---	---	---	---	---	---	---	---	---	---	---	---	---	---	---	---	---	---	---	---	---	---
PRAMEF2	65122	PRAME family member 2					#DIV/0!	1	#DIV/0!	1	#DIV/0!	1	#DIV/0!	1	#DIV/0!	1	#DIV/0!	1	#DIV/0!	1	#DIV/0!	1	0.153065	1.07322	#DIV/0!	1	---	---	---	---	---	---	---	---	---	---	---	---	---	---	---	---	---	---	#DIV/0!	1	---	---	---
PRAMEF4	400735	PRAME family member 4					#DIV/0!	1	#DIV/0!	1	#DIV/0!	1	#DIV/0!	1	0.373901	1.02754	#DIV/0!	1	#DIV/0!	1	#DIV/0!	1	0.446813	1.01796	---	---	---	---	---	---	---	---	---	---	---	---	---	---	---	---	---	---	---	---	#DIV/0!	1	---	---	---
PRAMEF6	440561	PRAME family member 6					#DIV/0!	1	#DIV/0!	1	#DIV/0!	1	#DIV/0!	1	#DIV/0!	1	#DIV/0!	1	#DIV/0!	1	#DIV/0!	1	0.446813	1.013	---	---	---	---	---	---	---	---	---	---	---	---	---	---	---	---	---	---	---	---	---	---	---	---	---
PRAMEF18	391003	PRAME family member 18					#DIV/0!	1	#DIV/0!	1	#DIV/0!	1	#DIV/0!	1	#DIV/0!	1	#DIV/0!	1	#DIV/0!	1	0.355918	1.01809	#DIV/0!	1	0.457688	0.986602	---	---	---	---	---	---	---	---	---	---	---	---	---	---	---	---	---	---	#DIV/0!	1	---	---	---
PRAMEF17	391004	PRAME family member 17					#DIV/0!	1	#DIV/0!	1	#DIV/0!	1	#DIV/0!	1	#DIV/0!	1	#DIV/0!	1	#DIV/0!	1	#DIV/0!	1	#DIV/0!	1	0.574103	0.974819	0.839141	0.97942	---	---	---	---	---	---	---	---	---	---	---	---	---	---	---	---	#DIV/0!	1	---	---	---
LRRC38	126755	leucine rich repeat containing 38					0.203321	1.08123	#DIV/0!	1	#DIV/0!	1	0.42265	1.18525	0.059759	1.38368	0.167465	1.1742	#DIV/0!	1	#DIV/0!	1	#DIV/0!	1	#DIV/0!	1	0.606031	1.06191	0.312453	0.757873	0.274682	0.945286	---	---	---	---	---	---	---	---	---	---	---	---	0.69271	0.998882	-0.231257	-3.3193	0.00107691
PDPN	10630	podoplanin					0.979688	1.00074	0.00343567	1.19398	#DIV/0!	1	#DIV/0!	1	#DIV/0!	1	0.373901	1.02359	0.462596	1.07901	0.102866	1.20559	0.181032	1.10879	0.373168	0.974327	0.0642224	1.39797	0.889384	0.990599	6.62003e-06	1.34822	---	---	---	---	---	---	---	---	---	---	---	---	8.01128e-07	1.23619	-0.102672	-1.44136	0.151088
PRDM2	7799	PR/SET domain 2					0.0801864	1.12453	0.521896	0.961927	0.124416	1.34044	0.480143	1.11903	0.335876	2.04703	0.27635	2.27428	0.140988	1.2074	0.805295	0.953943	0.526991	1.09645	0.0105956	1.46208	0.270121	1.25992	0.136454	0.79954	0.83723	0.982144	---	---	---	---	---	---	---	---	---	---	---	---	0.273537	0.960552	0.00593913	0.0829369	0.933987
KAZN	23254	kazrin, periplakin interacting protein					0.926066	1.01077	0.855927	1.02304	0.976615	0.994903	0.269649	1.10194	0.11019	1.80467	0.296718	1.41484	0.730486	1.06013	0.946906	1.00612	0.0800227	0.810282	0.586296	1.01155	0.174257	1.76541	8.60445e-05	0.753891	0.00131346	1.41041	0.793139	0.972273	0.0115064	1.4246	0.210246	0.888344	0.00371128	0.742493	0.126895	0.791927	0.581981	0.96617	1.97648e-08	0.681654	-0.146885	-2.07363	0.0394278
TMEM51-AS1	200197	TMEM51 antisense RNA 1				1	0.00779449	1.65768	0.626342	1.07043	0.0270997	1.33973	0.382165	1.1555	0.0263727	1.97564	0.48658	1.16711	0.56206	1.1487	0.95197	1.00959	0.447757	1.10342	---	---	---	---	---	---	---	---	---	---	---	---	---	---	---	---	---	---	---	---	0.0168419	0.908604	---	---	---
TMEM51	55092	transmembrane protein 51	1				0.00535949	1.35515	0.0388036	1.2468	0.00132944	1.50623	0.0643209	0.800795	0.0216767	2.23926	0.0319499	2.05456	0.0251668	0.780267	0.0405435	1.23269	0.902012	1.01097	4.92647e-06	1.39281	0.00781192	1.41748	0.00025529	1.48374	4.3765e-05	1.49406	1.9141e-05	1.39343	0.104285	0.88887	1.36954e-05	1.32724	9.89229e-09	1.97946	1.3856e-07	1.38993	1.55495e-13	1.82045	1.43684e-08	1.43894	0.0845149	1.18442	0.237687
FHAD1	114827	forkhead associated phosphopeptide binding domain 1					0.100526	0.849575	0.570744	1.04893	0.260721	0.718386	0.363858	0.629276	0.793757	0.90956	0.502016	0.777897	0.355918	0.979783	0.358796	1.04237	0.241504	0.979783	0.55835	1.01399	0.346739	0.909618	0.00140714	0.664409	0.996498	0.999491	0.117192	1.28938	0.0492823	0.786041	0.119476	1.20838	0.73827	0.956296	0.794472	0.969435	0.131175	0.83571	0.00057435	1.28326	-0.0512486	-0.71659	0.474485
EFHD2	79180	EF-hand domain family member D2					0.00318092	0.575203	0.110288	1.27616	0.00171442	0.598897	0.459663	0.768321	0.00105737	2.00595	0.319065	0.857885	0.218944	0.750979	0.163779	0.808063	0.00386475	1.22201	0.00725765	0.732831	0.00040367	2.45661	8.43198e-05	1.69982	5.73581e-07	1.63379	---	---	---	---	---	---	---	---	---	---	---	---	0.00016381	1.1598	-0.00590162	-0.0824131	0.934403
CTRC	11330	chymotrypsin C					0.259051	0.956671	0.373901	1.03258	0.734163	1.01635	0.42265	0.884238	0.183194	1.11184	0.373901	1.03157	0.410603	0.944317	0.551354	0.96067	0.115634	0.92277	0.783002	0.981688	0.0672145	1.26576	---	---	0.105253	1.03223	---	---	---	---	---	---	---	---	---	---	---	---	0.451032	0.965503	-0.181595	-2.57871	0.0106537
CELA2A	63036	chymotrypsin like elastase 2A					#DIV/0!	1	#DIV/0!	1	#DIV/0!	1	#DIV/0!	1	#DIV/0!	1	#DIV/0!	1	0.355918	1.06678	#DIV/0!	1	0.446813	1.01811	#DIV/0!	1	0.174118	1.13288	---	---	0.529212	1.00651	---	---	---	---	---	---	---	---	---	---	---	---	0.855424	0.998396	-0.176963	-2.51078	0.0128589
CELA2B	51032	chymotrypsin like elastase 2B					#DIV/0!	1	#DIV/0!	1	#DIV/0!	1	0.0786739	1.40571	0.373901	1.03082	#DIV/0!	1	0.0958898	1.1573	#DIV/0!	1	0.119476	1.0479	0.457688	0.992634	---	---	---	---	---	---	---	---	---	---	---	---	---	---	---	---	---	---	0.079827	0.988943	---	---	---
CASP9	842	caspase 9				-1	0.00221623	0.75147	0.547913	0.947403	0.000135816	0.764081	0.767547	0.864767	0.198554	1.676	0.380927	1.38809	0.352153	0.864023	0.454732	0.909252	0.00371986	0.653906	0.552003	0.963771	0.0207919	0.720298	0.618881	0.974054	0.00215636	0.852029	0.138949	0.923768	0.0514041	1.11265	0.0026239	0.855204	0.047994	1.0949	0.00851446	0.922154	6.31788e-05	0.834175	0.00354624	0.926557	-0.135727	-1.91302	0.0572104
DNAJC16	23341	DnaJ heat shock protein family (Hsp40) member C16					0.00541808	1.34312	0.217294	0.860112	0.323386	1.16021	0.872208	1.03208	0.172653	2.28066	0.211506	2.12057	0.010179	1.31506	0.218296	0.801578	0.770014	0.977726	0.0508358	1.1715	0.253232	1.34102	0.0175535	0.787469	0.039811	1.17486	0.0047362	1.40029	0.596392	0.944037	0.0119163	1.18173	9.89074e-07	1.69801	0.00112538	1.31662	0.210506	0.950992	0.44927	0.969932	-0.0406915	-0.568697	0.570216
AGMAT	79814	agmatinase				-1	0.00537565	0.554228	0.206384	0.762634	0.00228937	0.432028	0.0821425	0.61161	0.00053061	0.365764	0.00413932	0.652361	0.269911	0.792441	0.164143	0.709198	0.677958	1.04644	0.0303928	0.752998	0.773496	1.02574	0.425229	1.24013	0.117633	0.761994	---	---	---	---	---	---	---	---	---	---	---	---	0.0225666	0.884285	-0.142007	-2.00332	0.0465277
DDI2	84301	DNA damage inducible 1 homolog 2					0.903708	0.988549	0.711891	0.948077	0.995731	1.00122	0.952001	1.01937	0.212974	2.13488	0.156952	2.43093	0.000149893	2.69476	0.77035	0.890291	0.064054	1.23951	0.547214	1.09905	0.0159372	2.04675	0.024715	0.828671	0.696472	0.946364	0.000229299	1.45646	1.28556e-06	0.413161	0.401139	0.900634	0.0228599	1.43164	0.831377	1.01923	0.935188	0.99539	3.99551e-07	0.771256	-0.0531404	-0.743116	0.458306
RSC1A1	6248	regulator of solute carriers 1					0.0609725	1.10488	0.893991	0.98774	0.670297	1.15536	0.0265877	1.87093	0.230749	1.61495	0.136055	1.89532	0.0169129	1.54536	0.719134	0.943774	0.0467494	1.28194	0.226283	1.21962	---	---	0.801312	0.987961	1.83252e-06	1.43501	3.17315e-08	2.53768	3.69445e-07	0.363855	0.0757504	1.16213	4.05937e-08	2.10231	0.000135962	1.36494	4.1319e-07	1.32632	---	---	---	---	---
PLEKHM2	23207	pleckstrin homology and RUN domain containing M2					0.0104178	0.914267	0.985936	1.00183	0.198415	1.18312	0.703912	0.886256	0.0173993	1.24871	0.06756	0.71756	0.992621	1.00103	0.0234689	0.858313	0.0289111	0.881219	0.0359909	1.3697	0.0530608	1.33793	0.169284	1.05414	0.0224594	1.20137	8.17793e-06	1.3806	0.256411	0.941797	0.0174168	1.12502	1.19294e-06	1.47512	0.397155	1.037	0.206519	0.966249	4.46064e-09	1.39015	-0.0733619	-1.02721	0.305594
SLC25A34	284723	solute carrier family 25 member 34		-1			0.00694483	0.614031	0.555715	1.13626	0.520739	0.875799	0.061011	1.2495	0.149603	1.09701	0.0966459	0.852473	0.139511	1.4971	0.884925	1.03066	0.125043	0.760874	0.18964	1.08389	0.860863	1.01396	0.856745	0.963301	0.00295045	1.06879	0.328232	1.19846	0.252125	1.23307	0.603272	1.04666	0.81641	1.02737	0.323741	0.881773	0.00222376	1.15517	0.000168275	1.16757	-0.0811548	-1.13702	0.256927
TMEM82	388595	transmembrane protein 82					0.373901	0.981174	#DIV/0!	1	0.267225	1.03135	#DIV/0!	1	0.373901	0.939385	0.373901	0.939385	#DIV/0!	1	#DIV/0!	1	0.446813	1.013	0.40084	0.961714	0.00931078	2.49666	0.040286	1.21347	0.00631884	1.29761	0.0125824	1.51476	0.305648	0.856916	0.0483759	1.35267	0.197925	1.07554	0.00244662	1.37046	9.48118e-08	0.552479	0.585269	0.996691	---	---	---
FBLIM1	54751	filamin binding LIM protein 1					0.0170197	1.40894	0.120036	1.07684	0.0560885	1.34894	0.669758	0.748462	0.106384	1.02622	0.0512897	0.779485	0.329337	0.827249	0.0365844	0.686841	0.608534	0.964286	0.630039	0.950071	0.0212347	1.60585	0.971917	0.99645	1.99929e-06	1.41736	0.000179729	1.51069	0.00371343	0.748663	0.000269846	1.39456	1.13303e-06	1.38189	1.1368e-05	1.41205	0.00557717	0.82289	3.46478e-13	0.582688	-0.184176	-2.61663	0.00957595
UQCRHL	440567	ubiquinol-cytochrome c reductase hinge protein like			-1		0.579532	0.928873	0.698406	1.02989	0.00592035	0.694524	0.479393	1.52816	0.240463	0.797796	0.860889	1.0536	0.145513	0.816042	0.0253533	0.65315	0.0347077	0.74547	0.0137093	0.505776	0.0633261	0.53465	0.0305084	0.862977	3.46342e-05	0.730964	---	---	---	---	---	---	---	---	---	---	---	---	6.44355e-06	0.823793	0.0941459	1.32054	0.188202
FLJ37453	729614	uncharacterized LOC729614					0.024034	0.858856	0.408866	1.12399	0.112664	0.754627	0.892882	0.951225	0.181792	0.751791	0.0722838	0.744396	0.271594	1.11859	0.069436	0.675703	0.000718843	0.674447	---	---	---	---	---	---	---	---	---	---	---	---	---	---	---	---	---	---	---	---	9.41241e-13	0.7558	---	---	---
SPEN	23013	spen family transcriptional repressor			1		0.381325	1.05751	0.32707	1.03222	0.00216128	1.98777	0.0782098	1.37942	0.292648	2.16435	0.263074	2.29533	0.0775361	1.54412	0.30701	0.724358	0.961358	1.00791	0.00582267	2.06432	0.433658	0.795536	0.299694	0.925376	0.755652	0.977992	0.0165587	1.24074	0.000252072	0.591318	0.765122	0.95159	0.155406	0.840443	0.334212	0.922623	0.574911	1.06568	8.36932e-11	0.77205	-0.0615251	-0.860781	0.390416
ZBTB17	7709	zinc finger and BTB domain containing 17					0.0389493	0.741738	0.370315	1.19582	0.020609	1.4802	0.608874	0.859593	0.590368	0.937683	0.290184	0.835706	0.0470264	0.767941	0.739713	0.966784	0.000763147	0.730019	0.000170519	2.04376	0.193072	1.10191	0.000984194	1.07736	0.024089	1.21774	---	---	---	---	---	---	---	---	---	---	---	---	0.0342879	1.07272	0.0925683	1.29822	0.195745
HSPB7	27129	heat shock protein family B (small) member 7					#DIV/0!	1	0.431417	0.934094	0.373901	0.975132	#DIV/0!	1	#DIV/0!	1	#DIV/0!	1	0.199563	0.889279	0.649275	0.959326	0.733089	1.03053	#DIV/0!	1	0.00693486	3.27161	0.0327806	0.573846	0.000642697	1.65568	0.0166574	1.53333	0.00135492	0.504659	0.670539	0.888256	0.332211	1.1857	0.621704	1.07767	0.0826546	0.682511	0.396096	0.990269	---	---	---
CLCNKA	1187	chloride voltage-gated channel Ka					0.893349	0.982576	0.373901	1.03301	0.116208	1.04312	#DIV/0!	1	#DIV/0!	1	#DIV/0!	1	0.355918	1.03587	#DIV/0!	1	0.446813	1.01811	0.375097	1.02732	0.0211173	1.35347	---	---	0.224672	1.02355	---	---	---	---	---	---	---	---	---	---	---	---	0.109484	0.982787	-0.0419891	-0.586863	0.557974
CLCNKB	1188	chloride voltage-gated channel Kb					0.937654	1.00939	0.163258	0.915995	0.246985	1.17968	#DIV/0!	1	#DIV/0!	1	0.117518	1.05082	#DIV/0!	1	0.146148	1.04561	0.149674	1.08199	0.218998	0.970219	0.0321891	1.21982	0.468125	0.929739	0.73747	1.01219	---	---	---	---	---	---	---	---	---	---	---	---	0.070712	0.979738	0.131324	1.84986	0.0658472
FAM131C	348487	family with sequence similarity 131 member C					0.247442	1.17142	0.457493	0.877997	0.28655	0.853055	0.245904	0.590901	0.0476567	0.472086	0.102655	0.587285	0.0885442	0.762593	0.497218	0.925871	0.0187775	0.69259	0.887496	0.984835	0.460146	1.06437	---	---	0.397555	1.01583	---	---	---	---	---	---	---	---	---	---	---	---	5.42232e-05	0.954084	0.017784	0.24838	0.804102
EPHA2	1969	EPH receptor A2					0.0104502	1.4203	0.0418246	1.34182	0.0013425	2.09306	0.64656	1.20911	0.0433823	2.51003	0.113415	1.96092	0.331249	1.12665	0.427564	1.06449	0.0761029	1.15815	0.0171287	1.36642	0.000277272	2.53151	0.00645796	0.748334	3.84801e-07	1.57634	0.136097	1.32729	0.0235539	0.626328	0.934194	1.00942	0.00630981	1.5144	2.8612e-09	2.30906	0.149114	1.08924	7.48942e-14	0.424769	0.0213914	0.298783	0.765424
ARHGEF19	128272	Rho guanine nucleotide exchange factor 19			-1		0.0205248	0.726493	0.507839	0.841939	0.00269614	0.416094	0.60459	1.22006	0.121859	0.825105	0.429454	0.84828	0.000775526	0.498282	0.787432	0.973109	0.000500127	0.650936	0.773179	0.972476	0.000314715	0.441351	0.00214435	0.708822	0.0816094	0.878186	7.05783e-05	0.439429	8.94412e-06	2.62537	0.00329456	0.777124	0.000106598	0.337873	0.00923466	0.814751	0.000103814	0.707982	8.29776e-10	0.7538	0.0193711	0.270553	0.787021
FBXO42	54455	F-box protein 42					0.450129	1.06595	0.77583	0.977239	0.230606	1.15624	0.0359556	0.570192	0.509017	1.2438	0.742675	1.11292	0.00968167	1.18761	0.072301	0.822905	0.483756	0.946472	0.00455433	1.18675	0.0812032	1.44393	0.14384	1.11766	5.63072e-07	1.41294	0.857972	1.01935	0.0332056	0.733358	0.859285	1.02479	0.457019	1.08602	0.50454	0.921013	0.556228	0.951064	0.0261798	0.93994	-0.120195	-1.69069	0.0924946
SZRD1	26099	SUZ RNA binding domain containing 1		-1			7.83312e-05	0.631184	0.53592	1.0401	0.037979	0.850906	0.0140026	0.584285	0.0262548	0.814867	0.148298	0.779102	0.913858	0.986455	0.129278	0.822556	0.709708	0.966401	---	---	0.0482188	1.34412	0.00236021	1.249	1.73823e-06	1.34414	0.235523	1.08482	0.306087	1.07135	0.86945	1.00805	0.01182	1.1491	0.296257	1.03432	0.67635	0.988348	8.95796e-06	1.11734	0.236755	3.40284	0.000809249
SPATA21	374955	spermatogenesis associated 21					0.0572026	1.14678	#DIV/0!	1	0.373901	1.021	0.735712	1.10302	#DIV/0!	1	#DIV/0!	1	#DIV/0!	1	#DIV/0!	1	0.128137	1.05552	0.977845	0.999588	0.498432	1.15936	---	---	0.324235	0.92483	---	---	---	---	---	---	---	---	---	---	---	---	0.0820056	1.01467	-0.114835	-1.61426	0.108087
NECAP2	55707	NECAP endocytosis associated 2					0.0296657	0.905032	0.0105689	1.20308	0.0124289	1.28489	0.356045	0.763882	0.00117621	1.59411	0.895818	0.987425	0.981447	0.996114	0.035248	1.2011	0.0057391	1.17939	0.180899	1.09743	0.305875	1.34102	0.00322074	1.20605	0.000660964	1.34779	---	---	---	---	---	---	---	---	---	---	---	---	9.01702e-10	1.22444	0.0868035	1.21674	0.225175
CROCCP3	114819	CROCC pseudogene 3					0.527136	0.900926	0.0724979	0.868692	0.202394	0.718555	0.727414	0.937095	0.982436	1.00982	0.837663	0.920004	0.200669	0.796835	0.604623	0.902004	0.703845	1.06028	0.225324	1.09184	---	---	---	---	---	---	---	---	---	---	---	---	---	---	---	---	---	---	4.50608e-09	0.817923	---	---	---
NBPF1	55672	NBPF member 1					0.474824	1.04989	0.53154	0.953994	0.0809632	0.736323	0.255082	0.857695	0.521204	2.11578	0.372513	2.91978	0.790269	1.02755	0.0239577	0.522602	0.697149	1.03877	0.491222	1.05643	---	---	---	---	---	---	---	---	---	---	---	---	---	---	---	---	---	---	---	---	---	---	---
CROCCP2	84809	CROCC pseudogene 2		-1			0.00338008	0.576176	0.802031	0.955129	0.846584	0.951904	0.179519	0.720635	0.167825	0.690659	0.87256	0.964232	0.0881229	0.698942	0.290062	0.83121	0.0154834	0.715962	0.00469606	1.29387	---	---	---	---	---	---	---	---	---	---	---	---	---	---	---	---	---	---	1.42657e-10	0.71233	---	---	---
MST1P2	11209	macrophage stimulating 1 pseudogene 2					0.142695	1.23767	0.351752	1.06529	0.186589	1.14111	0.901605	1.06919	0.659811	0.850489	0.447445	0.76384	0.268687	0.839865	0.215448	0.753013	0.0140113	0.667263	0.568954	0.967711	---	---	---	---	---	---	---	---	---	---	---	---	---	---	---	---	---	---	---	---	---	---	---
ESPNP	284729	espin pseudogene					0.373901	0.982384	0.373901	1.02224	0.151963	1.21626	#DIV/0!	1	#DIV/0!	1	#DIV/0!	1	#DIV/0!	1	#DIV/0!	1	#DIV/0!	1	0.436576	1.03654	---	---	---	---	---	---	---	---	---	---	---	---	---	---	---	---	---	---	0.977757	1.00009	---	---	---
MST1L	11223	macrophage stimulating 1 like					0.349802	1.17417	0.795464	1.04496	0.256202	1.15695	0.537769	0.819831	0.522413	1.02434	0.988401	0.9984	0.695584	0.974752	0.523118	1.05639	0.838996	0.988025	---	---	---	---	---	---	---	---	---	---	---	---	---	---	---	---	---	---	---	---	0.205731	0.993641	---	---	---
CROCC	9696	ciliary rootlet coiled-coil, rootletin		-1			0.00227038	0.63257	0.939822	1.00852	0.572334	0.916912	0.0456713	0.529856	0.0169086	0.533083	0.0854596	0.621557	0.00201269	0.658613	0.251018	0.790426	8.01464e-05	0.6012	0.113549	0.907968	0.0144654	0.358489	0.00228114	0.817973	2.07914e-05	0.618029	0.00838032	0.713535	9.28027e-06	2.04462	0.0604765	0.786294	0.010394	0.723553	0.00612755	0.827749	0.00891803	0.730532	7.10696e-05	0.788002	-0.130876	-1.84344	0.0667818
MFAP2	4237	microfibril associated protein 2					0.373901	1.01052	0.339443	1.08981	0.0859536	0.884605	0.42265	1.12689	#DIV/0!	1	#DIV/0!	1	0.0879424	0.659931	0.215496	0.76186	0.019763	0.78198	0.0287425	0.79251	0.00716526	0.557354	0.0180159	0.776719	0.0986363	0.808883	2.42629e-05	0.378093	0.000519374	2.07328	0.000131896	0.653212	4.70557e-08	0.505129	1.09368e-07	0.544563	6.18246e-10	0.604059	0.0215161	0.978139	-0.158711	-2.24474	0.0259084
ATP13A2	23400	ATPase cation transporting 13A2				-1	0.000861737	0.547901	0.270359	1.17212	0.0142922	0.602859	0.388956	0.628267	0.0748051	0.715134	0.0528864	0.574339	0.831228	1.03584	0.302139	0.869569	0.00138958	0.674171	0.164711	0.783164	0.220579	0.780967	0.847434	0.986915	0.000476433	0.798065	0.00444847	1.27619	0.0203725	0.81805	0.1292	0.877047	6.20145e-05	1.58598	0.20971	0.872204	1.40688e-05	0.721826	0.0680931	1.13355	-0.102108	-1.43336	0.153357
SDHB	6390	succinate dehydrogenase complex iron sulfur subunit B				-1	0.00507439	0.76998	0.016145	1.13103	0.00702444	0.701102	0.0850728	1.33338	0.151869	0.834568	0.544234	0.92951	0.028821	0.799122	0.174147	0.853539	0.00661235	0.850056	0.0139361	0.607303	0.641526	1.07177	0.219134	1.07296	0.140579	0.950386	0.111038	1.27224	0.418907	0.914838	0.752318	1.04274	0.04208	1.29978	0.0922291	1.27761	0.000511732	1.06968	3.73606e-09	1.15977	0.33712	5.00033	1.27159e-06
PADI2	11240	peptidyl arginine deiminase 2					0.811231	1.05838	0.0111669	1.27857	0.0306185	1.47623	0.758943	1.058	0.00702953	0.349812	0.0353299	0.536477	0.070388	0.632816	0.478908	0.916694	0.918554	0.981044	0.0799514	0.651465	0.48747	1.18921	1.20779e-05	2.98226	0.00467097	1.14504	0.313729	1.19374	0.989909	1.00178	0.317932	1.17492	0.000863466	2.11003	0.407631	1.10995	0.0442274	1.34309	0.692876	0.976849	-0.267071	-3.87001	0.000148356
PADI1	29943	peptidyl arginine deiminase 1					0.00376814	0.608357	0.204422	1.12844	0.00753783	2.01946	0.306559	0.787188	0.00137703	0.391633	0.00196999	0.54382	0.00908224	0.445958	0.0105593	0.368695	7.30962e-05	0.234403	0.0123032	0.567788	0.0261083	1.30737	0.758741	0.935478	0.483871	1.03804	0.00297644	0.610728	1.80034e-05	1.96413	0.860041	0.969433	1.39038e-05	1.71253	0.64051	1.05133	0.386766	0.876866	5.78326e-13	0.448607	-0.0326878	-0.456705	0.648392
PADI3	51702	peptidyl arginine deiminase 3					0.0396377	1.3355	0.00724381	0.619024	0.328333	0.935714	0.963623	1.0076	0.802402	1.04921	0.989134	1.0031	0.0672074	0.725299	0.00338104	0.391534	0.901433	0.980896	0.287323	0.948796	0.000172741	0.409897	0.594937	0.859314	0.0044962	0.812683	---	---	---	---	---	---	---	---	---	---	---	---	6.41844e-11	0.659444	-0.119654	-1.68296	0.0939823
PADI4	23569	peptidyl arginine deiminase 4					0.373901	1.01807	0.71674	1.01593	0.656179	0.976789	0.42265	0.937524	#DIV/0!	1	#DIV/0!	1	0.837898	0.990136	0.655399	0.980728	0.778687	0.987598	0.0909118	1.1624	0.101867	0.501157	0.633697	0.896289	0.607721	0.956478	---	---	---	---	---	---	---	---	---	---	---	---	3.56742e-05	0.742346	-0.175054	-2.48283	0.0138788
PADI6	353238	peptidyl arginine deiminase 6					#DIV/0!	1	0.373901	0.972034	#DIV/0!	1	#DIV/0!	1	#DIV/0!	1	#DIV/0!	1	#DIV/0!	1	#DIV/0!	1	#DIV/0!	1	#DIV/0!	1	0.629607	0.952638	---	---	0.0250942	1.01921	---	---	---	---	---	---	---	---	---	---	---	---	0.491833	1.00727	---	---	---
RCC2	55920	regulator of chromosome condensation 2					0.0210489	0.825241	0.888107	1.00718	0.655408	1.01404	0.203901	0.751641	0.852363	1.03816	0.846271	1.04022	0.00145285	0.831336	0.0118029	0.666324	0.00143464	0.852107	0.365237	1.07119	0.0740498	1.49831	5.29954e-07	1.64397	0.00255578	1.40328	0.169172	1.19538	0.00105482	1.63917	0.60022	1.0454	0.323522	1.1238	0.412949	1.10609	0.000621515	1.06223	3.51154e-07	0.762803	0.202069	2.88118	0.00440553
ARHGEF10L	55160	Rho guanine nucleotide exchange factor 10 like		-1			0.00109981	0.770348	0.84332	0.971815	0.943359	0.992688	0.150248	0.551081	0.668541	1.22245	0.47649	0.712084	0.00336902	0.54502	0.000401915	0.71558	2.17084e-06	0.471229	0.178484	0.902603	0.593867	0.935191	0.428289	0.851715	0.0406828	1.27143	0.104183	1.21646	0.500488	0.929841	0.60554	1.06481	0.0132556	1.27066	0.42044	0.915512	0.489675	1.04321	0.105871	1.12866	-0.00340517	-0.0475509	0.962123
ACTL8	81569	actin like 8					0.0429162	0.736467	#DIV/0!	1	0.0664086	0.931959	0.729371	1.0346	0.0948357	0.784371	0.2586	0.860058	0.538399	1.04521	0.355918	0.979783	0.588231	1.0209	0.932004	0.996011	---	---	---	---	---	---	---	---	---	---	---	---	---	---	---	---	---	---	0.502628	0.998113	---	---	---
IGSF21	84966	immunoglobin superfamily member 21					#DIV/0!	1	#DIV/0!	1	#DIV/0!	1	#DIV/0!	1	#DIV/0!	1	#DIV/0!	1	#DIV/0!	1	#DIV/0!	1	#DIV/0!	1	---	---	0.616078	0.882703	---	---	0.618666	1.02394	---	---	---	---	---	---	---	---	---	---	---	---	0.65854	1.00627	---	---	---
KLHDC7A	127707	kelch domain containing 7A		-1			3.41014e-06	0.252625	0.640836	0.906241	0.0924292	0.800917	0.0358551	0.487988	0.0717952	0.397192	0.11914	0.487499	0.349769	0.930631	0.710237	0.969624	0.263073	0.93632	0.0224254	0.752062	0.158859	0.846745	0.0146912	0.797705	0.205379	0.936467	---	---	---	---	---	---	---	---	---	---	---	---	7.90186e-06	0.824317	-0.0413135	-0.577404	0.564333
PAX7	5081	paired box 7					0.0685104	0.766171	0.373901	0.972034	#DIV/0!	1	0.00725212	0.601713	0.776763	1.20791	0.853537	1.1292	0.355918	1.03931	#DIV/0!	1	0.446813	1.01214	#DIV/0!	1	0.540876	0.972655	---	---	0.0342338	1.02295	---	---	---	---	---	---	---	---	---	---	---	---	0.223807	0.956575	-0.0629958	-0.881439	0.379165
TAS1R2	80834	taste 1 receptor member 2					0.373901	0.981174	#DIV/0!	1	0.373901	1.04118	#DIV/0!	1	#DIV/0!	1	#DIV/0!	1	0.355918	0.953849	0.355918	0.953849	0.241504	0.953849	0.079978	1.14299	0.132964	1.10191	---	---	0.91626	0.998917	---	---	---	---	---	---	---	---	---	---	---	---	0.217839	0.998106	---	---	---
ALDH4A1	8659	aldehyde dehydrogenase 4 family member A1				-1	7.77355e-05	0.297418	0.539436	0.919762	0.00198415	0.56481	0.167355	0.475595	0.0569834	0.663496	0.289814	0.712152	0.785722	0.971737	0.180267	0.849702	0.202174	0.859922	0.000432865	0.717106	0.00296059	0.37285	0.00434827	0.664108	4.90547e-07	0.627393	2.7398e-05	0.467153	1.24342e-05	2.28707	0.000114682	0.743787	5.19611e-08	0.592321	5.21413e-05	0.744724	3.79809e-09	0.735905	0.0041622	0.895944	-0.0983089	-1.37949	0.169323
IFFO2	126917	intermediate filament family orphan 2					0.00019055	0.49739	0.0171046	0.876909	0.000213592	1.55072	0.632963	1.04092	0.407468	1.40744	0.22473	1.69128	0.272886	1.22423	0.861516	1.04088	0.175386	1.44236	0.0128184	1.42659	0.00544072	1.86176	0.081058	1.20412	5.0886e-07	1.23188	0.180213	1.23207	5.25946e-05	0.387067	0.558408	1.08155	0.0468191	1.36476	0.105042	1.15923	0.407307	0.963755	6.44106e-10	0.696282	-0.106831	-1.5004	0.135129
UBR4	23352	ubiquitin protein ligase E3 component n-recognin 4			1		0.0825104	1.13828	0.00171452	1.06704	0.0150982	1.5668	0.360934	0.904293	0.0315887	2.01892	0.233383	1.35537	0.0307373	1.51933	0.227518	0.743812	0.528609	0.92823	0.00857453	2.0403	0.152173	1.55833	0.741594	1.03143	0.00581804	1.25923	---	---	---	---	---	---	---	---	---	---	---	---	0.00231708	1.1299	-0.0508352	-0.710793	0.478062
EMC1	23065	ER membrane protein complex subunit 1					0.0325355	1.18689	0.149749	1.0402	0.0144727	0.763861	0.551339	1.10026	0.305935	1.3381	0.254156	1.3738	0.000696841	1.24947	0.0775556	0.825851	0.40826	0.95421	0.971661	1.00375	0.381863	0.747425	0.196315	0.856101	0.0306224	0.851232	0.493735	1.10448	0.374804	1.12506	0.282108	0.855526	0.0492388	0.775241	0.0253313	0.733187	5.40275e-05	0.558978	4.63667e-09	0.746325	-0.076393	-1.0699	0.285988
MRTO4	51154	MRT4 homolog, ribosome maturation factor					0.114263	0.801461	0.459369	1.07875	0.0146834	0.717936	0.744157	1.08744	0.147398	0.621624	0.269732	0.708635	0.00281614	0.762642	0.01037	0.661505	0.00280705	0.784231	0.144279	0.877275	0.0457677	1.88775	0.0505741	1.07049	2.44652e-07	1.34084	0.000117863	2.16797	0.99943	0.999886	2.15183e-09	1.69858	1.26625e-08	1.90395	4.30117e-08	1.83824	3.89747e-05	1.26431	1.54541e-05	0.81757	-0.0637978	-0.892706	0.373115
AKR7L	246181	aldo-keto reductase family 7 like (gene/pseudogene)					0.11956	0.829144	0.521721	0.923115	0.0462417	0.78012	0.298791	1.19043	0.385478	0.920407	0.997028	0.999549	0.311989	0.880622	0.0789043	0.795837	0.224704	0.887224	0.0337824	0.908252	---	---	---	---	---	---	---	---	---	---	---	---	---	---	---	---	---	---	0.000921787	0.957316	---	---	---
AKR7A3	22977	aldo-keto reductase family 7 member A3					0.0155093	0.846449	0.246158	0.881145	0.797353	1.03	0.0851099	0.828994	0.0196637	0.726338	0.0858506	0.767649	0.172157	0.833736	0.826299	1.03368	0.69903	0.955765	0.814355	1.02612	---	---	---	---	---	---	---	---	---	---	---	---	---	---	---	---	---	---	0.00459453	0.947168	-0.147392	-2.08095	0.0387449
LOC100506730	100506730	uncharacterized LOC100506730					0.916979	0.98865	0.931284	1.0138	0.827003	0.965733	0.445404	0.80116	0.95577	1.00952	0.33563	1.21688	0.0980168	0.820548	0.0370394	0.74281	0.55315	1.05906	---	---	---	---	---	---	---	---	---	---	---	---	---	---	---	---	---	---	---	---	---	---	---	---	---
AKR7A2	8574	aldo-keto reductase family 7 member A2	-1			-1	0.000214776	0.550277	0.0170846	0.854563	0.00455818	0.502616	0.159172	0.548788	0.024664	0.372027	0.0697547	0.463479	0.000664714	0.72602	0.233617	0.839108	0.00243743	0.805637	0.000376671	0.578758	0.00204863	0.554785	0.115681	0.925609	1.28402e-05	0.694844	0.000432615	0.682461	1.85986e-06	1.80825	0.0159947	0.871339	5.65353e-07	0.689034	0.000511692	0.816499	2.09855e-07	0.714485	5.06128e-06	0.804071	-0.0493731	-0.6903	0.490826
PQLC2	54896	PQ loop repeat containing 2				-1	2.60539e-05	0.618134	0.764783	1.0304	0.164877	0.786271	0.639696	0.693795	0.87169	0.970627	0.124162	0.588358	0.0964926	0.704527	0.0202293	0.582344	0.000254004	0.50076	0.0125664	0.813976	0.000399143	2.24492	0.00893443	1.3556	1.04204e-06	1.52106	1.71882e-08	2.15704	0.227242	0.869727	8.86766e-06	1.55937	1.06982e-06	2.41774	9.85735e-05	1.75253	0.228851	1.12637	0.879713	0.994193	-0.0814421	-1.14107	0.255241
CAPZB	832	capping actin protein of muscle Z-line subunit beta			-1		0.110676	0.932397	0.429179	1.04833	0.000700452	0.732096	0.723704	1.04671	0.961765	1.00318	0.0515131	0.830857	0.038029	0.787759	0.0326724	0.770418	0.0065022	0.843312	7.11172e-06	0.667959	0.0272078	1.76949	0.000851748	1.2889	0.00542224	1.20944	0.8825	1.0283	0.0636915	1.444	0.053781	0.826355	0.0246191	0.793132	0.217189	0.852445	2.12179e-07	0.607032	0.00402416	1.07752	-0.00434874	-0.0607274	0.951639
MINOS1	NA	NA			-1		0.368888	0.860618	0.74315	0.985029	0.0011704	0.586025	0.0260313	1.64242	0.441921	0.76886	0.724003	0.884428	0.676563	0.948703	0.880496	1.02242	0.187411	0.836678	---	---	---	---	---	---	---	---	0.0113267	0.696924	0.232848	1.19627	0.757993	0.96608	0.0110138	0.695404	0.0293362	0.777382	3.0529e-05	0.668693	---	---	---	---	---
NBL1	4681	NBL1, DAN family BMP antagonist					0.145743	0.940244	0.361457	1.11701	0.873845	0.96527	0.140185	0.654307	0.00307481	1.41144	#DIV/0!	1	0.146642	0.730284	0.0179553	1.90001	0.257831	1.33151	0.00248045	0.790475	0.548007	1.10191	0.000219154	0.777111	0.475945	1.02466	1.22526e-06	0.627412	3.57853e-08	1.81751	2.98001e-05	0.761971	1.8635e-07	0.621687	2.80089e-07	0.672365	3.93144e-08	0.778601	---	---	---	---	---
HTR6	3362	5-hydroxytryptamine receptor 6					0.0656212	0.772236	#DIV/0!	1	0.373901	0.975132	0.026969	0.685365	0.705694	0.950703	0.735072	0.953996	#DIV/0!	1	#DIV/0!	1	#DIV/0!	1	0.163926	0.994732	0.513079	0.870551	0.120905	0.890487	0.181516	0.979033	---	---	---	---	---	---	---	---	---	---	---	---	0.020193	0.975717	-0.182943	-2.59851	0.0100783
TMCO4	255104	transmembrane and coiled-coil domains 4					0.184504	1.11754	0.890355	0.991296	0.552231	0.959041	0.0703548	0.659739	0.304111	0.874196	0.540174	0.925886	0.135042	0.798307	0.0111673	0.805403	0.00128228	0.734394	0.826022	0.97569	0.0387466	1.65099	0.00255327	1.3483	1.28906e-05	1.41163	1.3097e-05	1.56846	0.000653646	0.743666	0.000103308	1.36807	1.74282e-09	2.24907	6.93451e-05	1.25998	3.57515e-12	1.98125	1.26763e-10	0.643456	0.0170878	0.238653	0.811625
RNF186	54546	ring finger protein 186					#DIV/0!	1	#DIV/0!	1	0.0854778	0.859238	#DIV/0!	1	#DIV/0!	1	#DIV/0!	1	#DIV/0!	1	#DIV/0!	1	#DIV/0!	1	0.0466163	0.894371	0.00268817	0.287175	0.00152559	0.762155	6.92332e-08	0.549692	6.00354e-05	0.451783	0.000114933	2.20115	2.7183e-08	0.585603	1.19856e-06	0.308186	0.0110497	0.767423	4.53425e-07	0.644964	0.351688	1.00322	---	---	---
OTUD3	23252	OTU deubiquitinase 3					0.664413	1.03381	0.423733	1.10905	0.127904	0.809	0.9087	0.992499	0.521154	1.50892	0.558137	1.45042	0.0212264	1.45688	0.799877	1.05262	0.786958	0.961344	0.0120651	1.29335	0.00108358	2.7384	0.0397332	1.13783	0.000142309	1.45686	1.21243e-07	2.0151	2.51323e-06	0.39367	0.0180627	1.18985	3.76164e-06	1.7589	2.95088e-05	1.62908	1.37533e-05	1.25047	1.46545e-10	0.75729	-0.168267	-2.38371	0.0180987
PLA2G2E	30814	phospholipase A2 group IIE					#DIV/0!	1	#DIV/0!	1	#DIV/0!	1	#DIV/0!	1	#DIV/0!	1	#DIV/0!	1	0.355918	1.03931	0.355918	1.01809	#DIV/0!	1	0.252497	1.1253	2.74608e-06	7.98154	---	---	0.00212743	1.25405	---	---	---	---	---	---	---	---	---	---	---	---	0.081747	0.992713	---	---	---
PLA2G2A	5320	phospholipase A2 group IIA					0.373901	0.947389	#DIV/0!	1	#DIV/0!	1	#DIV/0!	1	#DIV/0!	1	0.373901	1.03157	#DIV/0!	1	#DIV/0!	1	#DIV/0!	1	0.207078	1.01542	0.0977922	0.823591	---	---	0.486048	0.978151	---	---	---	---	---	---	---	---	---	---	---	---	5.44892e-05	0.935518	---	---	---
PLA2G5	5322	phospholipase A2 group V					#DIV/0!	1	#DIV/0!	1	0.373901	0.988721	#DIV/0!	1	0.373901	1.03082	#DIV/0!	1	#DIV/0!	1	#DIV/0!	1	#DIV/0!	1	0.0935671	1.02409	0.000111657	5.9794	0.93081	1.02361	1.12446e-05	2.45841	---	---	---	---	---	---	---	---	---	---	---	---	0.0659543	0.988033	---	---	---
PLA2G2D	26279	phospholipase A2 group IID					#DIV/0!	1	#DIV/0!	1	#DIV/0!	1	#DIV/0!	1	#DIV/0!	1	#DIV/0!	1	#DIV/0!	1	#DIV/0!	1	#DIV/0!	1	0.457688	0.994752	0.0446984	1.66632	0.482264	0.874646	0.220133	0.819212	---	---	---	---	---	---	---	---	---	---	---	---	0.459815	0.962892	-0.0887131	-1.24371	0.215098
PLA2G2F	64600	phospholipase A2 group IIF					#DIV/0!	1	0.373901	1.03301	0.373901	1.021	0.42265	1.06534	#DIV/0!	1	#DIV/0!	1	#DIV/0!	1	0.214058	1.15755	0.446813	1.02522	0.27733	0.997005	0.479142	1.08673	0.528808	0.945845	0.267565	1.03052	---	---	---	---	---	---	---	---	---	---	---	---	2.52742e-09	0.600419	---	---	---
PLA2G2C	391013	phospholipase A2 group IIC					#DIV/0!	1	#DIV/0!	1	#DIV/0!	1	#DIV/0!	1	#DIV/0!	1	#DIV/0!	1	#DIV/0!	1	#DIV/0!	1	#DIV/0!	1	---	---	0.493721	0.935191	0.799201	0.970137	0.0843067	0.931042	---	---	---	---	---	---	---	---	---	---	---	---	0.95317	0.99961	-0.112358	-1.579	0.115958
UBXN10	127733	UBX domain protein 10					0.125744	1.08723	0.83364	0.966013	0.92349	0.980153	#DIV/0!	1	0.524864	0.957948	0.26323	0.925724	0.526878	0.887806	0.144356	0.762063	0.194523	0.848119	0.743708	1.01253	0.98836	0.997692	0.0331583	0.831116	0.56315	1.04486	0.728934	1.06301	0.0250596	1.51898	0.758426	0.960744	0.00173256	0.523875	0.131488	0.671971	0.000791356	0.649165	0.0574637	0.871491	0.0742028	1.03905	0.300068
VWA5B1	127731	von Willebrand factor A domain containing 5B1					#DIV/0!	1	#DIV/0!	1	#DIV/0!	1	#DIV/0!	1	#DIV/0!	1	#DIV/0!	1	#DIV/0!	1	#DIV/0!	1	#DIV/0!	1	0.457688	0.99941	0.159725	1.23114	---	---	0.0559008	1.0351	---	---	---	---	---	---	---	---	---	---	---	---	0.890066	1.00022	-0.126919	-1.78678	0.0755261
CAMK2N1	55450	calcium/calmodulin dependent protein kinase II inhibitor 1					0.862905	1.03345	0.0163902	0.803717	0.692146	1.02893	0.410564	1.13882	0.0438675	0.724531	0.526676	0.887379	0.969956	0.997535	0.820577	1.01881	0.325515	1.06837	0.0202603	0.68291	0.0359782	0.47522	0.00214261	0.654098	1.19593e-06	0.663808	0.00196545	0.801219	0.260915	0.936401	1.02223e-10	0.497799	2.75115e-07	0.438542	2.83847e-11	0.502413	1.64589e-09	0.634441	9.39675e-14	0.487435	-0.0652472	-0.913074	0.362331
MUL1	79594	mitochondrial E3 ubiquitin protein ligase 1		-1			0.00173915	0.639175	0.980154	1.00119	0.240146	0.886245	0.385105	0.770147	0.152863	0.821612	0.178737	0.820843	0.000475308	1.29506	0.506186	0.974901	0.164253	0.966676	0.959392	1.00473	0.439047	1.41095	0.00714632	0.811629	0.00153232	1.26182	---	---	---	---	---	---	---	---	---	---	---	---	0.785633	0.993358	0.151207	2.13605	0.0339225
FAM43B	163933	family with sequence similarity 43 member B					0.000416669	0.448628	#DIV/0!	1	#DIV/0!	1	0.0172172	0.293409	0.164992	0.744628	0.0270235	0.459855	0.355918	0.963302	0.273914	1.20715	0.467293	0.974995	#DIV/0!	1	0.702685	1.04972	---	---	---	---	---	---	---	---	---	---	---	---	---	---	---	---	0.00761292	0.989348	---	---	---
CDA	978	cytidine deaminase					0.011644	1.68811	0.0373416	1.33679	0.0214698	1.47662	0.350277	0.53726	0.311092	1.50157	0.318328	0.653925	0.101888	0.706565	0.186247	0.783017	0.258338	0.870058	0.0120594	0.507103	0.953986	1.00928	0.474789	0.907315	0.0153756	1.05762	0.162263	1.29677	0.0373744	1.45114	0.491786	0.94567	0.683678	1.04313	0.0111528	1.3728	0.0953695	0.812565	0.636092	1.03473	-0.0784719	-1.09919	0.273041
PINK1	65018	PTEN induced kinase 1		-1			0.000781619	0.789387	0.970771	1.00156	0.915953	1.01011	0.0999253	0.607724	0.132525	0.867087	0.03281	0.726987	0.0785315	1.15651	0.933793	0.990571	0.79717	1.01487	6.06423e-05	0.552501	0.0180885	0.408007	0.000961482	0.700753	6.97219e-07	0.57665	---	---	---	---	---	---	---	---	---	---	---	---	1.23273e-06	0.791852	-0.382638	-5.78338	2.87251e-08
DDOST	1650	dolichyl-diphosphooligosaccharide--protein glycosyltransferase non-catalytic subunit			-1		0.299837	0.94692	0.733832	0.98082	0.00385864	0.724161	0.546534	0.8008	0.137981	1.08328	0.323897	0.910536	0.341926	1.05632	0.0257357	0.826908	0.217806	0.925642	0.0202751	0.769096	0.311753	1.17555	0.428838	0.955165	0.0570307	1.10177	---	---	---	---	---	---	---	---	---	---	---	---	1.0893e-05	0.824412	-0.151273	-2.137	0.0338438
KIF17	57576	kinesin family member 17					0.727329	0.928689	0.509147	0.843854	0.79294	0.988127	0.196503	0.798945	0.0268114	0.705165	0.141012	0.734936	0.00147708	1.96569	0.0645996	1.49985	0.195268	1.28768	0.426569	0.98759	0.319109	1.19472	---	---	0.172953	1.02266	---	---	---	---	---	---	---	---	---	---	---	---	0.00263852	1.07202	0.0785047	1.09965	0.272839
SH2D5	400745	SH2 domain containing 5					0.026037	0.610422	0.846476	0.971378	0.378748	0.859077	0.0401594	0.421319	0.0454822	1.22784	0.390644	0.824659	0.0318731	1.43677	0.0093706	1.54133	0.00157441	1.56331	0.306418	0.830503	0.00607383	2.35653	0.10506	1.3564	1.74202e-05	1.51312	---	---	---	---	---	---	---	---	---	---	---	---	0.000117679	0.919496	0.0626465	0.876532	0.381819
HP1BP3	50809	heterochromatin protein 1 binding protein 3					0.278661	1.03051	0.418904	0.933963	0.174253	0.878184	0.946126	1.01124	0.745865	1.2318	0.560059	1.46416	0.263654	1.10294	0.115447	0.755965	0.0302735	1.13262	0.77897	0.961853	0.806758	0.872564	0.388598	0.943779	0.151042	0.808773	---	---	---	---	---	---	---	---	---	---	---	---	7.03774e-15	0.782613	0.183909	2.61272	0.00968248
EIF4G3	8672	eukaryotic translation initiation factor 4 gamma 3					0.293552	0.954753	0.19825	1.06972	0.0978573	1.30327	0.175755	1.20942	0.399349	1.91811	0.386921	1.96288	0.0211706	1.29168	0.558095	0.9224	0.135348	0.881009	0.0361922	1.34611	0.133565	1.78592	0.666125	0.973234	0.144658	1.18361	---	---	---	---	---	---	---	---	---	---	---	---	3.00177e-12	1.29954	-0.0952745	-1.33652	0.182938
ECE1	1889	endothelin converting enzyme 1				1	0.00885817	1.36421	0.286532	1.07811	0.00042954	1.9512	0.0379853	0.773297	0.57794	1.27207	0.711017	1.17421	0.0903147	1.2781	0.274555	1.19319	0.0454793	1.25373	0.304919	1.1865	0.392595	1.49831	0.00889142	0.616723	0.0263823	0.870313	0.693952	1.05597	0.0500433	0.723707	0.606497	1.05101	0.0011927	0.738294	0.0199183	0.821302	0.0627493	0.900593	7.06688e-10	1.33949	-0.0802136	-1.12374	0.262504
LOC100506801	100506801	uncharacterized LOC100506801				1	0.000530985	2.33146	0.144141	1.08189	0.00146322	1.7546	0.545277	0.891144	0.0300002	0.793494	0.0452774	1.23613	0.8753	1.01867	0.510362	1.03584	0.318788	1.07168	---	---	---	---	---	---	---	---	---	---	---	---	---	---	---	---	---	---	---	---	4.22384e-13	1.40833	---	---	---
NBPF3	84224	NBPF member 3					0.842979	1.01748	0.46864	1.06793	0.617987	0.896684	0.788281	0.955364	0.835975	1.18631	0.461011	1.87495	0.279483	1.22347	0.524165	0.883103	0.368362	0.896902	0.115777	0.927624	---	---	---	---	---	---	---	---	---	---	---	---	---	---	---	---	---	---	8.55751e-06	0.842628	-0.228192	-3.27288	0.00125927
ALPL	249	alkaline phosphatase, biomineralization associated					0.201588	0.841823	0.350594	1.11995	0.479388	1.12892	0.950612	0.988494	0.327712	0.874748	0.0341126	0.669994	0.104369	1.29013	0.0486746	1.92808	0.519075	0.952059	0.878325	0.996379	0.00585869	2.08493	0.0493547	1.18559	0.00577591	1.34666	6.01322e-06	3.12668	4.24365e-05	0.336639	0.0321969	1.24212	2.38571e-08	2.12494	1.05611e-08	2.90111	0.298218	1.11681	5.13646e-05	1.40311	-0.224755	-3.22093	0.00149718
RAP1GAP	5909	RAP1 GTPase activating protein		-1			4.75782e-05	0.39353	0.900405	0.976743	0.00944305	0.673856	0.127027	0.529049	3.90388e-05	0.109811	0.000315138	0.273449	0.00213418	0.606481	0.05723	0.837455	3.03084e-05	0.335543	0.0450609	0.771652	0.00995651	0.371989	0.0152247	0.669529	6.95602e-08	0.602014	0.00557843	0.578871	4.74367e-05	2.54318	4.40681e-11	0.571831	1.1456e-05	0.500091	6.85732e-08	0.715189	0.000127322	0.804598	5.84031e-11	0.688842	-0.133408	-1.87974	0.0616348
USP48	84196	ubiquitin specific peptidase 48					0.180994	1.06732	0.100915	0.874149	0.080545	0.86839	0.917154	1.0191	0.300721	1.61844	0.201946	1.86667	0.0413348	1.14481	0.0289	0.75749	0.0285976	0.814428	0.385326	1.08427	0.0280161	0.46544	0.985517	0.998234	0.0329858	0.839414	0.0313086	0.848806	0.0174583	0.811017	0.421821	1.05697	0.14044	0.874666	4.31036e-07	0.703857	0.718449	1.01788	2.09426e-12	0.741257	-0.0790583	-1.10746	0.269461
LDLRAD2	401944	low density lipoprotein receptor class A domain containing 2					0.187556	1.07339	0.791448	1.11069	0.446334	0.973644	0.42265	1.06534	#DIV/0!	1	#DIV/0!	1	0.0595366	0.721589	0.00366754	0.706662	0.0485997	0.785906	0.152202	1.04729	0.279454	1.14605	---	---	---	---	---	---	---	---	---	---	---	---	---	---	---	---	0.000327807	0.863702	-0.166077	-2.3518	0.0196804
HSPG2	3339	heparan sulfate proteoglycan 2					0.657312	1.02905	0.946039	1.01384	0.425202	1.12177	0.296557	0.55783	0.399694	1.4231	0.883486	0.938466	0.0386202	1.83698	0.708916	0.876417	0.917007	0.979883	0.964834	1.01208	0.0340125	0.48858	0.39095	0.922626	0.00256114	0.770062	1.77537e-07	0.56119	2.36832e-06	1.69367	0.541837	0.955395	0.000120153	0.710687	1.98814e-07	0.604628	2.08476e-07	0.718676	2.92142e-13	0.596388	-0.122457	-1.72299	0.0864764
CELA3B	23436	chymotrypsin like elastase 3B					0.373901	0.982384	0.373901	0.962794	0.373901	1.07579	#DIV/0!	1	#DIV/0!	1	#DIV/0!	1	#DIV/0!	1	0.355918	1.01809	#DIV/0!	1	#DIV/0!	1	0.332452	1.05946	---	---	0.0686325	0.975201	---	---	---	---	---	---	---	---	---	---	---	---	#DIV/0!	1	0.0940283	1.31888	0.188757
CELA3A	10136	chymotrypsin like elastase 3A					0.373901	0.965947	#DIV/0!	1	0.598557	1.02305	#DIV/0!	1	0.373901	0.962751	0.812313	0.988364	#DIV/0!	1	0.355918	1.02232	#DIV/0!	1	0.354235	0.987321	0.347283	0.922316	---	---	---	---	---	---	---	---	---	---	---	---	---	---	---	---	0.232999	1.00125	---	---	---
LINC00339	29092	long intergenic non-protein coding RNA 339					0.0191975	1.19538	0.615792	0.934482	0.237121	1.15064	0.862506	1.06158	0.027156	0.714782	0.796185	0.963706	0.940015	0.986068	0.00943806	0.663719	0.0770055	0.851624	0.463014	0.942536	---	---	---	---	---	---	---	---	---	---	---	---	---	---	---	---	---	---	1.11935e-06	0.825736	---	---	---
CDC42	998	cell division cycle 42					0.821715	1.00965	0.143131	0.878917	0.0531812	0.857873	0.743067	1.05767	0.280336	1.43132	0.262194	1.4458	0.441475	0.92835	0.19652	0.82771	0.0137996	1.28582	1.37532e-05	0.688048	0.362348	0.780967	0.00101157	1.29156	0.310496	0.939312	---	---	---	---	---	---	---	---	---	---	---	---	6.35263e-06	1.15508	0.0973115	1.36536	0.173713
WNT4	54361	Wnt family member 4					0.502125	1.12378	0.11373	1.64793	0.00134556	1.49926	0.848928	1.0916	0.081129	1.45733	0.252849	0.816786	0.718653	1.10636	0.00730104	2.53032	0.273435	1.30506	0.177452	1.07612	0.0777579	1.25411	0.0150807	0.811282	0.370442	1.10791	2.82837e-06	0.519681	0.000129014	1.66336	0.870347	0.974637	3.20362e-05	0.655022	0.0136952	0.74429	3.90479e-08	0.499714	0.00787381	0.925381	-0.115111	-1.61819	0.107237
ZBTB40	9923	zinc finger and BTB domain containing 40					0.964987	0.998952	0.328563	0.976653	0.455214	1.07811	0.0252363	0.78254	0.370077	1.61875	0.405655	1.55823	2.70678e-05	1.259	0.0177188	0.653259	0.000490508	0.688959	0.0742607	1.29261	0.102813	0.816014	0.000603111	0.777577	0.764616	1.01733	---	---	---	---	---	---	---	---	---	---	---	---	1.13922e-08	0.727519	0.238432	3.4284	0.000740713
EPHA8	2046	EPH receptor A8					0.373901	1.05055	0.79145	0.960621	0.341484	0.942148	#DIV/0!	1	#DIV/0!	1	#DIV/0!	1	0.0692711	1.66767	0.150424	1.29253	0.682303	0.977856	0.089214	1.03409	0.0111477	0.698985	---	---	0.0605468	0.979783	---	---	---	---	---	---	---	---	---	---	---	---	0.168291	0.994515	---	---	---
C1QA	712	complement C1q A chain					#DIV/0!	1	#DIV/0!	1	#DIV/0!	1	#DIV/0!	1	#DIV/0!	1	0.373901	1.02359	#DIV/0!	1	#DIV/0!	1	#DIV/0!	1	---	---	0.0499113	1.80667	9.03706e-08	5.8467	0.000171753	1.46804	1.24668e-13	4.26323	1.08559e-14	0.14518	2.57486e-10	2.88521	5.76565e-10	9.22452	1.03617e-10	3.98022	7.76836e-14	3.6268	1.62258e-19	2.5362	0.390415	5.92181	1.41499e-08
C1QC	714	complement C1q C chain					#DIV/0!	1	#DIV/0!	1	#DIV/0!	1	#DIV/0!	1	#DIV/0!	1	#DIV/0!	1	#DIV/0!	1	#DIV/0!	1	#DIV/0!	1	0.457688	0.993985	0.0105515	2.78949	1.4299e-08	4.95733	0.000188373	1.48308	2.12994e-13	4.93837	1.25392e-15	0.131738	2.76153e-12	2.63213	2.58597e-10	8.04078	1.61516e-09	3.00214	1.25219e-13	4.12343	1.67264e-20	2.47753	0.38415	5.81018	2.50668e-08
C1QB	713	complement C1q B chain					#DIV/0!	1	#DIV/0!	1	#DIV/0!	1	#DIV/0!	1	#DIV/0!	1	0.373901	1.0519	#DIV/0!	1	0.355918	1.03587	#DIV/0!	1	---	---	0.00681789	2.19872	8.87386e-09	6.18508	2.26753e-06	1.64971	---	---	---	---	---	---	---	---	---	---	---	---	1.71621e-22	2.73728	0.355132	5.30494	3.04416e-07
EPHB2	2048	EPH receptor B2				1	0.000162392	1.89878	0.805135	0.982088	0.00586936	1.37306	0.119662	0.770642	0.000448054	2.08536	0.0302222	1.36112	0.572877	0.926875	0.444452	0.886517	0.481007	1.09498	0.00432241	0.732456	0.433924	0.723635	0.192379	0.881386	0.331921	1.04399	0.262916	1.2043	0.251945	1.20429	0.0909596	0.764286	0.352503	1.11724	0.577144	0.92203	0.000511732	1.06968	1.26271e-10	1.51946	-0.0241011	-0.336651	0.736742
MIR4684	100616391	microRNA 4684					#DIV/0!	1	0.373901	0.969466	#DIV/0!	1	#DIV/0!	1	#DIV/0!	1	#DIV/0!	1	#DIV/0!	1	#DIV/0!	1	#DIV/0!	1	---	---	---	---	---	---	---	---	---	---	---	---	---	---	---	---	---	---	---	---	0.286885	0.993792	---	---	---
MIR4253	100422914	microRNA 4253					#DIV/0!	1	0.807898	0.966075	#DIV/0!	1	#DIV/0!	1	#DIV/0!	1	#DIV/0!	1	#DIV/0!	1	#DIV/0!	1	#DIV/0!	1	---	---	---	---	---	---	---	---	---	---	---	---	---	---	---	---	---	---	---	---	0.382808	1.00014	---	---	---
KDM1A	23028	lysine demethylase 1A				-1	0.0127611	0.884948	0.950683	1.00366	0.00268526	0.801737	0.233513	1.21793	0.678245	1.05492	0.491955	1.10608	0.404761	0.97338	0.00475251	0.746321	1.98713e-05	0.712941	0.0120341	0.804128	0.0527354	1.21139	0.492268	1.0178	0.130376	1.13828	---	---	---	---	---	---	---	---	---	---	---	---	1.98779e-11	0.697885	-0.114242	-1.60581	0.109933
LUZP1	7798	leucine zipper protein 1				1	0.00386511	1.55287	0.109465	1.06563	0.0179131	1.48895	0.102515	0.867015	0.198547	2.27517	0.263888	1.99441	0.00880365	1.63923	0.551473	0.855939	0.0113966	1.49109	0.206677	1.22551	0.395352	1.33176	0.0518183	0.773428	0.854723	1.04273	7.01847e-05	1.51861	3.10251e-05	0.609647	0.93742	1.00318	0.0375821	1.17147	0.661921	1.03387	0.000285112	1.22686	2.09977e-08	0.762106	0.0861427	1.20741	0.228739
HTR1D	3352	5-hydroxytryptamine receptor 1D		1			0.00090999	1.9141	0.775446	0.965061	0.403011	1.17226	0.0823919	0.749566	0.000496115	0.659043	0.282313	1.07266	0.13462	1.07659	0.13447	1.1357	0.0846472	1.07857	0.601414	1.09419	0.0578373	0.810378	---	---	0.437127	1.0135	---	---	---	---	---	---	---	---	---	---	---	---	0.0663802	0.995336	---	---	---
HNRNPR	10236	heterogeneous nuclear ribonucleoprotein R					0.025387	0.709942	0.10369	0.87602	0.0996109	0.815633	0.841998	0.932139	0.415932	2.01283	0.296596	2.51869	0.00044287	0.808942	0.0130499	0.642132	0.272346	1.0435	0.0125977	0.801765	0.00784429	0.50698	5.41459e-05	0.749556	0.192813	0.738818	---	---	---	---	---	---	---	---	---	---	---	---	0.303326	0.963615	0.106367	1.49381	0.136843
ZNF436	80818	zinc finger protein 436				1	0.000780606	1.5448	0.0175311	0.815892	0.018939	2.39782	0.613372	0.919061	0.377415	1.85509	0.280525	2.17665	0.332187	1.18925	0.0213941	0.572623	0.00052705	0.600033	1.09444e-05	1.90786	0.749637	1.06683	0.340274	0.980878	0.359444	0.908099	0.00670433	0.777397	1.9191e-06	1.73839	0.286612	1.0475	0.0385177	0.887323	0.000692351	0.774004	0.000188103	0.833364	3.67155e-05	0.846847	-0.0500925	-0.700382	0.484523
TCEA3	6920	transcription elongation factor A3					0.14379	1.25314	0.392814	0.84216	0.00908078	0.650484	0.132368	0.693694	0.604763	0.887859	0.967792	1.00919	0.290839	0.872092	0.597542	1.07926	0.476486	1.10597	0.00142635	0.739203	0.0273513	0.46544	0.442235	0.932262	1.25193e-05	0.695531	1.51438e-06	0.345595	1.75316e-07	3.50411	1.95081e-06	0.712395	2.86817e-07	0.433055	0.00019133	0.847601	1.3309e-10	0.574315	2.05784e-09	0.711028	0.00329869	0.0460639	0.963306
ASAP3	55616	ArfGAP with SH3 domain, ankyrin repeat and PH domain 3					0.790943	0.97242	0.212734	0.85391	0.837352	1.04579	0.315946	0.844015	0.639593	1.15866	0.730629	0.912109	0.0820284	0.681332	0.0248472	0.68746	0.0025092	0.491533	0.878892	1.01218	5.17037e-05	3.87268	0.532164	1.08445	9.74798e-07	2.08515	0.25612	1.15259	0.00652988	0.671426	0.00360765	1.28523	0.000250503	1.65592	0.00428245	1.36275	3.7829e-07	2.30962	1.2121e-08	0.756931	-0.293848	-4.29289	2.77713e-05
E2F2	1870	E2F transcription factor 2				-1	0.00443436	0.338178	0.481848	0.927388	1.59583e-05	0.478715	0.26179	0.750509	0.00104825	0.268681	0.0235806	0.491939	0.0495424	0.619155	0.0125872	0.516373	0.000157502	0.470458	0.561598	0.924203	0.0174364	0.538369	0.00323027	1.34101	0.000214715	0.742215	0.139025	0.879393	0.0212561	0.792269	0.384922	0.88882	0.0273809	1.21444	0.146823	0.860611	3.72558e-06	1.5094	0.901742	1.00554	0.0811209	1.13654	0.257127
ID3	3399	inhibitor of DNA binding 3, HLH protein		-1			0.000714956	0.50238	0.155519	0.84028	0.113712	0.746261	0.876994	1.10496	0.0406996	0.757305	0.0691768	0.566184	0.0216679	0.60558	0.00663729	0.611921	4.48934e-05	0.266805	4.54964e-06	3.46163	0.373901	0.935191	0.00852566	0.658238	0.0152292	0.80474	0.0236744	0.852018	0.0157009	0.769082	0.0280783	0.798773	0.0438864	0.817259	0.0188204	0.785599	0.00931344	0.824348	0.0422069	0.865831	0.181022	2.5703	0.0109069
MDS2	259283	myelodysplastic syndrome 2 translocation associated					0.996014	1.00013	#DIV/0!	1	#DIV/0!	1	#DIV/0!	1	0.373901	1.03082	0.373901	1.02359	#DIV/0!	1	#DIV/0!	1	#DIV/0!	1	0.419137	1.07723	---	---	---	---	---	---	---	---	---	---	---	---	---	---	---	---	---	---	0.00191247	0.971352	---	---	---
RPL11	6135	ribosomal protein L11					0.0355128	1.20591	0.78544	1.01364	0.47204	1.046	0.188938	1.63864	0.381846	0.675564	0.428559	0.702376	0.00227135	0.814133	0.526959	0.898879	0.00576219	0.846171	0.0260715	0.72916	0.44526	0.856584	0.640103	1.05951	0.643582	1.03027	---	---	---	---	---	---	---	---	---	---	---	---	0.000655982	0.829363	0.0695581	0.973685	0.331419
PITHD1	57095	PITH domain containing 1			-1		0.217145	0.889823	0.485153	0.956297	0.00251172	0.723293	0.202233	0.769954	0.4589	0.95245	0.0699856	1.11242	0.446332	1.05015	0.42638	1.07208	0.0229346	0.877738	0.318705	0.94664	0.0705599	0.784584	0.000656293	0.82098	0.38088	0.921001	---	---	---	---	---	---	---	---	---	---	---	---	1.71481e-08	0.861901	-0.0812804	-1.13879	0.256189
LYPLA2	11313	lysophospholipase 2				-1	2.64284e-06	0.552091	0.836714	1.02307	0.00512275	0.614331	0.319577	0.561346	0.795519	0.9379	0.129212	0.5447	0.0765786	0.788977	0.111215	0.789388	0.00283787	0.798748	0.00180046	0.66031	0.682706	1.02811	0.00189434	1.17851	0.122143	0.922077	---	---	---	---	---	---	---	---	---	---	---	---	3.79401e-05	0.865975	-0.055939	-0.78237	0.434946
GALE	2582	UDP-galactose-4-epimerase					0.00799838	1.279	0.0818299	1.16846	0.117944	0.831078	0.662367	0.784572	0.137417	1.16931	0.380408	0.838128	0.065129	0.762271	0.0401626	0.749735	0.00288691	0.710068	0.00534905	0.741969	0.00158457	2.09943	0.00443672	1.21087	0.00261358	1.24483	0.000660107	1.94487	3.75451e-05	0.400952	2.79449e-07	2.42472	0.00284297	1.60255	3.33083e-06	1.74217	2.85884e-05	1.55619	9.22629e-11	0.702132	-0.012843	-0.179358	0.857843
HMGCL	3155	3-hydroxy-3-methylglutaryl-CoA lyase		1			0.00602969	1.69705	0.533677	0.936194	0.229071	1.09421	0.191463	0.704657	0.297786	0.821037	0.0393	0.606629	0.355624	0.950416	0.610153	0.95144	0.0399951	0.873867	0.000259445	0.651127	0.199164	0.766664	0.215771	0.889238	0.899454	0.99125	2.75946e-06	1.49968	1.11092e-06	0.442381	0.490466	0.926291	0.0252027	1.30547	0.131703	0.875792	0.724365	0.980466	0.00131688	1.13629	0.00576337	0.0804824	0.935936
FUCA1	2517	alpha-L-fucosidase 1					0.0444215	1.12512	0.17831	0.890847	0.00129844	0.688115	0.865919	0.977156	0.332941	0.809573	0.859606	1.01677	0.841119	1.01783	0.329724	0.916191	0.489218	0.95202	7.05691e-07	0.645519	0.417286	1.13027	0.0285267	1.1387	0.0192459	0.886026	---	---	---	---	---	---	---	---	---	---	---	---	5.5961e-06	0.811296	0.00407983	0.0569722	0.954626
CNR2	1269	cannabinoid receptor 2					0.373901	1.01052	#DIV/0!	1	0.373901	1.021	0.42265	1.12689	#DIV/0!	1	#DIV/0!	1	#DIV/0!	1	#DIV/0!	1	#DIV/0!	1	0.988117	0.999294	0.00355604	0.443396	0.0796273	0.715674	0.0511698	0.750843	0.241518	0.862935	0.000571252	1.68287	0.0627433	1.12399	0.575288	0.966154	0.0603881	0.832097	1.58637e-06	0.651479	3.36574e-16	0.500399	-0.0118686	-0.165748	0.868527
PNRC2	55629	proline rich nuclear receptor coactivator 2					0.459775	0.964816	0.236183	1.17581	0.0822242	1.40475	0.358309	1.23414	0.178568	1.85262	0.260357	1.65734	0.319895	1.16623	0.269175	1.19668	0.035724	1.33573	4.56196e-07	1.47751	0.0350035	0.768438	0.665363	1.01753	1.61241e-05	0.858083	---	---	---	---	---	---	---	---	---	---	---	---	0.787837	0.989619	0.390176	5.91754	1.44652e-08
SRSF10	10772	serine and arginine rich splicing factor 10		-1			0.00970104	0.67344	0.960825	0.996742	0.662647	0.974017	0.867932	0.97592	0.522128	1.49797	0.271704	2.09106	0.219664	1.22827	0.698485	1.0649	0.727771	1.03662	0.0102554	1.11746	0.00596432	0.628507	0.0267273	0.824639	0.186771	0.809649	0.022736	0.66931	0.0156845	1.54599	0.498727	1.07174	2.20643e-06	0.672265	0.0762711	0.845143	0.478418	0.957298	---	---	---	---	---
MYOM3	127294	myomesin 3					0.17735	1.07401	0.79361	1.04137	0.056274	0.810299	0.428439	0.753853	0.974173	1.0108	0.966063	1.01436	0.0453056	1.47201	0.0443569	1.56554	0.283594	1.14831	0.619146	1.00718	0.00168245	0.384219	0.0529375	0.769017	1.2965e-05	0.634033	0.000392308	0.53232	0.00550338	1.68461	0.449855	0.928353	2.86751e-05	0.386564	0.0110963	0.706232	4.00568e-07	0.412172	0.0780952	0.978914	-0.0908387	-1.27376	0.204265
IL22RA1	58985	interleukin 22 receptor subunit alpha 1					0.0169914	0.610066	0.844432	1.02841	0.00238977	2.42738	0.996147	1.00036	0.0169504	1.78035	0.00302045	2.31024	0.388415	0.76422	0.000678013	3.65826	0.187595	1.28379	2.65577e-05	2.30354	0.328587	0.941696	0.636607	0.9309	0.0353051	1.03428	---	---	---	---	---	---	---	---	---	---	---	---	2.94755e-07	0.755466	0.137008	1.93142	0.0548805
IFNLR1	163702	interferon lambda receptor 1					0.0148367	1.24486	0.709665	0.962724	0.0194754	1.41636	0.381372	0.62193	0.183254	2.23609	0.407229	1.59065	0.586794	0.90948	0.58777	0.90165	0.634945	0.945579	---	---	0.322463	0.812252	0.0066869	0.779056	0.203264	0.946952	0.315689	0.874715	0.605151	0.931788	0.000101629	0.712309	0.000153908	0.665642	0.257959	0.895058	9.39459e-06	0.783923	0.0550532	0.858425	0.254543	3.67557	0.000306691
LOC284632	284632	uncharacterized LOC284632					0.418684	0.967472	0.373901	1.03258	0.373901	1.03928	3.1993e-05	0.78296	0.0290122	0.70758	0.0404853	0.726404	0.355918	0.954999	0.589975	0.972274	0.429636	0.967417	---	---	---	---	---	---	---	---	---	---	---	---	---	---	---	---	---	---	---	---	0.486506	0.995786	---	---	---
GRHL3	57822	grainyhead like transcription factor 3					0.335823	0.865865	0.27431	0.906924	0.331191	0.830227	0.703932	1.08499	0.185529	0.70188	0.688636	0.900114	0.013245	0.369287	0.0162479	0.637069	9.5197e-06	0.313378	0.322273	1.10588	0.0343557	1.30737	---	---	---	---	---	---	---	---	---	---	---	---	---	---	---	---	1.91063e-13	0.466484	-0.00986741	-0.137798	0.890543
STPG1	90529	sperm tail PG-rich repeat containing 1				1	0.000849662	2.02306	0.469487	0.950583	0.00221835	1.56811	0.532162	0.817849	0.0217204	2.02956	0.147968	1.42272	0.0628336	0.871084	0.741345	1.02311	0.0007698	0.717133	---	---	0.452036	0.935191	0.011273	0.824856	0.00523392	0.946452	---	---	---	---	---	---	---	---	---	---	---	---	2.03011e-07	0.760076	-0.0350376	-0.489573	0.624986
NIPAL3	57185	NIPA like domain containing 3					0.0400793	1.30884	0.602906	1.01805	0.219779	0.874485	0.485125	0.826582	0.33137	1.42621	0.827318	0.928631	0.0529347	1.32322	0.456113	0.915981	0.325138	0.950186	0.0273621	0.773055	0.0473994	0.477421	0.202479	1.125	0.0018003	0.843914	---	---	---	---	---	---	---	---	---	---	---	---	2.55532e-14	0.613163	-0.174402	-2.47329	0.0142427
RCAN3AS	100750325	RCAN3 antisense RNA					0.0654658	1.15227	0.747337	1.03566	0.549653	1.0757	0.42265	1.18525	0.553166	0.948777	0.195595	0.894711	0.742608	1.03335	0.832109	0.981051	0.522667	0.960585	0.103092	0.81398	---	---	---	---	---	---	---	---	---	---	---	---	---	---	---	---	---	---	---	---	---	---	---
RCAN3	11123	RCAN family member 3					0.00495714	1.37793	0.0948827	0.873881	0.0882228	1.23823	0.0469468	1.34984	0.602676	1.13986	0.114287	1.57927	0.780336	1.01904	0.684007	0.927508	0.00022004	1.53596	0.250448	0.913509	0.0560371	0.675175	0.000735776	1.51515	0.000805251	0.796728	---	---	---	---	---	---	---	---	---	---	---	---	0.000197785	0.796493	0.0395807	0.553147	0.580796
NCMAP	400746	non-compact myelin associated protein					0.510238	1.08873	0.545166	1.09691	0.0040672	0.830713	0.724856	1.05649	0.0111642	0.463076	0.074339	0.616998	#DIV/0!	1	#DIV/0!	1	0.0676691	1.10362	---	---	0.532221	1.15136	0.19548	1.09726	0.970764	0.997822	---	---	---	---	---	---	---	---	---	---	---	---	3.17683e-05	0.882364	-0.220728	-3.16024	0.00182775
SRRM1	10250	serine and arginine repetitive matrix 1		-1			0.00272867	0.701295	0.190202	1.0503	0.51417	0.935355	0.897256	0.98111	0.517388	1.51689	0.282335	2.08044	0.00909816	1.20511	0.0605185	0.788163	0.00849528	1.19569	5.78277e-05	1.64784	0.465608	1.11214	0.559323	0.952129	0.160884	0.873398	0.798788	1.03706	0.532918	1.08993	0.746077	1.03182	0.898065	0.974122	0.37511	0.828781	0.388914	1.07812	0.0037747	1.08189	0.0741525	1.03834	0.300396
CLIC4	25932	chloride intracellular channel 4				1	0.000476396	2.4381	0.811881	0.966581	0.0168621	2.30597	0.295067	1.28783	0.1553	4.92164	0.2031	4.00096	0.0281206	1.83129	0.0222613	2.14339	0.00729974	1.88491	0.108887	1.1439	0.111515	2.95536	0.000156968	0.74563	1.06094e-06	1.65553	0.000386587	1.58665	1.55064e-05	0.530905	0.0221393	1.28069	0.0115585	1.31964	0.390013	1.11122	1.34285e-11	1.8687	7.17664e-12	1.69561	0.362453	5.43066	1.65909e-07
RUNX3	864	RUNX family transcription factor 3					0.178322	0.919148	0.270041	1.18681	0.138314	1.26208	0.597913	0.858306	0.931597	0.975404	0.944404	1.02023	0.290099	1.20083	0.00717062	1.58786	0.064324	1.19801	0.115066	1.03181	0.0310644	1.54756	3.40516e-07	4.38064	2.56411e-05	1.49239	---	---	---	---	---	---	---	---	---	---	---	---	3.07716e-05	0.771712	0.247355	3.56491	0.000457777
SYF2	25949	SYF2 pre-mRNA splicing factor					0.067959	1.22832	0.0348024	0.890226	0.599004	1.05453	0.847155	1.08767	0.0291088	1.53159	0.035724	1.52367	0.00598793	0.809298	0.0790549	0.845448	0.65871	1.02253	0.344221	0.878124	0.320378	1.12766	0.0534395	0.915001	0.0844452	0.944055	---	---	---	---	---	---	---	---	---	---	---	---	7.81249e-09	1.19064	0.211649	3.02402	0.00283002
RHD	6007	Rh blood group D antigen					#DIV/0!	1	0.145228	0.918041	#DIV/0!	1	#DIV/0!	1	#DIV/0!	1	#DIV/0!	1	0.607666	0.950306	0.596511	0.949027	0.357381	0.932207	0.483149	1.02391	---	---	---	---	---	---	---	---	---	---	---	---	---	---	---	---	---	---	0.0129027	1.01934	-0.106158	-1.49084	0.137619
TMEM50A	23585	transmembrane protein 50A					0.00317241	1.21237	0.789394	0.936571	0.19218	1.13435	0.617702	0.936782	0.211028	1.59129	0.120846	1.84528	0.322348	0.950498	0.0411968	1.20509	0.00384416	1.24729	0.686234	0.969438	0.256515	0.740549	0.0726507	0.874597	0.360412	0.874485	---	---	---	---	---	---	---	---	---	---	---	---	1.71092e-05	1.13141	0.346041	5.1504	6.33376e-07
RHCE	6006	Rh blood group CcEe antigens					0.188344	1.10229	0.582485	1.05126	0.0392701	1.4425	0.42265	1.06534	0.373901	0.877735	0.373901	0.877735	0.830088	1.01696	0.439076	1.06178	0.412933	1.06205	0.42864	0.968428	0.0836489	1.23399	---	---	0.137477	0.962787	---	---	---	---	---	---	---	---	---	---	---	---	0.0109962	0.971932	-0.0340174	-0.475303	0.635103
LDLRAP1	26119	low density lipoprotein receptor adaptor protein 1		-1			0.000193476	0.539597	0.287027	0.902881	0.0380253	0.764847	0.809801	0.909428	0.00427369	0.606975	0.0402997	0.712785	0.0226862	0.823529	0.000496439	0.646058	0.000358412	0.640713	0.637447	0.946478	0.831222	0.965936	0.938371	1.00322	0.819214	0.987655	---	---	---	---	---	---	---	---	---	---	---	---	5.42968e-08	0.706079	-0.0163594	-0.228477	0.819515
MAN1C1	57134	mannosidase alpha class 1C member 1					0.246025	0.843353	0.0118778	0.640818	0.258993	0.844511	0.391429	1.08112	0.106575	0.659217	0.0652245	0.606319	0.946068	0.990936	0.133407	1.2307	0.594078	0.943162	0.161326	1.05117	0.403478	0.802923	0.853624	1.02476	0.341873	0.926131	0.709438	1.05344	0.0152017	0.684767	0.529626	0.906007	0.910426	1.01885	0.424815	0.887071	0.486979	0.923443	5.33275e-05	0.83701	-0.156233	-2.20879	0.028354
MTFR1L	56181	mitochondrial fission regulator 1 like				-1	0.000267802	0.814473	0.872918	1.01046	0.000301364	0.67501	0.752798	1.10599	0.128384	0.915689	0.921675	0.992303	0.344968	0.940936	0.0272689	0.831684	0.000543226	0.741257	---	---	0.418539	1.18099	0.0165655	0.865844	0.13009	0.924827	0.0152675	0.82682	0.000321771	1.39	0.441771	0.89493	0.00236464	0.731164	0.0746695	0.825269	7.5237e-05	0.748377	6.74308e-18	0.623054	-0.216023	-3.08954	0.0022975
LOC646471	646471	uncharacterized LOC646471					0.971609	1.00161	0.528124	1.15867	0.270533	1.06141	0.309508	0.85331	0.139329	0.904394	0.139329	0.904394	0.359657	1.24351	0.746922	0.921147	0.120964	0.786808	---	---	---	---	---	---	---	---	---	---	---	---	---	---	---	---	---	---	---	---	---	---	---	---	---
AUNIP	79000	aurora kinase A and ninein interacting protein				-1	0.0670839	0.731166	0.635897	1.09585	0.00710085	0.73252	0.994487	0.998741	0.0533964	0.695678	0.481183	1.1151	0.0290696	0.635305	0.00450464	0.511516	0.000249693	0.580572	---	---	0.000142937	1.55473	2.38244e-05	8.83987	0.00570303	1.35057	---	---	---	---	---	---	---	---	---	---	---	---	0.000268169	0.942748	-0.0394442	-0.551237	0.582102
PAQR7	164091	progestin and adipoQ receptor family member 7			1		0.876487	0.990641	0.767841	0.978661	0.00423717	1.26671	0.0194721	0.504007	0.00697638	0.487393	0.0190528	0.626606	0.464575	0.868445	0.0192916	0.752677	0.0909937	0.77709	0.351973	0.903621	0.147344	0.750886	0.000194072	0.697201	0.000353617	0.703937	4.64986e-05	0.484182	0.000169735	1.88952	3.20806e-07	0.603464	2.74472e-07	0.54659	1.14647e-08	0.528779	1.6139e-11	0.565816	1.08782e-19	0.629806	-0.261377	-3.78139	0.00020729
STMN1	3925	stathmin 1				-1	0.000916456	0.673524	0.813851	1.01974	0.00219204	0.562252	0.283974	1.35899	0.0297985	0.495907	0.664942	1.1024	0.00388746	0.51071	0.00615554	0.473186	0.573168	1.06279	0.00202143	0.611188	0.000113557	0.295931	4.97996e-05	1.90159	7.08634e-07	0.514155	0.00974757	0.615073	0.821541	0.958974	0.354052	1.09083	0.967792	0.99531	0.648066	0.928683	0.892911	1.01749	0.108155	0.901224	0.160054	2.26423	0.0246606
PAFAH2	5051	platelet activating factor acetylhydrolase 2					0.125225	1.1235	0.414814	0.972763	0.0360642	1.13088	0.00414014	0.67815	0.414032	1.55271	0.424992	1.53407	0.015956	1.1714	0.0966908	0.853163	0.0266023	0.831017	0.199488	0.897324	0.00442026	0.523647	0.000101219	0.757292	6.28392e-06	0.619413	6.05277e-06	0.577277	0.0356125	1.23151	0.000149614	0.75129	6.24323e-09	0.466991	2.26539e-07	0.581418	7.54471e-07	0.737841	1.60653e-15	0.577413	-0.0411748	-0.575462	0.565642
EXTL1	2134	exostosin like glycosyltransferase 1					0.140586	0.911614	0.493659	0.95466	0.373901	1.02166	0.990442	0.998779	#DIV/0!	1	#DIV/0!	1	0.64482	0.989133	0.929788	0.997506	0.754293	1.00948	0.947818	0.999238	0.23374	0.782773	8.55238e-05	0.582047	0.377445	0.94846	---	---	---	---	---	---	---	---	---	---	---	---	0.0615802	0.991081	---	---	---
SLC30A2	7780	solute carrier family 30 member 2					0.740892	0.992716	0.201823	0.908979	0.579498	1.05654	#DIV/0!	1	#DIV/0!	1	#DIV/0!	1	0.13462	1.07659	#DIV/0!	1	0.169447	1.09452	0.196191	1.10373	0.00483734	0.562529	0.227615	0.847629	0.293707	1.0348	0.00043457	2.21062	0.011618	0.628083	0.051906	0.816195	0.885232	1.01355	0.815897	0.981648	0.271888	0.928214	0.00841988	0.987974	-0.0965756	-1.35494	0.177005
TRIM63	84676	tripartite motif containing 63					#DIV/0!	1	#DIV/0!	1	0.169822	0.964134	#DIV/0!	1	#DIV/0!	1	#DIV/0!	1	0.355918	1.00954	#DIV/0!	1	0.446813	1.01214	#DIV/0!	1	0.964298	1.01396	---	---	0.496018	1.05283	---	---	---	---	---	---	---	---	---	---	---	---	0.558388	0.996808	---	---	---
PDIK1L	149420	PDLIM1 interacting kinase 1 like					0.00811078	1.83188	0.0891439	0.723315	0.0337843	1.3728	0.541832	1.24455	0.550726	1.39834	0.319747	1.80155	0.349528	1.31663	0.250404	0.799131	0.827983	0.963964	0.335016	1.06535	0.19959	0.876606	0.0210328	1.26664	1.46679e-06	0.825581	---	---	---	---	---	---	---	---	---	---	---	---	3.49851e-06	0.808904	-0.019214	-0.268358	0.788707
FAM110D	79927	family with sequence similarity 110 member D					0.237796	0.942925	#DIV/0!	1	0.980876	1.00259	#DIV/0!	1	0.373901	0.962751	0.758769	0.985458	#DIV/0!	1	#DIV/0!	1	0.446813	1.02522	0.450672	0.98013	0.270692	1.41748	0.50556	0.908934	0.00215057	1.43332	---	---	---	---	---	---	---	---	---	---	---	---	0.382808	1.00072	0.028513	0.398324	0.690827
ZNF593	51042	zinc finger protein 593					0.0194589	0.668329	0.986758	1.00123	0.063882	0.637253	0.0563715	0.611833	0.161387	0.34325	0.236779	0.425448	0.00975605	0.711736	0.46376	0.874106	0.0446927	0.82056	0.678078	0.889535	0.0278095	2.25012	0.000101365	1.38454	2.64252e-08	1.71672	0.506145	1.12441	0.892175	0.976414	0.130164	1.23717	0.269355	1.1807	0.0338134	1.27716	0.0808318	1.25458	0.00505626	0.861125	0.195006	2.77641	0.00603201
CNKSR1	10256	connector enhancer of kinase suppressor of Ras 1			1		0.939571	1.01044	0.759941	1.0411	0.00669598	1.38662	0.29477	1.3943	0.500228	0.909278	0.0608125	0.751715	0.300724	0.847254	0.577174	1.05866	0.00166257	0.683312	0.0131518	1.41308	0.00554098	2.45094	---	---	---	---	0.485472	1.0391	0.141739	0.903377	0.00016841	0.737487	0.228587	0.934107	0.535654	1.04977	0.0881888	1.08479	3.98308e-09	0.660817	-0.0911318	-1.2779	0.202803
CATSPER4	378807	cation channel sperm associated 4					#DIV/0!	1	0.205698	0.892359	#DIV/0!	1	#DIV/0!	1	#DIV/0!	1	#DIV/0!	1	0.141919	1.24741	0.382634	1.05806	0.773899	1.01346	0.272242	0.979682	0.0392331	1.78592	---	---	0.00689445	1.06604	---	---	---	---	---	---	---	---	---	---	---	---	0.383744	0.997	---	---	---
CEP85	64793	centrosomal protein 85		-1			0.000705902	0.743916	0.859574	0.989572	0.0494042	0.877882	0.21009	0.830763	0.61921	1.41528	0.559458	1.50747	0.864107	0.978671	0.220463	0.761725	0.00409501	0.6591	0.40169	1.11831	0.255041	1.13027	0.227806	0.922614	0.0579212	1.10714	0.000122331	2.08017	4.52086e-05	0.40014	0.278137	0.850172	0.000235414	1.61246	0.567262	0.94368	0.369996	1.10469	2.42245e-17	0.576098	-0.21054	-3.00744	0.00298166
SH3BGRL3	83442	SH3 domain binding glutamate rich protein like 3					0.494684	0.910454	0.0723146	1.12252	0.508161	0.937649	0.0232824	1.36657	0.383063	1.58699	0.700936	0.823457	0.0753245	0.785954	0.494806	0.876246	0.000493082	0.581763	0.00366921	0.675835	0.00551133	0.713672	0.000118724	1.48908	0.0252219	0.869962	6.09322e-09	2.77785	1.55041e-06	0.504488	8.46297e-10	1.50764	1.02218e-08	2.04849	0.000974682	1.26402	1.53471e-09	1.46667	0.908501	1.00512	0.0664215	0.929579	0.353738
UBXN11	91544	UBX domain protein 11				-1	0.00368038	0.437059	0.944643	0.989821	0.00529461	0.504918	0.245984	0.675662	0.085425	0.431743	0.111499	0.441896	0.00705866	0.567147	0.12608	0.733962	0.000771841	0.551065	0.515808	0.95745	0.170963	0.842842	0.580723	1.03476	0.592419	1.03686	---	---	---	---	---	---	---	---	---	---	---	---	0.0672848	0.910153	0.0138279	0.193114	0.847071
CD52	1043	CD52 molecule					#DIV/0!	1	0.373901	0.969466	0.899404	0.995613	#DIV/0!	1	#DIV/0!	1	#DIV/0!	1	0.152466	1.16723	0.473915	1.07593	0.750864	0.992523	#DIV/0!	1	0.00296838	1.60956	9.36864e-06	4.43618	0.00697097	1.45542	1.09078e-06	2.97472	4.65745e-07	0.334066	1.83115e-08	2.33779	9.5104e-06	3.3459	7.80541e-05	2.22572	7.80023e-13	3.42157	3.80386e-07	0.65985	0.244944	3.52793	0.000522259
ZNF683	257101	zinc finger protein 683					#DIV/0!	1	#DIV/0!	1	#DIV/0!	1	#DIV/0!	1	#DIV/0!	1	#DIV/0!	1	0.355918	1.00954	0.355918	1.01809	#DIV/0!	1	0.207078	1.10028	---	---	---	---	---	---	---	---	---	---	---	---	---	---	---	---	---	---	3.19588e-09	1.30052	0.203441	2.90158	0.00413977
LIN28A	79727	lin-28 homolog A					0.819731	1.01477	#DIV/0!	1	#DIV/0!	1	#DIV/0!	1	#DIV/0!	1	#DIV/0!	1	#DIV/0!	1	0.355918	1.03587	#DIV/0!	1	0.144814	1.04099	0.237827	0.838956	---	---	0.303957	1.01691	---	---	---	---	---	---	---	---	---	---	---	---	0.971251	0.999932	-0.217668	-3.11424	0.00212203
DHDDS	79947	dehydrodolichyl diphosphate synthase subunit					0.434696	1.06414	0.0234963	1.1185	0.0392925	0.89209	0.793905	0.931272	0.0644571	1.26886	0.403684	1.08157	0.286925	1.07963	0.0210702	0.806832	0.00110912	0.819251	0.566772	0.959677	0.00671838	1.39797	0.00808776	0.884208	0.0170185	1.21036	0.177536	0.807059	0.366159	1.16609	0.901514	1.01799	0.0711942	1.3169	0.513239	0.912897	0.195615	1.1714	9.03622e-05	0.875827	-0.113732	-1.59855	0.11154
HMGN2	3151	high mobility group nucleosomal binding domain 2				-1	0.00337584	0.703652	0.303646	1.08563	0.000999909	0.588676	0.350956	1.1116	0.118438	0.57931	0.627775	0.865029	0.0284609	0.628759	0.0130225	0.495219	0.446075	0.913344	0.602599	0.93687	0.898492	0.952638	2.8139e-05	1.43656	0.0957702	0.873671	0.00103743	1.90949	6.37272e-11	0.232893	0.0555277	1.2974	0.239952	1.30564	0.0486496	1.56564	0.065446	1.25012	0.123124	1.05233	0.262564	3.79982	0.00019345
RPS6KA1	6195	ribosomal protein S6 kinase A1					0.00535149	0.826983	0.100404	1.13654	0.0401971	0.770167	0.91987	1.042	0.00818618	0.614232	0.0129227	0.555017	0.536317	0.88347	0.0381619	0.71965	0.110968	1.09301	0.764377	1.04055	0.0239363	0.784584	0.416739	1.11365	0.18549	0.89452	0.000178901	1.66379	0.0077501	0.723238	0.000140318	1.37819	2.72374e-07	1.65624	0.292502	1.07516	0.47798	1.05302	0.00214719	1.12076	-0.217618	-3.11348	0.00212722
MIR1976	100302190	microRNA 1976					#DIV/0!	1	#DIV/0!	1	#DIV/0!	1	#DIV/0!	1	#DIV/0!	1	#DIV/0!	1	#DIV/0!	1	#DIV/0!	1	#DIV/0!	1	---	---	---	---	---	---	---	---	---	---	---	---	---	---	---	---	---	---	---	---	0.462812	1.00418	---	---	---
ARID1A	8289	AT-rich interaction domain 1A					0.00348443	0.741212	0.868443	1.00339	0.0149387	1.62704	0.0460033	0.794004	0.648276	1.38608	0.509227	1.61522	0.472043	1.15342	0.104638	0.583716	0.352342	0.86315	0.00130318	1.57744	0.672268	0.872564	0.962718	0.997595	0.0142169	0.894477	0.0217501	0.770223	0.00352914	1.40433	0.147524	0.854253	0.729944	1.02797	0.100373	0.820507	0.293393	0.934007	1.63965e-09	0.78422	-0.185504	-2.63618	0.00905963
PIGV	55650	phosphatidylinositol glycan anchor biosynthesis class V		1			0.00617988	1.32248	0.82962	1.02264	0.389596	1.06872	0.624914	0.849242	0.24517	0.70837	0.831395	1.06051	0.139621	0.920414	0.0195443	0.836497	0.00940773	0.71759	0.162809	0.894051	0.457387	1.13027	---	---	0.240227	1.03124	---	---	---	---	---	---	---	---	---	---	---	---	0.0089927	0.919555	-0.0309422	-0.432292	0.666007
ZDHHC18	84243	zinc finger DHHC-type containing 18					0.0486787	0.929351	0.530808	1.0563	0.0192533	0.85688	0.240421	0.503515	0.00878026	2.43716	0.785269	0.92608	0.528581	0.949414	0.0051646	0.722262	0.105862	0.851422	0.559972	1.04374	0.507764	1.24545	0.340465	1.10805	0.0494755	1.10329	0.000695551	2.17559	0.00143976	0.55443	0.0796059	0.862061	0.0034312	1.40666	0.240112	1.08955	0.115548	1.15391	0.0112452	1.12929	-0.0411302	-0.574839	0.566063
SFN	2810	stratifin				-1	0.00345771	0.573847	0.468978	1.08586	0.0353114	0.6804	0.304927	0.951973	0.943442	1.01801	0.36218	0.768676	0.115045	0.87079	0.863817	0.981272	0.281098	0.92365	0.088907	0.722998	0.00162801	2.51984	0.182782	1.14888	0.000619223	1.74302	0.00157807	2.82684	8.60721e-05	0.249383	0.125355	1.34058	1.25131e-10	3.69954	2.95437e-09	4.01172	0.593806	1.06259	3.46172e-13	0.497733	0.10791	1.51573	0.131206
GPN2	54707	GPN-loop GTPase 2		-1			0.00388746	0.668173	0.179033	1.15449	0.8307	0.970391	0.706478	0.943995	0.215064	0.822868	0.0581047	0.711007	0.719969	1.04705	0.203015	0.846641	0.605369	0.968201	0.480955	1.05018	0.00178118	1.75727	0.521889	1.03953	3.2971e-06	1.16094	---	---	---	---	---	---	---	---	---	---	---	---	2.08577e-11	0.779259	-0.115987	-1.63068	0.104571
GPATCH3	63906	G-patch domain containing 3				-1	0.00146006	0.687154	0.613399	0.97251	0.102481	0.778181	0.521529	0.716184	0.366905	0.806054	0.168053	0.665134	0.403095	0.880831	0.179631	1.23714	0.164053	0.851114	0.000205175	1.4776	0.00344091	1.81085	0.0477876	1.1283	0.00710164	1.313	0.00184214	1.63151	0.00598829	0.640254	0.171401	1.19933	0.0337939	1.44195	0.621522	1.05466	0.201202	1.1232	4.01925e-05	1.16764	0.110605	1.55405	0.121794
NR0B2	8431	nuclear receptor subfamily 0 group B member 2					0.373901	0.981174	#DIV/0!	1	0.373901	0.988721	#DIV/0!	1	#DIV/0!	1	#DIV/0!	1	0.516615	1.05288	0.355918	0.979783	0.241504	0.979783	0.408828	1.02347	0.00603521	0.76313	---	---	0.22719	1.04801	---	---	---	---	---	---	---	---	---	---	---	---	0.934756	0.999818	---	---	---
NUDC	10726	nuclear distribution C, dynein complex regulator				-1	0.00134157	0.440071	0.0193413	1.1422	0.000733337	0.405601	0.705161	0.934402	0.955306	0.974109	0.323047	0.608574	0.0154609	0.82982	0.290923	0.837416	0.00424765	0.776612	0.0641901	0.918892	0.816233	1.06437	0.23616	0.942056	0.266935	0.925797	---	---	---	---	---	---	---	---	---	---	---	---	0.603699	0.981556	0.250219	3.60892	0.000390799
TRNP1	388610	TMF1 regulated nuclear protein 1			-1		0.00682098	0.834325	0.18835	0.885884	0.00173229	0.424177	0.386914	0.820451	0.00470261	0.692628	0.277244	1.09337	0.00744377	0.659793	0.370066	0.922835	0.519617	1.05882	1.46709e-05	0.650304	0.00701805	0.41851	0.000765324	0.651186	0.00620246	0.669657	0.000164412	0.419362	7.98729e-05	2.58144	2.10114e-09	0.52627	2.78426e-06	0.466519	7.74187e-11	0.385718	2.83404e-06	0.624905	1.97283e-10	0.592812	-0.114185	-1.605	0.110112
SLC9A1	6548	solute carrier family 9 member A1				1	8.62513e-05	1.41114	0.350552	1.06349	0.0199102	1.33596	0.228455	0.790582	0.0422172	1.86689	0.754234	0.92672	0.467906	1.1356	0.391291	1.16763	0.413636	1.08939	0.0145051	1.51552	0.0772555	1.62826	0.0213755	1.17018	0.00147283	1.1962	---	---	---	---	---	---	---	---	---	---	---	---	1.42294e-08	0.812568	-0.165924	-2.34957	0.0197953
WDTC1	23038	WD and tetratricopeptide repeats 1					0.158665	0.881164	0.867082	0.988776	0.650216	0.953861	0.166993	0.516923	0.550843	1.23285	0.765123	0.896255	0.669081	0.94605	0.0620524	0.740762	0.004436	0.683361	0.151593	0.83676	0.163767	1.39797	0.0896702	0.864234	0.072937	1.11176	---	---	---	---	---	---	---	---	---	---	---	---	0.000180344	0.886909	-0.112801	-1.5853	0.114518
TMEM222	84065	transmembrane protein 222				-1	0.00621532	0.728626	0.462167	0.928731	0.00198891	0.572862	0.857295	0.928194	0.159443	0.564258	0.0990764	0.481931	0.511716	0.949109	0.36193	0.933299	0.0165835	0.85224	0.0425982	0.813689	0.329003	0.852635	0.764518	0.983946	0.408196	1.03445	0.198281	1.15899	0.433092	0.945853	0.25019	0.890444	0.396656	1.05853	0.597286	1.03996	0.122473	1.24397	7.09551e-06	0.858327	0.0941585	1.32072	0.188143
SYTL1	84958	synaptotagmin like 1					0.0340427	1.43682	0.281595	0.759043	0.0175496	0.620994	0.15825	0.585563	0.00190389	0.523025	0.00540744	0.56819	0.0065584	0.535066	0.0115694	0.698247	0.000480695	0.429519	0.00461363	0.74738	0.00775218	0.622725	0.00115806	1.52491	0.00182809	0.893828	---	---	---	---	---	---	---	---	---	---	---	---	2.88034e-22	0.609749	-0.0182326	-0.254647	0.799264
MAP3K6	9064	mitogen-activated protein kinase kinase kinase 6				-1	0.00236259	0.597737	0.412538	1.12068	0.0863473	0.755041	0.53629	0.685988	0.0358806	0.596061	0.0406096	0.549749	0.00023904	0.726025	0.844193	1.01338	0.00140662	0.799647	0.72011	1.04144	0.000294696	4.9818	0.0133778	0.484453	0.000712715	1.70558	5.94034e-13	6.6403	1.83684e-08	0.231335	0.369896	1.06455	1.13544e-06	2.22611	5.01893e-05	0.756711	8.35298e-05	1.87814	3.5942e-09	0.728691	-0.07415	-1.03831	0.300413
FCN3	8547	ficolin 3					#DIV/0!	1	0.373901	0.969466	#DIV/0!	1	0.210215	0.751114	#DIV/0!	1	#DIV/0!	1	0.0322312	1.16816	0.219587	1.08226	0.446813	1.01214	#DIV/0!	1	---	---	---	---	---	---	---	---	---	---	---	---	---	---	---	---	---	---	0.720571	0.996685	-0.0374324	-0.523082	0.601511
CD164L2	388611	CD164 molecule like 2					#DIV/0!	1	0.402494	0.838692	#DIV/0!	1	0.42265	1.24742	0.373901	0.962751	0.373901	0.962751	0.0844064	0.714285	0.0760296	0.869725	0.00354272	0.683389	0.207078	1.06342	0.124191	0.672062	0.415942	0.89156	0.314466	0.955323	---	---	---	---	---	---	---	---	---	---	---	---	5.05351e-07	0.77188	-0.15118	-2.13567	0.0339538
GPR3	2827	G protein-coupled receptor 3					0.458316	1.08161	0.0994533	1.29647	0.414351	1.05065	0.382557	1.31909	0.0496665	1.76641	0.282859	1.23902	0.0437396	1.32782	0.0324675	0.663551	0.255911	0.90572	0.0107276	0.859062	0.142862	1.41421	---	---	0.312835	0.975597	0.612999	1.07872	0.989066	1.00142	0.709508	1.05028	0.305162	1.1336	0.751666	1.02718	0.561934	1.05558	0.00525985	0.925996	-0.217805	-3.1163	0.00210794
WASF2	10163	WASP family member 2				1	0.000293722	1.69604	0.0723897	0.914931	0.00747826	1.33481	0.0468573	0.687007	0.132509	2.09446	0.431859	1.41086	0.182924	1.20818	0.0953213	0.719734	0.495945	1.07058	0.494385	0.908325	0.408507	1.49485	0.0651594	0.872393	0.809936	1.01772	0.000166942	1.48934	0.00513979	0.785504	0.391848	0.883187	0.11204	1.17987	0.310125	0.917196	9.3364e-07	1.23622	5.89237e-13	0.838549	-0.000790338	-0.0110365	0.991206
AHDC1	27245	AT-hook DNA binding motif containing 1					0.0273555	0.721109	0.276854	0.879979	0.184701	1.14657	0.391354	0.687881	0.591546	1.29464	0.744388	0.852899	0.114678	0.77821	0.00751182	0.570289	0.000396404	0.471159	0.747023	0.970341	0.369072	0.631418	0.545972	0.899608	0.00395557	0.811549	---	---	---	---	---	---	---	---	---	---	---	---	4.55843e-12	0.678355	-0.166684	-2.36064	0.0192306
FGR	2268	FGR proto-oncogene, Src family tyrosine kinase					#DIV/0!	1	0.981732	1.002	0.373901	1.021	#DIV/0!	1	#DIV/0!	1	#DIV/0!	1	0.249272	0.933687	0.740278	1.0149	0.222177	0.945533	0.235701	1.03901	0.0145748	1.82766	0.000100616	1.93265	3.54368e-08	1.74914	2.12206e-06	2.71206	2.59599e-05	0.473852	0.0870513	1.22668	4.31859e-05	2.44014	0.00940403	1.36135	3.65238e-08	1.94488	4.58729e-14	1.48882	-0.101172	-1.42007	0.157184
IFI6	2537	interferon alpha inducible protein 6					0.0479117	0.915893	0.0113714	4.61582	0.00221549	2.30788	0.070059	0.64515	0.00464781	15.4004	0.00304494	21.9667	0.00750429	7.45449	1.72812e-06	101.562	2.328e-06	69.9197	1.54149e-05	3.93702	---	---	---	---	---	---	---	---	---	---	---	---	---	---	---	---	---	---	6.60565e-26	3.55637	0.776737	17.2215	5.15828e-41
FAM76A	199870	family with sequence similarity 76 member A					0.0673861	1.32208	0.0428103	0.819725	0.00154295	1.88677	0.375224	1.28171	0.644826	1.09795	0.111486	1.42103	0.17745	0.86663	0.0165339	1.33742	0.143099	1.13812	0.0163787	1.23979	0.009796	0.607097	0.000567669	0.778296	0.131922	0.899212	---	---	---	---	---	---	---	---	---	---	---	---	0.875569	1.0054	-0.0350164	-0.489277	0.625196
STX12	23673	syntaxin 12					0.0142056	1.44946	0.588063	0.958599	0.0211215	1.7365	0.492374	1.23982	0.103642	2.42837	0.173904	2.02039	0.280099	1.29066	0.0631146	1.51918	0.0664584	1.35866	0.0778077	1.16103	0.130475	1.34412	0.0346415	0.882552	0.212957	0.958004	---	---	---	---	---	---	---	---	---	---	---	---	2.46767e-20	1.44218	0.220893	3.16273	0.00181294
PPP1R8	5511	protein phosphatase 1 regulatory subunit 8					0.742451	0.973341	0.280176	0.926418	0.257681	1.1089	0.985618	1.00109	0.771163	1.14532	0.334964	1.61389	0.272431	0.913405	0.0163466	0.768732	0.57477	0.959303	0.0656882	1.10213	0.0577879	1.27456	0.104772	1.07805	0.242721	1.07426	---	---	---	---	---	---	---	---	---	---	---	---	0.10146	0.956765	0.114488	1.60932	0.109165
SCARNA1	677774	small Cajal body-specific RNA 1					1.67756e-05	1.05999	#DIV/0!	1	0.373901	1.021	0.42265	1.06534	0.373901	1.05298	#DIV/0!	1	0.843633	1.00708	0.355918	0.979783	0.755313	1.00931	0.277598	0.924952	---	---	---	---	---	---	---	---	---	---	---	---	---	---	---	---	---	---	0.0794341	0.986311	---	---	---
THEMIS2	9473	thymocyte selection associated family member 2			1		0.138413	1.44823	0.791192	1.01094	4.39726e-05	5.35877	0.50199	0.76814	0.000241566	10.0196	0.000187944	6.93701	0.698406	0.897789	3.41172e-07	11.9947	1.70321e-07	5.85038	---	---	0.000953269	4.87927	5.57387e-07	2.18249	5.91819e-06	2.57863	4.2768e-09	4.58905	1.72887e-08	0.227154	0.130144	1.1813	9.57057e-10	6.47745	6.49933e-10	3.41396	4.45811e-12	3.282	3.93936e-09	1.20989	0.0612532	0.856963	0.392517
RPA2	6118	replication protein A2				-1	0.00134264	0.676339	0.164249	0.876119	0.012069	0.767211	0.953191	0.993746	0.247648	0.810602	0.172678	1.26277	0.0897494	0.804628	0.0172939	0.771296	0.00432765	0.695447	0.0145607	0.793985	0.212161	0.83702	1.2384e-05	1.78906	0.981427	0.998086	0.528173	1.07721	0.921618	0.984816	0.00520285	1.4192	3.28405e-07	1.97546	0.000282435	1.53987	0.000139668	1.44687	0.0241063	0.929451	-0.05534	-0.773967	0.439887
SMPDL3B	27293	sphingomyelin phosphodiesterase acid like 3B			-1		0.00838643	1.10477	0.214033	1.15268	0.00418525	0.596704	0.581221	1.1597	0.000739686	0.35016	0.0099944	0.557344	0.997508	0.999469	0.220393	1.18509	0.279207	1.1762	0.000266677	0.759094	0.000338487	3.49833	0.00514551	1.74595	0.000489041	1.77622	4.22144e-09	5.68239	1.38553e-05	0.348043	0.0403594	1.14455	4.14193e-11	3.17871	5.77819e-07	1.61582	6.25577e-14	7.07047	8.61678e-07	0.734088	-0.0709943	-0.993889	0.321509
XKR8	55113	XK related 8					0.025771	0.788811	0.871808	1.01675	0.985335	0.997771	0.407361	0.565746	0.4278	1.26028	0.834572	0.93284	0.0349388	0.658441	0.206315	0.769944	0.0117256	0.766973	0.655052	0.958008	0.071958	1.56917	0.274632	0.933129	0.351465	1.0502	---	---	---	---	---	---	---	---	---	---	---	---	2.00488e-11	0.705621	-0.0666177	-0.932337	0.352316
EYA3	2140	EYA transcriptional coactivator and phosphatase 3			1		0.189342	0.937347	0.946093	0.996608	0.00702167	1.24573	0.953649	0.994927	0.116502	1.97841	0.260243	1.55033	0.242105	1.16681	0.0939146	0.771311	0.134273	1.1402	0.0438906	1.41294	0.468164	0.819794	0.60154	0.953173	0.788476	1.02733	5.58069e-05	2.33556	6.1545e-05	0.400959	8.06983e-05	1.87803	3.65432e-08	2.73456	0.000324224	1.77121	3.46017e-07	1.6634	0.0753832	1.0682	-0.136331	-1.9217	0.0561009
PTAFR	5724	platelet activating factor receptor			1		0.0360903	1.72782	0.00120136	1.2743	6.45237e-05	7.29024	0.171439	0.81745	0.000298741	3.28771	0.43466	1.1423	0.973692	1.01043	0.0408393	1.42406	0.000742414	1.88816	0.020907	1.20725	0.000132047	5.85634	0.0033267	3.71867	5.49756e-07	1.7696	4.33378e-08	4.07235	6.05694e-08	0.321095	0.642609	0.938167	6.53061e-07	3.90016	3.14283e-05	1.85084	0.126028	1.21752	2.93988e-07	1.22801	-0.0877651	-1.23032	0.220059
DNAJC8	22826	DnaJ heat shock protein family (Hsp40) member C8					0.0129261	0.822795	0.73715	0.977437	0.0206614	0.812156	0.365602	1.26892	0.0122004	1.19531	0.0160667	1.27252	0.0117858	0.769953	0.00390805	0.700866	0.107661	0.89971	2.57219e-05	0.694584	0.615241	0.903335	0.733849	0.978371	0.528774	0.946991	0.384334	0.860588	0.0141229	1.58669	0.0346168	0.777327	0.953959	1.01161	0.535874	0.886557	0.669949	0.974117	8.9669e-06	1.20081	0.136358	1.92209	0.0560515
SESN2	83667	sestrin 2				1	0.00011916	3.06364	0.950301	1.00691	0.00033026	2.30963	0.589199	0.796935	0.000295347	2.7876	0.846571	0.948962	0.0022102	1.31777	0.0076296	1.66817	0.288508	0.948069	2.45292e-05	2.08634	0.0685289	1.81924	0.529055	1.07006	0.020947	1.24364	8.80116e-05	1.68948	3.02617e-06	0.386346	0.955156	0.995147	0.105957	1.29885	0.000209584	1.55349	0.0234236	1.25894	0.00698106	0.87845	-0.110005	-1.54552	0.123842
MED18	54797	mediator complex subunit 18					0.0104851	0.777099	0.872971	0.984818	0.00341032	1.40048	0.658775	0.869202	0.0556918	0.638261	0.0557697	0.615608	0.843261	1.02626	0.958161	1.00622	0.936256	0.99383	0.421517	1.11539	0.000222966	1.41421	0.251799	1.14248	0.556134	1.07639	0.703232	0.973274	0.00171502	1.30486	0.482617	1.04311	7.16587e-05	1.3603	0.150228	1.142	0.582013	0.984348	---	---	---	---	---
PHACTR4	65979	phosphatase and actin regulator 4			1		0.297607	0.937344	0.380594	0.974996	3.37008e-05	2.33582	0.0867472	0.919644	0.193388	2.00625	0.180076	2.07554	0.72607	1.02244	0.00550521	1.97231	1.22177e-05	1.6922	5.18074e-07	2.94938	0.753674	1.10191	0.0474487	0.818224	0.332035	1.05776	---	---	---	---	---	---	---	---	---	---	---	---	4.25641e-05	0.739619	0.314513	4.62673	6.76156e-06
SNHG3	8420	small nucleolar RNA host gene 3					0.645646	1.03826	0.623051	0.961281	0.942096	1.00725	0.36842	0.900661	0.00400342	0.552861	0.265506	0.893351	0.00696308	0.72398	0.00156469	0.672915	0.622286	1.04716	0.0319463	1.20906	0.372761	1.31646	0.953836	0.99692	0.473505	0.939612	---	---	---	---	---	---	---	---	---	---	---	---	9.42691e-16	0.753999	---	---	---
RCC1	1104	regulator of chromosome condensation 1		-1			0.000174483	0.789686	0.663019	0.984061	0.130368	1.06407	0.632601	1.06569	0.629552	0.900151	0.786272	0.939947	0.32529	0.945702	0.000448409	0.704028	0.000357224	0.792025	0.701914	1.03844	0.0652185	1.31951	7.29634e-05	2.1731	0.0173834	1.15424	0.000100006	1.86141	0.0001168	0.402203	9.30575e-06	2.18133	7.64293e-09	2.36687	0.00065364	1.35881	5.02429e-05	1.98375	1.41833e-10	0.7549	0.10274	1.44231	0.150818
TRNAU1AP	54952	tRNA selenocysteine 1 associated protein 1					0.991828	0.999194	0.910981	0.995652	0.08271	0.902141	0.799935	0.947693	0.405699	0.906283	0.147789	0.837956	0.0256805	0.721407	0.141604	0.736922	0.154871	0.91095	0.00328792	0.751565	0.685396	0.928731	0.591447	0.97303	0.385178	0.949326	---	---	---	---	---	---	---	---	---	---	---	---	0.0013704	0.88238	-0.106929	-1.50179	0.134768
SNHG12	85028	small nucleolar RNA host gene 12				1	0.00407899	1.41231	0.50304	1.07186	0.151904	1.29296	0.0201282	0.578181	0.906112	0.98476	0.281877	0.795789	0.000284929	0.614206	0.337589	1.1509	0.0006222	0.553086	0.00387645	1.78592	0.0626008	2.37293	---	---	---	---	---	---	---	---	---	---	---	---	---	---	---	---	---	---	---	---	---
SNORD99	692212	small nucleolar RNA, C/D box 99					0.541836	1.05248	0.0441132	0.824686	0.362041	0.840585	0.68092	1.11791	0.115343	0.744024	0.103756	0.694032	0.206231	0.764526	0.73471	1.08484	0.287361	0.857055	0.0119575	2.51151	---	---	---	---	---	---	---	---	---	---	---	---	---	---	---	---	---	---	0.012026	0.945002	---	---	---
SNORA61	677838	small nucleolar RNA, H/ACA box 61					0.123634	0.862149	0.179388	1.2767	0.315216	1.1513	0.0417271	1.33041	0.322006	1.25402	0.128443	1.46671	#DIV/0!	1	#DIV/0!	1	#DIV/0!	1	0.0805095	1.28982	---	---	---	---	---	---	---	---	---	---	---	---	---	---	---	---	---	---	#DIV/0!	1	---	---	---
SNORA44	677825	small nucleolar RNA, H/ACA box 44					0.92412	1.01116	0.951723	0.986313	0.285792	0.857496	0.752198	0.923001	0.0495501	1.22315	0.253233	1.14085	0.181575	0.934565	0.733457	0.981255	0.390932	0.958136	0.0011598	2.53427	---	---	---	---	---	---	---	---	---	---	---	---	---	---	---	---	---	---	#DIV/0!	1	---	---	---
SNORA16A	692073	small nucleolar RNA, H/ACA box 16A					0.523529	1.08944	0.473907	1.1656	0.675927	1.1006	0.67999	1.14588	0.0665571	1.4278	0.229344	1.19331	0.94642	1.01895	0.483621	0.819405	0.435453	0.840381	0.00949158	1.88291	---	---	---	---	---	---	---	---	---	---	---	---	---	---	---	---	---	---	6.23189e-05	0.824577	---	---	---
RAB42	115273	RAB42, member RAS oncogene family			1		0.0926438	1.28579	0.437486	1.07135	0.000531224	1.86732	0.566743	1.16949	0.0333078	1.63435	0.0118077	1.5506	0.546012	0.940359	0.00685442	1.48904	0.0894272	1.30662	0.0284518	1.30027	0.140692	0.773782	0.37162	0.872644	0.0275077	0.839969	---	---	---	---	---	---	---	---	---	---	---	---	1.23496e-11	1.35235	-0.186707	-2.65389	0.00861361
TAF12	6883	TATA-box binding protein associated factor 12		1			0.00377664	1.26577	0.431476	0.953064	0.193176	0.920597	0.856469	0.954367	0.577254	1.2649	0.244068	1.72322	0.000895235	0.714465	0.000262732	0.713578	9.27988e-05	0.619646	0.00299218	0.711051	0.209775	1.39474	2.02406e-06	1.21643	0.0586534	1.0798	0.189732	1.17815	0.311147	0.856837	0.091931	1.27063	0.385299	1.1501	0.183686	1.35417	0.00488919	1.43968	0.000179875	1.11917	0.0406089	0.56754	0.571
RNU11	26824	RNA, U11 small nuclear					0.762557	1.01082	0.928623	1.00412	0.530023	1.33426	0.42265	1.06534	0.32083	0.795402	0.466672	0.849126	#DIV/0!	1	#DIV/0!	1	#DIV/0!	1	0.959377	0.988712	---	---	---	---	---	---	---	---	---	---	---	---	---	---	---	---	---	---	#DIV/0!	1	---	---	---
GMEB1	10691	glucocorticoid modulatory element binding protein 1					0.144701	0.909326	0.629012	0.919145	0.0236489	1.5801	0.425074	1.20234	0.257121	1.52948	0.483425	1.27693	0.395148	1.177	0.58473	1.10311	0.0580429	1.33729	0.000271902	1.45398	0.172393	0.878633	0.897354	0.986203	0.00636084	0.905229	---	---	---	---	---	---	---	---	---	---	---	---	0.495742	1.01838	0.142567	2.01139	0.0456609
YTHDF2	51441	YTH N6-methyladenosine RNA binding protein 2			1		0.905175	1.00588	0.702651	1.0304	0.00561138	1.42713	0.0374401	1.21345	0.47396	1.27771	0.166319	1.6866	0.494771	0.953714	0.0679561	0.86723	0.538981	1.03868	0.029248	1.23711	0.00160388	1.68568	0.889951	1.01086	0.983628	0.997487	0.000285934	2.12986	0.0013174	0.508622	0.160429	1.26492	0.000701146	1.95886	0.00283221	1.58969	0.00522468	1.17336	6.1377e-06	0.839304	0.0193746	0.270602	0.786983
OPRD1	4985	opioid receptor delta 1					#DIV/0!	1	#DIV/0!	1	#DIV/0!	1	#DIV/0!	1	0.152931	1.08199	#DIV/0!	1	#DIV/0!	1	#DIV/0!	1	#DIV/0!	1	0.80405	1.01269	0.761149	1.05702	---	---	0.378381	1.01216	---	---	---	---	---	---	---	---	---	---	---	---	0.382808	1.00053	-0.0728315	-1.01975	0.309113
EPB41	2035	erythrocyte membrane protein band 4.1				1	0.000208657	1.35929	0.697315	0.981054	0.0996417	1.1986	0.566461	0.88459	0.247202	2.62151	0.403246	1.94469	0.0188583	1.60129	0.370646	0.793291	0.678382	1.0512	0.4456	1.06655	0.00114922	1.95432	0.123452	0.694716	0.74452	1.03467	0.68445	0.940236	0.0267656	1.39632	0.0358055	0.731622	0.0636204	0.790888	0.00320063	0.63956	0.541885	1.05404	0.00138435	0.881499	-0.142381	-2.00871	0.0459477
TMEM200B	399474	transmembrane protein 200B					0.140626	0.840805	0.202415	0.79722	0.466577	0.897957	0.0272566	0.74383	0.934616	0.980935	0.98276	1.00533	0.181463	0.662977	0.371627	0.760342	0.353867	0.814137	0.703221	0.989838	0.00172534	0.831238	---	---	---	---	---	---	---	---	---	---	---	---	---	---	---	---	1.00563e-05	0.908842	-0.0434825	-0.607775	0.544044
SRSF4	6429	serine and arginine rich splicing factor 4		-1			0.00147742	0.692977	0.973591	0.999137	0.0888531	0.927063	0.376984	1.15379	0.369009	1.70668	0.326023	1.80557	0.250971	0.89857	0.411201	0.911156	0.163886	0.918786	0.000471901	1.28376	0.120411	1.217	0.177382	0.924355	0.229504	1.16529	---	---	---	---	---	---	---	---	---	---	---	---	2.55695e-07	1.08558	0.0226967	0.317024	0.751564
MECR	51102	mitochondrial trans-2-enoyl-CoA reductase					0.267949	1.09571	0.647382	0.94172	0.0119201	0.741496	0.101374	0.601698	0.0157983	0.403732	0.0665034	0.524393	0.269817	0.86906	0.941964	1.00822	0.00149564	0.735295	0.000218084	0.7603	0.347815	1.11987	0.34666	0.926279	0.688306	1.02179	---	---	---	---	---	---	---	---	---	---	---	---	4.02358e-05	0.838722	-0.0797322	-1.11696	0.265388
PTPRU	10076	protein tyrosine phosphatase receptor type U				-1	0.00071132	0.676537	0.702156	1.05129	0.00349521	0.643145	0.171362	0.581068	0.433053	0.685187	0.917897	0.952327	0.814192	0.971173	0.0155885	0.667469	0.000394077	0.72754	0.0477133	0.700187	0.00186981	0.356836	0.00161212	0.46671	0.01474	0.717974	0.0039729	0.453328	0.00125354	2.35188	1.54463e-05	0.564742	2.08836e-07	0.336341	1.71932e-05	0.539482	7.7504e-07	0.457739	1.3532e-11	0.541554	-0.0861699	-1.20779	0.228591
MATN1	4146	matrilin 1					0.0185649	1.21422	0.766466	1.01176	0.151131	1.12811	0.990953	0.997821	0.0466749	1.26354	0.327976	1.0973	0.355918	1.06678	0.0584968	1.1951	0.119476	1.0479	0.176427	1.03312	0.405812	0.935191	---	---	0.138467	1.02997	---	---	---	---	---	---	---	---	---	---	---	---	0.000464926	0.845821	-0.108467	-1.52365	0.129216
MATN1-AS1	100129196	MATN1 antisense RNA 1			1		0.00853231	1.28546	0.697949	1.05866	0.012515	1.749	0.577501	0.937379	0.387991	0.841435	0.0396403	1.75334	0.56144	0.92726	0.15631	1.231	0.00834682	0.775851	---	---	---	---	---	---	---	---	---	---	---	---	---	---	---	---	---	---	---	---	0.0052163	0.917875	---	---	---
LAPTM5	7805	lysosomal protein transmembrane 5					0.0416069	1.1648	0.483503	0.931554	0.281564	1.21361	0.963965	1.01323	0.00235339	1.96155	0.123135	1.1633	0.852405	0.96765	0.313004	0.837195	0.622143	1.07544	0.501516	1.0221	0.747692	1.09936	5.51423e-05	2.42472	0.627922	1.06049	---	---	---	---	---	---	---	---	---	---	---	---	5.47612e-06	1.12973	0.0270345	0.377655	0.706098
SDC3	9672	syndecan 3				-1	0.00581322	0.844744	0.580447	0.960612	0.157469	0.890616	0.130993	0.420042	0.438101	0.747813	0.604968	0.823464	0.288135	0.84916	0.0132063	0.580599	0.211549	0.837146	0.0264603	0.784088	0.0232892	2.54912	0.0496048	1.36089	0.000162952	1.65001	0.0854825	1.09206	0.00178268	0.853123	0.000258968	1.31045	1.13647e-08	2.26609	4.4647e-08	1.95585	0.000107179	1.25796	2.38289e-21	2.38925	0.0634116	0.88728	0.376021
PUM1	9698	pumilio RNA binding family member 1					0.216079	0.936698	0.834346	1.00785	0.0367251	1.52219	0.122964	1.14361	0.391922	1.8647	0.373188	1.9193	0.0229913	1.26556	0.191254	0.775008	0.889346	1.01052	0.00722206	1.53967	0.159836	0.601513	0.00244883	0.890032	0.0794443	0.896457	5.3342e-06	0.648376	0.00117917	1.31831	0.0930786	1.14619	0.047221	0.89007	2.45755e-05	0.708605	0.000183814	0.763717	0.293314	0.970125	-0.0431276	-0.602805	0.547339
NKAIN1	79570	sodium/potassium transporting ATPase interacting 1					0.137139	1.14374	0.464354	0.934262	0.323701	1.0338	0.70692	1.06515	0.264995	0.71929	0.738421	1.10183	0.727177	1.03539	0.288789	1.11369	0.802724	1.01769	0.000895853	1.35721	0.0422066	0.44648	8.08002e-05	0.703634	0.00122486	0.789399	---	---	---	---	---	---	---	---	---	---	---	---	0.195756	1.01806	---	---	---
SNRNP40	9410	small nuclear ribonucleoprotein U5 subunit 40				-1	0.000128248	0.533809	0.587222	1.03409	0.00111178	0.530841	0.556705	1.07404	0.0165331	0.730611	0.472714	1.06926	0.224258	0.881138	0.00151832	0.694213	0.0330614	0.786701	0.0606267	0.907076	0.835188	0.961483	0.00180981	1.21337	0.00202468	1.14401	---	---	---	---	---	---	---	---	---	---	---	---	8.99129e-08	0.781651	0.112939	1.58726	0.114074
ZCCHC17	51538	zinc finger CCHC-type containing 17			-1		0.000966284	0.827617	0.803729	0.975261	2.33251e-05	0.622681	0.493869	0.808712	0.011983	1.29331	0.418225	1.05779	0.176946	0.818538	0.00527221	0.59186	0.0245485	0.793238	0.00721688	0.838031	0.0661973	0.770215	0.999451	1.00003	0.422956	0.948508	0.162064	0.826129	0.0151444	1.40865	0.00286771	0.770188	0.767818	0.971332	0.31625	1.13604	0.511543	1.04859	1.00388e-11	0.778123	0.104943	1.47358	0.142207
FABP3	2170	fatty acid binding protein 3					0.373901	0.981174	0.691686	1.03742	0.874111	0.973701	0.0304022	0.656822	0.373901	1.05298	0.373901	1.0266	0.578903	1.08932	0.266362	0.816415	0.067599	0.818378	0.67456	1.07238	0.122561	0.395021	0.0167776	0.443142	0.00723045	0.637516	2.7285e-05	0.284364	7.71341e-05	2.99817	0.0348314	0.545365	2.64376e-06	0.330263	0.000111944	0.584587	0.00214444	0.331696	0.273218	1.05175	-0.201184	-2.86802	0.00458511
SERINC2	347735	serine incorporator 2					0.951721	1.00762	0.688898	1.07615	0.291049	0.873055	0.409597	0.564885	0.00362175	1.3914	0.0523579	0.702386	0.565348	0.972934	0.358413	0.944405	0.00167604	0.759666	0.705582	1.0829	0.0061478	1.87038	0.107335	0.870105	0.00223242	1.2112	0.526301	1.07755	0.00102193	0.633113	0.928084	0.993552	0.0997169	1.12438	0.0338841	0.779102	0.911323	0.993554	9.54921e-14	0.517272	-0.259395	-3.75063	0.00023249
TINAGL1	64129	tubulointerstitial nephritis antigen like 1					0.205583	1.19727	0.892449	0.986731	0.331689	1.0793	0.214883	0.573898	0.818548	1.0594	0.568692	0.884452	0.310036	0.784381	0.0880733	0.6797	0.882907	1.014	0.524752	0.948795	0.000161122	4.47949	0.0049314	0.683574	3.14636e-07	2.32492	2.96034e-08	4.68338	1.90464e-09	0.12056	0.0134937	0.800104	1.25001e-06	2.60528	1.76833e-06	1.48796	1.57408e-14	4.49379	3.75515e-14	0.483652	-0.149237	-2.10758	0.0363455
HCRTR1	3061	hypocretin receptor 1					0.689882	0.9834	#DIV/0!	1	0.915033	0.996251	#DIV/0!	1	#DIV/0!	1	#DIV/0!	1	0.355918	0.979783	0.858548	1.00627	0.893669	0.996355	0.0237685	1.12358	0.185434	1.83613	0.522259	1.28549	3.70266e-05	1.15815	---	---	---	---	---	---	---	---	---	---	---	---	6.48656e-07	0.938241	---	---	---
PEF1	553115	penta-EF-hand domain containing 1				-1	0.007025	0.742329	0.393679	1.04448	0.00818392	0.755242	0.373492	0.680032	0.274455	0.721653	0.131483	0.602226	0.00477679	0.838334	0.446143	0.915137	0.000798318	0.795159	2.93092e-05	0.733787	0.0167565	0.659754	0.0104682	0.859526	0.0192254	0.89963	---	---	---	---	---	---	---	---	---	---	---	---	1.24513e-15	1.34447	0.0400064	0.559106	0.576731
COL16A1	1307	collagen type XVI alpha 1 chain			1		0.0101971	1.53834	0.84538	1.03018	0.00147442	3.12837	0.17005	0.692295	0.00958006	0.570814	0.0190634	0.502448	0.00506718	0.806483	0.0160747	0.867943	0.000178035	0.666762	0.000738461	1.7831	0.0771869	0.423373	0.839159	0.966575	3.72418e-06	0.633261	5.88511e-11	0.353153	5.51919e-13	3.79733	0.508076	0.95452	0.0467154	0.852754	0.389914	0.933557	6.63733e-12	0.557734	0.285263	1.04753	0.226813	3.25202	0.00135023
MIR4254	100423028	microRNA 4254					0.497182	1.0642	#DIV/0!	1	#DIV/0!	1	#DIV/0!	1	#DIV/0!	1	#DIV/0!	1	#DIV/0!	1	#DIV/0!	1	#DIV/0!	1	---	---	---	---	---	---	---	---	---	---	---	---	---	---	---	---	---	---	---	---	#DIV/0!	1	---	---	---
SPOCD1	90853	SPOC domain containing 1				1	0.000263885	2.22701	0.435932	0.851697	0.0106897	1.55518	0.922568	1.03157	0.00189724	5.51852	0.919803	1.02758	0.952078	0.975665	0.0829037	1.50326	0.000210131	3.53401	0.213768	1.101	0.550226	1.03526	---	---	---	---	---	---	---	---	---	---	---	---	---	---	---	---	0.0429992	0.935907	0.107214	1.50584	0.133727
PTP4A2	8073	protein tyrosine phosphatase 4A2		1			0.00911094	1.2259	0.803758	1.02807	0.605492	1.04807	0.111496	1.40162	0.286548	1.29556	0.0746732	1.69476	0.790137	1.03386	0.0695101	0.835996	0.00293936	1.35511	0.000603532	0.795191	0.78852	0.926588	6.046e-06	1.1663	0.0427956	0.87198	0.718126	0.950969	0.329959	1.13341	0.942048	1.00572	0.111652	1.23169	0.582524	0.928534	0.159934	1.09827	0.0534329	0.952968	0.0744773	1.04292	0.298279
KHDRBS1	10657	KH RNA binding domain containing, signal transduction associated 1					0.15514	1.0943	0.403701	0.986539	0.17275	1.08867	0.476491	0.906593	0.206011	1.60399	0.330668	1.41522	0.335127	0.899302	0.452315	0.906398	0.00564209	1.27044	0.935373	0.992728	0.306528	1.21419	0.936245	0.989288	0.964822	1.00541	0.0767841	1.17271	8.04054e-07	0.500127	0.567989	1.05775	0.184549	1.10813	0.411539	1.06647	0.947452	0.996873	6.45993e-11	1.1412	0.182028	2.58507	0.0104658
TMEM39B	55116	transmembrane protein 39B					0.640257	1.02203	0.220074	1.22063	0.0346596	0.7883	0.713764	0.866443	0.0169446	0.803701	0.350783	0.874289	0.206848	0.740414	0.0544321	0.800897	0.000701748	0.665342	0.0120638	0.789199	0.50751	1.07177	0.407668	1.0472	0.373795	1.04359	---	---	---	---	---	---	---	---	---	---	---	---	1.75611e-08	0.828981	-0.0305387	-0.426648	0.670106
KPNA6	23633	karyopherin subunit alpha 6					0.952122	0.996811	0.348526	0.963838	0.588672	1.03035	0.276503	0.801042	0.278406	1.41121	0.390442	1.29981	0.349433	1.13492	0.0477458	0.726874	0.396317	1.0864	0.215513	1.11494	0.0101355	1.49831	0.60412	1.06706	0.269738	0.945186	0.00290547	1.41927	0.0017532	0.691995	0.150291	1.13619	0.0153487	1.27231	0.0857733	1.22996	0.167135	1.17099	3.8386e-10	0.83272	0.0128743	0.179794	0.857501
TXLNA	200081	taxilin alpha					0.0432048	0.863359	0.923572	0.993828	0.0313668	0.962493	0.0398488	0.703685	0.10341	1.76512	0.469926	1.25049	0.817068	1.02276	0.0655069	0.644013	0.227543	0.928011	0.363538	1.15769	0.225092	1.29534	0.105897	0.86281	0.0135172	0.902626	---	---	---	---	---	---	---	---	---	---	---	---	0.554259	0.978374	0.149274	2.10812	0.0362983
CCDC28B	79140	coiled-coil domain containing 28B			-1		0.182207	0.873889	0.354845	1.11861	0.00849317	0.61045	0.0460189	0.377619	0.0846874	0.407424	0.0939175	0.404155	0.175852	0.823131	0.058413	0.736651	0.013318	0.607262	0.0216379	0.699872	0.51438	0.825496	0.352987	0.924058	0.0104971	0.879171	1.94699e-07	0.411165	2.0769e-06	2.16664	8.66039e-13	0.139775	0.0503258	0.832504	9.05227e-08	0.494033	7.27613e-09	0.588722	0.492974	0.975442	-0.260485	-3.76753	0.000218305
IQCC	55721	IQ motif containing C				-1	0.00815504	0.790028	0.967292	0.995767	0.0492178	0.808274	0.151922	1.38538	0.000323087	0.373739	0.356964	0.9197	0.930672	1.0105	0.0110168	0.57923	0.00463866	0.649336	0.0207077	1.29873	0.00189239	0.433269	0.0976612	0.88434	2.65389e-05	0.72458	---	---	---	---	---	---	---	---	---	---	---	---	7.21421e-05	0.884864	-0.291655	-4.25785	3.20645e-05
DCDC2B	149069	doublecortin domain containing 2B					0.116541	0.930874	0.948268	1.00268	0.373901	0.975132	0.259279	0.658318	0.515754	0.918692	0.373901	0.891222	0.0136996	0.606191	0.151189	0.768659	0.00201297	0.734732	0.658525	1.02824	0.11587	1.38511	---	---	---	---	---	---	---	---	---	---	---	---	---	---	---	---	0.294221	0.954733	0.00186351	0.0260226	0.979266
TMEM234	56063	transmembrane protein 234				-1	0.0456115	0.740638	0.156815	1.09907	0.00172392	0.548857	0.695299	0.859898	0.918664	0.974935	0.261036	0.751744	0.0153171	0.552854	0.0186287	0.608453	6.84293e-05	0.663894	0.198102	0.905177	0.379298	0.920188	0.746152	0.983133	0.00119962	0.858186	---	---	---	---	---	---	---	---	---	---	---	---	5.41304e-05	1.12944	0.0394793	0.551728	0.581766
EIF3I	8668	eukaryotic translation initiation factor 3 subunit I					0.332853	0.93498	0.0792077	1.12821	0.00477135	0.718696	0.190707	1.2874	0.423859	0.810864	0.384039	0.792326	0.0938825	0.825199	0.119623	0.791426	0.00106556	0.839671	7.41349e-05	0.786055	0.105311	0.672062	0.167791	1.08143	0.208001	1.06587	---	---	---	---	---	---	---	---	---	---	---	---	0.990998	1.00028	0.00663752	0.09269	0.926245
MTMR9LP	339483	myotubularin related protein 9 like, pseudogene					0.164757	0.765173	0.850175	1.02634	0.0975548	0.644045	0.324064	0.609496	0.189191	0.79916	0.0780038	0.789425	0.0799533	1.15536	0.25389	0.87975	0.105111	0.884314	0.0624121	0.841844	---	---	---	---	---	---	---	---	---	---	---	---	---	---	---	---	---	---	0.000529168	0.918467	---	---	---
FAM167B	84734	family with sequence similarity 167 member B					0.149269	1.18451	0.153478	0.776706	0.931941	1.01344	0.154598	0.5588	0.191497	0.573227	0.271609	0.639943	0.15098	1.09556	0.0206482	0.893448	0.00262149	0.89548	0.844005	0.972425	0.113063	0.690956	0.538574	1.13284	0.218226	0.922213	---	---	---	---	---	---	---	---	---	---	---	---	3.03528e-07	0.919534	---	---	---
LCK	3932	LCK proto-oncogene, Src family tyrosine kinase					#DIV/0!	1	0.203542	0.889521	0.934774	1.01538	0.000145007	1.5479	#DIV/0!	1	#DIV/0!	1	0.66231	0.957899	0.4781	1.07655	0.0448893	1.2671	0.841354	0.984257	0.232996	0.905425	4.30286e-06	8.65955	0.467722	1.09903	1.03172e-05	0.458905	6.13167e-05	2.02	4.71456e-09	2.48663	9.42167e-15	3.96676	5.20384e-09	2.3963	1.37949e-10	3.56718	0.138727	1.10228	0.245761	3.54044	0.000499537
HDAC1	3065	histone deacetylase 1			-1		0.0118354	0.84511	0.607141	0.989873	5.02658e-06	0.564263	0.0280622	1.28931	0.541773	1.12351	0.806355	1.04645	0.490607	0.883989	0.111056	0.74509	0.0276474	0.904016	0.0010155	0.746223	0.861351	1.04972	0.0294404	1.16148	0.189903	0.961762	---	---	---	---	---	---	---	---	---	---	---	---	1.9842e-19	0.719741	-0.0390781	-0.546114	0.585612
MARCKSL1	65108	MARCKS like 1		-1			3.90847e-05	0.57246	0.0117647	1.18346	0.0600369	0.874856	0.560376	0.753504	0.00851768	0.506226	0.88697	0.980106	0.0256622	0.671268	0.000305773	3.72392	0.0560815	0.78933	0.232362	1.11247	0.000161196	5.31474	0.00038865	1.94374	1.99041e-06	2.59518	1.8871e-09	3.83688	2.10949e-08	0.223586	5.99523e-06	1.99269	1.99428e-06	2.8079	0.0107381	1.68366	1.62034e-06	2.27327	1.39679e-08	0.694434	0.394365	5.9927	9.80579e-09
FAM229A	100128071	family with sequence similarity 229 member A					0.170895	0.79045	0.449533	1.08471	0.0483545	0.591156	0.189203	0.564492	0.210067	0.512174	0.113283	0.385235	0.0939122	0.760885	0.662651	0.936476	0.033814	0.772691	---	---	0.215645	0.918064	---	---	0.057839	1.11707	---	---	---	---	---	---	---	---	---	---	---	---	3.75354e-20	0.585573	-0.318785	-4.69662	4.98148e-06
TSSK3	81629	testis specific serine kinase 3					0.520901	1.03787	0.373901	1.03168	0.0663107	1.08258	0.489496	1.17547	0.373901	0.962751	0.812313	0.988364	0.910052	1.0249	0.706321	1.06951	0.311392	0.845852	0.170788	1.12711	0.494564	0.946058	---	---	0.241799	0.990142	---	---	---	---	---	---	---	---	---	---	---	---	0.813158	1.00185	-0.218579	-3.12792	0.0020302
BSDC1	55108	BSD domain containing 1					0.639309	1.01544	0.684822	1.02066	0.0386409	1.21918	0.204349	0.704091	0.123084	1.77729	0.996306	1.00162	0.0658226	0.884613	0.0326474	0.718125	0.0290558	0.891249	0.0554905	1.25864	0.782888	0.952638	0.568105	0.899445	0.0100458	0.854667	---	---	---	---	---	---	---	---	---	---	---	---	7.272e-14	0.775747	0.0160168	0.223692	0.823231
ZBTB8B	728116	zinc finger and BTB domain containing 8B					0.141795	1.05708	0.373901	1.06153	0.0278266	0.633803	#DIV/0!	1	0.373901	1.03082	0.373901	1.02359	0.355918	0.963302	0.355918	0.963302	0.614625	0.98075	0.118397	1.04233	0.305527	1.17013	---	---	0.112954	1.03302	---	---	---	---	---	---	---	---	---	---	---	---	0.113537	1.00385	-0.278024	-4.04175	7.63112e-05
ZBTB8A	653121	zinc finger and BTB domain containing 8A		1			1.02904e-05	1.85034	0.276897	0.849356	0.190411	1.20356	0.728683	1.12707	0.537136	1.20984	0.154234	1.6443	0.675557	1.07408	0.364977	0.818125	0.0176218	1.32719	0.379347	0.940539	0.0914972	0.786399	0.140568	0.847527	0.248953	0.893209	0.0230634	0.666452	0.0292382	1.50252	0.00512969	0.686153	0.124646	0.870497	0.0240823	0.723842	0.405198	0.949752	0.00140937	0.936551	-0.249837	-3.60305	0.000399169
ZBTB8OS	339487	zinc finger and BTB domain containing 8 opposite strand					0.724754	0.967125	0.598088	0.937717	0.037214	0.772752	0.0906628	1.76739	0.662043	1.10046	0.318221	1.27112	0.591123	0.930652	0.391382	0.835843	0.209496	0.876021	0.163736	0.780069	0.180194	1.43727	0.00941009	1.32674	0.0086238	0.88703	9.9082e-05	1.4057	2.97013e-07	0.531547	0.000259984	1.30717	5.67426e-06	1.47623	0.00195402	1.46382	5.16518e-05	1.25571	0.583834	1.01676	0.029673	0.414543	0.678932
RBBP4	5928	RB binding protein 4, chromatin remodeling factor					0.941862	1.00282	0.109868	0.890993	0.0408568	0.753394	0.211355	1.17064	0.544098	1.39414	0.32725	1.73661	0.849084	1.01113	0.0343147	0.59374	0.00826833	0.848766	0.0895613	0.852246	0.81188	1.08423	0.617146	0.914683	0.00383041	0.761991	0.962814	1.00773	0.0538458	1.42761	0.00974092	0.770991	0.00188327	0.702687	0.00542414	0.741206	6.52191e-08	0.590328	1.79323e-09	0.772051	0.0205849	0.287514	0.774024
SYNC	81493	syncoilin, intermediate filament protein		1			0.00103419	1.41646	0.161056	0.900489	0.950106	1.01175	0.342842	0.763673	0.360083	1.33472	0.971968	0.989842	0.230578	0.850491	0.425346	0.888021	0.0119104	1.17579	0.662983	0.966884	0.251451	0.840896	0.135684	0.835087	0.013524	0.890613	0.6874	0.949831	0.568302	1.10819	0.777422	0.966466	0.155662	0.814197	0.0982897	1.18369	0.28567	0.903945	0.556788	1.01176	0.0823201	1.15345	0.250137
KIAA1522	57648	KIAA1522					0.0118447	0.794054	0.204773	0.933726	0.0229327	1.15693	0.190706	0.483139	0.57144	0.882173	0.178553	0.648807	0.257177	0.900183	0.0181157	0.751601	0.00417927	0.761969	0.633363	0.951883	0.314554	0.840896	0.221339	0.794652	0.566221	0.941586	---	---	---	---	---	---	---	---	---	---	---	---	4.42122e-13	0.484533	-0.0340068	-0.475155	0.635209
YARS	8565	tyrosyl-tRNA synthetase				1	0.00340412	2.20484	0.977237	0.998131	6.11549e-05	2.18104	0.822863	0.968277	0.000135683	1.60442	0.192778	1.09017	0.940213	0.99294	0.0513395	0.794742	0.0120933	0.868578	0.0342586	1.29194	0.0128025	1.39152	0.271995	1.01876	2.8227e-06	1.42133	---	---	---	---	---	---	---	---	---	---	---	---	0.000145729	1.16202	-0.0615515	-0.861153	0.390212
S100PBP	64766	S100P binding protein					0.00510637	1.31386	0.0267109	0.847934	0.00400452	1.47973	0.0598092	1.26408	0.991849	1.00291	0.226882	1.46034	0.525277	0.947975	0.530378	0.923805	0.691331	0.961707	0.0636062	1.15248	0.000788414	1.80667	0.000201194	1.67604	0.00709671	0.885847	6.59036e-05	2.31447	2.67031e-05	0.462708	0.685258	0.963088	3.76163e-07	2.23227	0.133421	1.10655	0.249832	1.13087	0.000415244	0.84679	-0.104779	-1.47126	0.142832
FNDC5	252995	fibronectin type III domain containing 5					0.0875699	0.839152	0.373901	0.980692	0.334623	1.10352	0.994858	1.00292	0.0598617	0.807874	0.797062	0.958369	0.135971	0.918191	0.441617	0.951127	0.451744	1.04782	0.129089	1.10405	0.151243	0.383332	0.0510309	0.52642	0.00276473	0.702967	4.59656e-07	0.215557	0.00346427	2.05203	0.369201	0.805246	5.72851e-06	0.431061	2.95855e-05	0.573264	0.0321382	0.662175	0.0115712	0.970793	0.00648655	0.0905817	0.927918
HPCA	3208	hippocalcin					0.506486	1.06861	0.806333	0.963077	0.0193306	0.789042	0.896858	1.03411	0.458412	0.924521	0.162811	0.861712	0.312791	1.12818	0.87232	0.984247	0.99129	1.00095	0.112924	0.9768	0.0365804	1.78592	0.87322	0.956054	0.106938	1.07368	0.241214	1.21009	0.196019	0.839437	0.0736532	1.20844	0.0320805	1.39593	0.292219	0.864918	0.0636245	1.13539	0.0996824	0.986489	---	---	---
TMEM54	113452	transmembrane protein 54					0.388183	0.937835	0.545849	0.895462	0.0628694	0.738616	0.418544	0.738439	0.208166	0.512761	0.221554	0.501725	0.0150155	0.790962	0.694098	0.941909	0.000402939	0.662472	0.222539	0.844217	0.811436	0.939523	0.053133	1.40427	0.511304	1.05507	0.130468	0.746551	0.421702	0.863717	0.165737	1.32532	0.0406805	1.24471	3.51583e-05	2.10308	0.0168793	0.735006	1.71264e-08	0.637142	0.129179	1.81913	0.0704251
RNF19B	127544	ring finger protein 19B				1	0.000442651	1.81142	0.23071	1.10087	5.04724e-05	3.56986	0.049802	1.46927	0.00820985	4.3915	0.0139875	3.54776	0.0468757	1.45621	1.57975e-06	4.94629	0.00134299	1.927	2.62031e-08	3.20209	7.74392e-05	5.48947	4.82317e-05	2.42186	1.37798e-06	2.58074	3.43378e-08	11.4082	6.78101e-06	0.135709	1.53398e-05	1.89406	6.87572e-11	11.5613	6.61692e-05	1.5724	9.42506e-17	7.46731	8.46699e-08	1.30764	0.320467	4.72424	4.41099e-06
AK2	204	adenylate kinase 2			-1		0.0579345	0.932672	0.532223	1.06007	1.0055e-05	0.518107	0.178077	1.1006	0.000301817	1.24062	0.000652377	1.19681	0.00752433	0.85501	0.000280446	0.724786	6.16672e-06	0.785805	0.000266093	0.658516	0.000964166	1.69741	0.00141555	1.44551	3.31433e-07	1.48873	9.56519e-07	2.88176	1.54704e-06	0.375031	0.000527669	1.55152	1.51697e-07	2.70396	0.00044938	1.44726	1.23148e-13	2.60639	0.340872	0.947883	0.197831	2.81826	0.00532609
TRIM62	55223	tripartite motif containing 62					0.128339	0.803959	0.689209	1.0585	0.160588	0.799247	0.676923	0.841748	0.472734	1.36017	0.903806	0.951781	0.0504034	0.812647	0.0117971	0.673658	0.00554927	0.69131	0.547499	0.937523	0.167606	0.742262	0.000536352	0.721715	8.28132e-05	0.810828	0.000312025	0.572511	0.00242258	1.53019	0.244934	0.864598	1.56712e-06	0.57696	0.0115598	0.68614	0.000468423	0.708077	2.89802e-12	0.762164	-0.0998281	-1.40102	0.162797
ZNF362	149076	zinc finger protein 362					0.0824763	0.837145	0.112956	0.789641	0.0134755	0.697375	0.309346	0.733482	0.0320622	0.494748	0.108121	0.640682	0.285267	0.689956	0.0545731	0.501134	0.0528518	0.579852	0.859346	0.97512	0.00205077	0.433269	0.36843	1.11363	4.76046e-08	0.630722	---	---	---	---	---	---	---	---	---	---	---	---	2.25753e-20	0.659336	-0.150527	-2.12623	0.0347422
PHC2	1912	polyhomeotic homolog 2				1	0.002363	1.25369	0.0998365	1.07102	0.0116303	1.25088	0.640172	0.876526	0.0157017	1.54993	0.246483	1.24891	0.477965	0.874464	0.730841	1.03462	0.358284	1.10098	8.31038e-05	1.43416	0.000416349	2.05623	0.860795	0.987641	3.10516e-05	1.50186	---	---	---	---	---	---	---	---	---	---	---	---	1.36405e-11	1.46705	-0.120751	-1.69862	0.0909861
MIR3605	100500853	microRNA 3605					0.594115	0.956885	0.6475	1.02341	0.373901	1.07579	#DIV/0!	1	0.702696	1.01976	0.851434	1.01271	0.983367	1.00117	0.475655	1.05698	0.934351	1.00377	0.541324	1.28846	---	---	---	---	---	---	---	---	---	---	---	---	---	---	---	---	---	---	---	---	---	---	---
ZSCAN20	7579	zinc finger and SCAN domain containing 20					0.173098	1.10396	0.434942	0.931039	0.0958722	1.30881	0.949947	1.01136	0.327476	1.55209	0.210495	1.77338	0.0345918	1.42124	0.829673	1.03283	0.831931	1.03044	0.00564019	1.39623	0.640849	0.920188	0.0696606	1.19475	0.968797	0.99833	0.0028127	1.35003	0.723981	1.02758	0.0317848	1.20309	0.715893	1.03537	0.31416	0.878002	0.000527604	1.07418	0.646818	1.01285	0.0637176	0.891579	0.373717
CSMD2	114784	CUB and Sushi multiple domains 2					0.148052	0.944197	0.0324472	1.12131	#DIV/0!	1	0.42265	1.06534	0.0370758	1.19599	0.118929	1.05902	0.227713	1.04576	#DIV/0!	1	0.0142599	1.11041	0.215794	1.01608	---	---	---	---	---	---	---	---	---	---	---	---	---	---	---	---	---	---	0.00686263	0.985958	-0.166433	-2.35698	0.0194157
HMGB4	127540	high mobility group box 4					#DIV/0!	1	#DIV/0!	1	#DIV/0!	1	#DIV/0!	1	#DIV/0!	1	#DIV/0!	1	#DIV/0!	1	#DIV/0!	1	#DIV/0!	1	---	---	0.861573	1.02811	---	---	0.0365137	1.02522	---	---	---	---	---	---	---	---	---	---	---	---	#DIV/0!	1	---	---	---
C1orf94	84970	chromosome 1 open reading frame 94					0.152249	1.03067	#DIV/0!	1	#DIV/0!	1	#DIV/0!	1	#DIV/0!	1	#DIV/0!	1	#DIV/0!	1	#DIV/0!	1	#DIV/0!	1	#DIV/0!	1	0.517295	1.02101	0.113971	0.686867	0.735526	0.990789	---	---	---	---	---	---	---	---	---	---	---	---	0.252986	0.999459	---	---	---
GJB5	2709	gap junction protein beta 5					0.702049	0.98291	0.544665	1.0253	0.0782132	1.24189	0.598629	1.21223	0.315498	0.923906	0.917774	0.992961	0.530581	0.961134	0.260589	0.912801	0.0535541	0.861245	0.152402	0.952983	0.127493	0.903335	0.00586637	1.50207	0.000231502	1.40123	0.00163407	1.61151	0.811575	0.969052	0.561776	0.915707	0.847112	1.02073	0.0521037	1.18782	0.000511732	1.06968	2.38392e-09	0.697029	-0.0591645	-0.827637	0.408888
GJB4	127534	gap junction protein beta 4			1		0.727667	0.985212	0.00454548	1.25636	4.04064e-06	2.07528	0.491213	1.1825	0.294667	0.916048	0.119678	0.857863	0.401541	0.924663	0.0310034	0.808574	0.00767021	1.25918	0.00324093	0.942963	0.000970591	1.88339	---	---	0.000579461	1.35578	---	---	---	---	---	---	---	---	---	---	---	---	3.40063e-09	0.702449	0.167689	2.37528	0.0185054
GJB3	2707	gap junction protein beta 3			1		0.210139	1.16415	0.0156934	1.24065	0.000833381	1.79838	0.0913934	1.69071	0.0155028	1.76681	0.144634	1.29011	0.719875	0.968848	0.684572	0.972481	0.00299453	1.21815	0.0203749	0.675285	0.0482402	1.55473	0.709776	0.915257	0.0675176	1.1716	0.00193882	3.96803	0.000736015	0.220398	0.819296	0.960459	0.000137782	2.17792	0.214844	1.19092	0.350334	0.920504	5.61966e-14	0.493335	-0.117592	-1.65355	0.0998277
GJA4	2701	gap junction protein alpha 4					0.373901	0.979772	0.373901	1.03258	0.223463	1.09839	#DIV/0!	1	#DIV/0!	1	#DIV/0!	1	0.0658115	1.39861	0.656639	1.04719	0.616349	1.04092	#DIV/0!	1	0.00415339	0.40239	0.961861	0.994082	0.0706318	0.800272	3.94487e-05	0.647355	1.94545e-06	1.63675	0.373677	0.917552	0.00412412	0.77822	0.00513499	0.749326	2.65927e-06	1.57357	0.271785	1.02486	-0.0600468	-0.840024	0.401924
SMIM12	113444	small integral membrane protein 12					0.0151707	0.700521	0.0358013	1.14446	0.574573	1.04632	0.223447	1.30985	0.79752	0.947411	0.493616	0.86421	0.203809	0.898582	0.121383	0.824854	0.116933	0.915216	---	---	0.555425	0.909618	0.919299	1.00689	0.725703	0.975709	---	---	---	---	---	---	---	---	---	---	---	---	0.0103728	0.919043	-0.149385	-2.10972	0.0361581
DLGAP3	58512	DLG associated protein 3					0.415087	1.06585	0.754534	1.01265	0.263826	1.20702	0.711852	0.943316	0.509543	1.07219	0.78645	0.961366	0.477041	1.0927	0.673182	0.973517	0.558744	0.960705	0.202562	0.905699	0.391335	1.14076	0.0570697	0.843899	0.487927	0.932342	---	---	---	---	---	---	---	---	---	---	---	---	0.25895	0.951036	-0.0721664	-1.01038	0.313564
LOC653160	653160	uncharacterized LOC653160					0.514935	0.932149	0.273532	0.8441	0.558318	0.899456	0.452731	1.12534	0.0920312	0.808665	0.177213	0.864923	0.816326	1.03109	0.798975	1.02321	0.137225	0.865583	---	---	---	---	---	---	---	---	---	---	---	---	---	---	---	---	---	---	---	---	0.239849	0.965587	---	---	---
ZMYM6	9204	zinc finger MYM-type containing 6					0.00805222	1.32242	0.0539016	0.805501	0.48437	1.10783	0.985797	0.993491	0.565099	1.49384	0.267808	2.29795	0.68762	1.0571	0.468068	0.882665	0.522658	0.927276	0.0360042	0.875673	0.418972	0.928731	0.013539	0.814611	0.000150227	0.822337	---	---	---	---	---	---	---	---	---	---	---	---	6.29836e-05	0.852599	-0.00487693	-0.0681035	0.945773
ZMYM1	79830	zinc finger MYM-type containing 1					0.0184466	1.37259	0.220874	0.832183	0.230749	1.33152	0.310384	1.4117	0.809735	1.22598	0.266728	2.77394	0.859486	1.05524	0.646103	0.872588	0.97709	0.99379	0.890497	1.01168	0.425851	0.866537	0.558229	1.02427	0.0003804	0.780165	0.00049522	0.541626	0.604745	1.07336	0.0519886	0.784264	0.0300431	0.774095	0.792141	0.974087	0.00309327	0.843284	0.0111613	0.895844	0.194931	2.77531	0.00605174
SFPQ	6421	splicing factor proline and glutamine rich		-1			0.00179351	0.549413	0.225438	0.918689	0.0306636	0.830371	0.464118	0.936228	0.569751	1.35782	0.358286	1.66745	0.309251	0.92944	0.0633764	0.741458	7.82245e-06	1.44785	0.335974	1.05931	0.34304	1.35347	0.0473661	1.15327	0.0281909	0.729161	---	---	---	---	---	---	---	---	---	---	---	---	5.40663e-09	0.858961	-0.0662207	-0.926755	0.355199
ZMYM4	9202	zinc finger MYM-type containing 4				1	0.00943211	1.33529	0.205189	0.904618	0.0807501	1.31079	0.679931	1.09741	0.38288	1.8684	0.233303	2.44293	0.00971673	1.28556	0.419803	0.890105	0.476186	1.06492	0.00990526	1.52286	0.928437	0.97716	0.464861	0.929307	0.00657651	1.13082	0.68479	1.04612	0.153184	1.16518	0.70057	1.04685	0.415734	0.948519	0.454125	0.92973	0.000511732	1.06968	0.00272977	0.856635	0.0490237	0.685403	0.493904
KIAA0319L	79932	KIAA0319 like					0.0221681	1.21608	0.176746	0.926092	0.821922	0.985772	0.180444	0.70138	0.475488	1.16471	0.590958	1.11757	0.192566	1.19019	0.0676998	0.746981	0.149521	0.849407	0.847989	0.978514	0.325796	0.82169	0.00197872	1.10408	0.103893	1.15439	---	---	---	---	---	---	---	---	---	---	---	---	0.819313	1.00862	0.156856	2.21782	0.0277215
NCDN	23154	neurochondrin				-1	7.80857e-05	0.564174	0.879778	1.0175	0.0165342	0.767508	0.317311	0.457279	0.779074	1.05437	0.372298	0.772983	0.907723	1.00795	0.058785	0.769493	0.000729675	0.711043	0.610851	1.12037	0.798674	1.11729	0.609334	0.92671	0.324664	1.04974	0.0029981	1.36175	0.0445299	0.785538	0.0565165	1.1979	0.00125347	1.32778	0.619071	1.04597	0.112984	0.909731	9.40872e-05	0.807353	0.147234	2.07867	0.0389566
TFAP2E	339488	transcription factor AP-2 epsilon					0.428257	0.877715	0.221614	1.20875	0.220966	0.827455	0.000800136	1.21194	0.106703	0.720269	0.304069	0.807962	0.696205	0.92424	0.924981	0.981915	0.122549	0.788954	0.687642	1.02979	0.442333	0.870551	0.99711	0.999401	0.7633	1.04629	---	---	---	---	---	---	---	---	---	---	---	---	0.0614861	0.951018	0.0915058	1.28319	0.200947
PSMB2	5690	proteasome subunit beta 2				-1	0.00295429	0.719443	0.707332	1.02854	0.00152245	0.746542	0.714219	1.04916	0.682971	0.925768	0.809481	1.04659	0.0624337	0.880638	0.0924871	0.884853	0.022773	0.85601	0.216798	0.916924	0.000936259	2.28153	0.0169661	1.1393	0.00443189	1.32454	0.000237561	1.81482	0.00196941	0.624246	7.58619e-08	1.33583	9.09272e-08	1.93891	3.6102e-06	1.56101	1.0255e-11	1.60251	0.676264	0.983801	0.162667	2.30219	0.0223805
C1orf216	127703	chromosome 1 open reading frame 216				-1	0.0144631	0.679354	0.0355434	0.850847	0.00995517	0.746182	0.37478	0.793184	0.0111971	0.775139	0.0907783	0.764606	0.419239	1.16766	0.16222	0.742237	0.0913311	0.924556	0.237165	0.92791	0.245724	0.842842	0.0253943	0.84381	3.01164e-05	0.742576	0.157759	0.823954	0.744476	1.02675	0.295892	0.911056	0.154636	0.851285	0.266797	0.85906	0.00376537	1.05579	0.778778	1.01415	0.0338636	0.473151	0.636634
CLSPN	63967	claspin		-1			0.00104802	0.381212	0.985407	1.00131	0.906777	0.991281	0.116703	1.21213	0.759575	0.873554	0.260707	1.69802	0.220741	0.587074	0.0257501	0.380483	0.127718	0.73635	0.0126358	1.54529	0.65822	1.05702	4.28695e-05	8.91983	0.294392	1.03817	1.29482e-05	2.72352	0.00010022	0.325646	1.16407e-11	4.98491	4.66025e-15	8.2151	1.39775e-09	4.34641	2.12535e-10	5.05453	0.718902	1.01152	0.0596908	0.835026	0.404725
AGO4	192670	argonaute RISC component 4				1	0.00087435	1.86002	0.0589642	0.869464	0.0132522	1.67063	0.240698	0.601958	0.269837	2.10165	0.306036	1.9716	0.311479	1.13356	0.18446	0.732393	0.47049	0.929942	---	---	0.00332594	0.336031	0.00385051	0.763831	0.0033857	0.601476	1.17621e-06	0.46927	0.0159135	1.44312	3.30373e-08	0.485841	0.000101448	0.522161	2.28472e-06	0.622453	3.19157e-05	0.74656	0.152478	0.930009	-0.033744	-0.471477	0.637827
AGO1	26523	argonaute RISC component 1					0.101715	0.876505	0.264908	0.95058	0.0626398	0.838513	0.188925	0.73819	0.902445	1.0514	0.890146	1.05777	0.0570371	1.30927	0.212145	0.76301	0.761689	0.959707	---	---	0.0616093	0.527289	0.93717	1.01231	0.0617805	0.597122	---	---	---	---	---	---	---	---	---	---	---	---	1.65503e-20	0.714514	-0.255725	-3.69383	0.000286815
AGO3	192669	argonaute RISC catalytic component 3					0.0695972	1.1921	0.679283	0.959412	0.525773	1.11254	0.490495	0.663911	0.127484	2.25537	0.113261	2.341	0.0379551	1.31014	0.206798	1.21407	0.115291	1.21106	---	---	0.73715	1.05702	0.00293779	0.734751	0.325394	0.951652	0.0121229	0.730552	0.215575	0.840916	0.481308	0.935642	0.913869	0.983386	0.528928	0.907926	0.0246737	0.72902	2.28377e-06	0.851377	0.016313	0.227829	0.820018
TEKT2	27285	tektin 2					0.93034	0.997475	0.321335	0.891185	0.902736	1.0121	#DIV/0!	1	0.373901	1.03082	#DIV/0!	1	0.955083	1.00358	0.665526	1.034	0.71717	1.02048	0.400583	0.944915	0.181465	0.700602	0.0031966	0.774202	0.0145491	0.768697	---	---	---	---	---	---	---	---	---	---	---	---	0.881198	0.98987	0.0708773	0.992244	0.322308
ADPRHL2	54936	ADP-ribosylhydrolase like 2					0.0131061	0.709255	0.307326	1.11053	0.000171292	1.40904	0.207125	0.595029	0.246625	1.09619	0.501568	0.874578	0.0677117	0.854861	0.000517625	1.70437	0.000552049	1.38828	0.0053924	1.44701	0.780052	1.03526	0.84796	1.01205	0.775551	1.0425	---	---	---	---	---	---	---	---	---	---	---	---	9.08815e-10	1.33387	0.179684	2.55067	0.0115193
COL8A2	1296	collagen type VIII alpha 2 chain					0.0167029	1.54663	0.678999	1.03634	0.33689	1.13632	0.326158	1.2459	0.912534	0.982912	0.754478	0.953657	0.772472	0.963169	0.906354	0.984345	0.622638	1.04468	0.56572	0.983861	0.204246	1.26284	0.00459221	0.72745	0.614417	0.942604	7.303e-07	0.393719	4.66349e-07	2.76791	0.000354129	0.69699	2.79968e-08	0.36199	0.000365454	0.700976	4.68816e-07	0.627394	0.000261251	1.20418	-0.0215425	-0.300894	0.763816
TRAPPC3	27095	trafficking protein particle complex 3					0.104817	0.864698	0.381745	0.948851	0.690362	0.965938	0.641728	1.07585	0.185697	0.816815	0.163349	0.799223	0.0810867	0.876249	0.183251	0.884723	0.0484144	0.917778	0.00194498	0.808063	0.0594387	1.36604	0.531935	0.961639	0.0776964	1.19713	0.0365727	1.28432	0.000818275	0.542504	0.64787	1.0581	0.0426705	1.2753	0.903984	0.986757	0.261111	0.951147	0.0108752	1.08345	0.088935	1.24685	0.213948
MAP7D1	55700	MAP7 domain containing 1					0.00795989	0.686214	0.231889	1.1445	0.188445	1.1592	0.191094	0.723282	0.0103565	1.52958	0.470908	0.890105	0.36013	0.933082	0.656282	1.03224	0.0034634	1.19499	0.223573	1.1613	0.537416	0.876606	0.0589322	0.903409	0.658319	1.04047	0.399792	0.925924	0.018219	0.738755	0.792661	0.975623	0.599186	1.05879	0.0143419	0.795384	0.763576	0.986371	0.0240643	1.08248	0.0543207	0.759669	0.44837
THRAP3	9967	thyroid hormone receptor associated protein 3					0.0576067	0.87947	0.909879	1.00497	0.241917	0.91672	0.283046	0.872346	0.548091	1.38859	0.317589	1.77157	0.859905	0.982624	0.103924	0.768388	0.174218	1.15308	0.0504547	1.34334	0.519901	0.882703	0.895642	1.00826	0.812148	1.02635	---	---	---	---	---	---	---	---	---	---	---	---	5.50898e-10	1.138	-0.00447834	-0.0625373	0.950199
SH3D21	79729	SH3 domain containing 21					0.105216	1.99534	0.174936	1.14024	0.633175	1.08462	0.899519	1.04906	0.00399767	2.39491	0.428499	0.907028	0.591844	0.94474	0.166336	0.713268	0.0132471	0.735455	0.00883018	0.76805	0.0016448	1.90088	0.00284375	0.646273	0.29674	1.09054	0.364033	1.11662	0.0257974	1.33081	9.59974e-05	0.823829	0.0229669	0.826988	6.2271e-08	0.617232	0.00869785	0.869102	0.00012725	1.50756	-0.281159	-4.0912	6.27638e-05
EVA1B	55194	eva-1 homolog B					0.869575	1.01611	0.458265	0.831944	0.864324	1.02805	0.229738	0.322677	0.249976	0.453016	0.101394	0.268659	0.00147184	0.580875	0.164504	0.732341	0.0810586	0.845837	---	---	0.00878396	0.515246	0.0185371	0.888522	1.97965e-07	0.617719	4.48033e-09	0.597375	1.16423e-08	1.70894	0.00121574	0.777206	3.1117e-07	0.476411	1.10526e-08	0.723539	6.22707e-13	0.604658	0.000248785	1.23217	0.186642	2.65294	0.00863701
STK40	83931	serine/threonine kinase 40					0.168946	0.856066	0.0636265	1.18393	0.00365321	1.56103	0.598415	0.787224	0.000556582	2.54531	0.830373	0.962952	0.106852	1.20034	0.0075776	1.62183	0.819712	1.03172	3.61285e-05	1.49945	0.0272482	1.70133	0.149517	0.8627	1.85994e-05	1.5354	0.00112005	1.50499	2.2723e-06	0.484648	0.0552177	1.2078	0.0966546	1.2124	0.130666	1.18414	0.00335771	1.19319	0.00129186	1.12619	-0.0113835	-0.158972	0.873855
LSM10	84967	LSM10, U7 small nuclear RNA associated				-1	0.00105495	0.610062	0.273405	0.838214	0.0183296	0.658653	0.319647	1.19473	0.284039	0.69383	0.183888	0.606014	0.0020746	0.822226	0.0701071	0.750338	0.00994204	0.740648	0.00106044	0.671374	0.987884	0.99539	0.00374721	1.1087	0.585939	0.975957	---	---	---	---	---	---	---	---	---	---	---	---	0.000208458	1.15173	0.205483	2.93198	0.00377097
OSCP1	127700	organic solute carrier partner 1					0.888954	1.02188	0.116328	1.11051	0.317623	0.889529	0.149358	0.873775	0.0253199	0.491363	0.134109	0.763291	0.0329995	0.643294	0.0277344	0.683248	0.0105118	0.614768	0.70152	0.950331	0.108264	1.32256	0.249758	0.911257	0.8112	0.987553	0.0215808	0.700578	0.347106	0.887602	0.167451	0.888445	0.143454	0.826877	0.0236505	0.716878	0.040045	0.879509	0.471812	1.03903	0.0181205	0.25308	0.800473
MRPS15	64960	mitochondrial ribosomal protein S15				-1	0.0134719	0.702038	0.62745	0.969493	0.00170543	0.54555	0.608401	1.0771	0.190827	0.622086	0.27148	0.680925	3.90355e-05	0.676531	0.0959795	0.754392	0.000577372	0.789603	0.0273761	0.739206	0.625421	0.878633	0.000998451	1.16345	0.0160575	0.874243	0.582363	1.0909	0.469795	0.885708	0.0589379	1.2418	0.320673	1.21083	0.0772486	1.3984	0.0332005	1.19465	0.646384	0.984526	-0.194289	-2.76581	0.00622388
CSF3R	1441	colony stimulating factor 3 receptor					#DIV/0!	1	#DIV/0!	1	#DIV/0!	1	#DIV/0!	1	#DIV/0!	1	0.373901	1.0266	#DIV/0!	1	0.355918	1.01809	#DIV/0!	1	#DIV/0!	1	0.103297	0.795536	0.256203	1.13755	2.17362e-05	1.74083	5.83415e-07	8.2259	7.50611e-06	0.156867	0.000707037	1.81078	1.51902e-06	4.66051	5.92092e-05	2.104	2.19119e-11	5.73857	9.83686e-09	1.44637	0.0263712	0.368382	0.712988
GRIK3	2899	glutamate ionotropic receptor kainate type subunit 3					0.373901	1.01807	0.116192	1.0653	#DIV/0!	1	#DIV/0!	1	#DIV/0!	1	#DIV/0!	1	#DIV/0!	1	#DIV/0!	1	#DIV/0!	1	0.457688	0.999108	0.0304217	0.715323	---	---	0.0156196	1.08035	0.0196577	1.43612	0.358899	0.883754	0.124301	1.15915	0.513842	1.05152	0.666792	1.05697	0.142418	0.902998	0.0714528	0.996062	---	---	---
ZC3H12A	80149	zinc finger CCCH-type containing 12A					0.416266	1.05248	0.00056999	2.99692	0.000563514	3.27296	0.197855	0.758061	0.0126804	6.21905	0.356686	1.57231	0.294506	1.16083	0.00129443	3.03925	0.0103842	0.774504	1.45001e-07	3.08795	0.0101193	1.55833	0.00138168	1.29555	5.24507e-07	1.75945	1.52458e-06	6.44556	2.06199e-05	0.227041	0.326381	0.915512	0.439729	1.04781	0.401781	1.06119	0.00131265	1.0765	---	---	---	---	---
MEAF6	64769	MYST/Esa1 associated factor 6					0.000176608	1.3174	0.0293284	0.841806	0.223241	1.10788	0.832032	1.02079	0.354759	1.7291	0.348681	1.74285	0.00415008	0.852732	0.0513987	0.807124	0.357796	1.04656	0.00432442	0.881129	0.575615	0.928731	0.752642	1.03588	0.276416	0.948082	0.0565952	1.17166	0.0292806	0.798449	0.0123233	1.44539	0.00157884	1.40262	0.00521358	1.42208	0.0199523	1.2525	1.93655e-13	0.747334	-0.0316493	-0.44218	0.658849
MIR5581	100847010	microRNA 5581					0.363237	0.924106	0.371971	0.906112	0.373901	0.977934	0.990442	0.998779	0.117336	1.05922	0.242738	1.14597	0.355918	0.979783	0.728484	1.01493	0.218738	1.03991	0.544636	0.813382	---	---	---	---	---	---	---	---	---	---	---	---	---	---	---	---	---	---	0.46298	1.00232	---	---	---
SNIP1	79753	Smad nuclear interacting protein 1					0.00525378	0.785542	0.0499409	0.900353	0.00524473	1.66187	0.466588	0.828782	0.226983	2.03735	0.323305	1.74649	0.161732	1.13295	0.101889	1.18689	0.00728449	1.29635	1.49578e-06	2.58919	0.220502	1.11987	0.177951	1.08547	0.991624	1.0008	0.765393	0.987206	0.00442741	1.17188	0.104992	1.08596	7.95568e-05	1.38014	0.826113	1.01096	0.773327	1.01058	3.77455e-07	1.13305	0.097516	1.36826	0.172806
DNALI1	7802	dynein axonemal light intermediate chain 1					0.686414	0.990077	0.852736	1.01023	0.0190632	0.570706	0.42265	1.45331	#DIV/0!	1	0.373901	1.02359	0.0441837	0.786815	0.0704288	0.847377	0.0830187	1.32951	0.00821058	0.846393	0.00859473	0.503478	0.149684	0.863798	0.186204	0.920184	0.035354	0.624105	0.0319539	1.62466	0.606589	0.96249	1.7935e-06	0.374782	0.0773029	1.13065	0.000796063	0.750441	0.108197	0.870919	-0.00153914	-0.0214929	0.982874
GNL2	29889	G protein nucleolar 2					0.884847	0.983306	0.276703	1.11299	0.0779916	1.14279	0.13618	1.4081	0.765982	1.00969	0.0420669	1.21915	0.0306818	0.773969	0.00839269	0.657316	0.531984	0.97236	0.0463609	1.17998	0.0848247	1.3566	0.667813	1.01323	0.0149564	1.08576	0.946173	1.01647	0.828708	1.05233	0.703993	1.03849	0.741582	1.06362	0.375494	1.25392	0.298174	0.924742	0.875146	1.00601	0.0807207	1.13089	0.259489
RSPO1	284654	R-spondin 1					0.539065	0.939543	0.373901	1.03168	#DIV/0!	1	0.990442	0.998779	0.395784	1.09277	0.403213	1.08106	#DIV/0!	1	#DIV/0!	1	#DIV/0!	1	#DIV/0!	1	0.528037	0.705475	0.00746271	0.757178	0.0298382	0.773915	0.611627	1.06993	0.618026	0.958276	0.0137996	0.766103	0.124264	1.16071	0.703095	1.02117	0.398653	0.905645	0.521183	1.00136	---	---	---
C1orf109	54955	chromosome 1 open reading frame 109					0.819091	1.03324	0.175441	0.89687	0.380684	1.0782	0.592197	1.10664	0.666023	1.51902	0.345706	2.60884	0.052755	1.22509	0.02426	0.669838	0.588481	1.05026	0.589992	0.95711	0.630792	1.13813	0.831899	0.969734	0.791701	0.980021	---	---	---	---	---	---	---	---	---	---	---	---	1.74868e-09	0.755426	0.041591	0.581289	0.561717
CDCA8	55143	cell division cycle associated 8				-1	0.000215322	0.565284	0.198429	0.879982	0.00215287	0.539379	0.167693	0.91937	0.718783	0.842157	0.842377	1.10075	0.15143	0.682275	0.00541193	0.307354	0.0249436	0.650377	0.730704	0.94305	0.762753	0.939523	4.78685e-06	8.45724	0.665106	1.05279	3.48604e-09	3.403	0.000229226	0.31444	3.90831e-12	4.72882	9.92627e-15	7.54863	1.4835e-10	3.53751	1.20487e-10	5.58931	0.213491	0.948693	0.0775263	1.08586	0.27888
EPHA10	284656	EPH receptor A10			-1		0.0660798	1.14863	0.273706	1.10357	0.00676783	0.636385	0.0770102	0.584185	0.00668206	0.493406	0.305279	0.769484	0.753091	1.02598	0.718686	1.0246	0.0648808	0.90769	0.533028	0.92546	0.0574704	1.1434	---	---	0.901718	0.99904	---	---	---	---	---	---	---	---	---	---	---	---	0.84713	1.00147	-0.0875386	-1.22712	0.221257
MANEAL	149175	mannosidase endo-alpha like				-1	0.000191171	0.647539	0.19659	0.906118	0.000171162	0.435263	0.577417	0.882436	0.0146672	0.451164	0.313347	0.803032	0.242428	0.747713	0.0516951	0.685702	0.0102282	0.694589	0.290899	0.81906	0.452075	0.941696	---	---	---	---	---	---	---	---	---	---	---	---	---	---	---	---	0.00148709	0.918936	-0.0526448	-0.736166	0.462514
YRDC	79693	yrdC N6-threonylcarbamoyltransferase domain containing					0.790248	0.96645	0.231124	1.19419	0.00171981	1.50567	0.50424	1.3109	0.0496398	1.95292	0.250235	1.39754	0.0536501	1.31653	0.156318	1.17699	0.000765765	1.48112	0.000122555	1.64168	0.00318241	1.70921	0.870042	0.979885	0.000215878	1.54336	0.000749871	2.47329	2.89524e-06	0.232602	0.530542	1.08966	1.95697e-05	1.79411	0.00105178	1.35643	9.5751e-05	1.32169	0.000410909	0.895678	-0.10337	-1.45126	0.148314
C1orf122	127687	chromosome 1 open reading frame 122				-1	0.00239283	0.530799	0.516573	0.939938	0.00243791	0.460501	0.465809	0.410176	0.125115	0.397164	0.0833564	0.253687	0.424344	0.931363	0.0932909	1.27196	0.548244	0.960885	0.00448071	0.694201	---	---	---	---	---	---	---	---	---	---	---	---	---	---	---	---	---	---	0.378745	1.0357	-0.0302195	-0.422185	0.673355
MTF1	4520	metal regulatory transcription factor 1			1		0.0266856	1.13934	0.743946	0.99031	0.0042221	1.70242	0.683702	1.07344	0.195694	2.44125	0.234174	2.23684	0.00546896	1.34432	0.178522	0.813629	0.241857	1.08537	0.00201513	1.85721	0.135361	0.80478	0.868945	1.01385	0.407869	0.938546	0.000188721	2.7764	0.000590136	0.393679	2.97691e-06	1.59886	9.74974e-09	2.1121	0.00315173	1.20459	0.77011	0.987817	1.9642e-14	1.53146	0.0228085	0.318586	0.750381
INPP5B	3633	inositol polyphosphate-5-phosphatase B					0.029863	1.42881	0.254532	0.883496	0.00315854	1.27769	0.720391	0.984317	0.407316	1.26542	0.642552	1.13377	0.166664	0.796107	0.0440899	0.699767	0.187083	0.843038	0.339991	1.05895	0.0089083	0.7457	0.405477	0.96435	9.98235e-05	0.815833	---	---	---	---	---	---	---	---	---	---	---	---	4.76989e-16	0.67504	-0.0114821	-0.16035	0.872772
SF3A3	10946	splicing factor 3a subunit 3					0.268693	0.907614	0.540979	0.945149	0.0547728	0.882742	0.0586056	1.42839	0.776171	1.02431	0.0291513	1.38934	0.279404	0.929826	0.00235169	0.705052	0.000518417	0.817292	0.31001	0.949234	0.90843	0.993092	0.00195633	1.1541	0.0199962	1.07329	---	---	---	---	---	---	---	---	---	---	---	---	1.45008e-17	0.58028	0.0578246	0.80883	0.419599
FHL3	2275	four and a half LIM domains 3					0.0422017	1.24751	0.0310239	1.13755	0.0115965	1.71545	0.388204	0.669381	0.33642	1.35128	0.645407	0.849577	0.0647814	0.841983	0.000854809	1.96037	0.00172651	1.37176	0.00110391	1.59577	0.224	0.770215	0.538114	1.13308	0.134926	1.0532	---	---	---	---	---	---	---	---	---	---	---	---	0.000490666	0.773432	-0.0576529	-0.80642	0.420983
POU3F1	5453	POU class 3 homeobox 1					0.373901	1.01807	0.0208661	0.755283	0.373901	1.02166	#DIV/0!	1	0.373901	1.02754	#DIV/0!	1	0.400513	1.17093	5.50331e-05	4.71501	0.570048	1.07254	0.0429714	1.32455	1.09698e-07	8.33973	0.54801	0.915246	1.43152e-05	4.79393	0.000509563	1.55148	0.683247	0.964362	0.326381	0.915512	0.00043248	2.03176	0.0141132	1.23313	0.000482052	1.07656	2.05595e-05	0.90368	-0.0191545	-0.267527	0.789346
RRAGC	64121	Ras related GTP binding C				1	0.000173719	2.08153	0.178872	0.821008	2.82807e-05	1.70472	0.723518	1.03306	0.110735	2.77212	0.224678	2.04643	0.0353206	1.55281	0.0216103	1.65907	0.00684467	1.69043	0.792751	1.02978	0.346601	0.786399	0.925638	0.994726	0.493729	1.04748	---	---	---	---	---	---	---	---	---	---	---	---	7.60519e-17	1.81232	0.141217	1.99195	0.0477722
GJA9-MYCBP	100527950	GJA9-MYCBP readthrough					#DIV/0!	1	0.681986	1.03077	0.373901	0.988721	#DIV/0!	1	#DIV/0!	1	#DIV/0!	1	#DIV/0!	1	#DIV/0!	1	#DIV/0!	1	---	---	---	---	---	---	---	---	---	---	---	---	---	---	---	---	---	---	---	---	0.000248672	0.873011	-0.0564005	-0.788845	0.43116
MYCBP	26292	MYC binding protein					#DIV/0!	1	0.373901	0.980692	0.674789	0.978436	#DIV/0!	1	#DIV/0!	1	#DIV/0!	1	0.355918	0.963302	0.823303	0.989343	0.241504	0.963302	0.0149291	0.642011	0.283335	0.870551	0.0213075	0.801028	0.910287	0.989034	8.61554e-06	0.49704	5.33803e-06	2.04065	0.0577273	0.828357	0.386392	0.938777	0.000448701	0.610976	0.0674013	0.747204	---	---	---	---	---
RHBDL2	54933	rhomboid like 2	1			1	0.00110905	1.793	0.0848389	1.18046	0.00498479	1.83169	0.756376	1.22084	0.100736	1.73747	0.273609	1.37259	0.838211	0.984532	0.0249974	0.78951	0.0624228	1.12438	0.343855	0.913781	0.0271967	1.26868	0.551344	1.16422	0.00132395	1.13252	---	---	---	---	---	---	---	---	---	---	---	---	2.25032e-11	0.636826	-0.0802748	-1.12461	0.262139
AKIRIN1	79647	akirin 1			1		0.0162212	1.09354	0.813936	1.01126	0.000753126	1.61547	0.143112	0.703197	0.197495	2.44815	0.229435	2.27203	0.743847	1.03399	0.550679	1.08236	0.00244674	1.45336	1.14077e-06	1.49983	0.0187389	1.43727	0.170073	1.1318	0.419608	1.07015	---	---	---	---	---	---	---	---	---	---	---	---	0.49614	1.02435	-0.0028771	-0.0401767	0.967993
NDUFS5	4725	NADH:ubiquinone oxidoreductase subunit S5				-1	0.00404242	0.641062	0.727307	1.04251	0.00956472	0.75637	0.169432	1.53191	0.246337	0.597532	0.652147	0.82713	0.00178092	0.698421	0.124214	0.756214	0.00843679	0.855822	0.00705988	0.505074	0.0953691	0.565135	0.0211382	0.861359	0.00512349	0.809535	---	---	---	---	---	---	---	---	---	---	---	---	5.18868e-05	0.816826	0.219915	3.14801	0.00190207
MACF1	23499	microtubule actin crosslinking factor 1				1	0.00310436	1.53255	0.355334	1.05661	0.00244882	1.6775	0.436968	1.13916	0.147027	3.26988	0.161487	3.1206	0.00690644	1.49149	0.573196	0.85921	0.0195678	1.34952	0.181884	1.33247	0.000371263	0.194791	0.982671	0.996491	3.45429e-07	0.53692	2.67599e-09	0.403556	1.02666e-06	2.0885	1.00114e-08	0.672729	1.24218e-05	0.520491	1.32129e-09	0.477935	9.1431e-09	0.598119	0.000395876	0.850029	-0.0259383	-0.362331	0.717497
KIAA0754	643314	KIAA0754					0.0458896	1.49995	0.453847	0.955061	0.1671	2.00087	0.21921	1.23021	0.266574	3.12254	0.235092	3.43018	0.00411539	2.68712	0.557865	0.823944	0.310801	1.25638	---	---	0.0203892	0.493116	0.00148626	0.723409	0.0331983	0.62088	---	---	---	---	---	---	---	---	---	---	---	---	---	---	---	---	---
BMP8A	353500	bone morphogenetic protein 8a					0.0130076	0.70413	0.494625	0.933336	0.744978	1.07124	0.0390353	0.476727	0.210425	0.85484	0.978179	0.995034	0.458213	1.08658	0.429255	1.11568	0.215263	0.855066	0.593067	1.01728	0.206572	1.22264	0.749383	1.03452	0.116636	1.02264	---	---	---	---	---	---	---	---	---	---	---	---	0.0077316	0.979172	-0.246492	-3.55166	0.00047996
PPIEL	728448	peptidylprolyl isomerase E like pseudogene					0.651513	1.07018	0.954549	1.01327	0.925716	1.00281	0.993807	0.996207	0.246866	0.810772	0.117898	0.790723	0.457551	1.13493	0.764211	0.959971	0.0719285	0.760933	0.426567	1.06185	---	---	---	---	---	---	---	---	---	---	---	---	---	---	---	---	---	---	0.0199767	0.974525	---	---	---
PABPC4	8761	poly(A) binding protein cytoplasmic 4					0.00124169	1.24907	0.244469	0.964107	8.05825e-05	0.824037	0.0229768	0.854387	0.208884	0.821251	0.762938	0.959165	0.675329	1.02335	0.969448	0.997372	0.0750071	0.883088	0.735666	1.03319	0.591388	0.907519	0.81297	1.0259	0.380666	0.955378	0.00272403	1.7056	0.00245665	0.492524	0.104523	1.21186	4.83286e-05	1.42112	0.969302	0.994924	0.49439	1.06534	---	---	---	---	---
SNORA55	677834	small nucleolar RNA, H/ACA box 55					0.822146	0.986106	0.240661	0.905906	0.27756	0.945144	0.990953	0.997821	0.295368	0.929304	0.723433	0.973765	0.910285	1.01107	0.78726	0.979293	0.0316704	1.26516	0.373849	0.76905	---	---	---	---	---	---	---	---	---	---	---	---	---	---	---	---	---	---	0.0531663	0.977852	---	---	---
HEYL	26508	hes related family bHLH transcription factor with YRPW motif like					0.510416	0.971993	0.373901	1.02224	0.0248135	1.15426	0.39687	0.791516	0.0201561	0.616534	0.345672	0.776269	0.134175	0.926174	0.904144	0.992372	0.128587	0.937416	0.989294	1.0004	0.743401	0.884745	0.0204651	0.828236	0.188369	0.861079	0.00446309	0.623136	0.222417	1.216	0.00081007	0.574398	0.00172111	0.645197	0.00298183	0.587672	8.72036e-07	0.451374	0.862719	1.00181	---	---	---
NT5C1A	84618	5'-nucleotidase, cytosolic IA					0.373901	1.01807	#DIV/0!	1	#DIV/0!	1	#DIV/0!	1	#DIV/0!	1	#DIV/0!	1	#DIV/0!	1	#DIV/0!	1	#DIV/0!	1	#DIV/0!	1	0.496185	1.08673	---	---	---	---	---	---	---	---	---	---	---	---	---	---	---	---	0.0967107	0.997404	---	---	---
HPCAL4	51440	hippocalcin like 4					0.404809	1.1073	0.0691933	0.860444	0.0047904	1.22662	0.711852	0.943316	0.0943243	1.2108	0.071854	1.21385	0.550719	1.04731	0.125155	1.09632	0.661895	0.980361	0.658148	1.00523	0.0012923	0.570382	0.0179155	0.736906	0.00052342	0.732726	4.14347e-08	0.316755	2.23896e-10	4.47041	2.83327e-06	0.507165	1.46355e-06	0.283628	1.9609e-07	0.335752	1.35163e-06	0.434421	0.0978454	0.984642	---	---	---
PPIE	10450	peptidylprolyl isomerase E			-1		0.570932	1.03004	0.695803	0.961502	0.000328708	0.788255	0.0687466	1.14493	0.113138	0.626852	0.240442	0.727322	0.0136964	0.8921	0.088533	0.875758	0.000661137	0.825578	0.0851063	0.910951	0.0350217	1.50525	0.351508	1.03985	0.00202013	1.13773	---	---	---	---	---	---	---	---	---	---	---	---	0.00196838	0.849987	0.158046	2.23509	0.026546
BMP8B	656	bone morphogenetic protein 8b	-1		-1		0.00238191	0.878363	0.0470616	0.861577	0.00142742	0.576212	0.344226	0.741752	0.487351	0.662219	0.882491	0.918315	0.864789	1.02894	0.987551	0.997653	0.210051	0.827444	0.080202	0.75116	0.314251	1.09682	---	---	0.00105295	1.05292	---	---	---	---	---	---	---	---	---	---	---	---	8.69206e-05	0.902876	0.156844	2.21765	0.0277332
OXCT2	64064	3-oxoacid CoA-transferase 2					0.554904	0.955016	0.658905	1.09729	0.0273353	0.890694	#DIV/0!	1	0.173892	0.816277	0.689825	0.945686	0.201546	0.808387	0.335252	0.864099	0.867657	0.977712	0.0934277	0.946898	---	---	---	---	---	---	---	---	---	---	---	---	---	---	---	---	---	---	0.0120272	0.970324	---	---	---
TRIT1	54802	tRNA isopentenyltransferase 1					0.0345991	1.32957	0.117081	0.884859	0.792379	0.990841	0.106299	1.43327	0.897621	0.973463	0.170497	1.38456	0.6897	1.05019	0.00638629	0.69302	0.0975244	0.838051	0.13741	0.935028	0.0941943	1.15402	0.0417249	1.10268	0.247621	1.06539	---	---	---	---	---	---	---	---	---	---	---	---	0.00012937	0.840374	0.0240161	0.335464	0.737636
MFSD2A	84879	major facilitator superfamily domain containing 2A					0.915556	1.00947	0.0257834	1.34135	0.974835	1.00543	0.592801	1.28174	0.000545166	3.04387	0.588335	1.0904	0.198243	0.86436	0.0747276	0.854352	0.0694753	1.18811	0.000496793	2.16161	0.224028	1.25701	0.672323	0.911408	0.453548	1.13545	4.7668e-07	0.279574	5.83035e-06	2.63054	1.07969e-05	2.21834	0.0328702	1.25424	0.00355563	0.743917	4.83071e-06	0.330447	3.33736e-05	1.34843	-0.214306	-3.0638	0.00249462
CAP1	10487	cyclase associated actin cytoskeleton regulatory protein 1		-1			0.004497	0.877223	0.768794	1.02306	0.458394	0.962273	0.30737	1.12717	0.0738878	2.13681	0.22318	1.58181	0.88452	0.976865	0.0958294	0.752771	0.73565	1.02359	0.0113121	0.735099	0.373872	1.41095	7.45448e-05	1.32663	0.0414311	1.29939	---	---	---	---	---	---	---	---	---	---	---	---	0.51511	0.983394	-0.00902271	-0.126	0.899861
PPT1	5538	palmitoyl-protein thioesterase 1					0.000562653	1.33218	0.0312395	0.842503	0.00065069	0.640965	0.685704	1.04331	0.322678	1.26301	0.235756	1.32151	0.629863	0.980669	0.00246966	0.737297	0.347326	0.930695	0.000177175	0.635448	0.793373	1.07923	0.000555964	1.81236	1.12964e-07	0.798468	0.0105422	1.34366	0.240676	0.883326	0.110328	1.14529	3.63941e-06	1.83038	0.403738	1.06441	1.17382e-12	1.95954	0.0860082	1.09399	-0.0677624	-0.948431	0.344084
RLF	6018	rearranged L-myc fusion			1		0.37751	1.11006	0.23692	0.799198	0.00723285	1.96302	0.128713	1.48838	0.245452	2.62781	0.236025	2.70618	0.00549136	1.51306	0.716601	1.07275	0.0799421	1.23411	7.6717e-07	2.53731	0.325001	1.17013	0.649789	0.967245	0.0389339	1.24731	9.56214e-07	1.8051	1.37309e-05	0.522814	0.101625	0.832608	0.0280297	1.29652	0.381942	0.886231	0.0118102	0.876384	1.35757e-10	1.54421	-0.0175216	-0.244713	0.806936
TMCO2	127391	transmembrane and coiled-coil domains 2					0.373901	0.982384	0.373901	1.03258	0.373901	0.975132	#DIV/0!	1	#DIV/0!	1	#DIV/0!	1	0.0370098	1.15504	0.355918	1.03526	0.249536	1.03119	0.28036	1.1085	0.415768	0.909618	---	---	0.175739	0.986636	---	---	---	---	---	---	---	---	---	---	---	---	0.504027	0.990106	---	---	---
ZMPSTE24	10269	zinc metallopeptidase STE24					0.956733	1.00454	0.224544	0.82245	0.0781388	0.736775	0.040703	1.73652	0.287851	1.85747	0.185552	2.23012	0.0392489	1.71151	0.246336	1.2877	0.0597816	1.37243	0.0248673	0.740625	0.360969	0.876606	0.00486701	0.876071	0.0801969	0.88532	0.000705034	1.42025	0.000776223	0.705074	0.374409	1.08732	0.000572902	1.30994	0.272856	1.10688	0.092283	1.0571	0.00883502	0.882515	0.00544101	0.0759807	0.939512
COL9A2	1298	collagen type IX alpha 2 chain			1		0.868068	1.02095	0.105725	1.30962	0.00226443	2.14633	#DIV/0!	1	0.384035	0.883374	0.199161	0.842489	0.65628	0.950868	0.0590334	1.39197	0.44699	1.09167	0.525622	1.05676	0.25462	1.46747	0.77875	0.960109	0.887194	1.00478	---	---	---	---	---	---	---	---	---	---	---	---	4.47405e-07	0.698128	0.0350747	0.490093	0.624619
SMAP2	64744	small ArfGAP2					0.0531508	0.89468	0.883575	1.01298	0.569496	0.958657	0.0777751	0.760801	0.395066	1.36014	0.540525	1.24263	0.678203	1.05032	0.0160154	0.669924	0.00898907	0.733822	0.938294	0.992312	0.329257	1.50177	7.79597e-06	1.80432	2.36615e-06	1.49574	---	---	---	---	---	---	---	---	---	---	---	---	0.337621	0.956372	-0.0606597	-0.848629	0.397128
ZFP69B	65243	ZFP69 zinc finger protein B					0.611199	1.06463	0.922119	0.984742	0.843343	1.03985	0.371527	1.2794	0.841857	0.925176	0.634159	1.2084	0.0793016	1.43568	0.0903473	0.685724	0.593525	1.07711	---	---	---	---	---	---	---	---	---	---	---	---	---	---	---	---	---	---	---	---	0.0427035	0.940896	-0.05768	-0.8068	0.420765
ZFP69	339559	ZFP69 zinc finger protein					0.373901	0.979772	0.0678479	0.766254	0.634157	1.04727	#DIV/0!	1	#DIV/0!	1	#DIV/0!	1	0.266995	0.878081	0.0051079	0.668687	0.313891	0.872293	---	---	0.873384	0.974905	0.819373	1.05484	5.96493e-06	0.774634	0.120485	0.765682	0.0655308	1.31294	0.950626	0.99166	0.000856787	0.532457	0.101159	0.791072	0.0117897	0.72368	1.69575e-05	0.864077	0.000161605	0.0022567	0.998202
EXO5	64789	exonuclease 5					0.0901126	0.80674	0.812497	1.02748	0.0691089	0.764476	0.900031	0.96161	0.034963	0.613305	0.230296	1.18156	0.431664	1.11852	0.1321	0.908546	0.294656	1.08654	---	---	0.857843	0.950439	0.016223	1.24248	0.0510048	0.882563	0.00108487	0.709827	0.000974317	1.41905	0.0313661	1.13501	0.00102581	1.45754	0.228724	1.10979	0.195197	0.930678	0.0248586	0.9163	0.242194	3.48583	0.000606003
ZNF684	127396	zinc finger protein 684					0.724538	1.03503	0.0805801	0.685737	0.683317	0.916256	0.899797	0.92077	0.0791017	0.675853	0.845393	0.969417	0.626437	0.954904	0.830278	1.02184	0.0109336	0.824152	0.815236	1.01679	---	---	---	---	---	---	---	---	---	---	---	---	---	---	---	---	---	---	8.7224e-09	1.41185	0.119313	1.6781	0.0949297
RIMS3	9783	regulating synaptic membrane exocytosis 3					0.00159856	1.28782	0.0156831	0.836234	0.140288	1.15659	0.169801	0.655318	0.729188	0.863968	0.678254	0.842831	0.496266	1.17269	0.407471	0.852647	0.692494	0.941868	0.0243592	0.874417	0.00131885	1.16743	0.706366	1.02724	0.111767	0.908953	0.0137829	0.67038	3.06397e-05	2.13416	0.00256529	0.759489	0.0375065	0.85436	0.0242382	0.826714	0.00668495	0.692386	3.19057e-07	0.81459	0.0149031	0.208134	0.835342
NFYC	4802	nuclear transcription factor Y subunit gamma					0.0771957	0.883911	0.242381	1.13386	0.361173	0.92524	0.0299822	1.24042	0.0801643	0.851113	0.358196	0.933541	0.00468776	0.72421	0.0368724	0.715661	3.29142e-06	0.662432	0.0140369	1.19198	0.0112652	0.690956	0.904642	1.00844	0.234016	1.05729	---	---	---	---	---	---	---	---	---	---	---	---	0.0269074	1.05788	-0.103125	-1.44778	0.149284
MIR30E	407034	microRNA 30e					#DIV/0!	1	0.373901	0.969466	#DIV/0!	1	#DIV/0!	1	0.373901	1.05298	#DIV/0!	1	#DIV/0!	1	#DIV/0!	1	#DIV/0!	1	#DIV/0!	1	---	---	---	---	---	---	---	---	---	---	---	---	---	---	---	---	---	---	0.457607	0.99695	---	---	---
MIR30C1	407031	microRNA 30c-1					#DIV/0!	1	0.373901	0.918033	0.373901	0.988721	#DIV/0!	1	#DIV/0!	1	#DIV/0!	1	#DIV/0!	1	#DIV/0!	1	0.446813	1.01691	#DIV/0!	1	---	---	---	---	---	---	---	---	---	---	---	---	---	---	---	---	---	---	0.601504	0.997663	---	---	---
KCNQ4	9132	potassium voltage-gated channel subfamily Q member 4					0.195257	1.15896	0.302958	0.875329	0.133553	1.33396	0.693478	1.1842	8.64242e-06	3.1719	0.00757363	1.51387	0.499958	1.09163	0.00572335	4.31402	0.599397	0.962926	0.289718	1.06591	0.00616135	0.735433	---	---	0.288423	1.02258	---	---	---	---	---	---	---	---	---	---	---	---	0.000663064	0.935504	---	---	---
CITED4	163732	Cbp/p300 interacting transactivator with Glu/Asp rich carboxy-terminal domain 4					0.139136	1.18432	0.798575	1.02526	0.0496824	0.555677	0.349861	0.423865	0.63111	0.724967	0.641185	0.724905	0.0578179	0.537588	0.94246	1.02428	0.858628	1.04302	0.13134	1.2773	0.00842627	2.21914	0.56785	1.0442	5.71147e-05	1.4905	0.000349454	1.80463	0.00839091	0.615765	1.84975e-05	2.43458	8.32302e-06	1.8849	0.0111158	1.44744	0.000154681	2.15467	0.0053886	0.865892	-0.027934	-0.390229	0.696793
CTPS1	1503	CTP synthase 1					0.00466771	2.00461	0.00696049	1.221	3.8552e-05	0.608436	0.280552	1.10311	0.247504	1.22569	0.0154592	1.8412	0.682383	1.04386	0.0081428	0.789656	0.628379	1.02074	0.474654	1.079	0.000397774	4.18918	0.0927167	1.16007	5.37846e-10	2.34312	1.68868e-08	4.79521	7.08581e-07	0.236408	1.26522e-11	3.05905	1.73302e-10	2.80331	1.53721e-09	2.31176	2.54924e-09	1.85351	1.96022e-13	0.665763	0.0843229	1.18171	0.238759
SLFNL1-AS1	100507178	SLFNL1 antisense RNA 1		1			7.98142e-05	2.54255	0.287323	1.17976	0.540405	0.829877	0.995357	0.998547	0.896573	0.940139	0.645064	1.25059	0.727961	0.946986	0.217982	0.809212	0.935072	1.0107	---	---	---	---	---	---	---	---	---	---	---	---	---	---	---	---	---	---	---	---	---	---	---	---	---
SLFNL1	200172	schlafen like 1					0.522694	1.06084	0.707397	0.964537	0.287766	1.15318	0.521576	1.24745	0.242066	1.12925	0.758769	0.985458	0.247785	1.16698	0.166451	0.895252	0.116833	1.14802	0.000257981	1.14569	0.457558	0.882703	---	---	0.473447	0.992139	---	---	---	---	---	---	---	---	---	---	---	---	0.251234	0.991031	-0.0215757	-0.301358	0.763462
SCMH1	22955	Scm polycomb group protein homolog 1		1			0.000198151	1.46717	0.261008	0.938986	0.821505	0.988243	0.460191	0.867506	0.311778	1.37026	0.646341	1.15111	0.177055	0.842299	0.00784057	0.633109	0.000915345	0.690577	0.646273	1.06058	0.139327	0.712025	0.0646387	0.849124	0.739413	0.979095	---	---	---	---	---	---	---	---	---	---	---	---	1.54403e-10	0.706155	-0.0498178	-0.696533	0.486924
EDN2	1907	endothelin 2			1		0.442811	1.11898	0.58215	0.961511	2.04766e-05	6.74213	0.950612	0.988494	0.00355569	0.52649	0.00966026	0.601984	0.070199	1.82101	0.0299023	3.2545	0.275974	0.896277	0.166308	0.789215	0.387751	1.07177	0.573966	0.812042	0.514522	0.985204	0.00156608	0.310151	0.00697526	1.72726	0.025792	0.525935	0.555368	1.036	0.930455	1.00833	0.000511732	1.06968	0.000359039	0.819898	---	---	---
HIVEP3	59269	human immunodeficiency virus type I enhancer binding protein 3				1	0.000720476	1.58176	0.45387	0.897844	0.1037	1.22462	0.0624051	1.45995	0.00526929	4.13068	0.0690763	1.94658	0.505225	0.870019	0.0127445	0.753192	0.0582724	0.746243	0.522197	1.02537	0.176588	1.30435	0.194369	1.13711	0.0306899	1.16347	---	---	---	---	---	---	---	---	---	---	---	---	0.00239535	1.20694	0.0690109	0.965987	0.335247
GUCA2B	2981	guanylate cyclase activator 2B					#DIV/0!	1	#DIV/0!	1	0.631644	1.01718	0.42265	0.884238	0.22086	0.845041	0.22086	0.845041	#DIV/0!	1	#DIV/0!	1	#DIV/0!	1	0.00399445	0.792157	0.0513645	1.08925	---	---	0.188166	1.01413	---	---	---	---	---	---	---	---	---	---	---	---	0.000190718	0.949717	---	---	---
GUCA2A	2980	guanylate cyclase activator 2A					#DIV/0!	1	#DIV/0!	1	#DIV/0!	1	#DIV/0!	1	#DIV/0!	1	#DIV/0!	1	#DIV/0!	1	#DIV/0!	1	#DIV/0!	1	#DIV/0!	1	0.131688	0.817902	0.203187	1.19379	0.716994	1.01393	0.000271858	1.47536	0.909396	0.991897	1.33261e-05	2.30778	0.555368	1.036	0.423703	1.05909	0.000511732	1.06968	0.0662699	0.993387	---	---	---
FOXJ3	22887	forkhead box J3			1		0.0118199	1.17028	0.339206	0.960587	0.00287327	1.50468	0.566607	0.896746	0.38491	2.03331	0.25709	2.62421	0.447188	1.04839	0.057592	0.680651	0.401794	1.07686	0.000376705	1.34689	0.596805	0.888843	0.126253	0.844537	0.198534	0.922002	0.122351	0.82976	0.000626211	1.60798	0.458205	1.04125	0.563048	1.05821	0.495879	0.91498	0.000860466	0.837194	0.0340308	0.94956	-0.0324801	-0.4538	0.650478
RIMKLA	284716	ribosomal modification protein rimK like family member A					0.0800065	0.649847	0.935293	1.00371	0.0355032	0.475059	0.699451	0.959112	0.472073	0.878278	0.0471219	0.558044	0.69219	1.0183	0.355918	0.979783	0.930895	0.997529	0.000182492	0.816829	0.88821	0.981686	0.296442	1.16116	0.00077367	0.755715	0.473801	1.09871	0.927923	1.01785	1.1932e-06	1.90327	0.733967	0.962156	0.0874041	0.83132	0.194817	1.19617	0.00122554	0.870576	-0.233629	-3.3553	0.000952771
ZMYND12	84217	zinc finger MYND-type containing 12		1			0.00195852	1.55141	0.233697	1.14011	0.0965128	1.15544	0.0754227	0.709404	0.507367	0.940265	0.964382	0.995256	0.356444	1.04675	0.707541	0.975611	0.319468	0.947731	0.163222	1.10983	0.62752	1.217	0.139988	0.791277	0.579919	0.982566	0.0134585	0.621048	0.105356	1.38038	0.390978	0.889454	5.45102e-08	0.368042	0.381985	1.09097	0.00358249	0.649721	0.203661	0.964302	0.169926	2.40791	0.0169755
PPCS	79717	phosphopantothenoylcysteine synthetase					0.189852	1.10886	0.23539	0.759734	0.134564	0.844969	0.132207	0.783636	0.910224	0.965421	0.437925	1.28728	0.352914	0.842003	0.538876	0.899023	0.97109	1.00514	4.62859e-05	0.615029	0.668215	1.03526	0.0289237	1.17231	0.617991	0.969486	---	---	---	---	---	---	---	---	---	---	---	---	3.67465e-05	0.88074	0.120722	1.69821	0.0910636
CCDC30	728621	coiled-coil domain containing 30					0.380915	0.865568	0.768991	0.949324	0.441143	1.14494	0.976502	0.978361	0.477751	1.15245	0.414259	1.18878	0.105081	1.64252	0.245263	1.14163	0.753694	0.984091	0.374664	0.966838	0.551775	1.13027	0.499703	0.917683	0.0488122	0.89034	---	---	---	---	---	---	---	---	---	---	---	---	0.831409	0.991456	-0.128296	-1.80648	0.0723844
PPIH	10465	peptidylprolyl isomerase H				-1	0.00212241	0.683189	0.321596	0.910218	0.000366111	0.645324	0.707787	1.06185	0.0268753	0.560281	0.345118	0.826464	0.0150046	0.780325	0.0291428	0.706119	0.00680115	0.758094	0.0979407	0.743007	0.0577792	1.48452	0.0330514	1.44057	0.00536625	0.840425	---	---	---	---	---	---	---	---	---	---	---	---	0.00179293	0.848807	0.102406	1.43757	0.152157
YBX1	4904	Y-box binding protein 1				-1	0.00210475	0.586155	0.0572921	1.13721	0.000307771	0.709692	0.227599	1.47505	0.914247	0.993496	0.403293	1.06713	0.0403437	0.844477	0.00645557	0.742202	0.016564	0.850324	0.000149368	0.712475	0.604128	0.899171	0.413821	0.860616	0.421539	0.922002	0.0701287	0.702677	0.555359	0.907567	0.281281	0.862926	0.110387	0.789849	5.44527e-08	0.4538	0.000283578	0.779825	0.98922	1.00045	-0.0782562	-1.09615	0.274365
CLDN19	149461	claudin 19					#DIV/0!	1	0.000338828	0.907293	#DIV/0!	1	0.42265	1.24742	#DIV/0!	1	#DIV/0!	1	#DIV/0!	1	0.355918	1.02703	0.446813	1.01796	#DIV/0!	1	0.588869	0.920188	0.338425	1.24991	0.0267014	1.04631	---	---	---	---	---	---	---	---	---	---	---	---	0.432498	0.997497	0.0767847	1.07541	0.283518
C1orf50	79078	chromosome 1 open reading frame 50			-1		0.0680579	1.18556	0.452136	1.07229	0.00327849	0.65983	0.11605	0.551858	0.339062	0.673193	0.43852	0.717072	0.0145316	0.798008	0.146265	0.855236	6.64058e-05	0.726715	0.147003	0.91266	0.901053	1.02101	0.00153577	0.796598	0.00293026	0.827361	0.707926	0.960743	0.911081	1.012	0.0410424	1.21128	0.00306233	1.35152	0.0289353	1.23123	3.60301e-08	1.42336	---	---	---	---	---
ERMAP	114625	erythroblast membrane associated protein (Scianna blood group)					0.0396491	1.1679	0.213415	0.880889	0.238583	0.821179	0.321996	1.27056	0.956044	0.976606	0.578465	1.27659	0.0129773	1.44099	0.120728	1.1942	0.971047	1.00449	0.45779	1.05998	0.718853	0.905425	0.0526684	1.41821	0.817785	0.99653	---	---	---	---	---	---	---	---	---	---	---	---	0.051605	0.944284	-0.191518	-2.72484	0.00701833
ZNF691	51058	zinc finger protein 691					0.729548	1.03095	0.506276	0.955914	0.195203	1.14689	0.740388	0.942073	0.0998277	0.709359	0.86533	0.975565	0.00390265	0.581778	0.00396944	0.650285	0.0127609	0.649047	0.150593	0.901746	0.747309	1.07425	0.0444713	1.1439	0.0907929	1.13248	0.380895	1.12278	0.0620146	0.782779	0.00510737	0.749162	0.000913827	1.41475	0.341705	1.07204	0.755652	0.982006	0.0774396	0.927873	0.055954	0.782581	0.434823
SLC2A1	6513	solute carrier family 2 member 1				1	0.0321235	1.82512	0.0598681	0.861448	0.00195153	1.29093	0.181981	0.470029	0.066989	2.40322	0.669141	0.842983	0.118449	0.786854	0.0024575	0.544916	0.0358335	0.771623	1.16242e-05	0.614116	0.00291457	2.11404	0.468811	0.956097	0.00105054	1.44934	6.00093e-09	5.15331	1.55872e-05	0.327317	1.26172e-07	1.38969	2.48274e-08	2.78656	0.00709816	1.19206	0.000283615	1.28201	4.41663e-05	0.799734	0.0896256	1.25661	0.210398
SLC2A1-AS1	440584	SLC2A1 antisense RNA 1					0.0323074	1.23167	0.659912	0.927231	0.470167	0.94006	0.681537	0.780884	0.152159	0.777429	0.0195544	0.678771	0.517859	1.1413	0.0819446	0.786936	0.0693825	0.769171	---	---	---	---	---	---	---	---	---	---	---	---	---	---	---	---	---	---	---	---	0.000296603	0.951393	---	---	---
FAM183A	440585	family with sequence similarity 183 member A					0.0902401	1.28946	0.186052	1.10226	#DIV/0!	1	0.823008	0.947953	0.986481	0.997514	0.6511	0.935998	0.504243	0.902248	0.419929	0.905145	0.000569959	0.753333	#DIV/0!	1	---	---	---	---	---	---	---	---	---	---	---	---	---	---	---	---	---	---	0.44341	0.947571	0.0537457	0.751604	0.453195
EBNA1BP2	10969	EBNA1 binding protein 2			-1		0.557497	0.945603	0.0987723	1.11843	0.00242041	0.655696	0.0925645	1.65364	0.331236	0.738696	0.976047	1.00896	0.0154968	0.912286	0.409157	0.890032	0.00882773	0.84562	0.0037647	0.704243	0.0324237	1.59844	0.000721137	0.698807	0.000143131	1.20188	0.000131032	1.59515	6.51487e-05	0.563607	1.3675e-05	1.3985	1.72741e-06	1.71908	0.000935141	1.47861	7.40915e-05	1.2621	---	---	---	---	---
TMEM125	128218	transmembrane protein 125					#DIV/0!	1	0.652457	0.929161	0.378929	1.06252	#DIV/0!	1	0.373901	1.03082	#DIV/0!	1	0.00428726	0.527959	0.0836112	0.79079	0.00193156	0.592175	0.0530265	0.808391	0.277092	1.31646	0.000749963	0.693609	0.199894	0.909497	0.00709747	1.42207	0.45899	0.914725	0.31763	1.06231	1.01124e-06	0.670471	0.382753	0.948482	6.36709e-05	0.760323	1.26457e-06	0.710712	0.111111	1.56125	0.120087
C1orf210	149466	chromosome 1 open reading frame 210					0.373901	1.01052	0.00634048	0.720315	0.223192	0.869918	#DIV/0!	1	0.373901	0.930957	0.373901	0.930957	0.197938	0.824663	0.00592254	0.581116	0.0203651	0.675942	0.00245408	0.61975	0.0148873	0.595979	0.00273909	0.777951	1.26249e-09	0.720257	0.0146695	0.750737	0.345569	0.885925	0.0178414	0.698622	7.16071e-05	0.494421	0.79148	1.03285	2.28684e-05	0.615309	1.34727e-07	0.792684	0.0671129	0.939299	0.348739
TIE1	7075	tyrosine kinase with immunoglobulin like and EGF like domains 1					0.373901	1.03914	#DIV/0!	1	#DIV/0!	1	#DIV/0!	1	#DIV/0!	1	#DIV/0!	1	0.182869	1.24139	#DIV/0!	1	#DIV/0!	1	0.168301	1.01248	0.0268879	0.347078	4.39768e-05	0.792885	3.37781e-06	0.601656	0.000350837	0.541642	0.0579272	1.35633	6.46477e-05	0.670664	3.39594e-06	0.450292	5.72497e-06	0.593251	5.442e-05	0.808273	0.00635749	0.957645	-0.184259	-2.61786	0.00954271
MPL	4352	MPL proto-oncogene, thrombopoietin receptor					0.633543	1.03644	0.983782	1.00348	0.857584	1.03331	0.735712	1.10302	0.324216	0.93227	0.723433	0.973765	0.426206	1.10353	0.865246	1.01555	0.468056	1.05659	0.0303225	0.941207	0.970953	0.990801	0.21821	0.797434	0.965372	1.00142	0.48382	1.10561	0.000349621	2.31203	0.413787	0.87593	0.0744728	0.754945	0.435453	0.918566	0.854152	0.977341	0.22003	0.996899	-0.254829	-3.67998	0.000301767
CDC20	991	cell division cycle 20				-1	0.000619469	0.473694	0.480245	0.941688	0.000948489	0.484291	0.539123	1.15421	0.0143715	0.355086	0.111445	0.58282	0.203509	0.623566	0.0318712	0.421582	0.737696	0.944706	0.235819	0.800593	0.0829148	0.737135	3.08629e-05	6.29221	0.241518	0.872512	1.08054e-06	1.90684	0.0101778	0.583344	3.21282e-11	3.4606	9.14224e-13	4.82282	1.95695e-09	3.39563	1.26497e-08	2.38043	0.0326229	0.912586	0.0158377	0.221189	0.825177
ELOVL1	64834	ELOVL fatty acid elongase 1					0.635738	0.973061	0.00801515	1.2076	0.199717	0.901001	0.628242	0.897218	0.0287225	1.20813	0.290771	1.11542	0.623008	0.932666	0.646621	0.971251	0.0134722	0.84364	0.0339414	0.744308	9.98503e-05	0.410845	0.940134	1.00561	0.000118321	0.658116	0.0171554	0.8625	8.75261e-06	1.54977	0.00160048	0.794709	0.00443535	0.770158	0.829046	0.984357	9.44271e-05	0.853106	---	---	---	---	---
MED8	112950	mediator complex subunit 8				1	0.00799106	1.33867	0.64367	1.05698	0.0936354	1.18181	0.448511	1.22621	0.0441836	1.22069	0.281714	1.11196	0.0988598	0.792553	0.197464	0.827176	0.00308488	0.850747	0.777685	0.983401	0.0157007	1.38831	0.0455409	1.09378	0.00974734	1.25154	2.12817e-05	1.82808	4.70289e-05	0.561274	4.57943e-05	1.20778	1.74962e-07	1.75734	4.82965e-06	1.52482	0.00440436	1.11863	0.0022	1.07719	0.065389	0.915067	0.361287
SZT2	23334	SZT2 subunit of KICSTOR complex					0.166855	0.945941	0.540597	1.02964	0.106195	1.31123	0.0755867	0.566708	0.404571	1.42425	0.756091	1.13452	0.367119	1.11132	0.141553	0.711264	0.0218647	0.745003	0.1316	1.23052	0.00196873	0.503478	0.256414	0.936842	3.12183e-06	0.667097	---	---	---	---	---	---	---	---	---	---	---	---	6.62466e-06	0.859868	-0.0997766	-1.40029	0.163015
HYI	81888	hydroxypyruvate isomerase (putative)					0.0170404	1.30598	0.00291057	1.36381	0.0328267	0.693993	#DIV/0!	1	0.302722	0.617402	0.375742	0.677373	#DIV/0!	1	#DIV/0!	1	#DIV/0!	1	0.0020046	0.696696	0.0332076	0.702222	0.150181	0.907164	0.18171	0.927786	---	---	---	---	---	---	---	---	---	---	---	---	1.77715e-09	0.770566	-0.108161	-1.5193	0.130306
PTPRF	5792	protein tyrosine phosphatase receptor type F		1			0.000746324	1.58049	0.569517	1.05296	0.276157	1.11689	0.140386	0.728462	0.207481	2.0538	0.407569	1.57242	0.0932479	1.40222	0.303961	0.757611	0.612967	0.926946	0.0585123	0.654716	0.0604859	0.504642	0.0129465	0.825369	0.000100005	0.63991	0.00137793	0.681451	0.000592661	0.640331	0.797933	0.967616	3.53927e-06	0.44015	0.0321136	0.776197	4.36469e-09	0.596849	4.16324e-12	0.543178	-0.182137	-2.58667	0.0104189
KDM4A	9682	lysine demethylase 4A			1		0.126788	1.19439	0.898836	0.988591	0.00169375	1.59892	0.00166378	0.794678	0.290452	1.64322	0.20051	1.87313	0.0903357	1.17432	0.947065	1.00928	0.10108	0.847511	0.0331422	1.301	0.945118	0.986233	0.333363	1.12483	0.813561	0.97831	---	---	---	---	---	---	---	---	---	---	---	---	2.57318e-09	0.823395	-0.0343284	-0.479653	0.632012
KDM4A-AS1	100132774	KDM4A antisense RNA 1					0.067284	0.659607	0.576212	0.84597	0.895746	1.02143	0.259647	0.610976	0.0521563	0.668365	0.0599675	0.671381	0.276548	1.2126	0.873906	0.981401	0.243771	1.18509	---	---	---	---	---	---	---	---	---	---	---	---	---	---	---	---	---	---	---	---	0.115777	0.993478	---	---	---
ST3GAL3	6487	ST3 beta-galactoside alpha-2,3-sialyltransferase 3					0.179394	1.08293	0.397651	1.11402	0.916247	0.984964	0.281787	0.59266	0.59693	0.858518	0.223749	0.678089	0.000160241	0.640299	0.133956	0.829402	2.51935e-05	0.611632	0.344215	1.05923	0.0124526	0.718636	0.060654	0.817855	0.504839	0.960534	---	---	---	---	---	---	---	---	---	---	---	---	3.53265e-08	0.825962	-0.170997	-2.42354	0.0162831
ARTN	9048	artemin					0.196727	0.797393	0.400951	1.12795	0.649671	1.11526	0.21094	0.703057	0.779757	0.966421	0.234422	0.861373	0.00837515	0.307948	0.0468965	0.322069	0.00672082	0.556412	0.859115	0.991741	0.00033936	3.64689	---	---	0.000241001	1.2488	0.0844374	1.50816	0.214968	0.749148	2.82346e-05	1.69147	0.341312	1.07248	0.00666889	1.37146	3.2171e-06	0.465128	0.000571013	0.927944	---	---	---
IPO13	9670	importin 13				-1	0.00333489	0.721846	0.887992	1.0125	0.0479195	0.823887	0.215554	0.632226	0.00675541	0.755165	0.0431315	0.766923	0.0336758	1.18783	0.706989	1.02132	0.000163928	0.717806	0.323535	1.11303	0.000483151	0.806642	0.00227876	0.792486	0.137954	0.86684	---	---	---	---	---	---	---	---	---	---	---	---	2.68879e-05	0.839301	0.0383086	0.535343	0.593023
DPH2	1802	diphthamide biosynthesis 2				-1	0.00317807	0.534955	0.916942	1.01073	0.00757535	0.687565	0.466665	0.752153	0.333488	0.750789	0.947541	1.02086	0.746754	1.02793	0.013283	0.803324	0.168274	0.916913	0.54472	0.938338	0.0187638	1.62076	0.679502	1.01666	0.0125988	1.18678	0.00594026	1.27742	0.029152	0.821221	0.00544555	1.2227	0.000319507	1.36885	0.00409623	1.25555	0.0337188	1.1074	1.60258e-05	0.787769	0.0404998	0.566014	0.572035
ATP6V0B	533	ATPase H+ transporting V0 subunit b				-1	0.0145871	0.616814	0.233415	1.08809	0.00189949	0.558603	0.291506	0.371779	0.914546	0.969317	0.0819117	0.406419	0.525192	0.943315	0.737971	1.04048	0.270658	0.902007	0.0145736	0.787501	0.246704	0.838956	0.682554	0.983726	0.171666	0.950562	---	---	---	---	---	---	---	---	---	---	---	---	9.68919e-05	1.21549	-0.016026	-0.223819	0.823132
B4GALT2	8704	beta-1,4-galactosyltransferase 2					0.000946833	0.655214	0.0250627	1.24892	0.0442588	0.680113	0.723061	0.93673	0.0589535	0.700959	0.169249	0.728784	0.0549366	0.861346	0.0496973	0.791772	0.00149926	0.725832	0.0706992	0.777302	0.815908	0.954842	0.899422	1.01364	0.941942	0.994586	---	---	---	---	---	---	---	---	---	---	---	---	3.17328e-09	0.729157	-0.136455	-1.92349	0.0558753
CCDC24	149473	coiled-coil domain containing 24					0.00935019	0.764915	0.0339449	1.41338	0.020882	0.652931	0.0740908	0.501954	0.0296133	0.271419	0.0606469	0.32177	0.00524255	0.680956	0.182982	1.21535	0.50037	0.915329	0.0621519	0.775526	0.491767	0.838956	---	---	---	---	---	---	---	---	---	---	---	---	---	---	---	---	0.749849	0.985584	0.0264271	0.369163	0.712407
SLC6A9	6536	solute carrier family 6 member 9			1		0.0255272	1.43994	0.245842	1.20627	0.00102382	2.58012	0.158109	0.522125	0.0310694	1.6028	0.0817233	1.57263	0.388881	0.841676	0.593084	0.876169	0.0812874	0.746808	0.0583898	1.31239	0.0683185	0.686184	8.09477e-05	0.63976	0.00776115	0.823383	---	---	---	---	---	---	---	---	---	---	---	---	9.47999e-09	0.635732	0.133923	1.88713	0.0606291
KLF17	128209	Kruppel like factor 17					0.0709155	1.26885	0.269177	1.07518	0.373901	0.988721	0.42265	0.937524	0.0639959	1.46869	0.0164552	1.24495	0.355918	0.954999	0.795956	1.016	0.241504	0.954999	0.364839	1.08069	0.727932	0.963707	0.123608	0.783518	0.408511	1.01101	---	---	---	---	---	---	---	---	---	---	---	---	0.348786	1.00239	-0.0718278	-1.00562	0.315845
DMAP1	55929	DNA methyltransferase 1 associated protein 1					0.0270483	0.778273	0.579452	0.982151	0.0848517	0.745075	0.807575	1.04174	0.265977	0.64422	0.162405	0.559387	0.103855	0.689564	0.399782	0.844284	0.00204653	0.7806	0.247831	1.07136	0.773752	1.05214	0.110958	0.944728	0.169022	1.09771	---	---	---	---	---	---	---	---	---	---	---	---	1.73651e-11	0.758319	-0.0572808	-0.801198	0.423992
ERI3	79033	ERI1 exoribonuclease family member 3			-1		0.00752305	0.746462	0.303943	1.08802	0.000431213	0.498784	0.430511	0.678406	0.0786611	0.446919	0.13167	0.505234	0.0134669	0.847773	0.188478	0.831584	0.00434779	0.798276	1.86595e-05	0.603881	0.626408	1.09936	0.0115609	0.765239	0.536185	0.969953	0.505749	0.937736	0.0502153	1.23369	0.869004	1.01666	0.53754	1.06581	0.853577	1.0196	0.000871774	0.76509	3.10781e-06	0.77521	-0.0789241	-1.10556	0.270278
RNF220	55182	ring finger protein 220					0.38013	0.953108	0.865827	0.993998	0.502551	1.05123	0.244604	0.658937	0.497458	0.830089	0.667843	1.12208	0.286464	0.852054	0.0142759	0.674605	0.310327	0.906103	0.0806081	0.907177	0.0686417	1.50873	0.968997	1.00157	0.000484748	1.24457	0.354432	1.1531	0.344187	0.809857	0.275227	0.855498	0.886889	1.02083	0.341813	1.13266	0.842677	0.980686	3.03318e-09	0.797741	0.154307	2.1809	0.0303875
TMEM53	79639	transmembrane protein 53				-1	0.000161103	0.38726	0.547613	0.899463	0.00482083	0.515441	0.840116	0.880402	0.608274	0.852106	0.0866318	0.496172	0.930049	0.991669	0.820673	1.02694	0.00882927	0.792043	0.00145348	0.52643	0.630286	1.18099	0.0073521	0.797751	0.0953137	0.937443	0.31408	1.0854	0.000478442	1.32192	0.00224669	0.794227	0.00152663	0.822827	0.610977	0.974415	0.000169468	0.761524	3.3167e-05	0.824857	-0.0796491	-1.11578	0.265888
KIF2C	11004	kinesin family member 2C				-1	2.57403e-05	0.534538	0.220598	0.858471	6.31721e-05	0.473373	0.789297	0.975272	0.0243426	0.623112	0.427902	0.88908	0.189576	0.51753	0.0237811	0.296803	0.762895	0.931331	0.783951	0.945151	0.714772	1.04972	3.94052e-05	7.18283	0.175388	1.05568	4.73526e-09	5.14345	7.82167e-05	0.227442	3.45043e-13	4.70446	2.09854e-12	10.3536	1.35486e-09	3.40988	1.09645e-12	4.73137	0.106654	1.07817	-0.115781	-1.62774	0.105195
RPS8	6202	ribosomal protein S8					0.0128774	1.36255	0.172148	0.935625	0.704469	0.971324	0.0607625	1.35542	0.194678	0.601252	0.155805	0.564461	0.0184767	0.800866	0.741608	0.95143	0.0129674	0.814058	0.00322715	0.58234	0.0578503	1.69349	0.00190166	0.895556	0.256614	0.76563	---	---	---	---	---	---	---	---	---	---	---	---	---	---	---	---	---
SNORD55	26811	small nucleolar RNA, C/D box 55		-1			0.00320995	0.762194	0.199788	1.04419	0.670118	0.958669	0.761734	1.27025	0.94293	1.01089	0.910063	0.982087	0.0320118	0.681379	0.363832	0.894157	0.164425	0.834095	0.446497	1.14035	---	---	---	---	---	---	---	---	---	---	---	---	---	---	---	---	---	---	#DIV/0!	1	---	---	---
SNORD46	94161	small nucleolar RNA, C/D box 46					0.947011	1.00588	0.500026	1.05477	0.534358	1.06435	#DIV/0!	1	0.373901	1.02754	0.373901	1.06132	0.753593	0.953882	0.634601	0.933307	0.723751	1.03518	0.714361	0.881198	---	---	---	---	---	---	---	---	---	---	---	---	---	---	---	---	---	---	0.145929	0.986763	---	---	---
SNORD38A	94162	small nucleolar RNA, C/D box 38A					0.146112	1.1985	0.804764	0.970013	0.626772	0.947462	#DIV/0!	1	0.838668	0.980935	0.631362	0.960349	0.0344588	1.56069	0.929035	0.990445	0.587771	1.0648	0.893061	0.958493	---	---	---	---	---	---	---	---	---	---	---	---	---	---	---	---	---	---	0.744202	0.996584	---	---	---
SNORD38B	94163	small nucleolar RNA, C/D box 38B					0.506704	0.95593	0.156846	1.20841	0.528058	1.08951	0.243889	1.53541	0.111401	0.711672	0.499241	0.879316	0.317769	1.25037	0.221578	1.18069	0.237398	1.1491	0.586201	1.10446	---	---	---	---	---	---	---	---	---	---	---	---	---	---	---	---	---	---	1.54587e-05	0.791261	-0.0436018	-0.609445	0.542939
BEST4	266675	bestrophin 4					0.59713	1.05306	0.496751	1.10363	0.831301	1.03975	#DIV/0!	1	0.840164	0.976138	0.692809	1.04761	0.293004	1.11983	0.3951	1.09874	0.117765	1.15927	0.115723	0.947838	---	---	---	---	---	---	---	---	---	---	---	---	---	---	---	---	---	---	0.0232496	1.17933	-0.175319	-2.48671	0.0137329
PLK3	1263	polo like kinase 3			1		0.0624969	1.24307	0.0345858	1.27545	0.00261674	1.997	0.135275	0.664979	0.0171169	2.68749	0.260578	1.42864	0.025573	0.614504	0.0077158	1.62319	0.435062	1.10749	0.000472406	1.64	0.00662817	2.42279	0.00500079	1.40403	1.20195e-07	1.66055	1.14842e-07	4.58507	3.35761e-06	0.281269	1.21705e-06	1.85375	6.48562e-08	3.04581	8.27704e-09	1.96604	0.0209649	1.17133	5.73241e-09	1.42376	-0.24457	-3.52219	0.00053299
TCTEX1D4	343521	Tctex1 domain containing 4					0.0379855	0.851049	0.67681	0.958018	0.459813	0.9007	0.912696	1.04018	0.0581008	0.747432	0.0670993	0.760719	0.899417	1.02612	0.411824	0.816015	0.647338	1.07671	0.245355	0.840319	0.425574	1.32562	0.00217274	0.764571	0.709083	1.02931	0.435825	0.888636	0.0290918	1.39237	0.149334	1.23641	1.19293e-06	0.452327	0.347784	1.16524	1.73442e-05	0.550539	0.479074	0.966009	-0.272882	-3.96091	0.000104632
BTBD19	149478	BTB domain containing 19		-1			0.00321075	0.482178	0.339933	1.17422	0.974842	1.0046	0.058815	0.435473	0.518553	1.35781	0.429587	0.67741	0.119839	0.708988	0.833772	0.958514	0.23466	1.1497	0.00516602	1.27865	0.171726	1.18646	0.725153	1.04234	0.042573	1.17956	---	---	---	---	---	---	---	---	---	---	---	---	0.00255654	1.20651	-0.17073	-2.41964	0.0164534
PTCH2	8643	patched 2					0.119701	0.701456	0.33026	1.22642	0.939993	1.00939	0.20762	1.79349	0.987408	0.995605	0.585744	0.85175	0.616004	1.15556	0.434	1.17525	0.0866088	0.788237	0.0123913	1.12082	0.145748	1.23114	0.901108	0.9807	0.434731	1.05378	---	---	---	---	---	---	---	---	---	---	---	---	0.0834664	1.04332	-0.0580248	-0.81164	0.417988
EIF2B3	8891	eukaryotic translation initiation factor 2B subunit gamma					0.686077	0.960215	0.249212	1.12913	0.0608168	0.798243	0.321542	1.23468	0.423137	0.881294	0.497693	1.11271	0.157086	0.916666	0.484232	0.938105	0.000188148	0.748514	0.0112294	0.761379	0.0259789	1.51222	0.379592	0.880959	0.0807499	0.970288	0.00143297	1.50833	0.0168659	0.74208	0.00116359	1.1021	0.00104443	1.18213	5.04505e-06	1.3592	0.113469	0.954005	0.108517	0.932588	0.0421316	0.588859	0.556638
HECTD3	79654	HECT domain E3 ubiquitin protein ligase 3					0.0240643	0.750349	0.0063442	1.10582	0.316558	0.897268	0.15775	0.719389	0.00777298	0.801249	0.00208496	0.858713	0.142998	0.886033	0.0274273	0.714764	6.80268e-05	0.675553	0.0177064	0.737352	0.00810148	0.775572	0.00255934	0.765036	0.000558459	0.815137	0.953958	1.00469	7.83721e-05	1.5252	0.383869	0.939701	0.125515	1.15826	0.00405849	0.817736	0.178008	0.938542	0.000241388	0.84849	-0.0503531	-0.704035	0.482251
UROD	7389	uroporphyrinogen decarboxylase				-1	0.000520238	0.633639	0.692932	0.981973	0.000446878	0.443051	0.372784	0.846899	0.0498555	0.594454	0.058308	0.617231	0.0658359	0.786962	0.215547	0.817476	0.00523775	0.773009	1.87011e-05	0.499183	0.197774	0.766664	0.190589	0.96661	0.000298615	0.821927	---	---	---	---	---	---	---	---	---	---	---	---	0.0503267	0.92463	-0.138749	-1.95645	0.0518402
ZSWIM5	57643	zinc finger SWIM-type containing 5					0.240818	0.910099	0.531404	1.08932	0.547973	1.05927	0.310121	0.733891	0.664553	0.803905	0.870612	1.08356	0.754568	1.05013	0.26066	0.888501	0.0140957	0.81976	0.964436	1.00104	0.00139657	0.80478	0.206844	0.823194	0.729092	1.01282	0.0856333	0.77038	0.506179	1.11394	0.430032	0.854232	0.00223285	0.660979	0.963036	1.00658	0.990018	0.998951	9.05404e-06	0.879832	0.0480508	0.671769	0.502526
HPDL	84842	4-hydroxyphenylpyruvate dioxygenase like				-1	0.000542605	0.3772	0.124144	0.756535	0.00223472	0.434323	0.151226	0.632564	0.0352321	0.461753	0.0330194	0.514956	0.459908	0.89527	0.144666	0.745606	0.0123288	0.678174	0.00243321	0.552914	0.639146	1.05458	0.419054	1.26259	0.106515	1.0998	0.0199347	1.39704	0.353117	0.903727	0.559493	1.05129	0.361019	0.916853	0.316305	1.1542	0.00103137	1.0673	1.03417e-07	0.850705	-0.0991716	-1.39172	0.165594
MUTYH	4595	mutY DNA glycosylase					0.0490962	0.846343	0.49174	0.871129	0.568162	1.07025	0.707006	1.115	0.00618927	0.521304	0.0160804	0.67972	0.00232738	0.568884	0.000527023	0.520079	4.12848e-05	0.44525	0.0567271	1.20659	0.0497477	0.650671	0.736299	1.03126	0.00767634	0.881565	0.43842	0.878006	0.0240442	1.44736	0.718246	1.03345	0.898568	1.01371	0.856953	0.986321	0.00331904	0.754432	0.0159947	0.908021	-0.0821821	-1.15151	0.250934
TOE1	114034	target of EGR1, exonuclease				-1	0.00111459	0.498807	0.88185	0.989511	0.00447725	0.666949	0.904081	0.960832	0.00206611	0.677782	0.592348	1.04847	0.0578904	0.736996	0.000662167	0.636534	0.0190351	0.724908	0.394506	1.07766	0.513264	1.09936	0.881232	1.00876	0.400329	1.04764	---	---	---	---	---	---	---	---	---	---	---	---	2.73594e-05	0.829078	0.0887123	1.2437	0.215102
TESK2	10420	testis associated actin remodelling kinase 2					0.516911	0.91952	0.0625644	0.781348	0.051032	1.25428	0.674612	0.775556	0.0643316	1.33568	0.0783884	1.22802	0.884462	1.026	0.00301556	2.38293	0.451958	0.90981	0.00184428	1.83029	0.891535	0.965936	0.726311	1.02247	0.000141666	0.867561	---	---	---	---	---	---	---	---	---	---	---	---	6.81931e-16	1.43154	-0.0373956	-0.522567	0.601869
MMACHC	25974	metabolism of cobalamin associated C					0.0297346	0.668276	0.74659	0.964821	0.136925	0.853676	0.244883	0.868275	0.0372817	0.586636	0.75658	0.92414	0.0472419	0.821772	0.0163064	0.545986	0.00327274	0.641869	0.00075799	0.736715	0.774975	1.05214	0.556047	0.965976	0.205904	0.940433	---	---	---	---	---	---	---	---	---	---	---	---	0.00343323	0.933766	-0.124472	-1.75177	0.0813848
PRDX1	5052	peroxiredoxin 1				-1	0.0193623	0.674072	0.750664	1.01758	0.000162568	0.634802	0.499966	1.06894	0.292124	0.863078	0.0955469	0.779584	0.560348	0.928093	0.2102	0.838645	0.107603	0.855508	0.00120173	0.556021	0.339116	1.15402	0.519503	0.97243	0.178956	0.867353	---	---	---	---	---	---	---	---	---	---	---	---	0.200098	0.929434	0.0430999	0.602417	0.547596
AKR1A1	10327	aldo-keto reductase family 1 member A1					0.101045	0.811378	0.131429	1.12924	0.0586444	0.782621	0.694111	0.854033	0.000206863	0.525671	0.00613836	0.685449	0.0989233	0.809813	0.0230759	0.760271	1.17744e-05	0.744881	0.000777784	0.620095	0.135641	0.697372	0.0995211	0.942619	0.406526	0.964137	---	---	---	---	---	---	---	---	---	---	---	---	0.00405067	1.16166	0.00275751	0.0385067	0.969323
NASP	4678	nuclear autoantigenic sperm protein				-1	0.0034282	0.661463	0.356195	0.914107	0.00454151	0.709057	0.488194	1.18939	0.00679163	0.677675	0.17247	1.14138	0.0646508	0.56294	0.0648655	0.661403	0.127005	0.778576	0.0138355	1.31957	0.00150837	1.73708	1.97381e-07	1.91788	0.000717533	1.24723	7.86279e-05	1.74218	0.000408053	0.58825	3.76339e-10	1.93759	4.44797e-09	2.4447	5.90016e-08	1.96837	1.83965e-07	1.55025	2.57578e-14	1.39607	0.124143	1.74707	0.0821987
CCDC17	149483	coiled-coil domain containing 17					0.901851	0.981993	0.84645	0.982198	0.925132	1.01396	0.969444	1.00779	0.00126419	0.608098	0.127082	0.711572	0.678315	0.942054	0.362414	0.895397	0.0205788	0.655461	0.000251113	1.61593	0.0113812	0.512871	0.0923767	0.848666	4.71962e-08	0.640858	0.0033011	0.588253	0.0109047	1.60636	0.485659	0.912469	1.27689e-05	0.368672	0.00593649	0.642715	8.71278e-08	0.569982	0.601007	1.03209	-0.0300912	-0.420392	0.674662
GPBP1L1	60313	GC-rich promoter binding protein 1 like 1		1			0.000124131	1.52383	0.554588	1.02271	0.0876243	1.19412	0.000602648	1.58505	0.416167	1.62221	0.237458	2.10539	0.100266	1.09123	0.437332	1.05993	0.0674513	1.13198	0.00171641	1.37785	0.198518	0.835088	0.150835	0.871569	0.149211	0.896288	0.00275294	0.717652	0.0162276	0.758319	0.000850668	0.639889	0.000680921	0.671951	0.000262695	0.678355	6.1346e-05	0.837663	0.672239	0.993086	0.0652858	0.913616	0.362047
RPS15AP10	728963	ribosomal protein S15a pseudogene 10					0.773607	0.983643	0.00574439	0.768964	0.798201	1.018	0.7597	1.16435	0.184084	1.07379	0.438817	1.06043	0.432137	0.936094	0.788739	0.97805	0.365962	1.08598	0.0175654	1.66409	---	---	---	---	---	---	---	---	---	---	---	---	---	---	---	---	---	---	0.0733502	0.969528	---	---	---
TMEM69	51249	transmembrane protein 69		1			0.000114103	1.43489	0.670993	0.979622	0.470037	1.07362	0.476251	1.20194	0.348734	1.32252	0.170423	1.54022	0.0158808	0.799225	0.00118102	0.574141	0.000306829	0.746884	0.00258075	0.778735	0.39571	1.0693	0.600099	0.932252	0.376077	1.02006	---	---	---	---	---	---	---	---	---	---	---	---	0.0513729	0.940557	0.0304583	0.425525	0.670923
IPP	3652	intracisternal A particle-promoted polypeptide					0.0662039	1.27024	0.0391172	0.733379	0.391285	1.13281	0.200102	0.798688	0.863744	1.08357	0.656065	1.23866	0.151793	1.3067	0.698541	0.876128	0.6466	1.07248	0.0378601	0.824463	0.46321	1.15936	0.012803	1.16712	0.543132	0.974689	0.870336	0.988238	0.0119277	1.23252	0.10794	1.15389	0.0113308	1.21078	0.418654	1.06192	0.558482	0.964601	0.000355999	0.882916	-0.108472	-1.52372	0.129199
MAST2	23139	microtubule associated serine/threonine kinase 2		-1			0.000154143	0.699783	0.177706	1.10024	0.812219	1.01646	0.99345	0.998624	0.469036	0.898943	0.231709	0.829013	0.791882	0.971145	0.0390885	0.754375	0.000505525	0.657432	0.126161	1.36464	0.171395	0.747425	0.104363	1.06983	0.53081	1.03729	0.240367	1.10207	0.00307367	1.368	0.239596	1.06893	0.0112693	1.27877	0.92968	0.991812	0.158103	1.06168	2.15379e-05	0.831485	-0.185584	-2.63735	0.00902944
PIK3R3	8503	phosphoinositide-3-kinase regulatory subunit 3		-1			5.57815e-05	0.286252	0.0252534	0.74561	0.0425798	1.29918	0.836653	1.04833	0.374327	1.36158	0.0869724	2.015	0.0195393	1.75998	0.140669	1.74475	0.909291	0.982888	1.34159e-07	3.43175	0.0137731	0.484085	0.958001	1.01834	1.2495e-05	0.744805	0.00064507	0.409823	0.00295657	1.956	0.15771	0.856674	3.41028e-05	0.431195	0.0144619	0.612481	6.05438e-05	0.568956	2.46712e-08	0.676819	-0.0374537	-0.52338	0.601304
TSPAN1	10103	tetraspanin 1			-1		0.864213	0.980392	0.407659	0.931105	0.00185648	0.675669	0.785954	0.881663	0.755642	0.955851	0.704574	0.944738	0.00385769	0.680572	0.161278	0.811316	0.805376	1.01392	8.95823e-05	0.474717	0.808917	0.954842	0.00123436	0.721757	0.0191682	0.849132	0.0987196	1.43058	9.20114e-07	0.290277	0.00537113	1.3507	0.0011622	0.622383	0.852585	0.982773	4.91512e-06	0.538572	1.09709e-11	0.434383	0.0180251	0.251748	0.801501
POMGNT1	55624	protein O-linked mannose N-acetylglucosaminyltransferase 1 (beta 1,2-)					0.0016862	0.925961	0.126385	1.10869	0.00799413	0.832782	0.472733	0.826493	0.47535	1.04279	0.158563	0.797313	0.0554233	1.17852	0.657746	1.02742	0.0581441	0.879349	0.010722	0.769575	0.435419	0.870551	0.00268881	0.859401	0.988427	1.00102	0.179067	0.830452	0.774213	1.03929	0.879822	1.02118	0.213255	0.864249	0.835438	1.02814	0.545523	0.939959	9.55314e-05	0.815576	-0.258308	-3.7338	0.00024748
LURAP1	541468	leucine rich adaptor protein 1					#DIV/0!	1	0.681016	0.961925	0.373901	1.021	#DIV/0!	1	#DIV/0!	1	#DIV/0!	1	0.0870898	0.80273	0.0512918	0.729441	0.226029	1.08764	0.207745	1.13802	0.60951	1.10957	3.34557e-05	0.569284	0.00278887	0.794903	---	---	---	---	---	---	---	---	---	---	---	---	0.973535	1.00031	-0.383965	-5.80689	2.549e-08
RAD54L	8438	RAD54 like				-1	6.01598e-05	0.35667	0.158058	0.886866	0.00157873	0.48141	0.302055	1.11318	0.00888056	0.600879	0.198693	0.829819	0.139435	0.564209	0.047334	0.423887	0.0486081	0.571174	0.00173065	1.72322	0.288526	1.12246	2.57611e-05	4.39847	0.0646463	1.11445	4.72189e-06	2.1124	0.000542562	0.456238	3.56134e-11	3.79831	1.22848e-12	6.56338	7.98105e-09	3.40142	2.50991e-12	4.35116	0.70588	1.01199	-0.0933854	-1.30978	0.191811
LRRC41	10489	leucine rich repeat containing 41				-1	0.000480211	0.720442	0.356738	1.04897	0.212765	0.86717	0.275312	0.618151	0.88488	0.973472	0.391115	0.817368	0.0280541	1.22677	0.424248	1.04421	0.880354	1.00632	0.000513874	0.761868	0.386841	1.16743	0.733533	0.978053	0.00118856	1.28086	---	---	---	---	---	---	---	---	---	---	---	---	1.22347e-09	0.769816	-0.119819	-1.68532	0.0935265
UQCRH	7388	ubiquinol-cytochrome c reductase hinge protein			-1		0.17951	0.91017	0.723571	0.970958	0.000743234	0.674072	0.8219	1.08201	0.33705	0.83419	0.305864	0.826775	0.888713	0.982689	0.978288	0.99556	0.192158	1.13431	0.0136878	0.534532	---	---	---	---	---	---	---	---	---	---	---	---	---	---	---	---	---	---	---	---	---	---	---
NSUN4	387338	NOP2/Sun RNA methyltransferase 4					0.0297585	1.19717	0.66615	0.976266	0.0368535	1.33189	0.346839	0.816055	0.469026	1.1612	0.2563	1.29832	0.431323	0.955921	0.0764137	0.891254	0.159807	0.926995	0.0102328	1.2675	0.459336	1.10445	0.216014	0.920621	0.347662	0.951367	0.0196774	0.821024	0.000225115	1.4487	0.745512	1.01343	0.345962	0.95764	0.0282856	1.06543	3.22235e-06	0.809984	0.293576	0.955348	-0.155291	-2.19515	0.0293335
FAAH	2166	fatty acid amide hydrolase					0.94567	0.994644	0.0437516	0.739289	0.0441665	0.848829	0.580465	1.09847	0.10786	0.674751	0.169505	0.648549	0.0022776	0.545936	0.105318	0.749304	0.00210883	0.663065	0.144319	1.1576	0.0302253	0.614152	0.577239	1.04236	1.05223e-06	0.736551	8.51477e-06	0.357102	3.78376e-08	4.63603	1.26463e-05	0.650319	2.34394e-06	0.517257	0.000416719	0.669985	1.90972e-08	0.628822	3.09998e-10	0.640996	0.0507464	0.709549	0.478832
DMBX1	127343	diencephalon/mesencephalon homeobox 1					0.0772671	0.612914	#DIV/0!	1	0.013111	0.483906	0.16279	0.7586	0.0884116	0.550008	0.0690009	0.508987	0.355918	0.954999	0.589975	0.972274	0.526488	0.972147	0.0046644	0.402708	0.658589	0.946058	0.563387	0.882936	0.0108019	1.05382	---	---	---	---	---	---	---	---	---	---	---	---	0.211858	1.00909	-0.0233822	-0.326604	0.744317
MKNK1-AS1	100507423	MKNK1 antisense RNA 1					0.571359	1.03386	0.931448	1.00759	0.373901	1.02166	0.890951	1.04384	#DIV/0!	1	#DIV/0!	1	0.366493	0.891543	0.845402	0.982488	0.846979	1.01486	---	---	---	---	---	---	---	---	---	---	---	---	---	---	---	---	---	---	---	---	0.13868	0.994117	---	---	---
KNCN	148930	kinocilin					#DIV/0!	1	#DIV/0!	1	#DIV/0!	1	#DIV/0!	1	#DIV/0!	1	#DIV/0!	1	0.355918	1.03587	#DIV/0!	1	#DIV/0!	1	0.948696	1.00381	0.222485	1.24545	---	---	---	---	---	---	---	---	---	---	---	---	---	---	---	---	0.000346087	0.940666	-0.227118	-3.25664	0.00132957
MKNK1	8569	MAPK interacting serine/threonine kinase 1					0.559125	0.984134	0.18405	1.10241	0.0390461	1.34063	0.454029	0.911932	0.261223	1.3926	0.484647	1.21679	0.46971	0.943802	0.277711	1.09741	0.650161	0.977425	0.0204562	1.19796	0.766238	0.972655	0.574113	1.04615	1.61866e-05	0.800273	0.0179863	1.18973	0.0797718	1.1293	0.336292	0.964768	0.0637798	1.1517	0.110824	0.914833	0.000201448	0.87249	1.57601e-05	1.21605	-0.112392	-1.57948	0.115846
MOB3C	148932	MOB kinase activator 3C			1		0.0137108	1.39771	0.272332	1.07841	0.000781666	2.51628	0.05297	0.558238	0.000360238	2.56661	0.00178367	1.71652	0.0727925	0.841223	2.19826e-05	3.41556	1.26367e-06	1.84792	3.01058e-08	2.4359	0.417282	1.40769	0.198625	0.905377	0.015582	1.39183	0.114988	1.34002	0.00118935	0.562973	0.316492	1.10014	0.054189	1.25837	0.22711	1.13272	1.75827e-07	1.71898	1.65042e-19	1.64314	0.404006	6.16737	3.9254e-09
ATPAF1	64756	ATP synthase mitochondrial F1 complex assembly factor 1					0.796384	1.0141	0.0382468	0.818088	0.00754076	0.828667	0.946917	1.01005	0.314333	0.817461	0.22815	1.2889	0.86516	0.990008	0.285505	0.906418	0.894362	1.00833	0.0288738	0.849648	0.530593	0.952638	0.27809	0.831304	0.0447437	0.863359	---	---	---	---	---	---	---	---	---	---	---	---	8.00533e-06	0.866796	0.108233	1.52033	0.130049
TEX38	374973	testis expressed 38					0.677126	1.01065	0.373901	1.03258	#DIV/0!	1	#DIV/0!	1	#DIV/0!	1	#DIV/0!	1	#DIV/0!	1	0.355918	1.03587	0.446813	1.01811	---	---	0.250455	0.864537	---	---	0.455593	0.987251	---	---	---	---	---	---	---	---	---	---	---	---	0.270667	0.998659	---	---	---
EFCAB14-AS1	100130197	EFCAB14 antisense RNA 1					#DIV/0!	1	0.789371	0.960225	#DIV/0!	1	0.42265	1.24742	#DIV/0!	1	#DIV/0!	1	0.309225	1.07433	0.858548	1.00627	0.0957481	1.09642	---	---	---	---	---	---	---	---	---	---	---	---	---	---	---	---	---	---	---	---	#DIV/0!	1	---	---	---
EFCAB14	9813	EF-hand calcium binding domain 14					0.438636	1.04579	0.241463	0.89964	0.12931	0.830843	0.0624025	1.2388	0.408254	1.72692	0.326988	1.94147	0.0196227	1.13491	0.296309	0.853039	0.0179211	1.22271	---	---	0.386331	0.771997	0.00753451	0.797066	0.622404	0.939485	0.0435696	0.783902	0.0342883	0.729333	0.188879	1.16833	0.713477	0.951911	0.0637077	0.895073	0.0673617	1.06535	0.000110378	0.903828	0.076711	1.07438	0.283981
CYP4B1	1580	cytochrome P450 family 4 subfamily B member 1					#DIV/0!	1	0.0553231	0.723626	0.00260156	1.23754	0.42265	1.06534	0.841544	1.01376	0.373901	0.962751	0.866034	1.08846	0.137453	1.89049	0.770071	1.07834	0.380605	1.11845	0.53327	0.952638	0.000187589	0.502578	0.000414852	0.724989	0.0622949	0.71634	0.00423666	1.74161	1.2414e-10	0.523262	1.83086e-07	0.466344	1.05037e-07	0.562122	0.016543	0.897802	6.14333e-05	0.6594	0.0017044	0.0238006	0.981036
CYP4Z2P	163720	cytochrome P450 family 4 subfamily Z member 2, pseudogene					#DIV/0!	1	#DIV/0!	1	#DIV/0!	1	#DIV/0!	1	#DIV/0!	1	#DIV/0!	1	#DIV/0!	1	#DIV/0!	1	#DIV/0!	1	0.992167	0.99972	---	---	---	---	---	---	---	---	---	---	---	---	---	---	---	---	---	---	0.235369	1.00219	---	---	---
CYP4A11	1579	cytochrome P450 family 4 subfamily A member 11					#DIV/0!	1	#DIV/0!	1	0.373901	0.975132	#DIV/0!	1	#DIV/0!	1	#DIV/0!	1	#DIV/0!	1	#DIV/0!	1	#DIV/0!	1	#DIV/0!	1	0.483857	0.899171	---	---	0.961297	0.999592	---	---	---	---	---	---	---	---	---	---	---	---	---	---	---	---	---
CYP4X1	260293	cytochrome P450 family 4 subfamily X member 1					0.0773704	1.05162	0.686009	0.965519	0.632702	0.947368	0.42265	1.06534	0.373901	1.03082	0.373901	1.02359	0.231676	1.21798	0.34098	1.08801	0.977815	1.0036	0.398847	0.957603	0.147607	0.872564	0.297736	1.4699	0.028154	1.07184	---	---	---	---	---	---	---	---	---	---	---	---	0.000165044	0.857972	-0.249137	-3.59228	0.000414957
CYP4Z1	199974	cytochrome P450 family 4 subfamily Z member 1					#DIV/0!	1	0.373901	1.03258	#DIV/0!	1	0.42265	0.884238	#DIV/0!	1	#DIV/0!	1	0.355918	1.00954	0.166731	1.05461	#DIV/0!	1	0.207078	1.14275	---	---	---	---	---	---	---	---	---	---	---	---	---	---	---	---	---	---	0.358978	0.990352	-0.234896	-3.37456	0.000891989
CYP4A22	284541	cytochrome P450 family 4 subfamily A member 22					#DIV/0!	1	#DIV/0!	1	#DIV/0!	1	0.990442	0.998779	#DIV/0!	1	#DIV/0!	1	0.355918	1.03587	#DIV/0!	1	#DIV/0!	1	---	---	0.360182	0.715323	0.0899591	0.750631	0.448207	0.968087	---	---	---	---	---	---	---	---	---	---	---	---	0.200758	1.007	-0.262421	-3.7976	0.00019507
LINC00853	100874253	long intergenic non-protein coding RNA 853			1		0.115225	1.16063	0.419124	0.91807	0.00621556	1.94005	0.676895	1.23559	0.614394	0.82066	0.462445	0.742926	0.1367	0.901127	0.521803	0.953728	0.268189	1.06395	---	---	---	---	---	---	---	---	---	---	---	---	---	---	---	---	---	---	---	---	0.593791	0.995233	---	---	---
PDZK1IP1	10158	PDZK1 interacting protein 1	1				0.000104856	3.25007	0.000726686	4.17042	0.0015078	1.64337	0.50363	0.788652	0.010519	4.453	0.241015	0.623507	0.262753	2.24175	0.13089	3.31118	0.593696	1.19315	0.000130247	0.423185	0.0333307	0.328356	0.0290235	0.816765	2.05208e-07	0.592572	0.137099	0.875723	0.897992	1.01049	0.264883	1.08181	1.54361e-06	0.366012	0.685128	0.981233	7.11604e-07	0.65543	6.90552e-13	0.47258	0.0535278	0.748549	0.455031
TAL1	6886	TAL bHLH transcription factor 1, erythroid differentiation factor					0.0143074	1.1592	#DIV/0!	1	0.836929	1.02005	0.843784	1.04805	0.373901	1.05298	0.373901	1.02359	#DIV/0!	1	#DIV/0!	1	#DIV/0!	1	0.206782	1.04734	0.516822	0.884745	0.00993026	0.704897	0.015432	0.905426	0.00164255	0.746162	0.193101	1.0925	0.238228	0.898226	2.67293e-09	0.546981	1.19319e-07	0.633711	0.0177489	0.856699	1.08687e-08	0.788333	0.149811	2.11587	0.0356247
STIL	6491	STIL centriolar assembly protein		-1			0.00886296	0.738312	0.203051	1.09764	0.407977	1.09644	0.1607	1.40292	0.551171	1.60586	0.317661	2.2767	0.839385	0.959067	0.216314	0.655745	0.371391	0.847677	0.0127083	1.70116	0.209388	1.25992	2.76822e-05	6.39569	0.771738	1.01673	---	---	---	---	---	---	---	---	---	---	---	---	0.0301836	0.900989	-0.0269925	-0.377067	0.706534
CMPK1	51727	cytidine/uridine monophosphate kinase 1					0.0131767	1.42992	0.152703	1.13619	0.128741	1.30485	0.094226	1.30783	0.282945	1.90795	0.314002	1.81815	0.340614	1.29355	0.457179	1.19989	0.354822	1.18548	1.85042e-05	0.815162	0.0326491	1.7211	0.00147512	1.29662	0.00274091	1.24279	0.000177814	1.78615	1.74899e-05	0.480197	0.0704237	1.10467	3.89881e-06	1.53568	0.0310887	1.18919	7.9188e-06	1.2702	8.81463e-07	0.761569	-0.00980622	-0.136943	0.891217
FOXE3	2301	forkhead box E3					0.677126	1.01065	0.20428	0.952949	0.538178	1.06156	#DIV/0!	1	0.578637	0.949972	0.263043	0.917419	0.355918	1.12295	0.227146	1.08769	0.446813	1.01811	0.289211	0.990279	0.357363	0.876606	0.0605498	1.61645	0.388452	1.04119	---	---	---	---	---	---	---	---	---	---	---	---	0.419288	1.00494	---	---	---
FOXD2-AS1	84793	FOXD2 adjacent opposite strand RNA 1					0.98507	1.00191	0.932845	0.978662	0.20224	1.11029	0.434838	1.39152	0.00310101	0.692144	0.0102266	0.662956	0.793725	0.926038	0.364308	0.79902	0.647449	0.897772	---	---	---	---	---	---	---	---	---	---	---	---	---	---	---	---	---	---	---	---	0.00736762	0.936787	---	---	---
FOXD2	2306	forkhead box D2					0.211782	0.825117	0.219944	0.916632	0.606133	0.964913	0.0157277	0.642659	0.00937285	0.53202	0.00409873	0.455605	0.0923306	0.794427	0.0396431	0.755707	0.145631	0.865035	0.0928765	0.938231	0.0742217	0.833161	---	---	0.785552	0.995366	---	---	---	---	---	---	---	---	---	---	---	---	0.22871	0.983502	-0.0123413	-0.17235	0.863341
TRABD2B	388630	TraB domain containing 2B				1	0.00186146	2.13017	0.758594	0.948146	0.0199508	1.67374	0.306001	0.838216	0.294678	1.40265	0.349843	1.3497	0.600394	1.12043	0.0812693	1.42498	0.241393	1.18095	---	---	0.0603208	0.554785	0.544222	1.06498	0.000112783	0.813518	---	---	---	---	---	---	---	---	---	---	---	---	#DIV/0!	1	---	---	---
SLC5A9	200010	solute carrier family 5 member 9					0.023055	0.926382	0.373901	1.03168	0.113143	0.72723	0.42265	1.18525	0.17109	0.792828	0.17109	0.792828	0.90482	0.992538	0.589975	0.972274	0.826708	0.989642	0.555089	0.983784	0.348799	1.15136	---	---	0.40378	1.08121	0.000428544	1.49396	0.647134	0.963469	0.867193	1.02767	0.445931	1.05195	0.367443	1.06735	0.000511732	1.06968	0.395682	0.958267	-0.0888112	-1.2451	0.214589
SPATA6	54558	spermatogenesis associated 6					0.0156191	1.40801	0.0397151	0.719185	0.69738	0.963227	0.968072	1.00768	0.545315	0.832727	0.346376	1.30424	0.91106	0.98418	0.200058	0.851308	0.173072	0.828147	0.167509	0.901789	0.814222	0.954842	0.737333	0.97707	0.9453	1.00375	---	---	---	---	---	---	---	---	---	---	---	---	0.000924827	0.852991	-0.11521	-1.6196	0.106934
AGBL4	84871	ATP/GTP binding protein like 4					0.373901	1.02082	#DIV/0!	1	0.116208	1.04312	#DIV/0!	1	#DIV/0!	1	#DIV/0!	1	#DIV/0!	1	0.355918	1.01809	#DIV/0!	1	0.0669681	1.02985	0.0491383	0.848704	---	---	0.0520438	1.03151	---	---	---	---	---	---	---	---	---	---	---	---	0.0946716	0.982287	-0.11076	-1.55626	0.121268
BEND5	79656	BEN domain containing 5					0.373901	1.03914	0.199788	1.04419	0.994682	0.999162	0.42265	0.884238	0.373901	0.962751	0.373901	0.962751	0.355918	1.04524	0.139375	1.06325	0.164886	1.06563	0.0872735	1.25021	0.0117514	0.561231	0.788159	0.965023	0.1798	0.884802	---	---	---	---	---	---	---	---	---	---	---	---	0.0134122	0.865031	-0.121687	-1.71198	0.0884897
ELAVL4	1996	ELAV like RNA binding protein 4					#DIV/0!	1	#DIV/0!	1	#DIV/0!	1	#DIV/0!	1	#DIV/0!	1	#DIV/0!	1	#DIV/0!	1	#DIV/0!	1	#DIV/0!	1	0.118477	1.022	0.159839	1.26284	---	---	0.253484	1.02863	---	---	---	---	---	---	---	---	---	---	---	---	0.533557	0.978299	---	---	---
DMRTA2	63950	DMRT like family A2		-1			0.00169682	0.663286	0.760623	0.937894	0.982117	0.9961	0.0911431	0.637928	0.0778555	1.28247	0.22598	1.28366	0.0152294	0.61667	0.00480176	2.21972	0.80444	0.962616	0.00142661	0.926814	0.524385	1.05458	---	---	0.142193	1.0223	---	---	---	---	---	---	---	---	---	---	---	---	1.73309e-05	0.803608	-0.0138874	-0.193946	0.84642
FAF1	11124	Fas associated factor 1					0.0845384	1.0982	0.141275	0.931407	0.00547042	0.801903	0.125816	1.21021	0.0208908	0.760563	0.364694	1.09754	0.836725	1.00879	0.904757	0.990268	0.0182896	0.875318	0.300297	1.09205	0.0472098	1.30435	0.0377266	0.781183	0.058904	1.12313	---	---	---	---	---	---	---	---	---	---	---	---	1.12777e-06	0.805052	0.0291475	0.407196	0.684311
CDKN2C	1031	cyclin dependent kinase inhibitor 2C				-1	0.000613858	0.224235	0.114923	0.631739	0.000336561	0.424141	0.0803159	0.460858	0.020642	0.633342	0.127789	0.74253	0.153942	0.64292	0.0541395	2.20006	0.0382262	0.605456	0.00826854	1.80214	0.0250467	0.314253	0.0020318	1.43745	1.09946e-06	0.526564	0.000297239	0.474243	0.502646	1.11672	0.13843	0.824034	4.51436e-05	0.456449	0.0256696	0.752217	3.27192e-05	0.595513	5.18534e-11	0.751158	-0.0827264	-1.15918	0.247798
RNF11	26994	ring finger protein 11					0.0757232	1.32744	0.0468889	0.806962	0.187726	1.34523	0.963091	0.992412	0.265934	4.00196	0.325384	3.32818	0.216831	1.37687	0.203619	1.39209	0.151624	1.34754	0.00124755	0.815962	0.370508	1.21982	0.000806986	0.829998	0.533689	0.97084	0.0454777	0.770712	0.00135498	1.53364	0.0050574	0.88135	0.0168491	0.780988	0.252418	0.859416	0.473915	1.03604	0.689901	0.981461	-0.108132	-1.51889	0.13041
TTC39A	22996	tetratricopeptide repeat domain 39A		1			0.000335704	1.43352	0.0900784	0.917467	0.257676	0.938953	0.380315	0.785265	0.658611	0.911688	0.92029	1.02032	0.36921	0.769172	0.458859	0.854307	0.267531	0.86056	3.77587e-05	0.703796	0.396353	0.844791	0.220886	0.893868	0.495786	1.05076	0.0377417	0.854913	0.00207621	1.34167	0.0195374	1.15075	4.54162e-06	0.633301	0.864448	0.993013	2.2427e-05	0.684776	2.4315e-10	0.666853	-0.200679	-2.86052	0.00469042
EPS15	2060	epidermal growth factor receptor pathway substrate 15				1	0.00197593	1.73284	0.422719	0.940204	0.0421317	1.64263	0.0758821	1.26492	0.274065	2.30106	0.225257	2.59821	0.0656056	1.19818	0.385644	0.877698	0.0238745	1.2497	0.912045	0.993582	0.14852	0.825496	0.00638493	0.792654	0.167706	1.10731	---	---	---	---	---	---	---	---	---	---	---	---	0.75146	1.01018	0.181696	2.5802	0.0106095
OSBPL9	114883	oxysterol binding protein like 9					0.0239238	0.907965	0.191938	0.87941	0.558352	1.0601	0.468142	1.21239	0.508411	1.49063	0.276765	2.01952	0.598759	0.958197	0.019874	0.712858	0.533465	0.954318	0.307498	0.893066	0.671893	1.16473	0.5967	0.963375	3.06259e-06	1.20007	---	---	---	---	---	---	---	---	---	---	---	---	0.325466	1.0293	-0.288814	-4.21259	3.85574e-05
RAB3B	5865	RAB3B, member RAS oncogene family		1			0.000836795	1.88519	0.690158	0.952293	0.314917	0.855349	0.706675	1.09279	0.0468221	3.82166	0.0844426	2.91746	0.792559	1.09428	0.103213	0.607867	0.00925549	1.83094	0.0940001	0.968168	0.0269007	1.6358	0.0324068	0.686343	0.359117	1.02491	---	---	---	---	---	---	---	---	---	---	---	---	0.0039714	0.913755	-0.275749	-4.00594	8.78143e-05
TXNDC12	51060	thioredoxin domain containing 12			-1		0.907964	0.995149	0.537229	0.934453	0.00892417	0.787782	0.0210764	1.4427	0.792815	1.07168	0.213494	1.4259	0.0868613	0.909305	0.00984891	0.840362	0.009397	0.837556	0.00292156	0.764425	0.454538	0.907519	0.582591	1.04355	0.0216157	0.932131	0.0816182	0.811595	0.00148764	1.60962	0.484478	1.05425	0.197566	1.19746	0.968828	0.992318	0.0214025	0.871054	0.0159238	1.07297	0.0582288	0.814503	0.41635
BTF3L4	91408	basic transcription factor 3 like 4				1	0.000307999	2.0369	0.346617	0.862089	0.0220933	1.45033	0.0692019	1.30286	0.725868	1.11843	0.234501	1.50045	0.880693	0.969396	0.361646	0.803025	0.697116	1.06126	0.00192225	0.887703	0.726229	0.926588	4.06995e-07	0.737141	0.357853	0.921893	---	---	---	---	---	---	---	---	---	---	---	---	0.0933218	0.932836	0.00625779	0.087387	0.930454
ZFYVE9	9372	zinc finger FYVE-type containing 9		1			0.00465254	1.37384	0.353073	0.949617	0.774121	0.977635	0.725619	1.05415	0.377308	1.57071	0.287056	1.73409	0.000610505	1.4385	0.467042	0.900479	0.229506	1.13041	0.89024	0.980898	0.808451	1.06191	0.0152061	0.767869	0.264783	1.04655	---	---	---	---	---	---	---	---	---	---	---	---	1.14779e-07	0.797512	-0.247845	-3.57243	0.000445608
CC2D1B	200014	coiled-coil and C2 domain containing 1B					0.142013	0.925362	0.743066	1.01148	0.089393	1.15188	0.327748	0.855895	0.298723	1.27345	0.914177	0.975677	0.00787018	0.695212	0.0892999	0.725348	4.89375e-06	0.714039	0.0804018	1.20115	0.128332	0.768438	0.049212	0.854217	0.00769157	0.905474	---	---	---	---	---	---	---	---	---	---	---	---	0.000170847	1.13509	0.0172087	0.240342	0.810317
ORC1	4998	origin recognition complex subunit 1				-1	1.36765e-05	0.324705	0.333323	0.852431	4.82181e-05	0.492842	0.159916	1.10856	0.0411571	0.561833	0.770335	1.06313	0.440883	0.724005	0.0413839	0.393822	0.157714	0.643786	0.133759	1.25561	0.103653	1.10701	0.0182335	3.01516	0.00530404	1.10762	---	---	---	---	---	---	---	---	---	---	---	---	4.49958e-07	0.808538	-0.0470603	-0.65789	0.511385
PRPF38A	84950	pre-mRNA processing factor 38A					0.00795015	0.775493	0.19872	0.893576	0.0130247	0.819192	0.478328	1.15811	0.41013	1.29295	0.201406	1.55008	0.755625	1.02415	0.00220818	0.682154	0.000513198	0.7896	0.000537549	1.26326	0.17206	1.4406	0.0026761	0.778237	0.000213799	1.33983	0.101209	1.2117	0.523117	0.938496	0.000596144	1.22526	4.81956e-06	1.98218	0.000369363	1.61105	1.96445e-08	1.46896	0.00263583	0.927614	0.195511	2.78389	0.00590004
GPX7	2882	glutathione peroxidase 7					#DIV/0!	1	0.206729	1.15695	0.245589	0.814066	0.724856	1.05649	#DIV/0!	1	#DIV/0!	1	0.0844215	0.789173	0.635365	0.938935	0.00781483	0.653572	0.271129	0.971646	0.636611	0.808508	0.0534547	1.17972	0.151508	0.885439	0.667688	0.965535	0.00136411	0.693127	0.00275281	1.26388	0.0998708	1.08983	0.450845	1.04265	0.00331704	0.849485	4.34584e-12	0.669344	-0.0505099	-0.706234	0.480886
ZYG11B	79699	zyg-11 family member B, cell cycle regulator					0.0218188	1.32485	0.157555	0.884841	0.193377	1.29576	0.53168	1.09434	0.749836	1.21235	0.43659	1.62552	0.146111	1.36296	0.497237	0.856736	0.169462	1.27112	0.532562	1.07045	0.130257	0.726986	0.000265762	0.778148	0.0315025	0.840887	0.304958	1.1599	0.85894	1.02545	0.326381	0.915512	0.327511	1.07298	0.727212	0.964787	0.873511	0.976602	0.0240443	0.891119	-0.269971	-3.91533	0.000124749
ZYG11A	440590	zyg-11 family member A, cell cycle regulator					0.338419	1.08433	0.923457	1.0044	0.664242	0.97781	0.694711	0.916373	0.223699	1.52796	0.134318	1.67962	0.0136611	0.742188	0.0041744	0.710704	0.000477957	0.698737	0.43673	1.03771	0.354426	1.05214	---	---	0.888134	1.00135	---	---	---	---	---	---	---	---	---	---	---	---	1.67005e-05	0.887359	-0.00268663	-0.0375168	0.970111
ECHDC2	55268	enoyl-CoA hydratase domain containing 2					0.124952	1.18822	0.818647	0.968228	0.00862984	0.714598	0.313777	0.694171	0.0470282	0.535794	0.0286103	0.519848	0.00694586	0.704627	0.102897	0.807101	0.000289297	0.717268	0.0362802	0.863077	0.0137129	0.332171	9.82563e-05	0.700366	1.36935e-07	0.556598	0.000233842	0.541287	0.000439577	1.86523	3.52625e-06	0.584032	0.00685402	0.659953	7.74792e-05	0.584521	5.18309e-06	0.749277	3.7008e-14	0.610833	-0.291765	-4.25961	3.18349e-05
SCP2	6342	sterol carrier protein 2					0.903196	0.991726	0.0230021	0.737442	0.0321176	0.787087	0.386969	0.89638	0.796017	1.23866	0.527181	1.70688	0.981346	0.995108	0.93987	0.987028	0.576475	1.07089	9.29961e-07	0.593478	0.0238287	0.558644	0.00084543	0.817188	6.52288e-07	0.705093	0.102962	1.2287	0.178408	0.842713	0.454047	1.09851	0.205551	1.14066	0.094356	1.26565	1.36108e-05	0.700164	1.11852e-09	0.742861	-0.0465597	-0.650877	0.515892
PODN	127435	podocan					0.607265	1.03111	#DIV/0!	1	#DIV/0!	1	#DIV/0!	1	0.373901	0.834915	0.373901	0.834915	#DIV/0!	1	#DIV/0!	1	#DIV/0!	1	0.274988	0.997001	0.125387	0.593231	0.977604	1.0031	0.710718	0.965116	1.26992e-05	0.39037	0.0384832	1.49416	0.0123599	1.45119	0.0606488	0.730333	0.226315	0.790869	4.92224e-07	0.452076	0.0862116	0.990946	---	---	---
SLC1A7	6512	solute carrier family 1 member 7					0.34903	0.963508	#DIV/0!	1	0.0388561	1.31514	0.42265	0.937524	0.373901	0.962751	0.373901	0.962751	0.355918	1.00954	#DIV/0!	1	#DIV/0!	1	0.443069	1.0037	0.147441	1.17283	---	---	0.00314868	1.03837	0.0711388	1.39084	0.167532	1.20845	0.634164	1.05524	0.790196	1.03015	0.0764908	1.19461	0.243886	1.09851	0.239767	0.993586	---	---	---
CPT2	1376	carnitine palmitoyltransferase 2					0.0132996	0.852197	0.038693	0.835192	0.254392	1.03663	0.736268	1.05739	0.667386	1.12048	0.746386	1.08819	0.0800473	0.799509	0.0115924	0.658678	0.00376478	0.754283	0.492314	1.03116	0.565723	1.19196	0.067027	0.897359	0.104361	0.951862	0.426147	0.91636	5.06161e-05	1.67703	0.263791	0.897113	0.975021	1.00416	0.720174	0.962158	0.00115196	0.859425	8.11146e-07	0.835589	-0.105074	-1.47545	0.141705
C1orf123	NA	NA					0.410267	1.05884	0.960713	0.997147	0.0592332	0.917551	0.135534	1.14693	0.00810717	0.444944	0.119268	0.718468	0.00407841	0.727537	0.0145435	0.686889	0.000704618	0.689294	---	---	---	---	---	---	---	---	0.0678676	0.851412	0.429662	0.923056	0.0562798	1.10277	0.959458	0.993632	0.0313781	1.14576	0.795055	0.98459	---	---	---	---	---
MAGOH	4116	mago homolog, exon junction complex subunit					0.591111	1.08995	0.81181	0.977513	0.697158	0.972389	0.536831	0.85326	0.273143	1.18467	0.0405995	1.36838	0.225364	0.878969	0.0535221	0.807985	0.0836635	1.14786	0.0861525	0.73034	0.814902	1.05458	0.0146566	1.13637	0.862518	0.986217	0.393644	1.12881	0.256345	0.870695	0.174183	1.10686	0.00830826	1.41032	0.19197	1.1679	0.0132342	1.17563	---	---	---	---	---
LOC100507564	100507564	uncharacterized LOC100507564					0.0255981	1.46507	0.158609	0.787044	0.058895	1.37141	0.189976	2.17716	0.0324884	0.745849	0.515179	0.928689	0.825182	1.01796	0.628668	0.953743	0.546079	0.950757	---	---	---	---	---	---	---	---	---	---	---	---	---	---	---	---	---	---	---	---	0.0207228	0.970918	---	---	---
LRP8	7804	LDL receptor related protein 8				-1	0.00131039	0.708824	0.192798	1.12908	0.000844947	0.56176	0.0477173	1.22807	0.158259	2.42131	0.252005	1.98276	0.841996	1.03358	0.0184774	0.59791	0.8241	0.981823	0.116336	0.744574	0.0070038	1.28937	0.568948	1.37082	0.0500463	1.14224	2.31896e-05	5.8646	0.00590549	0.314771	0.922661	0.99182	1.10129e-11	4.92866	0.00544438	1.5276	0.17398	1.213	2.85646e-07	0.751132	-0.0774322	-1.08454	0.279465
GLIS1	148979	GLIS family zinc finger 1					#DIV/0!	1	0.373901	0.969466	#DIV/0!	1	0.42265	0.937524	0.373901	0.930957	0.373901	0.930957	0.979553	0.998614	0.514406	1.05103	0.241504	0.963302	0.123167	1.05389	0.162079	0.850667	0.989104	1.00182	0.135317	1.06949	0.000899267	1.67914	0.428165	1.10458	0.392345	1.07113	0.0479397	1.18444	0.98932	0.998647	0.000511732	1.06968	0.257061	1.00512	---	---	---
YIPF1	54432	Yip1 domain family member 1			-1		0.574474	1.04618	0.875835	0.985966	0.00374763	0.762498	0.144737	1.31455	0.14154	1.25153	0.858681	1.03224	0.256517	0.898653	0.76078	1.02351	0.747512	1.01557	0.00136659	0.679381	0.137932	0.703847	0.116831	1.14714	0.937384	1.00901	0.289434	1.11098	1.99959e-05	1.65189	0.0444559	1.1373	0.0483161	1.29683	0.61409	1.06097	0.459314	1.04594	2.86351e-13	1.32689	-0.0411141	-0.574613	0.566215
DIO1	1733	iodothyronine deiodinase 1					#DIV/0!	1	0.549016	0.972208	#DIV/0!	1	#DIV/0!	1	#DIV/0!	1	#DIV/0!	1	0.355918	1.03587	0.355918	1.02703	0.249985	1.02926	0.207078	1.01575	0.844963	0.981686	0.812965	1.02717	0.949784	1.00175	---	---	---	---	---	---	---	---	---	---	---	---	0.880806	0.99839	0.055189	0.771848	0.441139
HSPB11	51668	heat shock protein family B (small) member 11			-1		0.180388	0.913199	0.124643	0.792327	0.000168925	0.555493	0.325923	1.42424	0.143201	0.895937	0.0356767	1.38433	0.0273856	0.693419	0.29998	0.789765	0.121929	1.17325	0.0129501	0.656727	0.966404	0.981686	0.925942	1.00431	3.7293e-06	0.815466	---	---	---	---	---	---	---	---	---	---	---	---	0.216856	0.944878	0.101544	1.42535	0.155656
LRRC42	115353	leucine rich repeat containing 42				1	0.0199143	1.37354	0.420415	0.903499	0.00385666	1.32832	0.523222	1.09116	0.811173	1.06646	0.459762	1.21125	0.442754	1.09002	0.947731	1.00658	0.403187	1.05464	0.220851	0.893751	0.615476	1.10701	0.688276	0.969781	0.934595	1.01041	---	---	---	---	---	---	---	---	---	---	---	---	0.0101092	0.916937	0.113536	1.59577	0.11216
LDLRAD1	388633	low density lipoprotein receptor class A domain containing 1					0.686414	0.990077	0.369477	0.801819	0.977819	1.00507	0.42265	1.12689	0.373901	0.962751	0.812313	0.988364	0.371333	0.93416	0.361813	0.937907	0.457098	1.04892	0.230836	1.05326	0.0600876	0.629961	0.109533	0.890008	0.161001	0.919627	0.184951	0.809309	0.0018805	1.70911	0.793114	1.02015	6.20713e-08	0.436307	0.249905	0.86581	0.0119913	0.704204	0.0140721	0.850284	-0.048621	-0.67976	0.497463
TMEM59	9528	transmembrane protein 59					0.0176926	1.21468	0.141924	0.837825	0.0259101	0.841783	0.175458	1.17887	0.356678	1.29104	0.646093	1.12965	0.24017	1.24494	0.173244	1.26214	0.135228	1.1953	6.92834e-07	0.531077	0.0126911	0.521233	0.00695157	0.843556	4.3953e-05	0.743943	0.0479599	0.904484	0.000465097	1.23868	4.83994e-08	0.734549	2.20049e-05	0.764134	0.00062373	0.818899	0.000753883	0.896043	2.72472e-07	1.18625	-0.105729	-1.48475	0.139225
TCEANC2	127428	transcription elongation factor A N-terminal and central domain containing 2					0.919651	1.00601	0.210832	0.84345	0.00149452	1.34828	0.639016	0.907295	0.771196	1.14281	0.344828	1.5497	0.0563536	0.804231	0.430455	0.900366	0.319531	0.887242	0.133867	1.08976	0.0760714	0.51883	8.22405e-05	1.37887	5.92196e-05	0.754514	0.00749531	1.4955	0.284494	0.828395	0.661312	0.951845	0.00071671	1.66569	0.731448	0.932415	0.0312032	1.3201	0.0126982	0.917088	-0.277691	-4.0365	7.79017e-05
CDCP2	200008	CUB domain containing protein 2					#DIV/0!	1	#DIV/0!	1	0.962456	0.998474	#DIV/0!	1	#DIV/0!	1	#DIV/0!	1	#DIV/0!	1	#DIV/0!	1	#DIV/0!	1	0.411598	1.00432	0.668326	0.97041	---	---	0.36158	1.01204	---	---	---	---	---	---	---	---	---	---	---	---	0.664705	0.998962	---	---	---
CYB5RL	606495	cytochrome b5 reductase like				-1	0.000103828	0.555409	0.834255	1.03112	0.1369	0.715902	0.907342	0.983962	0.530308	0.769674	0.91606	0.957176	0.802426	1.04934	0.208665	0.743458	0.250991	0.84988	0.723665	0.963238	0.0801953	0.757858	0.00972282	0.915743	0.000336618	0.793055	---	---	---	---	---	---	---	---	---	---	---	---	0.000583655	0.903586	-0.17131	-2.42811	0.0160855
MRPL37	51253	mitochondrial ribosomal protein L37				-1	0.00450186	0.771471	0.363618	1.07567	0.000348162	0.581794	0.112552	1.32953	0.0471531	0.609215	0.171263	0.737209	0.913258	1.01265	0.43835	0.920095	0.0196847	0.865566	0.00146422	0.713548	0.14149	1.27751	0.0242674	1.12264	0.0275377	1.16082	---	---	---	---	---	---	---	---	---	---	---	---	0.000274361	0.817183	0.0680325	0.952228	0.34216
SSBP3	23648	single stranded DNA binding protein 3					0.017726	0.748494	0.429153	0.92233	0.648133	1.04695	0.0487712	0.555078	0.992702	1.00392	0.951951	0.974027	0.0219441	0.712409	0.0397704	0.765428	0.000584149	0.686544	0.64474	1.04222	0.0116607	0.502316	0.000279402	0.832566	2.12234e-05	0.66601	---	---	---	---	---	---	---	---	---	---	---	---	9.13094e-13	0.73257	0.0872566	1.22314	0.222754
ACOT11	26027	acyl-CoA thioesterase 11		-1			0.00365	0.471368	0.807101	1.02955	0.229967	0.814434	0.257293	0.746472	0.163058	0.719516	0.0564246	0.58194	0.693775	1.02891	0.616374	0.903262	0.0174073	0.799503	0.491091	0.951701	0.0432338	0.399611	0.012094	0.818667	0.00152826	0.799493	8.60099e-05	0.669979	6.8362e-08	1.96768	0.387174	1.09581	3.07544e-05	0.776806	7.2911e-05	0.711778	2.05604e-08	0.618959	8.34019e-14	0.631624	-0.21163	-3.02374	0.0028325
FAM151A	338094	family with sequence similarity 151 member A					0.373901	1.02082	0.401716	0.90933	0.0294038	1.16569	0.707996	0.942011	#DIV/0!	1	#DIV/0!	1	0.180909	0.885856	0.246234	0.888762	0.309391	0.918073	#DIV/0!	1	0.343112	1.19748	0.739653	1.04681	0.125623	1.03314	---	---	---	---	---	---	---	---	---	---	---	---	0.969063	0.999887	-0.154523	-2.18402	0.0301539
MROH7	374977	maestro heat like repeat family member 7					#DIV/0!	1	#DIV/0!	1	0.220003	1.09909	#DIV/0!	1	#DIV/0!	1	#DIV/0!	1	#DIV/0!	1	#DIV/0!	1	#DIV/0!	1	---	---	0.33563	1.08925	---	---	0.26482	1.01786	---	---	---	---	---	---	---	---	---	---	---	---	6.52964e-05	0.892336	-0.0929179	-1.30317	0.194055
TTC4	7268	tetratricopeptide repeat domain 4					0.0645561	0.786432	0.117617	0.82778	0.405239	1.19784	0.667854	0.765905	0.241567	1.48721	0.857649	1.03886	0.0979343	1.30934	0.048291	1.28172	0.0786459	1.25318	0.636629	0.973802	0.823977	1.06437	0.44853	1.02195	0.000253404	0.860242	---	---	---	---	---	---	---	---	---	---	---	---	0.00682348	0.956837	0.0105135	0.146822	0.883425
PARS2	25973	prolyl-tRNA synthetase 2, mitochondrial					0.407198	1.10952	0.273856	1.16054	0.245624	1.04816	0.806278	0.942031	0.0726475	0.691488	0.836999	1.02479	0.922578	1.00767	0.00839951	0.710075	0.0137677	0.833477	0.0778624	0.818313	0.178931	1.15402	0.153625	1.083	0.282725	1.05431	0.295844	0.886701	0.238527	1.18533	0.152184	0.810151	0.0603093	1.2849	0.640191	1.05222	0.703842	0.956406	1.82283e-07	0.83517	0.0675581	0.945558	0.345544
TTC22	55001	tetratricopeptide repeat domain 22					#DIV/0!	1	0.263712	1.20126	0.217432	0.857821	#DIV/0!	1	#DIV/0!	1	#DIV/0!	1	0.482448	0.937838	0.92233	1.01073	0.00546467	0.798047	0.556125	0.935324	0.706315	0.905425	0.101891	0.903006	2.85539e-05	1.1775	0.00171223	2.10824	0.0142533	0.580323	0.0321289	1.38952	0.0136869	1.17007	0.725589	0.977059	0.0205449	1.05849	2.56569e-14	0.498601	-0.116648	-1.64009	0.102598
DHCR24	1718	24-dehydrocholesterol reductase				-1	5.57304e-06	0.241382	0.104827	0.935023	3.87182e-05	0.394462	0.620542	0.863514	0.248762	1.53246	0.298628	0.681331	0.236055	0.916096	0.0216118	0.595663	0.0151711	0.837702	0.00512627	0.569196	0.0636807	0.754364	0.0024909	0.697099	0.66109	0.956803	2.98857e-05	0.586325	0.27284	0.842269	0.839832	0.967543	0.000721717	0.607566	0.131012	0.821222	0.290802	0.907576	5.12344e-09	0.640694	-0.0552559	-0.772787	0.440584
TMEM61	199964	transmembrane protein 61					0.727644	1.02762	0.696872	1.0464	0.633043	1.09571	0.787579	0.918863	0.809839	1.01869	0.686404	0.961784	0.626147	0.914456	0.384884	0.841495	0.216197	0.836796	0.00199655	0.687909	---	---	---	---	---	---	---	---	---	---	---	---	---	---	---	---	---	---	0.0378356	0.968382	0.0916066	1.28462	0.20045
BSND	7809	barttin CLCNK type accessory beta subunit					#DIV/0!	1	#DIV/0!	1	0.373901	1.02166	#DIV/0!	1	#DIV/0!	1	#DIV/0!	1	0.355918	1.02786	0.355918	1.02232	0.253162	1.03031	0.232572	1.01292	0.6487	0.950439	0.905273	1.03088	0.0277903	1.05571	---	---	---	---	---	---	---	---	---	---	---	---	0.0053581	0.97488	0.0798272	1.11829	0.264817
PCSK9	255738	proprotein convertase subtilisin/kexin type 9				-1	0.000163276	0.267019	0.0249256	1.23631	0.000289124	0.309974	0.433301	0.679192	0.982584	0.995398	0.110765	0.624892	0.00171798	0.645021	0.00842889	0.579693	0.719347	1.02594	0.00144967	0.44343	0.342921	0.884745	---	---	0.0164976	1.0334	---	---	---	---	---	---	---	---	---	---	---	---	0.0547981	0.975444	-0.0497018	-0.694906	0.487941
USP24	23358	ubiquitin specific peptidase 24					0.0113036	1.25988	0.432159	0.943643	0.0452508	1.30263	0.745196	1.05065	0.498599	1.57123	0.290422	2.09243	0.00816173	1.30096	0.183783	0.760479	0.896917	0.988159	0.148574	1.28429	0.0912048	0.710382	0.683416	0.943043	0.13508	0.875224	---	---	---	---	---	---	---	---	---	---	---	---	9.66688e-10	0.768006	-0.164033	-2.32205	0.0212626
LOC100507634	100507634	uncharacterized LOC100507634					0.575083	0.943281	0.0453627	0.735446	0.016008	1.36098	0.542324	1.20845	0.628938	1.06467	0.790153	1.01345	0.144693	1.39988	0.992266	1.00213	0.611986	0.925458	---	---	---	---	---	---	---	---	---	---	---	---	---	---	---	---	---	---	---	---	---	---	---	---	---
PRKAA2	5563	protein kinase AMP-activated catalytic subunit alpha 2					0.410258	1.1322	0.101972	0.778892	0.556128	1.13521	0.180425	1.27137	0.627132	1.41528	0.397182	1.86631	0.0185337	1.98472	0.555715	1.30327	0.0023406	1.5885	0.00623728	1.33599	0.0107046	0.424352	0.00237526	0.687286	0.0197066	0.730836	5.70602e-06	0.335591	0.009096	1.67127	0.00422977	0.621756	4.44832e-07	0.335942	7.02529e-08	0.481361	0.0689331	0.717988	1.9268e-06	0.802604	-0.219789	-3.14612	0.00191378
C8A	731	complement C8 alpha chain					#DIV/0!	1	#DIV/0!	1	#DIV/0!	1	#DIV/0!	1	#DIV/0!	1	#DIV/0!	1	#DIV/0!	1	#DIV/0!	1	0.120227	1.04885	#DIV/0!	1	0.323774	1.16743	---	---	0.927581	1.00091	---	---	---	---	---	---	---	---	---	---	---	---	0.0369265	0.984321	---	---	---
C8B	732	complement C8 beta chain					#DIV/0!	1	0.111188	0.82015	#DIV/0!	1	#DIV/0!	1	#DIV/0!	1	#DIV/0!	1	0.910714	0.988946	0.741821	0.966437	0.508551	0.951048	0.207078	1.00965	0.545126	0.965936	---	---	0.526088	0.994764	0.219598	1.16037	0.604607	0.946991	0.678789	0.97277	0.240345	0.894418	0.811984	1.02683	0.925716	0.991111	0.166608	0.962956	---	---	---
DAB1	1600	DAB adaptor protein 1					#DIV/0!	1	0.337372	0.936032	#DIV/0!	1	0.42265	1.12689	#DIV/0!	1	#DIV/0!	1	0.183186	1.0965	0.166731	1.05461	0.446813	1.01796	0.0308792	0.951747	0.658351	0.939523	---	---	0.990099	0.999793	---	---	---	---	---	---	---	---	---	---	---	---	0.1055	0.989853	---	---	---
OMA1	115209	OMA1 zinc metallopeptidase					0.0121106	1.14836	0.432927	0.819208	0.233909	1.18425	0.718653	1.07867	0.456987	0.799765	0.110402	1.84779	0.765972	0.943731	0.289816	0.847679	0.112094	0.731729	0.000389695	0.72076	0.403272	0.886791	0.883459	0.994197	0.0516021	0.896279	---	---	---	---	---	---	---	---	---	---	---	---	0.533521	0.973957	-0.00232944	-0.0325289	0.974084
TACSTD2	4070	tumor associated calcium signal transducer 2			-1		0.373901	1.01052	0.685341	0.95126	0.00242186	0.627669	#DIV/0!	1	#DIV/0!	1	#DIV/0!	1	0.047548	0.642998	0.120648	0.825021	0.109551	1.22279	0.105621	0.832533	0.000521064	3.68926	0.129509	0.860199	1.10832e-06	1.86733	0.023696	1.29357	0.205043	0.866921	0.0512958	1.09969	3.20521e-06	1.7672	9.32883e-07	1.51091	0.000143885	1.27103	2.19318e-15	0.401187	0.0251589	0.351436	0.72564
MYSM1	114803	Myb like, SWIRM and MPN domains 1					0.00385874	1.67945	0.0762774	0.755388	0.0554452	1.73194	0.908186	1.0584	0.219807	3.48572	0.164479	4.31872	0.16157	1.27728	0.827403	1.05617	0.271147	1.19025	2.13507e-05	1.65596	0.145072	0.795536	0.0257108	0.828178	0.428206	0.900823	---	---	---	---	---	---	---	---	---	---	---	---	0.413499	1.04123	-0.056225	-0.786383	0.432598
JUN	3725	Jun proto-oncogene, AP-1 transcription factor subunit				1	0.00113495	3.42425	0.356088	1.03206	0.00013405	5.35522	0.24206	1.25337	0.0368471	4.46303	0.048362	4.01155	0.238073	0.814206	0.00692402	2.34591	0.591221	1.07651	7.97271e-07	10.7363	0.0222523	1.6358	6.44663e-05	0.655909	0.236411	1.05226	0.174474	0.898498	0.715361	1.02475	0.0607022	0.823121	0.158951	0.914676	8.82304e-06	0.725241	0.878261	1.00806	0.00248488	1.17828	0.201989	2.87999	0.00442152
HSD52	729467	uncharacterized LOC729467					0.373901	0.982384	#DIV/0!	1	0.071272	1.17815	0.724856	1.05649	#DIV/0!	1	0.373901	1.0266	0.355918	1.03587	0.355918	1.03587	#DIV/0!	1	---	---	---	---	---	---	---	---	---	---	---	---	---	---	---	---	---	---	---	---	0.371098	1.00843	---	---	---
FGGY	55277	FGGY carbohydrate kinase domain containing					0.000339305	1.70231	0.38181	0.878696	0.00714255	0.776824	0.761788	1.15927	0.00186581	0.718022	0.527794	0.936117	0.608832	1.06538	0.255263	1.12189	0.35714	0.915772	0.00802922	0.897243	0.00146068	0.554785	0.0218289	0.844737	0.080353	0.892562	---	---	---	---	---	---	---	---	---	---	---	---	0.651968	1.01839	-0.0486025	-0.6795	0.497627
HOOK1	51361	hook microtubule tethering protein 1					0.0965283	0.759463	0.111853	0.68199	0.635045	0.8778	0.469049	1.31044	0.974406	0.978246	0.377172	1.90081	0.208497	1.38603	0.210851	0.692311	0.362982	0.882273	0.653131	0.959987	0.792123	1.04972	0.00643216	0.80164	0.805517	0.98125	---	---	---	---	---	---	---	---	---	---	---	---	6.40846e-14	0.600634	-0.114939	-1.61575	0.107766
CYP2J2	1573	cytochrome P450 family 2 subfamily J member 2			1		0.932351	0.994474	0.552015	1.03273	0.000731075	2.07494	0.0851099	0.828994	2.23419e-06	1.87619	3.20235e-07	3.55341	0.489762	1.1164	0.00010213	4.76619	0.000290048	2.96424	1.13252e-07	2.56436	0.78888	1.04972	0.00296516	0.7847	0.248335	0.934482	---	---	---	---	---	---	---	---	---	---	---	---	0.0130853	0.888373	0.12491	1.75804	0.0803093
C1orf87	127795	chromosome 1 open reading frame 87					#DIV/0!	1	#DIV/0!	1	#DIV/0!	1	#DIV/0!	1	#DIV/0!	1	#DIV/0!	1	#DIV/0!	1	#DIV/0!	1	#DIV/0!	1	0.176481	1.03313	0.930693	0.990801	---	---	---	---	---	---	---	---	---	---	---	---	---	---	---	---	0.975929	1.00132	-0.0331329	-0.46293	0.643931
NFIA	4774	nuclear factor I A					0.133437	0.890002	0.0358076	0.824598	0.0423381	0.814888	0.151644	0.671275	0.161719	0.590935	0.867893	0.950279	0.943016	1.00817	0.0194249	0.648927	0.0104518	0.799273	0.779029	0.972904	0.0726677	0.673617	0.00629203	0.742097	3.16156e-06	0.635716	2.40263e-06	0.51424	0.157736	1.17679	0.00200085	0.756709	2.71771e-07	0.421098	7.54402e-05	0.665893	6.20716e-09	0.620016	6.88016e-06	0.816544	-0.119383	-1.6791	0.0947343
MGC34796	414927	sepiapterin reductase (7,8-dihydrobiopterin:NADP+ oxidoreductase) pseudogene					#DIV/0!	1	#DIV/0!	1	#DIV/0!	1	#DIV/0!	1	#DIV/0!	1	#DIV/0!	1	0.888051	1.00738	0.355918	0.963302	0.241504	0.963302	---	---	---	---	---	---	---	---	---	---	---	---	---	---	---	---	---	---	---	---	0.252986	0.9995	---	---	---
TM2D1	83941	TM2 domain containing 1					0.020194	1.27885	0.692604	0.932902	0.298073	0.946265	0.591564	0.882486	0.250796	2.35522	0.50257	1.60427	0.242291	1.18742	0.0806578	1.26627	0.0223439	1.30324	0.16946	0.812696	0.732763	1.07674	0.468857	0.96413	0.701	0.981866	---	---	---	---	---	---	---	---	---	---	---	---	8.95499e-05	0.855042	0.0212473	0.29677	0.766958
L1TD1	54596	LINE1 type transposase domain containing 1					#DIV/0!	1	0.401373	1.19892	0.373901	1.021	0.42265	0.937524	#DIV/0!	1	#DIV/0!	1	0.639694	0.874794	0.0962711	0.526007	0.319011	0.820773	0.316224	1.00783	0.480156	0.842842	---	---	---	---	---	---	---	---	---	---	---	---	---	---	---	---	0.00952776	1.07799	---	---	---
KANK4	163782	KN motif and ankyrin repeat domains 4					0.094638	1.09909	0.190499	0.880225	0.373901	0.920035	0.920029	1.03916	0.835694	0.957499	0.149588	0.696566	0.131285	1.16749	0.0135206	0.671557	0.00563907	0.594257	#DIV/0!	1	0.00783494	0.393199	0.00190264	0.663785	0.305022	0.886713	2.27418e-07	0.26647	9.69912e-08	4.20507	5.70979e-06	0.647852	0.00439549	0.593924	9.93902e-05	0.448377	0.002702	0.786517	0.752654	0.999172	---	---	---
USP1	7398	ubiquitin specific peptidase 1					0.121157	1.19027	0.169517	0.694574	0.826207	0.959577	0.458167	1.1819	0.500855	1.80651	0.231866	3.06888	0.486855	1.10997	0.308615	0.839335	0.0856881	1.29155	0.199533	1.16785	0.0505975	1.26576	1.36272e-05	1.38801	0.00689555	1.07679	0.0209551	1.24851	2.66512e-07	0.422837	0.0291514	1.37055	0.00590823	1.41988	0.00932601	1.19728	0.0630428	1.20426	0.208913	0.949308	0.317364	4.67334	5.51727e-06
DOCK7	85440	dedicator of cytokinesis 7				1	0.00180966	1.57375	0.840221	0.986636	0.171038	1.28439	0.580897	1.12579	0.282832	2.23291	0.252648	2.35526	0.00276527	1.51553	0.761712	0.954143	0.00998288	1.38423	0.967185	1.00382	0.185106	0.874583	0.743495	0.964229	0.0372169	0.731958	---	---	---	---	---	---	---	---	---	---	---	---	0.0152087	1.15602	-0.0526975	-0.736905	0.462066
ANGPTL3	27329	angiopoietin like 3					#DIV/0!	1	#DIV/0!	1	#DIV/0!	1	#DIV/0!	1	#DIV/0!	1	#DIV/0!	1	0.160765	0.943827	0.514078	0.969342	0.0776268	0.943827	0.187875	1.01553	0.0106018	1.31646	0.634068	1.27518	0.00161492	1.12823	---	---	---	---	---	---	---	---	---	---	---	---	#DIV/0!	1	0.0676146	0.946353	0.34514
ATG4C	84938	autophagy related 4C cysteine peptidase					0.0764402	1.38588	0.787637	0.952095	0.865273	1.03739	0.103205	1.67811	0.655961	0.826918	0.223164	1.77113	0.432416	1.18795	0.60723	0.909315	0.994818	1.00093	0.00620333	0.753225	0.00502095	0.658231	0.020751	0.830024	0.00119817	0.825153	0.0340953	1.34307	0.97476	1.00401	0.884656	1.02568	0.18848	1.22312	0.497946	1.04933	0.778869	0.980866	0.0373839	0.911632	0.14809	2.09102	0.0378221
LINC00466	199899	long intergenic non-protein coding RNA 466					0.405468	1.04576	#DIV/0!	1	0.373901	0.975132	0.263747	0.691731	#DIV/0!	1	0.180673	1.16777	#DIV/0!	1	#DIV/0!	1	#DIV/0!	1	0.40708	1.00468	---	---	---	---	---	---	---	---	---	---	---	---	---	---	---	---	---	---	#DIV/0!	1	---	---	---
FOXD3	27022	forkhead box D3					0.923243	0.98737	#DIV/0!	1	0.246693	1.23263	0.0441534	0.380205	0.596837	1.18014	0.964048	1.01396	#DIV/0!	1	#DIV/0!	1	#DIV/0!	1	0.0592953	1.3784	0.361039	0.915945	0.732835	1.04923	0.112316	1.02486	---	---	---	---	---	---	---	---	---	---	---	---	0.103615	0.98548	---	---	---
ALG6	29929	ALG6 alpha-1,3-glucosyltransferase					0.00671065	1.30245	0.502487	0.825651	0.272415	0.868649	0.569935	1.12012	0.738227	0.868811	0.250315	1.66303	0.40969	1.18271	0.653265	0.904786	0.692793	0.946636	0.248788	0.920712	0.00957648	0.628507	0.626681	0.966093	8.03941e-07	0.811439	0.000813358	0.792711	2.28214e-05	1.3748	0.875397	0.992032	0.0127775	0.861656	0.837425	0.986141	3.98124e-12	0.642964	0.000711097	0.861755	0.018486	0.258188	0.796534
ITGB3BP	23421	integrin subunit beta 3 binding protein					0.282974	0.889802	0.720698	0.863283	0.173921	0.750525	0.242209	1.33641	0.163649	0.833899	0.0515633	1.30665	0.340422	0.804481	0.573064	0.884394	0.420198	0.874138	0.409183	0.925036	0.116227	0.757858	0.345261	1.29616	0.00105169	0.840443	0.931984	0.991644	0.17451	1.14851	0.00810202	1.28683	0.372988	1.05646	0.0103002	1.54607	2.03753e-07	0.586925	0.928048	0.996149	-0.0422814	-0.590955	0.555235
EFCAB7	84455	EF-hand calcium binding domain 7					0.196321	0.895973	0.00674271	0.607278	0.155254	0.780389	0.984206	0.991369	0.21635	2.24173	0.35875	1.77227	0.987352	1.00518	0.205344	0.727419	0.0824803	0.694018	0.243159	1.08627	0.772057	1.02101	0.306776	0.942513	0.00867235	0.885664	---	---	---	---	---	---	---	---	---	---	---	---	0.323589	0.964253	0.0112051	0.15648	0.875817
DLEU2L	79469	deleted in lymphocytic leukemia 2 like					0.0336491	1.10901	0.0442425	0.879042	0.943658	1.00642	0.870169	0.949588	0.780671	1.03182	0.830687	1.02411	0.431769	1.13035	0.0361049	0.813605	0.0914752	0.868086	0.106133	1.12097	---	---	---	---	---	---	---	---	---	---	---	---	---	---	---	---	---	---	0.317669	0.978433	---	---	---
PGM1	5236	phosphoglucomutase 1			-1		0.107857	1.11429	0.0309718	0.923475	0.0025712	0.640284	0.193513	0.842015	0.0743406	1.49934	0.47509	1.14434	0.000297887	1.51823	0.0347441	1.21229	0.00155033	1.20946	0.00636371	0.752281	0.0621409	0.589134	0.436215	1.05099	0.345393	0.957844	0.217578	1.13838	0.00393107	1.31272	0.0328607	1.2325	0.24897	1.16861	0.131306	1.29091	0.00438105	0.806542	0.00148492	1.12794	-0.170048	-2.40968	0.0168956
ROR1	4919	receptor tyrosine kinase like orphan receptor 1		1			0.00243134	1.75296	0.484556	1.21026	0.88865	1.0306	0.118468	1.3422	0.370988	2.28594	0.342567	2.4189	0.0327486	1.51688	0.708095	0.930378	0.0100435	0.692011	0.0422752	0.772024	0.807248	1.03049	0.562387	1.24393	0.105391	1.04428	---	---	---	---	---	---	---	---	---	---	---	---	1.05739e-05	0.869278	-0.124309	-1.74945	0.0817873
UBE2U	148581	ubiquitin conjugating enzyme E2 U					#DIV/0!	1	#DIV/0!	1	0.373901	0.956696	#DIV/0!	1	#DIV/0!	1	#DIV/0!	1	#DIV/0!	1	#DIV/0!	1	#DIV/0!	1	0.457688	0.994113	1	1	---	---	0.603794	1.00911	---	---	---	---	---	---	---	---	---	---	---	---	0.225764	1.00356	---	---	---
CACHD1	57685	cache domain containing 1					0.00460375	1.40526	0.674289	1.02669	0.169175	0.805228	0.251996	1.55347	0.42628	1.75749	0.316683	2.0759	0.0161291	1.58412	0.022668	2.09851	0.274258	1.21309	0.0316527	1.17839	0.384575	0.866537	0.00132327	0.822997	0.0538798	0.822678	0.00145032	0.451831	0.0917471	1.46598	3.31134e-06	0.640232	1.39384e-05	0.517707	2.66013e-05	0.677381	0.000289494	1.21471	5.5526e-06	0.761091	-0.218445	-3.1259	0.00204352
RAVER2	55225	ribonucleoprotein, PTB binding 2					0.186336	1.13085	0.221339	0.876894	0.793271	1.02836	0.216503	1.34002	0.586147	0.808462	0.316275	1.51401	0.825716	0.965377	0.247609	0.844408	0.898958	1.01018	0.0904076	1.31185	0.000472122	0.25349	0.3497	0.838797	3.60833e-06	0.572118	2.32272e-05	0.397386	0.0025803	1.7178	0.438024	0.89739	0.000149879	0.518491	0.00130983	0.532996	2.31395e-05	0.637274	0.0394201	0.89693	-0.0304553	-0.425482	0.670954
JAK1	3716	Janus kinase 1				1	0.0051507	1.3767	0.325567	1.06405	0.00312051	1.48567	0.239526	1.19083	0.280052	1.85519	0.30288	1.79568	0.00139459	1.41132	0.175678	1.19771	0.0147842	1.26033	0.130768	1.25896	0.652535	1.08673	0.00394168	0.715954	2.86234e-05	0.676509	0.0154793	0.753862	0.00151288	0.613415	0.537723	0.94606	0.0555473	0.750563	0.98889	0.998966	0.0875581	0.841791	0.225412	1.03278	0.074548	1.04391	0.297819
MIR3671	100500854	microRNA 3671					0.979688	1.00074	#DIV/0!	1	0.152023	1.06373	#DIV/0!	1	#DIV/0!	1	0.138296	1.08511	#DIV/0!	1	#DIV/0!	1	#DIV/0!	1	0.0671232	1.88121	---	---	---	---	---	---	---	---	---	---	---	---	---	---	---	---	---	---	0.021032	1.06057	---	---	---
MIR101-1	406893	microRNA 101-1					0.373901	0.982384	#DIV/0!	1	#DIV/0!	1	#DIV/0!	1	#DIV/0!	1	#DIV/0!	1	#DIV/0!	1	#DIV/0!	1	#DIV/0!	1	#DIV/0!	1	---	---	---	---	---	---	---	---	---	---	---	---	---	---	---	---	---	---	0.158534	0.98274	---	---	---
AK4	205	adenylate kinase 4					0.415063	1.18834	0.548865	0.962201	0.0503868	0.650048	0.0494219	0.684028	0.193195	1.82419	0.714928	0.86104	0.0316902	1.19662	0.195806	0.866336	0.00302524	1.38765	0.000413356	0.660903	0.547999	1.09682	0.275088	0.662697	0.18513	1.07983	7.23157e-07	2.90009	0.00318497	0.519962	0.197497	0.880014	0.638407	1.03856	0.373078	0.923881	0.99035	1.00135	---	---	---	---	---
DNAJC6	9829	DnaJ heat shock protein family (Hsp40) member C6					0.548853	0.930498	0.720432	0.949782	0.868786	1.02	0.487808	1.1206	0.272124	3.28523	0.341516	2.71233	0.0168385	1.69871	0.140649	1.49795	0.0365235	1.54539	0.00629739	1.17027	0.221727	1.10701	0.0649445	0.722842	0.00030134	0.899689	0.00139617	0.585851	0.00162385	1.60433	0.394033	0.894923	0.00128619	0.620804	0.00024128	0.596798	3.47936e-05	0.619542	0.00209109	1.07406	-0.0447099	-0.624964	0.532725
LEPROT	54741	leptin receptor overlapping transcript					0.0101944	1.33405	0.186715	0.808252	0.234268	1.20017	0.399852	0.931169	0.402796	1.77975	0.352402	1.90848	0.0568698	1.32633	0.861793	0.976436	0.00904487	1.25003	4.80579e-06	0.6094	0.900468	0.974905	0.288602	0.971993	0.000247008	0.883818	---	---	---	---	---	---	---	---	---	---	---	---	0.135677	1.06117	-0.0575797	-0.805393	0.421574
LEPR	3953	leptin receptor				1	0.00906147	1.49366	0.558859	0.918149	0.211705	1.22451	0.111138	1.53161	0.191442	2.10345	0.326776	1.70569	0.0541819	1.83516	0.125234	1.42258	1.26011e-05	1.7681	0.00111848	0.830624	0.116191	0.498846	0.00459085	0.673373	0.0453459	0.830496	---	---	---	---	---	---	---	---	---	---	---	---	---	---	---	---	---
PDE4B	5142	phosphodiesterase 4B			1		0.0611377	1.11091	0.0725102	1.35014	0.000187803	9.18354	0.209465	1.2	0.241084	2.709	0.172488	3.35152	0.200052	1.42421	0.218986	1.77817	0.00818466	0.69282	7.75092e-07	1.62977	0.554926	1.37554	0.437216	0.743494	0.400263	1.13318	1.47302e-06	1.85806	9.92837e-06	0.622569	0.207092	1.08137	0.0254471	1.22614	0.00148724	0.692482	0.00984191	1.18132	0.363035	1.04839	0.00529156	0.0738937	0.941171
SGIP1	84251	SH3 domain GRB2 like endophilin interacting protein 1					#DIV/0!	1	0.239002	1.13286	0.220003	1.09909	#DIV/0!	1	0.373901	1.03082	0.164062	1.10146	0.953004	1.00584	0.749118	1.027	0.777623	0.978022	0.583109	1.01363	0.00818873	0.756109	0.0130358	0.671148	0.677569	0.955565	0.0235126	0.782446	0.235854	1.16183	0.000137857	0.681629	0.000954972	0.587234	0.00524636	0.62699	1.19814e-05	0.510265	0.756767	0.997967	0.0264671	0.369722	0.711991
TCTEX1D1	200132	Tctex1 domain containing 1					#DIV/0!	1	#DIV/0!	1	0.373901	1.02166	#DIV/0!	1	#DIV/0!	1	#DIV/0!	1	#DIV/0!	1	#DIV/0!	1	#DIV/0!	1	#DIV/0!	1	1	1	---	---	0.688914	0.996808	---	---	---	---	---	---	---	---	---	---	---	---	0.554416	1.02566	-0.0951262	-1.33442	0.183623
INSL5	10022	insulin like 5					#DIV/0!	1	#DIV/0!	1	#DIV/0!	1	#DIV/0!	1	#DIV/0!	1	#DIV/0!	1	0.134351	1.07741	#DIV/0!	1	#DIV/0!	1	#DIV/0!	1	0.256868	1.17013	0.0505933	0.771856	0.563956	1.02243	---	---	---	---	---	---	---	---	---	---	---	---	0.0512128	1.02421	---	---	---
WDR78	79819	WD repeat domain 78					0.0333995	1.1221	0.349261	0.829541	0.130973	0.797814	0.0219792	2.8593	0.0627569	1.20624	0.729877	1.0524	0.845367	1.03459	0.16155	0.739247	0.161656	0.788687	0.658842	1.02819	0.743567	0.92445	0.0268457	0.742161	0.00206004	0.766696	0.0030978	0.448057	0.00225135	2.31295	0.0637837	0.865884	8.81902e-10	0.544065	0.0272677	0.835167	0.000850349	0.765738	0.0753135	0.905149	-0.0541072	-0.756674	0.450158
MIER1	57708	MIER1 transcriptional regulator				1	0.00491887	1.56694	0.103619	0.769029	0.00672367	2.66023	0.119363	1.54869	0.418576	1.70941	0.192012	2.56357	0.0928025	1.37758	0.0441077	1.74909	0.000802261	1.73153	4.65604e-06	2.06922	0.0132192	1.53333	0.696308	1.05198	0.945672	0.985281	0.00348598	0.748773	0.00040025	0.624621	0.051404	0.781929	0.0169455	0.671891	4.79207e-06	0.613131	0.0456787	0.813885	1.16331e-12	1.41806	0.330127	4.88378	2.16299e-06
SLC35D1	23169	solute carrier family 35 member D1					0.0518543	1.27387	0.0342471	0.743146	0.172906	0.78447	0.901893	1.01212	0.30155	2.05599	0.307254	2.0278	0.00721191	1.44269	0.208418	0.779921	0.210566	1.10594	0.585413	0.948377	0.116567	0.823591	0.148851	0.858836	0.671783	1.01241	---	---	---	---	---	---	---	---	---	---	---	---	4.09553e-14	0.628085	-0.139844	-1.97219	0.0500014
C1orf141	400757	chromosome 1 open reading frame 141					0.373901	0.981174	#DIV/0!	1	#DIV/0!	1	#DIV/0!	1	#DIV/0!	1	#DIV/0!	1	0.463231	0.962952	0.355918	0.953849	0.702063	0.982596	0.495602	1.0163	---	---	---	---	---	---	---	---	---	---	---	---	---	---	---	---	---	---	0.761164	0.993316	-0.220261	-3.15322	0.00187005
IL23R	149233	interleukin 23 receptor					0.957183	1.0016	#DIV/0!	1	#DIV/0!	1	#DIV/0!	1	0.373901	1.03082	#DIV/0!	1	0.556557	1.02462	0.355918	0.979783	0.241504	0.979783	0.303543	0.947293	0.58705	1.03766	0.441389	0.783538	0.00187683	1.09712	---	---	---	---	---	---	---	---	---	---	---	---	0.729801	0.997404	0.0749714	1.04987	0.295076
IL12RB2	3595	interleukin 12 receptor subunit beta 2					0.957183	1.0016	0.978417	0.99504	0.373901	0.956696	0.42265	1.18525	#DIV/0!	1	0.373901	1.0266	0.263588	1.38146	0.382469	1.23248	0.0402696	0.72888	0.260579	1.01408	0.1594	1.64338	---	---	0.00660555	1.09118	---	---	---	---	---	---	---	---	---	---	---	---	0.000294815	1.17058	0.197491	2.81322	0.00540708
SERBP1	26135	SERPINE1 mRNA binding protein 1					0.392119	0.943168	0.464107	1.03617	0.773135	0.980959	0.949543	1.01581	0.697718	1.15194	0.346269	1.43187	0.975001	1.00292	0.00974048	0.82105	0.241189	0.953206	0.0197718	0.829288	0.287674	1.25701	0.799167	0.964629	0.41371	0.941052	3.01071e-05	0.603608	3.64432e-06	1.71232	0.650648	1.04325	3.16703e-05	0.669473	0.0122274	0.797472	0.0206949	0.90401	0.00317855	0.890018	0.155292	2.19517	0.0293317
GADD45A	1647	growth arrest and DNA damage inducible alpha				1	0.000852576	3.96091	0.788272	1.02153	1.86492e-05	4.66305	0.303394	1.2028	0.0265168	2.37284	0.0256824	2.5587	0.286819	0.886933	0.121178	1.21291	0.829112	1.02095	0.00659828	1.86317	0.00256585	1.96791	0.00161619	0.846426	0.0205791	1.24393	1.08667e-06	2.71195	2.56834e-07	0.265737	0.993819	0.999501	0.768809	1.01641	0.000460467	1.38909	0.00191985	0.858557	6.46381e-15	0.637157	-0.0873815	-1.2249	0.22209
GNG12	55970	G protein subunit gamma 12					0.763692	1.0284	0.788431	0.959546	0.57851	0.888494	0.502253	1.07508	0.450997	1.74007	0.299291	2.20361	0.00522805	1.63732	0.556766	1.10493	0.00481459	1.48397	7.18739e-05	0.614766	0.0427526	2.3511	0.00684794	0.82842	2.27102e-05	1.67474	6.83576e-10	3.19057	1.4726e-10	0.285866	2.09476e-08	1.67266	1.47783e-07	3.19498	2.05781e-07	1.73918	1.8648e-13	1.80131	4.24284e-11	0.542562	-0.035003	-0.489091	0.625327
GNG12-AS1	100289178	GNG12, DIRAS3 and WLS antisense RNA 1					0.0190386	1.21906	0.159459	1.11006	0.974663	0.996981	0.342222	1.10017	0.885689	1.02287	0.620848	1.07557	0.452213	1.11996	0.468814	1.10658	0.0939195	1.18859	0.268718	1.08707	---	---	---	---	---	---	---	---	---	---	---	---	---	---	---	---	---	---	0.0226535	0.993664	---	---	---
DIRAS3	9077	DIRAS family GTPase 3					0.0323686	0.792637	0.681986	1.03077	0.271955	1.06932	0.990442	0.998779	0.995537	1.00073	0.133557	1.21125	0.192439	1.19021	0.362958	1.0666	0.700942	0.980675	0.0505108	1.49398	---	---	---	---	---	---	---	---	---	---	---	---	---	---	---	---	---	---	0.944703	0.999367	---	---	---
WLS	79971	Wnt ligand secretion mediator					0.0429372	1.2817	0.00409255	0.775069	0.000202483	0.640944	0.0927591	0.705343	0.115986	2.748	0.26539	1.93211	0.845105	1.01794	0.018409	0.684197	0.0526545	0.86541	0.0390556	0.74892	0.972134	0.990801	0.00015358	0.737341	0.0402732	0.709664	---	---	---	---	---	---	---	---	---	---	---	---	0.268747	0.919887	-0.0979155	-1.37392	0.171044
MIR1262	100302279	microRNA 1262					#DIV/0!	1	#DIV/0!	1	#DIV/0!	1	#DIV/0!	1	#DIV/0!	1	#DIV/0!	1	#DIV/0!	1	#DIV/0!	1	#DIV/0!	1	#DIV/0!	1	---	---	---	---	---	---	---	---	---	---	---	---	---	---	---	---	---	---	0.417711	0.997363	---	---	---
RPE65	6121	retinoid isomerohydrolase RPE65					#DIV/0!	1	#DIV/0!	1	0.373901	0.860741	0.42265	1.06534	#DIV/0!	1	#DIV/0!	1	0.466481	0.964113	0.710308	1.02414	0.948515	0.996666	0.290829	0.991495	0.216265	1.07923	---	---	0.647293	0.996082	0.00994805	1.48617	0.408892	0.903404	0.374981	0.885101	0.119295	1.28765	0.848451	1.02177	0.932028	1.00785	0.9126	0.999663	---	---	---
DEPDC1	55635	DEP domain containing 1					0.155388	0.872684	0.111461	0.75335	0.0476779	0.67383	0.129124	1.46972	0.911603	1.06779	0.413595	1.64785	0.885286	0.963522	0.0121776	0.344462	0.0761816	1.24316	0.118738	0.744814	0.448703	1.08925	3.74159e-06	7.79707	0.43482	1.02227	---	---	---	---	---	---	---	---	---	---	---	---	0.0557961	0.95741	-0.114984	-1.61638	0.107628
LRRC7	57554	leucine rich repeat containing 7					#DIV/0!	1	0.247539	0.900307	0.373901	0.956696	#DIV/0!	1	#DIV/0!	1	#DIV/0!	1	0.355918	0.979783	0.355918	0.979783	0.241504	0.979783	0.836228	0.998027	0.211664	1.07177	---	---	0.783476	1.00217	---	---	---	---	---	---	---	---	---	---	---	---	0.676589	0.998017	-0.0513426	-0.717907	0.473674
PIN1P1	5301	peptidylprolyl cis/trans isomerase, NIMA-interacting 1 pseudogene 1					#DIV/0!	1	#DIV/0!	1	#DIV/0!	1	#DIV/0!	1	#DIV/0!	1	#DIV/0!	1	#DIV/0!	1	#DIV/0!	1	#DIV/0!	1	0.457688	0.991016	---	---	---	---	---	---	---	---	---	---	---	---	---	---	---	---	---	---	0.000666488	0.907401	---	---	---
LRRC40	55631	leucine rich repeat containing 40					0.778164	1.03826	0.425338	0.809878	0.91678	0.97587	0.341754	1.23	0.536659	1.92165	0.317988	3.00947	0.409658	1.21496	0.723897	1.08275	0.124957	1.23155	0.185917	0.896016	0.797249	0.983957	0.000282714	1.30831	0.125097	1.09001	---	---	---	---	---	---	---	---	---	---	---	---	0.16582	0.930939	0.0088888	0.12413	0.90134
SRSF11	9295	serine and arginine rich splicing factor 11					0.756777	0.968253	0.346057	0.89731	0.160469	1.31943	0.242318	0.782979	0.412423	1.4877	0.377112	1.55042	0.886928	0.992171	0.158534	0.825943	0.187448	0.90733	0.00257476	1.38331	0.545899	0.915945	0.869317	1.02451	0.334842	0.83994	---	---	---	---	---	---	---	---	---	---	---	---	2.02405e-07	0.790908	0.0451793	0.63154	0.528427
ANKRD13C	81573	ankyrin repeat domain 13C					0.114758	1.15286	0.0736753	0.927416	0.370535	1.20358	0.412306	0.927069	0.398862	2.05778	0.408796	2.02623	0.105307	1.25955	0.342356	0.878334	0.714292	1.02488	0.00282883	1.37729	0.128242	1.41095	0.134161	1.09967	0.00131562	1.22002	---	---	---	---	---	---	---	---	---	---	---	---	6.32147e-12	0.684867	-0.0641732	-0.897981	0.370303
HHLA3	11147	HERV-H LTR-associating 3		1			0.0014373	1.56606	0.572654	0.919499	0.760672	1.04528	0.734549	0.778553	0.73576	0.905996	0.97333	0.990355	0.0753172	0.706053	0.0396734	0.621442	0.00297341	0.562635	0.707391	1.05641	---	---	---	---	---	---	---	---	---	---	---	---	---	---	---	---	---	---	5.0164e-05	0.866922	-0.152423	-2.15364	0.0324959
CTH	1491	cystathionine gamma-lyase			1		0.21625	1.1182	0.115131	0.897365	1.08932e-05	5.12538	0.724615	1.12711	0.0161026	1.85497	0.387366	1.16428	0.811167	0.965367	0.192047	1.13063	0.00137053	0.649554	3.12545e-06	2.35934	0.104061	1.25411	0.0117639	0.578379	0.944537	0.995717	---	---	---	---	---	---	---	---	---	---	---	---	4.36081e-06	0.81291	-0.170664	-2.41868	0.0164958
PTGER3	5733	prostaglandin E receptor 3					#DIV/0!	1	0.116133	1.06667	0.54459	1.05656	0.42265	1.24742	#DIV/0!	1	0.373901	1.03157	0.533542	1.04676	0.132922	1.49228	0.21821	1.04007	0.563397	1.00279	0.532891	0.872564	0.161681	0.72613	0.135327	1.09105	---	---	---	---	---	---	---	---	---	---	---	---	4.49206e-13	0.604058	0.0984414	1.38137	0.168746
ZRANB2-AS1	100132618	ZRANB2 antisense RNA 1					#DIV/0!	1	0.999429	0.999808	0.373901	1.02166	0.42265	0.84121	#DIV/0!	1	#DIV/0!	1	0.410303	0.927687	0.82876	1.02671	0.39649	0.941962	0.094321	0.961346	---	---	---	---	---	---	---	---	---	---	---	---	---	---	---	---	---	---	0.644995	0.998769	---	---	---
ZRANB2	9406	zinc finger RANBP2-type containing 2					0.305054	1.10651	0.0793403	0.799617	0.69331	0.930571	0.371725	1.40017	0.369407	2.03454	0.244247	2.60086	0.163732	1.34897	0.479415	0.857844	0.547	1.08186	0.00144461	1.27918	0.313676	1.21982	0.748284	0.974605	0.887393	0.968388	---	---	---	---	---	---	---	---	---	---	---	---	0.0152881	0.894747	0.139072	1.96109	0.0512928
MIR186	406962	microRNA 186					0.103508	1.2261	#DIV/0!	1	0.971611	0.994929	#DIV/0!	1	1.3102e-05	1.17598	0.373901	1.0519	0.546332	1.09946	0.933206	0.993685	0.780242	1.02467	0.228279	1.79787	---	---	---	---	---	---	---	---	---	---	---	---	---	---	---	---	---	---	0.0415691	0.973973	---	---	---
ZRANB2-AS2	100852410	ZRANB2 antisense RNA 2 (head to head)		1			0.000128558	1.27928	0.872204	0.98349	0.661147	1.02741	0.990442	0.998779	0.373901	1.02754	#DIV/0!	1	0.238309	0.928071	0.485443	0.950343	0.228488	0.938378	0.412685	1.02486	---	---	---	---	---	---	---	---	---	---	---	---	---	---	---	---	---	---	0.220947	0.993126	---	---	---
NEGR1	257194	neuronal growth regulator 1					0.373901	0.961087	0.235315	1.05784	0.170561	0.729966	#DIV/0!	1	0.00349424	2.35144	0.373901	0.939385	0.0291366	1.46909	0.166558	1.29475	0.00626445	1.4479	0.154618	1.11716	0.00510131	0.624165	0.11102	0.708622	0.00137588	0.805423	---	---	---	---	---	---	---	---	---	---	---	---	0.331487	1.0182	-0.203638	-2.90451	0.00410285
LRRIQ3	127255	leucine rich repeats and IQ motif containing 3					0.256987	1.18907	0.224722	0.850183	0.139593	1.18426	0.620507	1.37415	0.980235	0.995298	0.757742	1.06169	0.974619	1.00739	0.481272	1.17845	0.86211	1.0308	0.521553	0.983258	0.38064	0.882703	0.997422	1.00107	0.597253	0.981429	0.00387332	1.40482	0.353564	0.928772	0.527492	1.07823	0.496361	0.942234	0.369374	1.11386	0.000511732	1.06968	0.0164194	0.947679	-0.0013762	-0.0192176	0.984687
FPGT	8790	fucose-1-phosphate guanylyltransferase					0.0454559	1.28979	0.0486183	0.640428	0.901318	0.981517	0.0473298	1.43383	0.805724	0.882079	0.327177	1.71771	0.538253	1.16891	0.856643	1.04679	0.673558	0.926769	0.000383404	0.710053	0.81981	1.03526	0.0391747	0.808279	0.444658	0.957699	---	---	---	---	---	---	---	---	---	---	---	---	0.721941	0.98416	-0.0415351	-0.580508	0.562243
CRYZ	1429	crystallin zeta			-1		0.165976	0.841991	0.120777	0.855018	0.00847234	0.501141	0.146834	1.3174	0.271624	3.08238	0.345857	2.56848	0.6193	1.08498	0.649369	0.913283	0.495059	0.908708	1.38689e-07	0.446159	0.00669933	0.395934	0.120037	0.921859	4.61379e-07	0.688798	0.00104251	0.682157	3.23801e-06	1.94457	0.353342	0.903582	0.0515768	0.76684	0.24871	0.848738	0.0321352	0.730068	0.0327018	0.883769	0.0593158	0.829761	0.407689
TYW3	127253	tRNA-yW synthesizing protein 3 homolog					0.85767	0.984863	0.664709	0.954943	0.457838	0.943013	0.784113	1.13059	0.0323611	3.24336	0.114625	2.03764	0.003527	1.4355	0.377957	0.871113	0.0840443	1.1869	0.166079	0.94232	0.0557109	0.723635	---	---	0.108798	0.958132	---	---	---	---	---	---	---	---	---	---	---	---	0.0385326	0.899177	-0.11799	-1.65923	0.0986771
LHX8	431707	LIM homeobox 8					0.350901	1.06486	0.373901	0.980692	#DIV/0!	1	0.217643	0.672174	0.769284	0.848334	0.455241	1.53602	#DIV/0!	1	#DIV/0!	1	#DIV/0!	1	0.457688	0.998368	0.738753	0.97041	---	---	0.00756857	1.06627	---	---	---	---	---	---	---	---	---	---	---	---	0.220202	1.00055	---	---	---
SLC44A5	204962	solute carrier family 44 member 5					0.0290241	1.39643	0.0597181	0.698824	0.410844	0.888035	0.0535693	0.645767	0.431892	0.842479	0.656594	1.09917	0.407096	0.887389	0.0630849	0.624748	0.674543	1.05203	0.115672	0.870181	0.136008	0.854607	---	---	0.13167	1.03592	0.00280555	1.37931	0.531773	0.949837	0.36079	1.10533	0.869593	1.01388	0.425045	1.08341	0.000511732	1.06968	0.154271	0.963656	-0.191178	-2.71982	0.00712157
ACADM	34	acyl-CoA dehydrogenase medium chain					0.0140242	1.20607	0.151065	0.879947	0.976054	0.995228	0.738346	1.11273	0.370785	2.80679	0.276317	3.64191	0.597885	1.07778	0.648022	0.910096	0.090671	1.23908	0.00882403	0.833957	0.021562	0.537126	0.000474169	0.696523	1.58839e-06	0.648464	---	---	---	---	---	---	---	---	---	---	---	---	4.32573e-05	0.78248	-0.084396	-1.18275	0.23835
RABGGTB	5876	Rab geranylgeranyltransferase subunit beta				1	0.00170198	1.44682	0.482258	0.929161	0.00614022	1.59152	0.390477	0.898718	0.249117	1.56896	0.143805	1.81542	0.891148	1.01959	0.769488	1.04349	0.822322	1.02775	0.131314	1.15245	0.0558592	1.23114	0.075641	1.3249	0.00010492	1.21279	0.00017283	1.62012	0.00016711	0.615231	6.47376e-06	1.25559	3.6084e-06	1.54742	0.000115737	1.50141	1.34059e-05	1.2089	---	---	---	---	---
SNORD45C	692085	small nucleolar RNA, C/D box 45C					0.0554131	1.36441	0.304276	1.04473	0.17225	1.07312	0.534218	1.18454	0.34536	1.14684	0.359215	1.08525	0.675166	1.0672	0.137839	0.765839	0.393982	0.88898	0.132023	1.68131	---	---	---	---	---	---	---	---	---	---	---	---	---	---	---	---	---	---	2.96291e-05	0.82813	0.175756	2.4931	0.0134959
SNORD45A	26805	small nucleolar RNA, C/D box 45A					0.100566	1.23246	0.51933	1.15376	0.018811	1.10265	0.761023	1.11129	0.768075	1.0725	0.600535	1.13967	0.939691	1.01762	0.782268	1.07225	0.526308	1.16843	0.0279969	1.74798	---	---	---	---	---	---	---	---	---	---	---	---	---	---	---	---	---	---	#DIV/0!	1	---	---	---
SNORD45B	26804	small nucleolar RNA, C/D box 45B					0.85931	1.01778	0.373901	1.03168	0.894248	1.03352	0.612006	0.896173	0.496129	0.892409	0.90861	1.01963	0.0914507	1.58389	0.385412	1.21501	0.306486	1.26983	0.163321	0.616092	---	---	---	---	---	---	---	---	---	---	---	---	---	---	---	---	---	---	#DIV/0!	1	---	---	---
MSH4	4438	mutS homolog 4					0.695861	1.01532	0.736699	0.955218	0.103322	1.18679	0.955345	1.02889	0.295368	0.929304	0.958929	0.994038	0.00191371	1.37567	0.278321	1.11274	0.510812	1.04769	0.148589	1.13928	0.274498	0.888843	---	---	0.493278	1.00641	---	---	---	---	---	---	---	---	---	---	---	---	0.157857	0.988172	---	---	---
ASB17	127247	ankyrin repeat and SOCS box containing 17					0.373901	1.01994	0.373901	0.969466	0.966515	0.997292	#DIV/0!	1	#DIV/0!	1	#DIV/0!	1	0.355918	0.963302	0.355918	0.963302	0.241504	0.963302	0.457688	0.957786	0.224524	0.819794	---	---	0.452166	1.00817	---	---	---	---	---	---	---	---	---	---	---	---	#DIV/0!	1	---	---	---
ST6GALNAC3	256435	ST6 N-acetylgalactosaminide alpha-2,6-sialyltransferase 3				1	0.010399	1.75923	0.683354	0.981726	0.00759012	1.70689	0.331557	1.21344	0.852845	0.949122	0.454246	0.790814	#DIV/0!	1	0.355918	1.04327	0.446813	1.01214	0.222364	1.04861	0.879193	0.990801	0.314983	0.902238	0.000770597	0.75221	7.04156e-08	0.458628	0.000380646	1.7186	0.0203157	0.821652	1.42236e-06	0.611288	1.91635e-08	0.527288	7.51586e-13	0.441447	7.0408e-07	1.26336	-0.0011212	-0.0156567	0.987524
ST6GALNAC5	81849	ST6 N-acetylgalactosaminide alpha-2,6-sialyltransferase 5			1		0.220433	1.06891	0.228761	0.846312	0.00101574	2.92106	#DIV/0!	1	#DIV/0!	1	#DIV/0!	1	0.921556	1.01821	0.0453141	0.592726	0.0507032	0.698162	0.779616	1.01015	0.557931	1.15136	0.000704876	0.479921	0.0980595	0.795279	0.541106	0.908729	0.838279	0.978496	0.117374	0.880307	0.850267	0.98514	0.100986	1.13561	0.874854	0.979888	0.412042	0.997295	---	---	---
PIGK	10026	phosphatidylinositol glycan anchor biosynthesis class K					0.0100534	1.33887	0.019322	0.881941	0.28939	0.863641	0.284262	1.48109	0.348008	1.9939	0.241732	2.44514	0.519962	1.14876	0.744332	0.955368	0.595493	0.954111	0.00014509	0.651745	0.29107	0.844791	0.118011	1.09647	0.203851	0.957974	0.483095	0.902678	0.129495	0.759141	0.663862	1.05517	0.103006	1.19169	0.850774	0.978131	0.321006	0.903004	0.0113362	0.8995	-0.110931	-1.55868	0.120692
AK5	26289	adenylate kinase 5					0.0236258	1.36771	0.533432	1.02314	0.585395	1.03897	0.886131	1.0319	0.00829871	0.623481	0.0773068	1.12697	0.473914	1.07593	0.355918	0.979783	0.893669	0.996355	0.0764257	0.984495	0.093114	0.710382	0.984155	0.997586	0.222381	0.928236	---	---	---	---	---	---	---	---	---	---	---	---	0.544806	0.994802	-0.0745103	-1.04338	0.298064
ZZZ3	26009	zinc finger ZZ-type containing 3				1	0.00213612	1.57233	0.161784	0.881774	0.0262061	1.44427	0.739711	1.1054	0.361897	2.71288	0.25928	3.57085	0.00811179	1.27342	0.0742524	0.818357	0.307641	1.14903	---	---	0.00119054	0.422396	1.74147e-06	0.684523	0.000824104	0.692334	0.00149734	0.684444	0.00314785	1.40883	2.40272e-05	0.746225	4.93168e-08	0.545604	3.56473e-08	0.534689	3.95029e-12	0.517475	0.00130354	0.85377	0.127774	1.79901	0.0735639
USP33	23032	ubiquitin specific peptidase 33					0.000831387	1.34057	0.326332	0.848122	0.0617294	1.44669	0.310662	1.29381	0.234786	2.86297	0.197809	3.21231	0.381752	1.15737	0.256855	1.28188	0.0104807	1.47417	0.0112361	1.32844	0.0966479	0.375443	0.962052	1.0079	0.146016	0.819065	0.204161	0.940743	0.0056002	1.15474	0.613079	1.02742	0.0292994	0.903521	0.282544	0.933818	0.960701	0.99794	0.0244687	0.903416	0.0200633	0.280226	0.779601
NEXN	91624	nexilin F-actin binding protein					0.335793	1.23256	0.130624	0.836986	0.324157	1.27195	0.855051	1.09313	0.162744	2.00136	0.0684965	2.46231	0.065312	0.641138	0.00472949	0.417617	0.849166	0.969198	0.0244703	1.81926	0.12083	0.675175	0.527248	0.89471	3.71408e-05	0.803576	---	---	---	---	---	---	---	---	---	---	---	---	9.24773e-16	1.86759	0.411686	6.30826	1.85332e-09
FUBP1	8880	far upstream element binding protein 1		-1			7.95902e-05	0.661185	0.44956	0.939679	0.787895	1.01941	0.438559	0.698899	0.365571	2.14346	0.330142	2.29469	0.14317	0.865985	0.0418543	0.599025	0.0227081	0.884062	0.468192	1.08531	0.0475555	1.22264	0.684326	1.02782	0.581384	1.05075	---	---	---	---	---	---	---	---	---	---	---	---	0.526618	0.97412	0.174882	2.48032	0.0139736
DNAJB4	11080	DnaJ heat shock protein family (Hsp40) member B4			1		0.0306438	0.73858	0.0985212	0.675258	0.00400151	3.66044	0.595991	1.23243	0.139384	6.90255	0.23454	4.32045	0.208021	1.45257	0.00640604	3.94376	0.574849	0.879435	1.43885e-08	6.93804	0.00680187	1.47768	0.0031138	0.682306	0.00857208	1.37643	0.820298	0.956546	0.313686	1.28176	0.0956063	0.80003	0.0712442	0.708833	0.198976	0.771223	0.369873	0.880495	9.71002e-10	1.49921	0.182911	2.59804	0.0100915
GIPC2	54810	GIPC PDZ domain containing family member 2					1.57102e-05	0.944392	0.0461029	0.740475	0.122496	0.737517	0.42265	1.24742	0.143343	1.08616	0.373901	1.0519	0.908728	0.977328	0.820879	0.962888	0.534111	1.11109	0.813288	0.983528	0.69774	0.933033	0.000233684	0.7448	0.00387267	0.838704	6.55266e-08	0.553873	4.11424e-08	1.88913	0.0018819	0.827733	2.61213e-07	0.562887	0.00447307	0.789655	4.72599e-08	0.668286	0.0442322	0.970685	-0.0151899	-0.212139	0.83222
MGC27382	149047	uncharacterized MGC27382					#DIV/0!	1	#DIV/0!	1	0.770681	0.987926	#DIV/0!	1	#DIV/0!	1	#DIV/0!	1	0.67049	0.977684	0.160765	0.943827	0.0776268	0.943827	---	---	---	---	---	---	---	---	---	---	---	---	---	---	---	---	---	---	---	---	0.223767	1.00154	---	---	---
PTGFR	5737	prostaglandin F receptor					#DIV/0!	1	0.368393	0.92063	0.0990219	1.22866	0.42265	1.06534	0.373901	1.07859	#DIV/0!	1	0.701972	1.05863	0.924058	0.989134	0.621495	0.961167	0.124604	0.928813	0.110543	0.593231	5.54371e-05	0.493658	4.91651e-07	0.693183	---	---	---	---	---	---	---	---	---	---	---	---	0.00116849	0.941554	-0.038127	-0.532802	0.594777
IFI44L	10964	interferon induced protein 44 like					0.254163	1.10731	0.0154918	4.23484	1.88396e-05	15.783	0.118305	0.644216	2.51035e-06	9.47404	2.34847e-06	18.8764	0.0100265	12.3578	1.28101e-06	95.2644	8.77317e-07	77.9501	8.82491e-06	7.61863	4.15524e-05	19.6983	---	---	8.65477e-07	7.67876	---	---	---	---	---	---	---	---	---	---	---	---	3.05156e-26	4.58932	0.754948	16.0758	1.39719e-37
IFI44	10561	interferon induced protein 44	1		1		0.00557754	1.42071	0.000265697	1.72274	4.89097e-05	7.9845	0.698096	1.12401	8.26312e-07	42.1383	3.08104e-06	55.544	0.00681162	7.19802	2.55823e-07	55.6368	3.0213e-07	41.1844	2.45624e-10	6.52259	0.000530486	57.8135	0.000404645	1.91852	2.23206e-07	10.8299	0.000387628	1.44432	0.979543	1.00179	0.326381	0.915512	2.94339e-05	2.39778	1.88249e-06	2.90569	0.000511732	1.06968	7.10826e-27	4.11229	0.757625	16.2093	5.53475e-38
MIR548AP	100847084	microRNA 548ap					#DIV/0!	1	#DIV/0!	1	#DIV/0!	1	#DIV/0!	1	#DIV/0!	1	#DIV/0!	1	#DIV/0!	1	0.355918	1.01809	#DIV/0!	1	---	---	---	---	---	---	---	---	---	---	---	---	---	---	---	---	---	---	---	---	#DIV/0!	1	---	---	---
TTLL7	79739	tubulin tyrosine ligase like 7					0.0143756	1.36506	0.979839	0.998371	0.225464	1.23664	0.642318	0.903825	0.379641	1.70156	0.471421	1.53562	0.00428086	1.53762	0.608282	0.92359	0.769926	1.03613	0.0975059	1.0803	0.110009	1.41095	0.000331681	0.665271	0.516648	0.966958	0.25232	1.16896	0.000983858	0.526598	0.0451438	1.18991	0.0770495	1.25958	0.189954	1.16194	0.305514	1.0729	0.127951	0.954655	-0.0271085	-0.378689	0.705331
PRKACB	5567	protein kinase cAMP-activated catalytic subunit beta					0.0136298	1.2336	0.0032017	0.658568	0.0642215	0.665717	0.356468	1.16576	0.526006	1.49729	0.287727	2.00439	0.289199	1.24281	0.173916	0.727641	0.325431	0.873078	0.00638193	0.628466	0.211034	0.715323	0.0763379	1.08643	0.253436	0.850902	---	---	---	---	---	---	---	---	---	---	---	---	1.88306e-05	0.735244	0.193793	2.75846	0.00636006
SAMD13	148418	sterile alpha motif domain containing 13					0.0277088	1.49179	0.356403	0.854139	0.0458726	0.785438	0.660527	0.740536	0.344768	0.822174	0.928041	1.02027	0.273993	1.13712	0.0406887	0.793102	0.0582269	0.792709	0.000629188	0.663989	---	---	---	---	---	---	---	---	---	---	---	---	---	---	---	---	---	---	0.150791	0.989148	0.110364	1.55063	0.122613
UOX	391051	urate oxidase (pseudogene)					#DIV/0!	1	0.373901	1.03301	0.369437	1.078	#DIV/0!	1	#DIV/0!	1	#DIV/0!	1	0.160925	1.10505	0.355918	1.03526	#DIV/0!	1	0.0699695	0.946289	0.304618	0.750886	0.768365	1.15385	0.0110099	0.903233	---	---	---	---	---	---	---	---	---	---	---	---	0.146758	1.00241	---	---	---
DNASE2B	58511	deoxyribonuclease 2 beta					0.373901	1.02082	#DIV/0!	1	#DIV/0!	1	#DIV/0!	1	0.373901	0.962751	0.373901	0.962751	#DIV/0!	1	#DIV/0!	1	#DIV/0!	1	0.278388	0.991443	0.361066	1.12506	---	---	0.487164	0.9929	---	---	---	---	---	---	---	---	---	---	---	---	0.904346	1.00118	---	---	---
RPF1	80135	ribosome production factor 1 homolog					0.906233	1.01212	0.660936	1.04385	0.22959	0.873715	0.208596	1.40108	0.141628	1.39984	0.0882329	1.52511	0.202912	0.883366	0.312079	0.893065	0.703841	0.971625	0.00280796	0.733319	0.0151572	0.742262	0.397197	1.05852	0.205077	0.930187	0.226493	1.16908	0.507587	0.906642	0.0164524	1.22475	0.552736	1.06835	0.996261	0.99938	0.417347	1.09206	0.186359	0.949129	0.25464	3.67707	0.000305007
GNG5	2787	G protein subunit gamma 5					0.39116	1.10395	0.449225	0.891324	0.425057	0.937905	0.016479	1.49811	0.43846	1.07188	0.106511	1.42285	0.162243	0.817985	0.683763	1.07748	0.434659	1.08253	0.385384	0.934096	0.0127727	0.790041	0.000234302	0.858133	0.216533	0.829302	0.0981752	1.18913	0.900468	0.988659	0.597893	0.936211	0.0236572	1.24268	0.294976	1.12547	0.745243	0.978978	2.11168e-15	1.33734	0.184861	2.62672	0.00930627
CTBS	1486	chitobiase					0.00343655	1.71563	0.525261	0.858389	0.171262	1.24624	0.500045	1.22228	0.278361	2.12456	0.30587	2.01409	0.290207	1.24849	0.230483	1.19571	0.00110242	1.5005	0.404458	0.952476	0.262223	0.831238	0.00243164	1.18764	0.000279749	1.16236	---	---	---	---	---	---	---	---	---	---	---	---	3.74755e-09	1.38799	-0.112749	-1.58456	0.114687
SSX2IP	117178	SSX family member 2 interacting protein					0.0468434	1.10658	0.131976	0.70913	0.323955	0.825732	0.203663	1.51161	0.634112	1.29427	0.173996	2.27778	0.0681904	1.13834	0.253564	0.794776	0.150038	1.16437	0.517463	0.932189	0.152586	1.26284	0.00127249	0.837273	0.106521	1.18398	---	---	---	---	---	---	---	---	---	---	---	---	5.40526e-06	0.83373	-0.0107174	-0.14967	0.88118
LPAR3	23566	lysophosphatidic acid receptor 3					0.0574253	1.40331	0.168085	0.824693	0.450755	0.898999	0.879537	1.04934	0.00261742	1.30153	0.00811886	1.2819	0.0822506	1.26226	0.719641	1.10698	0.00147547	1.42969	0.00420438	0.681106	0.0389804	0.433269	0.000225155	0.558442	1.78901e-07	0.638129	0.000442214	0.443107	9.44463e-05	2.6471	4.28951e-07	0.544804	1.7121e-06	0.215212	0.00205643	0.771777	0.000759385	0.802654	0.241874	0.960486	-0.0997675	-1.40016	0.163054
MCOLN2	255231	mucolipin 2					0.024256	1.3318	0.039509	0.822445	0.364102	0.8716	0.461208	1.19791	0.849375	1.03542	0.0265271	1.5137	0.690589	1.04411	0.230629	0.874257	0.817069	0.969166	0.284696	0.875876	0.000123608	5.31474	0.000763555	2.18852	9.48718e-07	2.72816	6.67008e-06	10.0948	1.95062e-05	0.125969	2.91337e-09	3.23487	5.03344e-09	3.32968	0.0954552	1.2146	0.892108	1.01378	0.727147	1.02408	0.270936	3.93043	0.00011771
MCOLN3	55283	mucolipin 3					0.00459228	1.65175	0.00904026	0.654675	0.01269	0.674435	0.0136471	1.1322	0.819571	1.14895	0.315148	1.89872	0.90401	0.979507	0.173349	0.721738	0.0279038	1.42819	0.175968	0.809538	0.000999537	0.542113	0.218309	0.838789	5.27793e-06	0.736594	3.06045e-06	0.351077	0.00158317	1.95474	0.0239128	0.630086	8.07176e-08	0.424005	0.000854605	0.630136	2.78844e-06	0.634968	0.309246	1.01686	-0.212267	-3.03327	0.00274849
WDR63	126820	WD repeat domain 63					0.056495	0.826359	0.0205811	0.706176	0.610379	0.937789	0.782927	0.811288	0.303938	1.06791	0.186129	1.19889	0.265922	0.868701	0.114609	0.779798	0.187308	0.730368	0.00200235	1.16082	0.0103862	0.448548	0.0272981	0.717707	0.217529	0.893563	0.0087801	0.601475	0.100941	1.44679	0.0983614	0.769084	1.1729e-07	0.580857	0.027256	0.745939	0.00646688	0.755273	0.742389	0.986272	0.0228686	0.319427	0.749745
MIR4423	100616481	microRNA 4423					#DIV/0!	1	0.754534	1.01265	#DIV/0!	1	#DIV/0!	1	#DIV/0!	1	#DIV/0!	1	#DIV/0!	1	#DIV/0!	1	#DIV/0!	1	---	---	---	---	---	---	---	---	---	---	---	---	---	---	---	---	---	---	---	---	0.382808	1.00014	---	---	---
SYDE2	84144	synapse defective Rho GTPase homolog 2					0.00233898	1.64588	0.00456908	0.686871	0.0220798	1.64785	0.70901	0.884401	0.648515	1.26575	0.388684	1.55897	0.0539705	1.39937	0.0331283	0.635402	0.543743	1.07073	0.352983	1.10651	0.020908	0.690956	0.0863423	0.723438	1.60153e-05	0.70887	---	---	---	---	---	---	---	---	---	---	---	---	0.0101523	0.954404	-0.0976983	-1.37084	0.172
C1orf52	148423	chromosome 1 open reading frame 52				1	0.00438618	1.19446	0.873905	0.984338	0.00732345	1.40675	0.470587	1.36424	0.251292	1.6596	0.234511	1.69403	0.660108	0.955425	0.693759	0.956682	0.284286	1.09728	0.0062746	1.57739	0.275925	1.32562	0.412783	0.977016	0.391553	1.01999	---	---	---	---	---	---	---	---	---	---	---	---	0.0986624	0.947994	-0.00618991	-0.0864391	0.931206
BCL10	8915	BCL10 immune signaling adaptor				1	0.00164871	1.54106	0.452478	0.920657	0.00050009	2.24877	0.322446	1.23056	0.002797	2.82673	0.0146941	1.92081	0.488763	1.11935	0.0238871	1.69456	0.0197171	1.40406	4.73947e-06	2.29656	0.0039716	1.63203	0.0206026	1.24263	0.276812	1.14493	0.0704719	1.30089	0.0398411	1.26513	0.755191	1.0463	0.0313779	1.24901	0.576063	0.944022	0.109754	1.28112	3.66855e-08	1.164	0.0661047	0.925125	0.356044
LOC646626	646626	uncharacterized LOC646626					0.4433	0.964812	0.065362	0.634167	0.460655	1.17424	0.42265	1.06534	0.122166	1.29215	0.0131403	1.28352	0.142796	1.17744	0.029517	1.55835	0.509627	1.08474	---	---	---	---	---	---	---	---	---	---	---	---	---	---	---	---	---	---	---	---	---	---	---	---	---
DDAH1	23576	dimethylarginine dimethylaminohydrolase 1		1			0.00808889	1.55672	0.823038	1.02025	0.448603	1.14341	0.767069	1.09147	0.54243	1.25634	0.155679	1.83443	0.555552	1.07179	0.13328	0.754115	0.000593383	1.43366	0.552152	1.0863	0.625219	1.16473	0.591696	0.957351	0.0880931	1.12006	0.32499	0.842378	0.0653571	1.37321	0.526272	1.03973	0.000375757	0.764342	0.80109	0.978649	0.0181205	1.13417	5.90038e-05	0.816554	0.000833089	0.0116335	0.99073
CYR61	3491	cellular communication network factor 1	1			1	0.000879983	3.31684	0.0704356	1.15197	2.06069e-05	3.28904	0.206091	1.28739	0.0687915	2.63802	0.25933	1.68355	0.583565	0.937749	0.0696988	0.861229	0.137762	1.23823	---	---	---	---	---	---	---	---	0.707282	0.906624	0.783922	1.07908	0.0088182	1.59025	0.0539339	1.48121	0.0661824	1.47059	0.00258819	0.522187	---	---	---	---	---
ZNHIT6	54680	zinc finger HIT-type containing 6				1	0.0721056	1.27726	0.851374	0.991523	0.00171738	1.63681	0.580081	1.13198	0.303338	1.80529	0.179696	2.24926	0.890293	1.01248	0.0389712	0.759107	0.0120974	1.24823	0.232552	1.13973	0.269821	1.21982	0.335048	0.932535	0.489761	1.03788	0.287192	1.23573	0.183331	1.24894	0.665598	0.970462	0.118627	1.30085	0.276733	1.18751	0.582428	0.956135	0.00077094	0.835813	0.0283421	0.395935	0.692586
COL24A1	255631	collagen type XXIV alpha 1 chain					0.0536867	0.929049	0.0741775	1.1649	0.361981	0.955847	0.897889	0.962597	0.883286	0.992426	0.330088	1.08132	0.64482	0.989133	0.335758	1.09923	0.169145	1.06951	0.953878	1.00114	0.413951	1.06191	0.397204	1.47869	0.712503	1.01619	0.000367527	1.44984	0.894184	1.00935	5.26689e-10	3.69086	0.0766264	1.17448	0.423703	1.05909	0.000511732	1.06968	0.127269	0.965559	-0.0162378	-0.226779	0.820833
ODF2L	57489	outer dense fiber of sperm tails 2 like					0.0153618	1.72098	0.688186	0.939991	0.782912	0.945115	0.256641	1.72283	0.231783	1.93238	0.108765	2.57394	0.747325	0.952123	0.434279	0.866911	0.529702	1.07821	0.670879	0.984224	0.0253612	1.23114	0.319348	0.958512	0.000337424	1.17538	---	---	---	---	---	---	---	---	---	---	---	---	0.0485896	0.904826	0.0548781	0.767488	0.44372
CLCA2	9635	chloride channel accessory 2					0.373901	1.01994	0.000664859	0.662512	0.373901	1.10999	0.42265	0.937524	0.652776	0.943996	0.754601	0.959582	0.240762	1.61052	0.545986	1.16806	0.4623	1.08416	0.126457	1.10539	0.000247124	12.2666	0.00330393	1.43612	2.77218e-06	3.39129	---	---	---	---	---	---	---	---	---	---	---	---	2.32723e-06	0.791975	-0.170069	-2.40999	0.0168819
CLCA1	1179	chloride channel accessory 1					#DIV/0!	1	0.579904	0.980366	#DIV/0!	1	#DIV/0!	1	#DIV/0!	1	#DIV/0!	1	0.355918	1.06678	#DIV/0!	1	0.446813	1.01811	#DIV/0!	1	0.00029712	10.9283	0.000978687	8.5432	1.45874e-06	4.13424	0.00255241	0.270988	0.00607553	2.28883	4.24431e-12	191.218	0.0182686	0.371641	0.000454322	3.20064	0.0116247	5.92405	1.77276e-09	0.75224	---	---	---
CLCA4	22802	chloride channel accessory 4					#DIV/0!	1	0.00778325	0.770806	0.671328	1.10497	#DIV/0!	1	#DIV/0!	1	#DIV/0!	1	0.412598	0.7067	0.575241	0.824754	0.00300736	0.332289	0.0441878	0.93799	0.465484	1.1487	0.476253	0.859881	0.0374468	1.08539	3.47357e-05	2.25267	0.00618779	0.649631	0.326381	0.915512	4.0148e-09	4.17586	0.423703	1.05909	0.00051173	1.06968	8.04531e-10	0.456421	-0.0308594	-0.431133	0.666848
CLCA3P	9629	chloride channel accessory 3, pseudogene					#DIV/0!	1	0.948873	1.01115	0.117859	1.14011	#DIV/0!	1	0.496455	0.90479	0.373901	0.877735	0.131507	1.44079	0.0390233	1.84369	0.215457	1.26327	0.705831	0.996157	---	---	---	---	---	---	0.0630858	0.509035	0.107418	1.46607	9.04419e-14	114.81	0.0808967	0.519758	0.00107845	2.37552	0.00799725	5.46409	0.0771233	0.957675	---	---	---
SH3GLB1	51100	SH3 domain containing GRB2 like, endophilin B1				1	0.00695752	1.3927	0.288896	0.935728	0.00751778	1.47696	0.45446	1.10441	0.214939	1.79463	0.143268	2.04156	0.168683	1.17832	0.0613849	1.30479	0.00389857	1.43084	0.00126211	1.28147	0.132816	1.56917	0.846551	0.953858	0.612098	1.07679	---	---	---	---	---	---	---	---	---	---	---	---	4.29734e-17	1.44084	0.108148	1.51911	0.130355
HS2ST1	9653	heparan sulfate 2-O-sulfotransferase 1					0.00763395	1.36034	0.0703063	0.782342	0.306927	0.818476	0.809738	0.958263	0.470398	1.57532	0.354704	1.82147	0.0949859	1.51867	0.907361	0.975872	0.0707544	1.31453	0.000571167	0.614974	0.097597	0.66281	0.0284912	0.853474	5.63041e-06	0.682215	1.23648e-13	0.406842	5.55461e-13	3.1484	0.0165935	0.866099	5.68302e-08	0.532718	3.35556e-05	0.628926	7.48894e-07	0.620404	0.638539	1.02002	-0.0788762	-1.10489	0.270569
LMO4	8543	LIM domain only 4					0.268507	1.07478	0.0235558	0.754494	0.0037861	0.788491	0.0249631	0.749042	0.456036	1.28981	0.777692	1.09975	0.00224147	0.731086	0.00105766	1.29869	0.00834842	0.753045	3.67335e-06	0.616028	0.0173187	2.05148	0.0523651	0.855632	0.736802	0.950928	0.148287	0.890371	0.00209353	1.31965	0.148035	1.14716	0.896687	1.01452	0.00120603	0.774215	8.92342e-05	1.31368	0.00433044	0.889592	0.0767969	1.07559	0.283441
PKN2	5586	protein kinase N2					0.0614233	1.28922	0.161595	0.841108	0.145421	1.67379	0.0993336	1.41793	0.332485	3.22646	0.253494	4.13149	0.024606	1.67137	0.488912	1.1901	0.0853132	1.31904	0.0136273	1.37299	0.328064	1.11214	0.000357529	0.813165	0.868726	0.981461	0.549087	1.10189	0.0410329	0.687562	0.721368	0.971853	0.00131669	1.71011	0.533452	0.912566	0.00711172	1.26528	0.0490589	0.881501	0.0142101	0.198454	0.842897
GTF2B	2959	general transcription factor IIB			1		0.424154	0.940129	0.499672	0.955799	0.000440112	1.44159	0.741122	0.874729	0.0722468	2.34877	0.0981119	2.1325	0.0177768	0.741577	0.00194483	1.7421	0.0222068	1.3554	5.60664e-05	1.53914	0.694762	0.93088	0.137442	1.10302	0.987711	1.00048	---	---	---	---	---	---	---	---	---	---	---	---	6.56517e-21	1.56155	0.277439	4.03253	7.91279e-05
RBMXL1	494115	RBMX like 1					0.167945	1.12028	0.188098	0.866205	0.0764017	1.2919	0.528487	1.24115	0.171557	1.88882	0.119927	2.11949	0.00316951	1.58123	0.136725	1.30331	0.298027	1.12248	0.00216437	1.44925	---	---	0.0524888	1.15799	0.843674	1.01055	---	---	---	---	---	---	---	---	---	---	---	---	7.57418e-08	1.19887	0.141612	1.99763	0.0471467
GBP3	2635	guanylate binding protein 3				1	0.000680481	2.46175	0.598665	1.02779	0.00157534	3.20085	0.359391	1.35707	0.00167538	15.6424	0.00205363	13.8605	0.0112384	1.4292	4.4023e-05	4.38467	1.76671e-06	2.77221	4.74293e-08	3.81762	0.000268816	20.3459	0.0634697	1.24456	3.65261e-07	5.36022	0.00147505	1.65951	0.329431	0.877355	0.00453521	1.92348	6.06189e-09	8.09388	0.53692	1.11621	2.44696e-22	45.7397	1.15063e-23	2.73576	0.553393	9.27786	3.35843e-17
GBP1	2633	guanylate binding protein 1	1		1		0.000767457	2.63511	0.0862265	1.23304	1.14688e-05	15.9408	0.430602	0.806525	0.00016817	54.1393	0.000225091	44.2286	0.00614163	2.67268	1.34437e-06	47.7293	4.84875e-10	27.2092	1.5609e-11	17.5907	---	---	---	---	---	---	---	---	---	---	---	---	---	---	---	---	---	---	6.13132e-34	4.10002	0.63097	11.3572	2.85155e-23
GBP2	2634	guanylate binding protein 2				1	9.56933e-05	2.70907	0.553767	0.908686	5.82913e-05	2.4804	0.0999491	0.347582	5.04089e-05	7.48257	0.00179329	3.04026	0.0126311	1.76507	0.000941275	6.78703	0.000370292	2.42825	4.32668e-06	2.34476	7.34464e-05	17.3878	0.00287558	2.11135	2.87189e-07	4.40149	3.39068e-09	7.409	2.59264e-12	0.14053	0.758856	1.07486	4.76732e-12	18.1232	1.24881e-07	3.43172	8.11858e-22	41.4826	6.87746e-29	2.16394	0.247052	3.56026	0.00046545
GBP7	388646	guanylate binding protein 7					#DIV/0!	1	0.373901	0.980692	0.053896	1.39487	0.42265	0.937524	0.000143042	1.29154	0.0371023	1.30455	#DIV/0!	1	0.0694308	1.52327	#DIV/0!	1	4.63211e-08	2.53263	0.00224523	7.98154	0.0243271	1.33453	8.34479e-07	3.77959	1.79608e-12	3.42044	3.03049e-12	0.189213	0.0166162	1.58354	8.74923e-09	5.68253	2.92356e-08	2.44758	1.48273e-17	10.324	1.81543e-12	1.37961	-0.0715849	-1.0022	0.317489
GBP4	115361	guanylate binding protein 4			1		6.84286e-05	2.25866	0.173577	0.771594	1.93855e-05	19.4516	0.843004	1.03125	4.04139e-06	31.6165	2.08851e-06	53.2958	0.0109707	2.30932	3.11292e-06	177.235	5.10379e-06	16.7597	1.3327e-13	47.0202	0.000474912	10.9789	0.00787786	2.20417	4.52094e-07	5.15482	3.19045e-10	4.2866	5.28495e-12	0.131289	0.000975201	1.55873	3.46359e-12	7.36004	1.03367e-11	5.04365	4.40985e-20	11.9054	2.5046e-32	4.32506	0.662483	12.35	2.91801e-26
GBP5	115362	guanylate binding protein 5			1		0.0236983	1.13253	0.0189002	2.20577	1.66047e-05	7.41833	0.42265	1.18525	6.1531e-07	15.4856	2.61524e-07	8.93073	0.123081	1.92745	1.18782e-05	83.4078	3.34037e-06	7.92565	2.19362e-06	5.03859	6.07609e-06	37.1855	8.02258e-05	2.74477	5.44166e-08	9.33074	5.76079e-09	12.5435	4.90639e-14	0.0540996	0.877104	0.986824	4.42065e-12	21.3781	2.78132e-10	4.3745	2.39218e-21	64.9762	3.45974e-30	3.9115	0.445338	6.94558	5.48213e-11
GBP6	163351	guanylate binding protein family member 6					#DIV/0!	1	0.00786137	0.74147	0.00764017	1.97441	#DIV/0!	1	#DIV/0!	1	#DIV/0!	1	0.356559	0.824175	0.23107	1.23965	0.50137	0.92925	0.00891456	1.24732	9.44622e-06	35.261	0.000144161	4.70438	1.45045e-07	7.24644	0.000334115	1.45145	0.905712	1.00824	0.666281	0.963994	2.31716e-05	2.86521	0.392504	1.06427	6.94368e-13	4.64173	7.59461e-21	1.95179	0.195388	2.78207	0.00593183
GBP1P1	400759	guanylate binding protein 1 pseudogene 1			1		0.106417	1.11776	0.475915	0.809794	0.000546492	3.17343	0.42265	1.06534	0.00157051	1.74285	0.00088554	2.65715	0.782559	1.05302	0.00295668	5.48036	0.0311048	1.42139	9.177e-13	6.19089	---	---	---	---	---	---	---	---	---	---	---	---	---	---	---	---	---	---	5.6662e-32	5.02403	---	---	---
LRRC8B	23507	leucine rich repeat containing 8 VRAC subunit B				1	0.01621	1.32363	0.40926	1.11577	0.00477501	1.62645	0.215447	1.07013	0.67742	1.37992	0.321943	2.22958	0.424003	1.18427	0.435103	0.837024	0.92162	1.01457	0.174434	1.30864	3.89961e-05	0.425334	0.0232534	0.808055	0.246506	0.762971	---	---	---	---	---	---	---	---	---	---	---	---	0.0386213	1.09905	-0.0983349	-1.37986	0.16921
LRRC8C	84230	leucine rich repeat containing 8 VRAC subunit C		1			0.00013493	2.19267	0.969598	1.00351	0.027162	1.37444	0.396191	1.23812	0.237797	2.03699	0.108294	2.88379	0.312454	1.18302	0.181935	0.784839	0.00039061	1.83929	0.241723	1.07521	0.25372	1.25701	0.0084323	1.20089	0.000103202	1.29068	8.79254e-06	2.14414	0.000432219	0.608845	3.50824e-05	1.46382	1.16778e-06	1.93341	0.0178081	1.22552	0.00017738	1.32253	---	---	---	---	---
LRRC8D	55144	leucine rich repeat containing 8 VRAC subunit D					0.0101538	1.40297	0.722302	0.980845	0.0710399	1.41726	0.116097	1.21699	0.818549	1.11181	0.329971	1.63073	0.318913	1.18637	0.626703	0.924321	0.451763	0.910869	0.147667	1.14782	0.729395	1.11471	0.419346	0.95105	0.00231751	1.10821	0.00125686	1.71081	0.00235195	0.606544	0.0318921	1.11324	0.0382461	1.0847	0.658557	0.977662	5.7772e-08	0.805622	0.00057489	0.852874	0.10909	1.53251	0.127018
GEMIN8P4	492303	gem nuclear organelle associated protein 8 pseudogene 4					0.0301361	0.695556	0.632009	0.925089	0.918901	0.9787	0.0955174	0.577902	0.828648	0.971454	0.0463706	0.646675	0.850426	1.02033	0.22939	0.873301	0.0770103	0.781387	0.209197	1.22463	---	---	---	---	---	---	---	---	---	---	---	---	---	---	---	---	---	---	1.6511e-06	0.880386	---	---	---
ZNF326	284695	zinc finger protein 326					0.110786	0.781691	0.15784	0.889793	0.911673	1.01219	0.620471	0.83083	0.354896	2.12729	0.338816	2.18988	0.220558	0.884019	0.00690596	0.601749	0.873164	1.01587	0.31339	1.06444	0.00168668	0.51883	0.181025	0.898147	0.409155	0.94313	0.219892	0.866317	0.000565068	0.596936	0.00453266	1.51157	0.191719	0.817119	0.0195099	1.19303	0.53726	1.03244	1.91484e-12	0.700321	-0.155528	-2.19859	0.0290836
BARHL2	343472	BarH like homeobox 2					#DIV/0!	1	#DIV/0!	1	0.666584	0.957919	#DIV/0!	1	#DIV/0!	1	#DIV/0!	1	#DIV/0!	1	#DIV/0!	1	#DIV/0!	1	#DIV/0!	1	0.0952589	0.812252	---	---	0.224581	1.06977	---	---	---	---	---	---	---	---	---	---	---	---	0.248903	1.00104	---	---	---
ZNF644	84146	zinc finger protein 644					0.0123418	1.35665	0.165506	0.807483	0.0404183	2.10455	0.193941	1.60148	0.396187	2.70578	0.236116	4.31844	0.0468284	1.39236	0.637052	0.91017	0.0420528	1.33483	0.00338977	1.48384	0.322682	0.860551	0.298934	0.885806	0.0981639	0.792742	9.52999e-05	0.834637	0.0730592	1.10364	0.223148	0.908065	0.0703204	0.926136	0.0549317	0.852812	3.11128e-06	0.696089	0.0129942	0.890614	0.0468812	0.655381	0.512995
HFM1	164045	helicase for meiosis 1					0.00101001	1.76532	0.206882	0.924154	#DIV/0!	1	0.870508	0.939817	0.219995	0.892953	0.085447	1.25922	#DIV/0!	1	#DIV/0!	1	0.446813	1.013	0.316847	1.01978	0.364905	1.09936	---	---	0.611202	1.00958	---	---	---	---	---	---	---	---	---	---	---	---	0.0591545	0.993634	---	---	---
CDC7	8317	cell division cycle 7					0.00480665	0.729716	0.146906	0.814174	0.938848	0.986677	0.954782	1.02377	0.617627	0.732646	0.384633	1.7622	0.0823739	0.70349	0.00692845	0.427226	0.0453968	0.738014	0.14369	0.91721	0.523383	0.954842	0.000903664	2.35624	0.968124	0.997982	0.888506	0.987752	0.366595	1.11398	1.43548e-07	2.56271	2.21544e-10	2.35215	9.77298e-08	1.70972	2.39422e-09	2.18271	0.0149657	1.09866	0.139874	1.97263	0.0499512
TGFBR3	7049	transforming growth factor beta receptor 3					0.112096	1.0413	0.211942	0.851554	0.507775	1.1316	0.109719	1.29039	0.312456	1.76873	0.213981	2.0875	0.0831879	1.56749	0.122744	0.677921	0.506603	0.87484	0.088797	1.21099	0.311252	0.63581	0.000413699	0.596548	0.187517	0.928829	0.0745816	1.12811	0.0682771	0.797236	9.70311e-07	0.447221	0.0214414	0.739459	3.73647e-05	0.56612	5.56574e-07	0.610433	0.518987	0.974075	0.0989902	1.38915	0.166373
BRDT	676	bromodomain testis associated					#DIV/0!	1	#DIV/0!	1	0.373901	0.977934	#DIV/0!	1	#DIV/0!	1	#DIV/0!	1	0.355918	1.00954	#DIV/0!	1	#DIV/0!	1	0.450813	0.90907	0.0153747	1.52979	0.564279	1.04588	0.390116	1.02766	---	---	---	---	---	---	---	---	---	---	---	---	0.914021	1.00023	---	---	---
EPHX4	253152	epoxide hydrolase 4					0.455472	1.1026	0.524005	0.907618	0.129669	0.853434	0.117164	0.567197	0.324091	1.2408	0.518021	1.12538	0.699736	1.11551	0.135759	1.56095	0.47567	1.19357	0.0478169	0.730547	0.387842	0.866537	0.0144907	0.751471	0.334711	0.964025	0.0152005	0.683848	0.0158638	1.50366	0.128576	0.811796	0.000209945	0.508273	0.973388	1.00475	0.129855	0.808786	0.00168447	0.949975	---	---	---
BTBD8	284697	BTB domain containing 8					0.0590331	1.50772	0.949171	1.01014	0.238587	1.2756	0.739536	0.888647	0.686163	0.875668	0.66716	0.873702	0.0106346	1.52095	0.228088	1.25091	0.315789	1.11699	0.381009	1.08316	0.753993	0.965936	---	---	---	---	---	---	---	---	---	---	---	---	---	---	---	---	0.206249	0.988527	-0.125683	-1.76909	0.0784413
KIAA1107	23285	KIAA1107				1	0.00178196	2.05102	0.19758	0.82891	0.0188684	1.54769	0.47155	1.18445	0.606421	1.33795	0.220694	2.14856	0.320319	1.22717	0.434262	0.875395	0.63434	0.93882	---	---	0.116853	0.870551	0.0638029	0.780035	0.000927327	0.936565	---	---	---	---	---	---	---	---	---	---	---	---	---	---	---	---	---
C1orf146	388649	chromosome 1 open reading frame 146					#DIV/0!	1	#DIV/0!	1	#DIV/0!	1	0.42265	1.24088	#DIV/0!	1	#DIV/0!	1	0.968062	0.997858	0.355918	0.963302	0.467293	0.974995	#DIV/0!	1	0.922977	0.988514	---	---	0.744968	1.0031	---	---	---	---	---	---	---	---	---	---	---	---	0.382808	1.00069	---	---	---
GLMN	11146	glomulin, FKBP associated protein					0.113761	1.08388	0.633417	0.896017	0.151349	0.76447	0.00222278	1.4942	0.733024	0.916499	0.218546	1.41138	0.400793	1.25392	0.338281	1.28934	0.349291	1.19484	0.0057436	0.668642	0.041801	0.780967	0.00155256	1.31196	0.178862	0.950609	---	---	---	---	---	---	---	---	---	---	---	---	0.022404	0.909112	0.0100016	0.139672	0.889063
RPAP2	79871	RNA polymerase II associated protein 2				1	0.000127032	1.77745	0.51252	0.88834	0.0377272	1.58973	0.695098	1.1283	0.906852	0.971652	0.0252911	1.79873	0.777049	1.05999	0.614911	0.896174	0.746667	0.956847	0.619867	1.04879	0.0784993	0.607097	0.0800707	1.08472	0.000597737	0.828177	---	---	---	---	---	---	---	---	---	---	---	---	0.0143557	0.899175	-0.15705	-2.22064	0.0275264
GFI1	2672	growth factor independent 1 transcriptional repressor					0.0726408	1.09676	0.678645	1.0901	0.0307302	1.29592	0.295346	0.736219	0.307137	1.11587	0.69714	1.03881	0.373278	0.914787	0.286466	0.952608	0.416096	0.945021	0.0835935	1.19183	0.07029	1.54043	7.39737e-07	6.98821	0.00127643	1.23672	0.02535	1.39272	0.635095	0.914808	3.95092e-09	2.33951	2.90258e-10	4.78567	0.0296217	1.28635	4.12016e-08	3.17975	0.43819	1.0323	0.250568	3.61429	0.000383292
EVI5	7813	ecotropic viral integration site 5					0.0112499	1.31567	0.233263	0.897564	0.0825723	1.40319	0.940275	0.979878	0.2896	2.40078	0.282598	2.39694	0.318959	1.18657	0.180395	0.693225	0.0297807	1.54257	0.0659336	1.11884	0.0100139	0.497695	0.000114031	0.699824	0.000649792	0.761051	---	---	---	---	---	---	---	---	---	---	---	---	9.58563e-10	0.776794	-0.00908026	-0.126804	0.899226
RPL5	6125	ribosomal protein L5		1			5.69844e-05	1.56985	0.325761	0.944858	0.0387069	1.18407	0.525254	1.10437	0.0466802	0.773647	0.271145	0.882836	0.00994872	0.815254	0.170325	0.858199	0.987	0.999194	0.00498222	0.577665	0.693651	0.920188	0.00181597	0.806778	0.000868579	0.799715	---	---	---	---	---	---	---	---	---	---	---	---	1.79364e-07	0.749213	-0.203627	-2.90435	0.00410492
FAM69A	NA	NA					0.270664	1.06332	0.385405	0.894239	0.408677	0.856701	0.044338	1.30514	0.208864	1.68023	0.196276	1.74604	0.648523	1.07593	0.167271	0.802043	0.202957	0.877439	---	---	---	---	---	---	---	---	0.647656	0.95885	0.0104045	1.25186	0.289095	0.94982	0.728857	1.02073	0.701509	0.98258	0.848351	0.991241	---	---	---	---	---
SNORD21	6083	small nucleolar RNA, C/D box 21					0.516279	1.0612	0.945222	0.99542	0.239161	1.08617	0.612006	0.896173	0.373901	1.03082	#DIV/0!	1	0.55379	1.09462	0.713633	1.0361	0.0575499	1.2279	0.10895	1.74855	---	---	---	---	---	---	---	---	---	---	---	---	---	---	---	---	---	---	#DIV/0!	1	---	---	---
SNORA66	26782	small nucleolar RNA, H/ACA box 66					0.986776	1.00222	0.0823362	0.865396	0.0159541	1.26402	0.42265	0.937524	0.914346	1.01059	0.443731	0.950352	0.16913	1.20627	0.70722	1.04645	0.538537	1.06127	0.482469	1.26166	---	---	---	---	---	---	---	---	---	---	---	---	---	---	---	---	---	---	0.0133792	0.972727	---	---	---
MTF2	22823	metal response element binding transcription factor 2					0.103117	0.910175	0.503936	0.941279	0.0792337	1.41422	0.187427	1.13226	0.484424	1.64872	0.226696	2.52571	0.204587	0.905106	0.510364	0.909138	0.917329	0.991151	5.48177e-08	1.8513	0.238905	0.90125	0.0660648	1.16776	0.654164	0.966278	---	---	---	---	---	---	---	---	---	---	---	---	0.00319418	0.883137	0.123707	1.74085	0.0832871
TMED5	50999	transmembrane p24 trafficking protein 5					0.116454	1.29666	0.0947562	0.812947	0.475973	0.841825	0.0545304	1.89035	0.118757	4.02552	0.163379	3.30135	0.0178009	1.87227	0.136093	1.47741	0.00726936	1.78607	0.659878	0.961716	0.00996799	2.07532	2.65635e-05	1.18732	1.94405e-06	1.38006	---	---	---	---	---	---	---	---	---	---	---	---	0.0644612	1.09018	0.169724	2.40495	0.0171093
CCDC18	343099	coiled-coil domain containing 18					0.0340526	0.723834	0.359091	0.847043	0.0429255	0.610138	0.616562	1.23517	0.908279	1.05762	0.305953	1.71256	0.000859641	0.64983	3.15049e-05	0.411032	0.902937	0.987355	0.937889	1.01147	0.168994	1.10701	0.011826	3.55019	0.377437	1.03464	---	---	---	---	---	---	---	---	---	---	---	---	0.133347	0.940157	-0.056329	-0.787843	0.431745
DR1	1810	down-regulator of transcription 1					0.760488	1.028	0.0454802	0.833588	0.969417	0.994457	0.804025	0.962048	0.379219	1.74113	0.267981	2.04352	0.30202	1.16342	0.963654	1.00632	0.0989177	1.21024	0.363902	0.965791	0.254261	1.25701	0.858787	1.03055	0.639831	1.03491	---	---	---	---	---	---	---	---	---	---	---	---	7.02265e-08	0.837425	0.151737	2.14372	0.0332938
FNBP1L	54874	formin binding protein 1 like					0.245273	1.14682	0.14437	0.853307	0.117062	1.36931	0.712489	0.872197	0.632489	1.52068	0.393589	2.18127	0.054687	1.25741	0.117514	0.649287	0.0515225	1.19408	0.207224	0.878565	0.874749	0.968171	0.00844263	0.754697	0.573906	0.851765	---	---	---	---	---	---	---	---	---	---	---	---	2.67568e-11	0.658551	-0.137613	-1.94013	0.0538067
BCAR3	8412	BCAR3 adaptor protein, NSP family member	1		1		0.000320043	1.37049	0.017953	1.11935	0.000229923	2.45556	0.790022	1.05551	0.154648	3.03861	0.153833	3.06493	0.941081	0.989446	0.399262	1.09875	0.00116251	1.38244	0.217298	1.12647	0.040097	1.68568	0.0220329	0.708298	0.270159	1.07496	0.0577738	1.32262	0.7922	1.05208	0.296716	0.870621	0.419391	0.955238	0.867105	1.02199	0.419001	1.08867	4.22592e-05	0.740271	0.10222	1.43494	0.152905
LOC100129046	100129046	uncharacterized LOC100129046					0.140586	0.911614	0.458708	1.11275	0.851049	0.969661	0.0166648	1.47851	0.373901	0.939385	0.588319	0.961541	0.606191	0.939411	0.409331	0.89964	0.538876	0.946425	---	---	---	---	---	---	---	---	---	---	---	---	---	---	---	---	---	---	---	---	0.000258697	0.957743	---	---	---
MIR760	100126348	microRNA 760					0.373901	0.981174	#DIV/0!	1	#DIV/0!	1	0.42265	0.884238	#DIV/0!	1	#DIV/0!	1	#DIV/0!	1	0.355918	1.01809	#DIV/0!	1	#DIV/0!	1	---	---	---	---	---	---	---	---	---	---	---	---	---	---	---	---	---	---	0.253288	1.00124	---	---	---
DNTTIP2	30836	deoxynucleotidyltransferase terminal interacting protein 2					0.226648	0.938301	0.982778	1.00196	0.0296862	1.38962	0.144076	1.30297	0.0152135	1.7271	0.0185763	1.54865	0.794191	1.03128	0.136662	0.810128	0.220336	1.14656	0.000262212	1.53197	0.241332	1.13288	0.722008	0.982228	0.0813865	1.05382	---	---	---	---	---	---	---	---	---	---	---	---	0.145668	1.07004	-0.00482104	-0.067323	0.946394
GCLM	2730	glutamate-cysteine ligase modifier subunit					0.385871	0.928312	0.0806028	0.925149	0.953322	1.00448	0.541353	0.924982	0.664198	1.35657	0.533822	1.55802	0.572549	1.10459	0.470787	0.857624	0.00264318	1.56921	0.589643	1.05931	0.035316	1.47427	0.0162285	0.806814	0.2471	1.13451	0.000255388	1.35852	0.00458676	0.774036	0.579936	0.951918	0.162466	1.15248	0.557814	1.03325	0.00106601	0.786558	6.32603e-05	1.2417	-0.121431	-1.70833	0.0891669
ABCA4	24	ATP binding cassette subfamily A member 4					0.581206	0.936946	0.867005	1.02826	0.666421	1.04049	0.42265	0.885463	0.71883	0.944819	0.225045	0.813657	0.556774	1.08219	0.220857	0.861816	0.713167	0.963906	0.0338466	1.03129	0.335708	1.16205	0.0144814	0.716317	0.197608	1.07593	0.00337585	1.75777	0.00502974	0.622561	0.326381	0.915512	0.0206515	0.75318	0.904179	1.00931	0.231976	0.868338	0.152759	0.972945	-0.17196	-2.4376	0.015682
ARHGAP29	9411	Rho GTPase activating protein 29					0.00359459	1.33011	0.0859453	0.721233	0.0631726	1.6126	0.165315	1.28266	0.768099	1.31145	0.232097	3.35056	0.0393521	1.48748	0.394333	0.806483	0.000203069	2.05627	0.0198796	1.30082	0.794949	1.10445	2.11067e-05	0.640941	0.295252	0.77611	4.37629e-06	0.597031	0.000131731	1.47777	0.000189533	0.811481	0.00450642	0.77767	0.00223706	0.748908	0.000171867	0.750848	7.6995e-05	0.858519	-0.239382	-3.44288	0.000704316
ABCD3	5825	ATP binding cassette subfamily D member 3					0.00216017	0.699651	0.229323	0.801897	0.251927	0.821337	0.383836	1.21974	0.909978	0.946109	0.405824	1.52314	0.0705021	1.39276	0.912216	0.978621	0.144851	1.21393	0.0499232	0.791727	0.0799314	0.544624	0.00118417	0.804617	6.04584e-07	0.607105	0.0163457	0.662557	0.00798903	1.59282	0.224657	1.14233	0.229304	0.740327	0.300262	0.789374	2.2204e-06	0.56662	5.80966e-08	0.718345	-0.22657	-3.24836	0.00136683
F3	2152	coagulation factor III, tissue factor				1	0.102767	2.44485	0.00327182	1.28325	5.43709e-05	3.41083	0.623286	1.16247	0.00348702	3.746	0.151816	1.46332	0.385536	1.08722	0.893537	1.01615	0.00154688	1.57794	0.686522	1.07479	0.000206605	8.07428	0.000820852	0.622559	2.24204e-07	3.2723	---	---	---	---	---	---	---	---	---	---	---	---	9.32553e-14	0.47026	-0.106326	-1.49322	0.136996
SLC44A3	126969	solute carrier family 44 member 3					0.168139	0.903333	0.0260991	0.797087	0.00126832	0.679441	0.954593	0.986842	0.0101393	0.72695	0.0659754	0.815082	0.649383	1.10588	0.308896	1.09419	0.0861211	0.860274	0.000260274	0.615224	0.00234881	0.39685	0.0109916	0.779221	4.59358e-08	0.6351	5.47696e-05	0.457971	0.000209735	2.08421	1.48125e-06	0.627858	8.63653e-07	0.424919	1.33305e-05	0.505365	3.38264e-06	0.722027	2.12858e-07	0.743521	-0.146071	-2.06188	0.0405451
CNN3	1266	calponin 3				-1	0.000202993	0.456542	0.325572	0.917855	0.00487812	0.622859	0.262097	1.3334	0.685104	1.36543	0.577742	1.53966	0.851136	1.0357	0.031673	0.608637	0.00812008	1.1967	4.80391e-05	0.629488	0.269738	1.15936	0.000428658	0.84292	0.623932	1.01729	---	---	---	---	---	---	---	---	---	---	---	---	3.33448e-12	0.473655	0.0413612	0.578072	0.563882
LOC729970	729970	hCG2028352-like					0.276438	0.900112	0.245691	0.801683	0.105474	0.776322	0.598704	0.944281	0.207376	0.726095	0.0832323	0.654537	0.789178	1.03835	0.920259	0.986589	0.369356	1.08893	---	---	---	---	---	---	---	---	---	---	---	---	---	---	---	---	---	---	---	---	0.00233643	0.948654	---	---	---
ALG14	199857	ALG14 UDP-N-acetylglucosaminyltransferase subunit				-1	0.039399	0.687183	0.607484	1.03689	0.00140667	0.610135	0.471488	1.28914	0.214847	0.799226	0.420187	1.1459	0.702611	0.931586	0.742888	0.963406	0.140522	0.866978	0.00658276	0.662049	0.265607	0.656712	2.55648e-05	0.823774	0.026649	0.787648	---	---	---	---	---	---	---	---	---	---	---	---	0.0125812	0.914169	-0.144714	-2.04233	0.0424653
TMEM56	148534	transmembrane protein 56					0.59342	1.05913	0.617647	0.944761	0.882814	0.968191	0.0436319	1.46619	0.290345	0.61382	0.823141	1.09954	0.13596	0.82466	0.683779	0.953505	0.752272	1.04258	0.000632331	0.695039	0.0324508	0.664343	0.509231	0.915928	0.00739117	0.844355	0.373542	1.0875	0.563095	0.947889	0.032843	1.21923	6.0766e-05	0.618003	0.389533	1.08201	2.09569e-07	1.53492	0.00305175	0.921964	-0.182981	-2.59908	0.0100621
TMEM56-RWDD3	100527978	TMEM56-RWDD3 readthrough					0.589592	0.960801	0.373901	1.03168	0.811833	0.960792	0.319267	0.646278	0.246501	0.752107	0.632772	0.89698	0.873818	0.980334	0.684809	1.05383	0.804715	1.03431	4.61731e-06	0.601076	---	---	---	---	---	---	---	---	---	---	---	---	---	---	---	---	---	---	0.335556	0.993402	0.0535875	0.749385	0.454528
RWDD3	25950	RWD domain containing 3					0.0996589	1.429	0.689226	1.10612	0.904391	0.982662	0.536734	1.15682	0.712467	1.11387	0.315011	1.38286	0.855874	1.06333	0.853644	1.06749	0.802781	1.06992	0.00477954	0.681195	0.0885896	0.63581	0.0129936	0.776143	0.0142712	0.844225	0.96272	0.996715	0.00114186	0.759829	0.790122	0.966552	3.59821e-05	0.596728	0.98411	1.00228	2.25757e-05	0.497306	0.0140357	0.936321	0.0705154	0.987152	0.324791
PTBP2	58155	polypyrimidine tract binding protein 2					0.429958	1.0993	0.150245	0.712245	0.00549277	1.98623	0.72262	1.12149	0.648389	1.3763	0.255394	2.36668	0.857902	0.971526	0.703781	0.930836	0.415543	1.12364	0.000844671	1.21176	0.0676562	0.814131	0.543637	1.07046	0.180405	0.802825	0.67916	0.951436	2.10814e-05	0.476064	0.789155	0.95244	0.1985	0.794518	6.60372e-08	0.578596	0.0465337	0.809217	0.0110935	0.889743	-0.0502049	-0.701958	0.483542
DPYD	1806	dihydropyrimidine dehydrogenase		1			0.000534087	1.99524	0.729393	0.945908	0.207101	0.872215	0.371759	1.14447	0.0419309	3.67578	0.0581716	3.17781	0.143581	1.57569	0.261102	1.32569	0.0027975	1.33946	0.00463362	1.44219	0.134626	0.715323	0.0376361	0.78521	1.49936e-05	0.762588	---	---	---	---	---	---	---	---	---	---	---	---	1.1998e-08	1.36635	-0.035154	-0.491202	0.623836
DPYD-AS1	100873932	DPYD antisense RNA 1					#DIV/0!	1	0.373901	0.972034	#DIV/0!	1	#DIV/0!	1	#DIV/0!	1	#DIV/0!	1	#DIV/0!	1	#DIV/0!	1	#DIV/0!	1	0.457688	0.996404	---	---	---	---	---	---	---	---	---	---	---	---	---	---	---	---	---	---	0.229139	1.00091	---	---	---
MIR137HG	400765	MIR137 host gene					0.138583	1.22178	0.373901	0.946135	0.70001	0.941356	0.42265	0.885463	9.9523e-06	1.35189	0.118232	1.17127	0.355918	1.0618	0.146148	1.04561	#DIV/0!	1	0.11452	1.07195	---	---	---	---	---	---	---	---	---	---	---	---	---	---	---	---	---	---	---	---	---	---	---
MIR2682	100616452	microRNA 2682					0.823606	1.00862	#DIV/0!	1	0.373901	1.02166	0.707996	0.942011	0.104705	1.10409	0.373901	0.962751	#DIV/0!	1	#DIV/0!	1	#DIV/0!	1	0.181015	0.89941	---	---	---	---	---	---	---	---	---	---	---	---	---	---	---	---	---	---	0.91255	1.0003	---	---	---
SNX7	51375	sorting nexin 7					0.228676	1.05743	0.0965699	0.826535	0.0367952	0.714484	0.0783395	1.04549	0.706378	1.12458	0.254534	1.46196	0.406544	0.914548	0.189544	1.20254	0.00987032	1.2423	0.109868	0.828133	0.042184	1.41095	0.707535	0.945741	0.00234083	1.21674	0.436563	0.912721	0.424427	1.09124	1.04035e-05	1.66747	0.902136	0.980587	0.0498799	1.38478	0.00102839	0.77087	4.63939e-06	0.7944	-0.0397648	-0.555724	0.579036
PALMD	54873	palmdelphin					0.842559	0.984562	0.0198339	0.679727	0.0104301	0.41501	0.707996	0.942011	0.472528	0.80633	0.739916	1.09836	0.0538561	0.678219	0.0181555	0.664427	1.40342e-05	0.477933	4.57264e-07	0.459459	0.00356961	0.549681	0.0370472	0.759677	2.09241e-07	0.666844	1.26295e-05	0.392704	7.96581e-05	2.23772	0.000208702	0.797932	4.33517e-06	0.470586	0.0562502	0.79959	0.597303	0.970602	0.00504963	0.892106	0.0512239	0.716244	0.474698
MIR548D1	693130	microRNA 548d-1					#DIV/0!	1	0.419939	1.07569	#DIV/0!	1	#DIV/0!	1	#DIV/0!	1	#DIV/0!	1	#DIV/0!	1	#DIV/0!	1	0.446813	1.01811	0.935715	0.970515	---	---	---	---	---	---	---	---	---	---	---	---	---	---	---	---	---	---	---	---	---	---	---
FRRS1	391059	ferric chelate reductase 1					4.53158e-05	1.73673	0.0763371	0.700234	0.12219	0.777374	0.556377	1.12816	0.166824	2.52912	0.157282	2.53778	0.0208512	1.31297	0.611335	1.06941	0.928418	0.992795	0.232272	1.32618	0.0143311	1.65864	0.00494862	1.15764	0.000565038	1.33199	1.215e-06	2.20137	2.12006e-07	0.401588	0.323813	1.05636	7.66726e-05	1.61183	0.546485	1.05337	0.00017011	0.803859	0.552698	0.961458	-0.115459	-1.62315	0.106174
AGL	178	amylo-alpha-1, 6-glucosidase, 4-alpha-glucanotransferase					0.0854858	1.24449	0.0240459	0.812784	0.8457	1.04323	0.491054	1.07503	0.610001	1.50188	0.286967	2.45379	0.0456688	1.59981	0.776368	1.07858	0.725949	1.05293	0.0325814	1.3194	0.0146043	0.675175	0.000180283	0.770847	0.000429507	0.76271	0.389664	0.943614	0.204538	1.08469	0.414181	0.929255	0.0896568	0.893935	0.000295951	0.770321	5.15496e-08	0.611731	6.23653e-10	0.716537	-0.240679	-3.46269	0.000657249
SLC35A3	23443	solute carrier family 35 member A3					0.0102766	1.63813	0.370892	0.793896	0.564158	1.16236	0.0279507	1.14335	0.418691	1.91627	0.350514	2.14672	0.144878	1.58393	0.260949	1.39939	0.0247516	1.52283	0.869568	0.993604	0.0745438	1.24258	0.606412	1.04963	0.338487	0.88478	0.00371375	1.49873	1.06244e-06	0.446022	0.36315	1.14195	0.0880041	1.32749	0.0458269	1.21364	0.741315	1.01819	1.84275e-08	0.712599	-0.0459551	-0.642407	0.521363
SASS6	163786	SAS-6 centriolar assembly protein					0.227483	0.873936	0.127922	0.716065	0.47387	1.20992	0.716695	1.21653	0.597201	1.66008	0.238938	3.39189	0.041482	0.815478	0.0147266	0.512921	0.0421361	0.77224	0.000726068	1.51168	0.00340578	1.85318	0.0485735	1.46337	4.69767e-06	1.57302	0.241923	0.843239	0.161367	0.797733	0.00357834	1.40812	5.09288e-06	2.361	0.000357709	1.83365	0.0147023	1.30493	0.0140019	0.915463	-0.121488	-1.70915	0.0890138
TRMT13	54482	tRNA methyltransferase 13 homolog				1	0.0085088	1.62719	0.109491	0.844904	0.01459	1.86035	0.102232	1.5089	0.282175	1.95679	0.143029	2.64872	0.333464	1.33645	0.918847	1.0202	0.964709	0.993773	---	---	0.042953	1.38831	0.537028	0.961699	0.0887627	0.830864	---	---	---	---	---	---	---	---	---	---	---	---	0.00427247	0.870923	0.0359365	0.50215	0.616128
LRRC39	127495	leucine rich repeat containing 39					0.094195	0.877519	0.740398	1.07782	0.784055	0.945222	0.369117	1.39522	0.054952	1.23077	0.0398161	1.28404	0.455877	1.18655	0.184221	0.819369	0.119729	0.805217	0.0256447	1.32291	0.10949	1.30435	---	---	0.515172	0.977843	0.492322	0.908654	0.861648	0.972408	0.445564	1.06279	0.0495055	1.22093	0.639982	1.04675	0.317854	0.927287	0.0131541	0.946231	0.0777759	1.08938	0.27733
DBT	1629	dihydrolipoamide branched chain transacylase E2					0.00640434	1.37486	0.0883546	0.843472	0.517863	1.08411	0.834991	0.963433	0.369112	1.62006	0.272189	1.82988	0.1351	1.32668	0.220576	0.767932	0.845263	0.98309	0.228646	0.907351	0.652636	1.07425	0.00645711	0.726621	0.525767	0.965839	---	---	---	---	---	---	---	---	---	---	---	---	0.0260246	0.905336	-0.0300419	-0.419702	0.675165
RTCA	8634	RNA 3'-terminal phosphate cyclase		1			0.000171621	1.79812	0.876623	1.01795	0.155347	1.19386	0.188934	1.20113	0.11689	1.93277	0.119582	1.93534	0.871747	0.982175	0.904195	1.01509	0.489448	1.06069	0.443268	1.04595	0.406152	1.22264	0.236361	1.09503	0.00016693	1.23937	---	---	---	---	---	---	---	---	---	---	---	---	0.0562029	0.932875	-0.158868	-2.24701	0.0257602
MIR553	693138	microRNA 553					#DIV/0!	1	0.196517	1.04328	#DIV/0!	1	0.42265	0.937524	#DIV/0!	1	#DIV/0!	1	0.160765	0.943827	0.160765	0.943827	0.968538	1.00182	0.744275	1.07162	---	---	---	---	---	---	---	---	---	---	---	---	---	---	---	---	---	---	0.760632	0.999169	---	---	---
CDC14A	8556	cell division cycle 14A				1	0.00213175	1.66439	0.272544	0.800415	0.000170887	3.10836	0.473262	1.4791	0.237942	2.37027	0.124214	3.33062	0.116681	1.1976	0.515357	1.15183	0.622041	1.07432	2.32069e-05	2.2031	0.734842	0.928731	0.061965	0.819682	0.788741	0.981843	0.0191038	0.714079	0.432718	1.11551	0.00646264	0.754718	3.0479e-06	0.621491	0.0295245	0.784929	0.0595689	0.873083	0.000915609	0.873921	-0.0177243	-0.247545	0.804747
GPR88	54112	G protein-coupled receptor 88					0.373901	0.982384	#DIV/0!	1	#DIV/0!	1	#DIV/0!	1	#DIV/0!	1	#DIV/0!	1	0.355918	1.02786	#DIV/0!	1	#DIV/0!	1	0.12047	1.12075	0.00446775	1.25701	0.0447115	1.33507	1.22324e-05	1.34462	0.580544	0.904642	0.0671927	0.711	1.74877e-13	4.66591	1.41854e-09	3.21645	3.95789e-05	1.92809	3.31831e-09	2.91156	0.155526	0.991411	---	---	---
VCAM1	7412	vascular cell adhesion molecule 1					0.731032	1.03545	#DIV/0!	1	7.88506e-05	8.22265	0.42265	0.937524	0.363995	0.860715	0.591959	1.09825	#DIV/0!	1	0.160126	1.15371	#DIV/0!	1	9.99667e-07	1.39897	0.0253809	4.62675	0.31901	1.25044	2.09643e-08	2.54151	1.53506e-06	1.50435	3.37546e-10	0.446455	3.45965e-10	2.06411	1.68625e-07	1.93155	2.73954e-06	1.48496	1.18224e-13	2.87198	0.00902459	1.0865	---	---	---
EXTL2	2135	exostosin like glycosyltransferase 2					0.674064	1.02678	0.00596928	0.624589	0.125951	0.730748	0.0952645	1.11389	0.52097	1.60788	0.227482	2.63001	0.287525	1.18501	0.123816	0.790477	0.736356	0.971522	0.931715	1.01171	0.971676	1.00463	0.00152009	0.913758	0.628241	0.978596	0.771904	1.02715	0.0106613	1.30639	0.391737	1.04681	0.571204	0.973809	0.106858	1.13312	1.00325e-10	0.614306	0.0855465	0.944595	-0.076692	-1.07411	0.284101
SLC30A7	148867	solute carrier family 30 member 7					0.0114017	1.59804	0.221992	0.866697	0.610002	1.06631	0.167921	1.25871	0.101127	2.36219	0.1005	2.37759	0.22	1.27163	0.829519	1.04517	0.00351012	1.91624	0.0892891	1.20455	0.0264706	1.88775	0.000876953	0.832432	0.00134454	0.769249	4.8322e-05	2.00246	0.00346634	0.668301	0.0022656	1.22777	9.20567e-06	2.03925	0.172553	1.22221	0.000198862	1.2906	6.24998e-05	1.23549	0.129316	1.82109	0.0701253
DPH5	51611	diphthamide biosynthesis 5		1			0.000222856	2.11316	0.548648	0.952364	0.767532	1.02502	0.473761	1.16009	0.00569861	0.597657	0.00612983	1.22508	0.558985	0.916627	0.0272008	0.748975	0.0157923	0.752644	0.00194321	0.685244	0.0254773	1.60585	0.00414438	1.19016	0.000635154	1.30836	0.0378585	1.47776	0.0283466	0.755475	0.268925	0.898971	0.459101	1.11552	0.220351	1.09571	0.0110184	1.31592	0.00088658	0.851157	0.055433	0.775272	0.439118
S1PR1	1901	sphingosine-1-phosphate receptor 1					0.00710151	1.20832	0.0390463	0.809663	0.552437	1.0201	#DIV/0!	1	0.0171114	1.38667	0.355722	1.11551	0.681274	0.905401	0.0371504	0.628814	0.185586	0.916045	0.213478	1.03803	0.00272096	1.86176	0.0103953	0.68826	0.00614551	1.29517	---	---	---	---	---	---	---	---	---	---	---	---	1.96836e-15	0.476397	0.0721987	1.01084	0.313347
OLFM3	118427	olfactomedin 3					0.373901	1.01052	#DIV/0!	1	0.0907495	1.12218	#DIV/0!	1	#DIV/0!	1	#DIV/0!	1	#DIV/0!	1	#DIV/0!	1	#DIV/0!	1	0.0131871	1.27063	0.781273	0.961483	---	---	0.743202	0.995381	---	---	---	---	---	---	---	---	---	---	---	---	0.219124	1.00108	---	---	---
DNAJA1P5	94236	DnaJ heat shock protein family (Hsp40) member A1 pseudogene 5					#DIV/0!	1	#DIV/0!	1	0.373901	0.988721	#DIV/0!	1	#DIV/0!	1	#DIV/0!	1	0.355918	1.03587	#DIV/0!	1	#DIV/0!	1	0.457688	0.994422	---	---	---	---	---	---	---	---	---	---	---	---	---	---	---	---	---	---	#DIV/0!	1	---	---	---
COL11A1	1301	collagen type XI alpha 1 chain					0.373368	1.1948	0.416761	1.06695	#DIV/0!	1	0.659719	0.934187	0.717495	1.23804	0.707112	1.24124	0.645553	0.852183	0.488179	0.793366	0.69132	0.896779	0.464255	1.01993	0.16392	0.850667	---	---	0.12808	1.04042	0.11888	1.22551	0.133436	1.12483	0.202007	1.19238	0.922241	0.985603	0.874527	1.02272	0.00145998	1.08595	0.382808	1.0005	---	---	---
RNPC3	55599	RNA binding region (RNP1, RRM) containing 3					0.770081	0.986506	0.0524217	0.700633	0.016242	1.17234	0.242235	1.51833	0.675157	1.23026	0.433468	1.50297	0.341209	1.18248	0.76797	0.945742	0.746379	1.04526	0.00623591	1.35178	0.00500123	1.95884	0.225613	0.881983	0.0016944	0.84043	---	---	---	---	---	---	---	---	---	---	---	---	0.960763	1.0021	-0.143414	-2.02358	0.044378
AMY2B	280	amylase alpha 2B (pancreatic)					0.0174322	1.621	0.491919	0.934857	0.115932	1.36221	0.821198	0.88361	0.0375263	0.697039	0.02847	0.638947	0.825086	0.946598	0.808735	1.03294	0.00739185	0.66393	0.0047618	1.27956	0.703727	0.97041	0.000471043	0.593233	0.39289	0.972818	4.08896e-06	0.315672	1.17299e-06	3.03056	0.00284191	0.5971	1.06906e-07	0.364168	0.00722578	0.607102	0.00023039	0.599645	---	---	---	---	---
ACTG1P4	648740	actin gamma 1 pseudogene 4					0.859486	1.00768	0.85201	0.98794	0.821134	1.02366	0.42265	1.06534	0.373901	0.962751	0.523976	1.04589	0.706651	1.03257	0.342539	0.943684	0.392082	0.959008	0.0578344	0.9483	---	---	---	---	---	---	---	---	---	---	---	---	---	---	---	---	---	---	#DIV/0!	1	-0.250855	-3.61871	0.000377213
AMY2A	279	amylase alpha 2A (pancreatic)					#DIV/0!	1	0.73013	0.991718	#DIV/0!	1	#DIV/0!	1	#DIV/0!	1	#DIV/0!	1	0.134892	1.14636	#DIV/0!	1	#DIV/0!	1	0.161489	0.993703	0.594471	0.82932	0.000710824	0.566944	0.00710477	0.797196	0.0456308	0.743384	0.740336	1.0616	0.00412616	0.559885	3.85141e-05	0.54974	0.000614663	0.57313	0.548837	0.943961	0.327734	0.996294	---	---	---
LOC100129138	100129138	THAP domain containing 3 pseudogene					0.503333	0.981306	#DIV/0!	1	#DIV/0!	1	#DIV/0!	1	#DIV/0!	1	#DIV/0!	1	0.64482	0.989133	0.355918	0.979783	0.241504	0.979783	---	---	---	---	---	---	---	---	---	---	---	---	---	---	---	---	---	---	---	---	0.419425	1.00306	---	---	---
PRMT6	55170	protein arginine methyltransferase 6					#DIV/0!	1	0.323592	0.879186	0.0637615	0.727286	#DIV/0!	1	0.373901	1.02754	#DIV/0!	1	0.00723615	0.719145	0.0223826	0.497782	0.0394779	0.80017	0.00594693	0.801062	0.0185728	1.93187	0.029636	1.21978	0.0127214	1.21715	0.00143246	2.49518	0.00745611	0.49161	4.70238e-05	1.6982	2.01225e-09	1.97433	0.0366436	1.22924	0.483946	1.07122	0.000100972	0.817583	0.104844	1.47219	0.142582
NTNG1	22854	netrin G1					#DIV/0!	1	0.703984	1.07035	0.517805	1.08933	0.42265	0.937524	#DIV/0!	1	#DIV/0!	1	0.659967	0.914711	0.552111	0.885453	0.639424	1.08741	0.675933	1.00848	0.711465	0.933033	---	---	0.000715093	0.887517	0.0015635	1.37732	0.414268	1.07513	0.536811	0.924904	0.195023	1.15381	0.622308	1.06558	0.000511732	1.06968	0.107005	0.976152	---	---	---
VAV3	10451	vav guanine nucleotide exchange factor 3	-1			-1	8.26381e-06	0.282358	0.00554811	0.630124	0.00228914	0.416207	0.101142	0.866603	0.157306	0.398549	0.623631	0.74594	0.440604	0.72844	0.00190415	0.379208	6.7525e-05	0.316001	4.65508e-05	0.546226	0.531719	1.11729	0.523461	1.03241	0.650948	1.05175	---	---	---	---	---	---	---	---	---	---	---	---	5.20555e-09	1.2225	-0.0529696	-0.74072	0.459754
VAV3-AS1	100873946	VAV3 antisense RNA 1					#DIV/0!	1	#DIV/0!	1	#DIV/0!	1	#DIV/0!	1	#DIV/0!	1	#DIV/0!	1	#DIV/0!	1	#DIV/0!	1	#DIV/0!	1	#DIV/0!	1	---	---	---	---	---	---	---	---	---	---	---	---	---	---	---	---	---	---	0.730775	0.993912	---	---	---
SLC25A24	29957	solute carrier family 25 member 24					0.0736902	1.16229	0.117905	0.847347	0.224684	1.27825	0.445646	1.12602	0.380651	3.15758	0.332462	3.61903	0.0404771	1.51326	0.5855	1.14836	0.00566022	1.61512	0.122992	0.867173	0.517493	1.06191	0.792565	1.03079	0.969482	1.00196	---	---	---	---	---	---	---	---	---	---	---	---	0.0240889	1.15224	0.0781127	1.09413	0.275248
NBPF4	148545	NBPF member 4					0.089383	1.11673	0.373901	0.972034	0.373901	0.975132	#DIV/0!	1	0.373901	1.03082	0.117518	1.05082	#DIV/0!	1	#DIV/0!	1	#DIV/0!	1	0.457688	0.996434	---	---	---	---	---	---	---	---	---	---	---	---	---	---	---	---	---	---	0.0915349	0.995258	---	---	---
FAM102B	284611	family with sequence similarity 102 member B					0.640232	1.047	0.133047	0.740437	0.870425	0.969604	0.505582	0.951375	0.661785	1.3957	0.480065	1.7333	0.0673903	1.3629	0.733187	1.06178	0.0223526	1.29081	4.03022e-05	0.658794	0.0902482	0.554785	0.435446	0.938061	0.00328917	0.639312	0.00460021	0.867851	0.464292	1.03222	0.0158006	0.842427	0.00013584	0.684786	0.000263452	0.798328	0.063277	0.925977	0.224124	1.07179	0.0267705	0.373964	0.708837
HENMT1	113802	HEN methyltransferase 1					0.120536	1.1408	0.725323	0.947471	0.0160568	0.63592	0.0154352	0.698746	0.173415	0.599908	0.944728	1.01838	0.404607	0.868124	0.905592	0.982454	0.0075887	0.638355	0.000217808	0.623043	0.0199777	1.20581	---	---	0.756369	1.00537	---	---	---	---	---	---	---	---	---	---	---	---	7.79822e-10	0.779226	-0.0399494	-0.558308	0.577274
PRPF38B	55119	pre-mRNA processing factor 38B					0.712757	0.968983	0.665662	0.947114	0.203668	1.37589	0.441915	0.736009	0.557239	1.38272	0.288585	1.8556	0.257921	0.935972	0.0042052	0.643288	0.00205303	1.21874	0.000170671	1.64791	0.675337	1.1355	0.9171	1.01245	0.0838648	1.1278	0.0585473	0.81982	0.000360213	0.596478	0.737267	0.976204	0.0657505	1.16643	0.738477	1.03088	0.321945	1.04501	3.81973e-07	0.848745	0.0649772	0.909279	0.364325
FNDC7	163479	fibronectin type III domain containing 7					#DIV/0!	1	0.639216	0.960893	#DIV/0!	1	0.113899	1.79257	#DIV/0!	1	#DIV/0!	1	0.00283215	1.60503	0.355918	1.02232	0.0533274	1.16204	0.258823	1.07022	0.00152774	2.69447	0.0789289	0.829627	0.000519107	1.37231	1.41299e-05	1.88827	8.69482e-06	0.518443	2.99172e-05	1.53454	0.573384	1.04189	0.013309	0.835167	0.561851	0.960621	0.00123099	0.953134	---	---	---
STXBP3	6814	syntaxin binding protein 3					0.000119872	1.37731	0.160645	0.841325	0.0461474	1.69149	0.480845	1.31663	0.29746	2.56291	0.226414	3.08261	0.817551	0.964555	0.444444	1.12863	0.403878	1.09898	0.270527	0.927533	0.324243	1.37554	0.937674	1.00436	0.107733	1.15174	0.0425572	1.18144	1.14986e-09	0.416571	0.00273325	1.45079	0.0137823	1.71379	0.0326406	0.830128	0.000632921	1.28025	0.00011629	1.19237	-0.00367738	-0.0513522	0.959097
AKNAD1	254268	AKNA domain containing 1					0.11783	1.22029	0.929184	1.01389	#DIV/0!	1	0.152491	1.36947	0.192858	1.35821	0.00772735	1.53371	0.437985	0.823423	0.0172684	0.630999	0.0128808	0.693606	0.375954	1.02064	0.594783	0.935191	0.237133	0.612931	0.00192753	1.12723	---	---	---	---	---	---	---	---	---	---	---	---	0.029383	0.984678	-0.0909533	-1.27538	0.203692
GPSM2	29899	G protein signaling modulator 2					0.357878	0.942585	0.0237122	0.699112	0.000230616	0.615807	0.0962815	1.1415	0.964332	1.02999	0.461592	1.64954	0.481226	0.9503	0.0121565	0.461068	0.0016444	0.607542	0.0152199	0.68133	0.216421	0.673617	0.011741	1.44463	0.0439306	0.837715	0.0320679	0.632511	0.172121	1.28174	0.374794	1.11659	0.592066	1.0776	0.0471834	1.25496	0.438016	0.961373	4.13094e-11	0.662259	-0.0891201	-1.24947	0.212992
CLCC1	23155	chloride channel CLIC like 1			-1		0.0516315	0.861012	0.200606	0.941467	0.000728496	0.671042	0.967411	1.00597	0.661158	1.15236	0.367578	1.35216	0.0786985	1.12369	0.155673	0.781261	0.0511784	0.832224	0.803952	0.972563	0.191744	0.831238	0.922716	1.01271	0.854431	0.995191	0.0859083	0.837023	0.929517	1.00896	0.264762	0.906007	0.978041	0.997181	0.682914	0.927257	0.30223	0.90567	1.92842e-06	0.805229	-0.0614582	-0.859843	0.390931
WDR47	22911	WD repeat domain 47				1	0.00163735	1.35688	0.9553	0.996243	0.218933	1.2305	0.24509	1.45099	0.165404	2.73909	0.175564	2.66016	0.0104556	1.31776	0.635148	1.10586	0.315585	1.08599	0.0416947	1.1436	0.134196	0.80107	0.00753955	0.717717	0.000976918	0.834278	0.125892	0.761563	0.030256	1.40701	0.0550792	0.789796	0.0316549	0.761741	0.339296	0.847732	0.145434	0.867172	0.00574243	0.900694	0.0236199	0.329926	0.74181
TAF13	6884	TATA-box binding protein associated factor 13					0.0685823	1.28157	0.361081	0.90353	0.02679	1.33154	0.130661	1.62574	0.0841251	5.4094	0.177374	3.32637	0.137593	1.50239	0.684028	1.13666	0.00745588	1.96061	0.38774	0.90748	0.280025	1.34102	0.759785	0.989457	0.903912	0.994307	0.704794	0.957647	0.136163	1.20656	0.857878	1.01832	0.0662254	1.18068	0.595174	1.08664	0.168452	0.929411	0.0684302	0.92066	0.0436073	0.609523	0.542887
TMEM167B	56900	transmembrane protein 167B		1			2.25758e-05	2.85054	0.0991378	0.926079	0.0407431	1.52704	0.126719	1.27387	0.0744537	1.55369	0.102674	1.45319	0.14935	1.31227	0.989444	0.997624	0.356047	1.1418	0.327799	0.951373	0.0647197	0.68302	0.00425433	0.848228	0.435184	1.10876	---	---	---	---	---	---	---	---	---	---	---	---	4.95633e-10	1.25451	-0.182561	-2.59289	0.0102385
SCARNA2	677766	small Cajal body-specific RNA 2					0.950338	0.994423	0.373901	1.03168	0.94095	0.965078	0.376457	0.581234	0.55085	0.952311	0.52337	0.957767	0.264224	1.16433	0.463972	0.931716	0.0898095	1.32436	0.189956	1.3968	---	---	---	---	---	---	---	---	---	---	---	---	---	---	---	---	---	---	0.465285	1.00083	---	---	---
C1orf194	127003	chromosome 1 open reading frame 194					#DIV/0!	1	#DIV/0!	1	#DIV/0!	1	#DIV/0!	1	0.373901	0.962751	0.373901	0.962751	0.355918	0.979783	0.355918	0.979783	0.893669	0.996355	---	---	0.606531	1.16205	0.0473068	0.807459	0.0104512	0.878801	0.000822053	0.514603	0.000355872	2.24869	0.229562	0.870798	8.79322e-07	0.441277	0.137106	0.813523	0.00716505	0.659215	0.308554	0.931787	-0.0272468	-0.380622	0.703898
KIAA1324	57535	KIAA1324					0.124086	0.845944	0.180306	0.823945	0.489946	0.946659	0.299385	0.827557	0.897878	1.01567	0.00867621	0.597954	0.875761	0.981038	0.703796	0.943659	0.27421	1.14005	0.406167	1.01129	3.61792e-05	0.160428	0.000131258	0.565009	2.67397e-08	0.450262	0.000157788	0.476582	0.000955691	1.82824	0.0795224	0.8586	3.31034e-06	0.169705	4.80165e-05	0.619217	0.0210943	0.848775	0.883344	1.01413	-0.19674	-2.80209	0.00558954
SARS	6301	seryl-tRNA synthetase	1			1	0.000570823	2.31952	0.0426977	1.10424	0.000235293	1.83154	0.793613	0.950387	0.0232401	1.44476	0.729755	1.03796	0.326928	0.905021	0.0348357	0.812324	0.075776	1.06335	0.0192517	0.82554	0.896262	1.02101	0.341812	1.0419	4.45931e-06	1.20759	0.00834288	1.51866	0.178951	0.773172	0.621836	0.951349	0.0205596	1.52811	0.167128	1.29752	0.00702246	1.40026	3.88687e-07	0.875087	-0.00946991	-0.132246	0.894926
CELSR2	1952	cadherin EGF LAG seven-pass G-type receptor 2		-1			0.000794999	0.479761	0.224933	0.852218	0.0406944	0.787745	0.287844	0.597611	0.578106	0.705116	0.581875	0.702583	0.984767	0.994594	0.0774046	0.574519	0.287731	0.773153	0.9719	1.00428	0.451033	0.840896	0.623647	1.10589	0.0574733	0.910359	7.62264e-05	0.574712	0.00452893	1.48599	0.016391	0.694877	0.000101912	0.469761	0.0233104	0.715147	1.18074e-09	0.531832	1.78936e-12	0.66686	-0.217975	-3.11885	0.00209064
PSRC1	84722	proline and serine rich coiled-coil 1	-1			-1	0.000749484	0.567683	0.029668	0.733737	0.00188313	0.408026	0.849657	0.965385	2.74666e-05	0.388935	0.0013388	0.616357	0.361564	0.678119	0.00988911	0.457885	0.678271	0.94	0.154823	0.746113	0.0127774	1.44727	2.40413e-05	4.51415	0.0385502	1.22991	0.00201758	1.35772	0.5502	1.04083	0.717781	0.962442	0.0542399	1.16052	0.411705	1.08988	0.000511732	1.06968	0.0513204	0.92963	-0.00393672	-0.0549738	0.956216
MYBPHL	343263	myosin binding protein H like					0.373901	1.01052	0.50751	1.12688	#DIV/0!	1	#DIV/0!	1	#DIV/0!	1	#DIV/0!	1	0.024325	1.42056	0.271199	0.894823	0.743552	1.02532	0.457688	0.996967	0.139417	0.40239	0.0604521	0.436184	0.780211	1.03338	9.99855e-07	0.242351	4.69581e-06	3.87314	0.0821695	0.590326	8.30138e-05	0.4619	5.8275e-05	0.654143	0.0884605	0.368817	0.000537766	0.948612	---	---	---
SORT1	6272	sortilin 1					0.139034	0.873936	0.00679461	0.823367	0.0334106	0.778676	0.0459617	0.861632	0.149535	0.615654	0.262855	0.700261	0.671351	0.902726	0.0107539	0.634303	0.999652	1.00005	0.00155391	0.616005	0.0193886	0.293887	0.00971963	0.819305	2.68637e-06	0.418817	3.81081e-06	0.475933	6.7729e-08	2.74425	1.43951e-11	0.579369	2.02819e-06	0.43267	5.38338e-09	0.53739	7.98913e-10	0.642657	0.404165	0.9589	-0.349378	-5.20693	4.85302e-07
PSMA5	5686	proteasome subunit alpha 5					0.793899	0.976694	0.187915	1.11655	0.0322018	0.879222	0.448322	1.02971	0.602672	1.10628	0.820333	1.04488	0.41386	0.935208	0.943064	1.00585	0.570068	0.964253	0.370366	0.897886	0.00279237	2.15348	0.000398183	1.26155	0.000636051	1.4699	0.00668131	1.7554	6.36913e-07	0.312862	0.346456	1.08748	0.0388743	1.73491	0.0790431	1.59516	0.000511732	1.06968	9.6447e-07	1.21875	0.33762	5.00871	1.22351e-06
SYPL2	284612	synaptophysin like 2					0.81477	0.982075	0.559131	1.05931	0.373901	0.952567	0.42265	1.18525	0.623886	0.958572	0.826135	0.982491	0.533542	1.04676	0.499268	1.02447	0.355986	1.06086	0.956579	1.00095	0.0993209	1.1434	0.689553	1.0966	0.80854	1.01447	0.392798	1.15574	0.191982	1.10608	0.373055	1.23708	0.161782	1.13207	0.531101	1.1054	0.206598	1.04771	0.71283	1.00301	---	---	---
ATXN7L2	127002	ataxin 7 like 2					0.000203305	0.673212	0.202571	1.20624	0.847846	1.03581	0.674565	0.90084	0.806643	1.0462	0.645212	0.941545	0.103022	0.738468	0.216516	1.15547	0.000321489	0.678638	0.0229425	1.18188	0.159644	1.19748	0.476895	1.10183	0.694074	1.01622	---	---	---	---	---	---	---	---	---	---	---	---	4.60536e-07	0.831058	-0.00694218	-0.0969447	0.92287
CYB561D1	284613	cytochrome b561 family member D1					0.378438	0.966435	0.0148443	0.771119	0.960888	0.993542	0.0167405	0.65624	0.320377	1.23342	0.786636	1.06151	0.0529982	1.24731	0.0965519	0.616289	0.438775	0.925878	0.172796	0.853402	0.0202878	1.55114	0.470422	1.02835	0.439583	1.03227	---	---	---	---	---	---	---	---	---	---	---	---	2.06994e-12	0.754528	0.017154	0.239577	0.81091
AMIGO1	57463	adhesion molecule with Ig like domain 1					0.0618582	0.841023	0.107627	0.844734	0.532081	0.923464	0.151547	0.764612	0.312895	0.597817	0.980969	1.0117	0.929926	1.01141	0.121307	0.788587	0.0365814	0.742039	0.65105	0.952203	0.0365526	0.812252	0.165212	0.826255	0.854492	1.01375	0.000394982	0.40962	0.000210862	2.71839	0.000982375	0.643793	0.00551762	0.630627	0.00408315	0.627988	0.0838569	0.836164	0.000605337	0.919532	-0.105216	-1.47746	0.141164
GPR61	83873	G protein-coupled receptor 61					#DIV/0!	1	#DIV/0!	1	#DIV/0!	1	#DIV/0!	1	#DIV/0!	1	#DIV/0!	1	0.401474	1.06961	0.736428	0.984806	0.241504	0.963302	0.235537	1.02661	0.307806	0.903335	---	---	0.233718	1.01956	---	---	---	---	---	---	---	---	---	---	---	---	0.603692	1.00195	0.0321299	0.448901	0.654002
GNAI3	2773	G protein subunit alpha i3					0.0632203	1.20202	0.652044	0.963468	0.485095	0.932368	0.533788	1.14499	0.344101	1.74633	0.252085	2.00292	0.0749776	1.30437	0.29085	1.1822	0.00506463	1.50111	0.000703813	0.818837	0.0478838	0.747425	0.423931	1.04274	0.44651	1.02805	---	---	---	---	---	---	---	---	---	---	---	---	0.0202567	1.09806	-0.0923155	-1.29464	0.196974
MIR197	406974	microRNA 197					0.93034	0.997475	0.477764	0.956773	0.521719	1.03068	#DIV/0!	1	#DIV/0!	1	#DIV/0!	1	0.0360317	0.890597	0.0360299	0.890596	0.361066	0.952402	0.905627	0.978046	---	---	---	---	---	---	---	---	---	---	---	---	---	---	---	---	---	---	---	---	---	---	---
GNAT2	2780	G protein subunit alpha transducin 2					0.587152	0.961342	0.460387	0.971894	0.0215351	1.12613	0.5732	0.89563	0.794568	0.976027	0.600212	0.952847	0.299534	0.845068	0.404407	0.812837	0.00688369	1.90958	0.0284047	0.962867	0.12304	0.872564	---	---	0.808142	1.00255	---	---	---	---	---	---	---	---	---	---	---	---	0.177073	1.03403	-0.257589	-3.72266	0.000257899
AMPD2	271	adenosine monophosphate deaminase 2				-1	2.54802e-05	0.535499	0.456056	1.06972	0.00291257	0.757705	0.359812	0.854629	0.979894	0.993945	0.382862	0.785419	0.256747	1.08764	0.00189128	0.682266	1.18533e-05	0.582671	0.0273977	0.848654	0.00173781	0.627056	0.0434296	1.1406	0.46135	1.04265	0.0028221	1.84608	0.0504381	0.686013	3.34321e-06	2.17873	0.0126986	1.29838	0.20363	1.16626	0.94594	1.00502	8.50325e-06	0.769296	-0.229692	-3.29559	0.00116673
GSTM4	2948	glutathione S-transferase mu 4				-1	0.00299759	0.617457	0.981302	0.996625	0.0118008	0.622265	0.035688	0.739762	0.00185589	0.3502	0.0188541	0.609792	0.202937	0.809098	0.101334	0.697788	0.558816	0.918754	8.6089e-05	0.792602	0.000329599	0.266093	0.846726	1.0125	0.00389	0.860499	0.0513833	0.730534	0.020833	1.49531	0.999367	1.00011	0.362745	0.865067	0.364928	0.873228	0.166975	0.87179	5.27362e-12	0.629142	-0.108498	-1.52409	0.129107
GSTM2	2946	glutathione S-transferase mu 2					0.0230116	0.616464	0.196434	0.752912	0.365951	1.09482	0.42265	0.76955	0.0519502	0.589665	0.123472	0.633028	0.0651819	0.683349	0.768733	0.940666	0.256554	1.19318	0.16151	0.987737	0.0039509	0.484085	0.125868	0.740249	3.32015e-06	0.782426	4.76061e-10	0.369984	3.78848e-07	2.13111	0.00011917	0.59277	4.32546e-10	0.487842	9.86955e-05	0.578672	0.177864	0.847994	8.24909e-15	0.530237	-0.193384	-2.75241	0.00647415
GSTM1	2944	glutathione S-transferase mu 1			-1		0.753466	0.976862	0.114725	0.870591	0.00442278	0.651461	#DIV/0!	1	0.858435	1.02953	0.46418	0.898437	0.00228099	0.620176	0.147518	0.719239	0.0576694	1.20418	0.145973	0.851964	0.000720275	0.343885	3.12343e-05	0.612028	2.1099e-06	0.573635	7.00286e-08	0.548375	1.4505e-10	2.2094	1.3876e-07	0.719293	2.50378e-07	0.531505	3.98467e-06	0.743663	1.79139e-06	0.776893	0.0692656	0.882326	-0.088715	-1.24374	0.215088
GSTM5	2949	glutathione S-transferase mu 5					#DIV/0!	1	#DIV/0!	1	#DIV/0!	1	0.42265	1.24742	#DIV/0!	1	#DIV/0!	1	0.355918	1.03931	#DIV/0!	1	#DIV/0!	1	0.339376	1.00941	0.000546683	0.178006	3.88531e-06	0.428991	4.39088e-06	0.417088	3.92535e-05	0.298297	8.14558e-06	3.98172	5.49151e-12	0.429569	2.60014e-06	0.286872	3.92894e-09	0.373217	2.44893e-11	0.572619	0.98571	1.00012	---	---	---
GSTM3	2947	glutathione S-transferase mu 3					0.011437	0.871662	0.921934	1.00767	0.0959736	0.880399	0.985074	0.995249	0.296945	0.886949	0.00674257	0.638705	0.0482212	1.2877	0.132923	1.32689	0.0553883	1.10295	0.00403602	0.563587	0.0291164	0.280616	5.32792e-08	0.451963	2.42116e-07	0.358099	0.80169	1.02949	0.683433	0.952689	0.356951	0.922196	1.33784e-05	0.651514	0.0202322	0.743633	0.000220121	0.745688	0.000223606	0.834371	-0.128585	-1.81062	0.0717387
EPS8L3	79574	EPS8 like 3		-1			0.00149233	0.364546	0.454379	1.03593	0.000174001	1.4559	0.335745	0.834062	0.00494663	0.332237	0.0405397	0.54188	#DIV/0!	1	#DIV/0!	1	#DIV/0!	1	0.0950104	0.806956	0.452331	1.07177	---	---	0.0732421	1.03146	---	---	---	---	---	---	---	---	---	---	---	---	0.00936865	0.908999	-0.0807768	-1.13168	0.259157
CSF1	1435	colony stimulating factor 1	1		1		0.000101523	1.85361	0.0963787	1.30779	0.000161139	5.30385	0.131706	0.654997	0.00388895	4.5439	0.0514043	2.06996	0.00120877	2.01588	0.000169125	16.1231	0.000122237	1.96053	3.89507e-09	6.77967	0.00286759	7.07796	0.301482	1.04959	2.53478e-10	2.83277	5.18367e-08	2.23065	0.00189104	0.670715	7.06385e-05	1.43055	7.27861e-05	2.03544	0.000469486	1.76814	6.61423e-09	1.99987	0.650228	0.960286	0.22924	3.28874	0.00119397
AHCYL1	10768	adenosylhomocysteinase like 1					0.144798	1.05198	0.205059	0.925145	0.330301	0.91196	0.0920717	0.910385	0.573284	1.2657	0.662376	1.20119	0.0714384	1.17157	0.119978	0.805664	0.264407	1.10552	0.925943	0.989024	0.350203	0.895025	0.00265245	0.823313	0.0852875	0.876817	---	---	---	---	---	---	---	---	---	---	---	---	0.0789625	0.963667	-0.160158	-2.26573	0.0245664
STRIP1	85369	striatin interacting protein 1					0.0236478	0.845155	0.644954	1.01993	0.552287	0.913842	0.0155128	0.634043	0.420948	1.56497	0.428696	1.55718	0.871795	1.01366	0.238303	0.845938	0.0828808	0.893912	---	---	0.0970788	1.19196	0.0151734	0.696512	0.0907983	0.941873	---	---	---	---	---	---	---	---	---	---	---	---	2.20857e-05	0.896232	0.0581502	0.813399	0.416981
ALX3	257	ALX homeobox 3					#DIV/0!	1	0.629357	1.05029	0.373901	0.988721	0.40975	0.770172	#DIV/0!	1	0.373901	1.02359	0.638548	0.926117	0.610801	0.921852	0.597868	0.933708	0.457688	0.993247	0.168425	1.08172	0.358897	0.909516	0.77917	0.989346	0.00728569	1.56467	0.0793136	0.789953	0.273199	1.13423	0.807781	1.02722	0.827366	0.964028	0.808211	0.97235	0.334584	1.00565	0.0577181	0.807335	0.420457
UBL4B	164153	ubiquitin like 4B					0.638204	1.02249	#DIV/0!	1	0.00185101	1.14903	0.42265	0.884238	0.373901	1.05298	0.373901	1.0266	0.227713	1.04576	#DIV/0!	1	#DIV/0!	1	0.457688	0.995674	0.462527	1.05458	---	---	0.576322	0.993329	---	---	---	---	---	---	---	---	---	---	---	---	0.179904	1.00839	---	---	---
SLC6A17	388662	solute carrier family 6 member 17					0.0277261	0.805831	0.196995	0.904846	0.208029	0.840994	0.911226	1.05486	0.0155876	2.74017	0.353143	1.3649	0.770025	1.0436	0.722099	0.959442	0.942935	1.00552	0.977537	0.99967	0.682296	1.04006	0.00953821	0.669002	0.15691	1.07401	---	---	---	---	---	---	---	---	---	---	---	---	---	---	---	---	---
KCNC4	3749	potassium voltage-gated channel subfamily C member 4			-1		0.957329	0.994221	0.55973	1.10928	0.00290668	0.535188	0.235333	0.544836	0.114436	1.76748	0.984279	0.993142	0.160195	0.826942	0.283565	0.796064	0.0139583	0.764831	0.00206219	0.835788	0.424277	0.812252	0.574436	0.922355	0.73487	0.986097	1.78835e-06	0.361264	0.00503759	1.49591	0.197566	0.744852	0.000124105	0.470858	0.00114492	0.527478	0.000972664	0.693518	1.33703e-07	0.808092	-0.121132	-1.70407	0.0899617
RBM15	64783	RNA binding motif protein 15					0.0469137	0.736775	0.544641	0.96106	0.0559333	1.17224	0.0315964	0.588038	0.941034	1.03044	0.546848	1.28667	0.0629095	1.33714	0.156251	0.859637	0.0257166	1.27571	2.23197e-05	1.54924	0.408497	1.31646	0.0703258	1.037	0.0853255	1.11209	0.149444	0.865528	0.000942644	1.43923	0.967875	1.00261	0.0106219	1.48812	0.372179	1.17011	0.642505	1.03269	0.00376225	0.91192	-0.0256162	-0.357828	0.720859
SLC16A4	9122	solute carrier family 16 member 4				1	4.2116e-05	2.11416	0.0791795	0.81745	0.218159	1.40072	0.0831643	0.858642	0.140485	4.00737	0.130707	4.21105	0.406321	0.91637	0.00252244	1.81882	1.28186e-06	2.19869	0.0969655	1.07339	0.107841	0.810378	0.826016	0.976134	0.113435	0.967935	---	---	---	---	---	---	---	---	---	---	---	---	0.0177407	0.930614	-0.0489466	-0.684323	0.494584
LAMTOR5	10542	late endosomal/lysosomal adaptor, MAPK and MTOR activator 5			-1		0.300327	0.934632	0.553807	0.942745	0.000168824	0.631044	0.0549959	0.736349	0.899566	1.00751	0.0654051	0.883034	0.183744	0.835667	0.549099	0.910154	0.925924	0.992464	---	---	0.270693	0.733736	0.0535407	1.11502	0.991565	0.999728	---	---	---	---	---	---	---	---	---	---	---	---	0.127694	1.05375	0.0355184	0.496301	0.620241
PROK1	84432	prokineticin 1					#DIV/0!	1	#DIV/0!	1	#DIV/0!	1	#DIV/0!	1	0.373901	0.930957	0.373901	0.930957	0.355918	1.06678	#DIV/0!	1	#DIV/0!	1	#DIV/0!	1	0.0762229	1.14605	0.557451	0.8595	0.511258	1.01237	---	---	---	---	---	---	---	---	---	---	---	---	0.368773	1.00278	---	---	---
CYMP	643160	chymosin pseudogene					#DIV/0!	1	0.951281	0.996978	0.373901	1.04243	#DIV/0!	1	0.373901	1.10239	0.373901	1.02359	0.979553	0.998614	0.355918	0.963302	0.241504	0.963302	0.37427	0.978781	---	---	---	---	---	---	---	---	---	---	---	---	---	---	---	---	---	---	0.100423	0.990741	---	---	---
KCNA10	3744	potassium voltage-gated channel subfamily A member 10					#DIV/0!	1	0.373901	1.01124	#DIV/0!	1	#DIV/0!	1	#DIV/0!	1	#DIV/0!	1	#DIV/0!	1	0.355918	1.01809	#DIV/0!	1	0.207078	1.03497	0.552291	1.06437	---	---	---	---	0.00632547	1.59262	0.437936	0.904849	0.0438976	1.21576	0.679185	1.04948	0.242855	1.19196	0.0004676	1.06895	#DIV/0!	1	---	---	---
KCNA2	3737	potassium voltage-gated channel subfamily A member 2					0.940111	1.00337	0.373901	1.03168	#DIV/0!	1	0.42265	0.937524	#DIV/0!	1	0.373901	1.02359	0.355918	1.03587	#DIV/0!	1	#DIV/0!	1	0.457688	0.996628	0.0483703	0.653685	0.0847306	0.770999	0.0294462	0.800448	3.04067e-05	0.504405	0.0842924	1.23354	0.331978	0.917326	0.0594973	0.854289	0.000346286	0.583842	0.00222934	0.705445	0.718239	0.998381	0.0831546	1.16523	0.245351
KCNA3	3738	potassium voltage-gated channel subfamily A member 3					0.373901	1.01807	#DIV/0!	1	#DIV/0!	1	#DIV/0!	1	0.373901	1.02754	#DIV/0!	1	#DIV/0!	1	#DIV/0!	1	#DIV/0!	1	---	---	0.766143	0.965936	---	---	0.589809	1.0141	---	---	---	---	---	---	---	---	---	---	---	---	5.73303e-07	1.30214	0.356323	5.32531	2.7608e-07
CD53	963	CD53 molecule					#DIV/0!	1	#DIV/0!	1	0.373901	0.988721	0.42265	1.06534	0.0314321	1.23041	#DIV/0!	1	0.968062	0.997858	0.355918	0.963302	0.431688	1.06006	#DIV/0!	1	0.00371397	2.13366	---	---	7.98313e-05	1.81626	4.5061e-08	2.93616	5.40487e-05	0.491358	1.08329e-06	1.80221	1.19824e-05	2.88401	0.000126389	2.14297	5.31397e-08	1.94908	3.3835e-26	1.53856	0.0917419	1.28653	0.199783
LRIF1	55791	ligand dependent nuclear receptor interacting factor 1				1	0.00741508	1.39201	0.220613	0.823009	0.00241286	2.11035	0.363777	1.22754	0.129891	6.81185	0.176591	5.21853	0.330701	1.23024	0.0814927	1.61278	0.125161	1.34724	0.000132497	1.70325	0.333453	0.862542	0.00256263	0.814138	0.0750577	0.914853	0.00206064	0.619002	0.583468	1.08844	0.948049	0.992414	0.207555	0.857769	0.243809	0.879863	0.0147306	0.834674	3.30554e-07	1.21925	0.370209	5.56509	8.57783e-08
DRAM2	128338	DNA damage regulated autophagy modulator 2		1			0.00012233	2.34226	0.18309	0.853219	0.0931204	1.1458	0.32676	1.35354	0.519195	1.14943	0.0403536	1.74439	0.541791	1.10872	0.969422	1.00721	0.66338	1.05059	0.000300585	0.711364	0.310145	1.1487	0.130992	0.899804	0.000422308	0.865546	0.577904	0.920531	0.818473	1.04139	0.378934	0.908548	0.977347	1.00425	0.233082	0.831228	0.0159012	0.853538	0.00803857	1.14033	0.0397111	0.554973	0.579549
CEPT1	10390	choline/ethanolamine phosphotransferase 1					0.000578191	1.26435	0.090208	0.832297	0.33459	1.09916	0.125773	0.824382	0.681598	1.22941	0.288243	1.76647	0.691346	1.06446	0.557185	0.93115	0.409445	1.08308	0.0358415	0.830747	0.0853025	1.40769	0.39547	1.03656	0.0103967	1.16473	---	---	---	---	---	---	---	---	---	---	---	---	0.00208615	1.15924	0.275952	4.00913	8.6727e-05
DENND2D	79961	DENN domain containing 2D				1	0.00431533	1.26346	0.781977	0.989176	0.100051	1.16261	0.91418	0.979825	0.113734	1.30116	0.0131926	1.76822	0.00445432	0.750343	0.0165021	0.804197	1.96271e-05	0.578405	0.946645	1.00482	0.126401	1.33793	0.0136471	1.22339	0.0389775	1.13793	---	---	---	---	---	---	---	---	---	---	---	---	2.12811e-15	1.59489	0.415239	6.374	1.30119e-09
CHI3L2	1117	chitinase 3 like 2					0.256368	0.928255	0.348441	1.22322	0.698899	1.07489	0.42265	1.12689	0.019813	1.41086	0.191735	1.13076	0.291039	1.17015	0.869989	1.03144	0.654012	0.949947	0.633343	1.05053	---	---	---	---	---	---	---	---	---	---	---	---	---	---	---	---	---	---	0.0581116	1.19182	0.0358462	0.500887	0.617016
CHIAP2	149620	chitinase, acidic pseudogene 2					#DIV/0!	1	#DIV/0!	1	#DIV/0!	1	#DIV/0!	1	#DIV/0!	1	#DIV/0!	1	#DIV/0!	1	#DIV/0!	1	#DIV/0!	1	---	---	---	---	---	---	---	---	---	---	---	---	---	---	---	---	---	---	---	---	0.322998	0.998058	---	---	---
CHIA	27159	chitinase acidic					#DIV/0!	1	#DIV/0!	1	#DIV/0!	1	#DIV/0!	1	#DIV/0!	1	#DIV/0!	1	#DIV/0!	1	#DIV/0!	1	#DIV/0!	1	#DIV/0!	1	0.004857	0.408951	0.33065	0.873858	4.27307e-09	0.320296	---	---	---	---	---	---	---	---	---	---	---	---	0.0344266	0.989356	---	---	---
PIFO	128344	primary cilia formation					0.0100484	1.16701	0.157542	0.791714	0.260256	0.898334	0.698014	0.848775	0.480813	0.901165	0.589399	1.11007	0.345431	0.893358	0.377649	0.916179	0.652634	0.964616	---	---	0.122124	1.20581	0.0227539	0.776465	0.0535373	0.829714	---	---	---	---	---	---	---	---	---	---	---	---	0.033879	0.828639	0.0148603	0.207535	0.835808
PGCP1	441897	progastricsin pseudogene 1					#DIV/0!	1	#DIV/0!	1	#DIV/0!	1	#DIV/0!	1	#DIV/0!	1	#DIV/0!	1	#DIV/0!	1	#DIV/0!	1	#DIV/0!	1	0.207078	1.08761	---	---	---	---	---	---	---	---	---	---	---	---	---	---	---	---	---	---	0.0525463	0.993564	---	---	---
OVGP1	5016	oviductal glycoprotein 1					0.323459	0.830974	0.812925	1.04828	0.0947239	1.15864	0.619737	0.800461	0.0671074	0.728464	0.0977341	0.709392	0.0130017	1.76761	0.387289	1.24721	0.904627	0.983519	0.804547	0.977043	0.176322	1.24833	0.065491	0.869966	0.0150794	1.12024	0.314316	1.19535	0.156535	0.798016	0.360614	0.919446	0.00269085	0.673933	0.0817517	1.27315	0.0592862	0.80699	0.000111174	0.861207	-0.126226	-1.77686	0.0771508
WDR77	79084	WD repeat domain 77				-1	0.00826557	0.690229	0.616163	0.968163	0.000737458	0.586923	0.886329	1.05903	0.0263195	0.826431	0.934584	0.994222	0.0379636	0.815806	0.0128638	0.694575	2.70835e-05	0.703025	0.00106023	0.808701	0.245451	1.29235	0.3395	1.10809	0.138316	1.15014	---	---	---	---	---	---	---	---	---	---	---	---	6.15835e-09	0.736996	-0.0810704	-1.13582	0.257424
C1orf162	128346	chromosome 1 open reading frame 162					0.183518	0.927473	0.309444	0.880225	0.218833	1.16177	0.230917	2.0852	0.576068	0.876398	0.492441	0.858116	0.012456	1.59382	0.414276	0.869061	0.00657032	0.715747	0.00151839	1.27674	0.0013346	5.9656	---	---	---	---	1.14732e-08	5.80117	9.7545e-08	0.246639	0.167778	1.25749	1.1405e-08	5.06243	7.3137e-09	3.36218	3.01649e-05	1.8064	0.0595218	0.9003	0.0169838	0.237201	0.81275
ADORA3	140	adenosine A3 receptor					0.373901	0.982384	#DIV/0!	1	0.145249	0.932905	#DIV/0!	1	#DIV/0!	1	#DIV/0!	1	#DIV/0!	1	#DIV/0!	1	#DIV/0!	1	#DIV/0!	1	0.274048	1.7411	0.439429	1.27129	0.0131158	1.12273	---	---	---	---	---	---	---	---	---	---	---	---	2.20056e-09	0.5349	---	---	---
RAP1A	5906	RAP1A, member of RAS oncogene family					0.00513025	1.43832	0.0809973	0.853032	0.741055	1.0406	0.134689	1.5936	0.344657	2.09843	0.264484	2.43498	0.201881	1.25171	0.260703	1.23318	0.397101	1.1425	0.00686782	0.767569	0.216812	0.884745	0.662799	1.01691	0.113458	0.947683	---	---	---	---	---	---	---	---	---	---	---	---	3.20791e-06	1.19592	-0.0127522	-0.17809	0.858837
DDX20	11218	DEAD-box helicase 20					0.159977	0.870239	0.350601	1.07258	0.00254713	1.3876	0.208601	0.893417	0.804922	1.11541	0.179603	1.96584	0.414184	1.11331	0.217004	0.841295	0.814117	0.976367	0.0209331	1.18711	0.966459	1.01866	0.365381	0.980786	0.0183853	1.0629	---	---	---	---	---	---	---	---	---	---	---	---	0.0120517	0.91039	0.139637	1.96921	0.0503451
KCND3	3752	potassium voltage-gated channel subfamily D member 3					#DIV/0!	1	0.806667	1.04815	#DIV/0!	1	#DIV/0!	1	0.373901	1.03082	#DIV/0!	1	0.524503	1.11316	0.163044	1.10347	0.566671	1.04991	0.271768	0.997999	0.460986	0.846745	---	---	0.962773	0.999446	---	---	---	---	---	---	---	---	---	---	---	---	1.81502e-05	0.855482	-0.204386	-2.91564	0.00396527
CTTNBP2NL	55917	CTTNBP2 N-terminal like					0.0156294	1.40936	0.730033	1.00882	0.0319139	1.83879	0.216891	1.22049	0.129467	3.09202	0.177628	2.655	0.00793203	1.37844	0.362328	1.19785	0.0229051	1.43239	0.00528603	1.36211	0.0345688	2.08012	0.0391454	0.711217	3.26018e-05	1.42894	0.00112864	1.80371	0.00295879	0.592624	0.00149669	0.805995	5.74034e-05	1.60919	0.619672	0.973759	0.0712136	1.10223	6.58287e-05	0.761775	0.0623952	0.873002	0.383736
MIR4256	100422976	microRNA 4256					#DIV/0!	1	0.373901	1.03258	#DIV/0!	1	#DIV/0!	1	#DIV/0!	1	#DIV/0!	1	0.968062	0.997858	0.355918	0.963302	0.241504	0.963302	---	---	---	---	---	---	---	---	---	---	---	---	---	---	---	---	---	---	---	---	---	---	---	---	---
WNT2B	7482	Wnt family member 2B					0.0979494	1.25959	0.778951	1.0321	0.00216816	0.770572	0.98992	1.00194	0.869477	1.01979	0.0650729	0.86733	0.414737	1.13549	0.471031	0.91288	0.851151	0.969973	0.317858	0.964102	0.0744501	1.26576	---	---	0.102083	0.97516	---	---	---	---	---	---	---	---	---	---	---	---	1.9092e-09	0.745629	0.0158586	0.221481	0.82495
ST7L	54879	suppression of tumorigenicity 7 like					0.597416	1.04983	0.131384	0.80585	0.621406	0.965025	0.204831	0.619124	0.383404	1.26656	0.077158	1.79797	0.200034	1.12877	0.822013	0.991155	0.902549	0.988225	0.278269	1.08722	0.982583	1.00928	0.0691845	1.2935	0.0377501	1.15492	---	---	---	---	---	---	---	---	---	---	---	---	0.017372	0.915885	-0.0203187	-0.283794	0.776869
CAPZA1	829	capping actin protein of muscle Z-line subunit alpha 1					0.441164	0.938664	0.134068	0.856764	0.695915	0.941277	0.079835	1.20739	0.269022	2.4712	0.238959	2.63759	0.94963	0.991404	0.380916	0.856591	0.0784461	1.23328	0.14313	0.878781	0.0215849	1.70527	0.00160767	1.45119	0.0383384	1.33237	1.9497e-07	1.72476	3.76003e-08	0.432127	0.00758861	1.38997	0.000157911	1.84397	0.000154993	1.81573	4.48801e-08	1.65682	3.47691e-08	1.24074	0.140761	1.98538	0.0485034
MOV10	4343	Mov10 RISC complex RNA helicase					0.0153812	0.80546	0.905928	0.990099	0.00173354	1.61551	0.539427	0.723734	0.355521	1.16714	0.112942	1.33213	0.0399193	0.738858	0.0013532	1.67549	0.11838	1.18275	1.57637e-07	3.15231	5.87352e-06	5.14558	0.425961	1.13155	3.8454e-05	2.13484	0.00735387	1.64705	0.147093	0.756327	0.38352	1.09711	1.36725e-09	3.60506	2.05962e-06	1.91156	5.65124e-12	3.26037	8.65336e-23	2.54268	0.353965	5.285	3.34874e-07
RHOC	389	ras homolog family member C				-1	0.000751442	0.584382	0.0293099	1.1504	0.0177397	0.746494	0.437167	0.882634	0.510891	0.750171	0.176035	0.515244	0.243612	0.830342	0.497287	0.912763	0.40173	0.945763	0.00648861	0.567463	0.000604311	3.58838	0.246382	1.03585	1.10685e-06	1.75002	6.99045e-05	2.70435	9.83148e-07	0.234321	0.00452099	1.22263	1.6521e-05	1.55476	0.000212803	1.26557	5.4122e-12	1.77579	0.494466	0.962447	0.0990629	1.39018	0.16606
PPM1J	333926	protein phosphatase, Mg2+/Mn2+ dependent 1J					0.556008	1.06126	0.118929	1.13422	0.125115	1.72632	0.114739	0.724965	0.21234	0.651446	0.260327	0.684363	0.502244	0.91019	3.45337e-05	2.05676	0.0329446	1.18523	0.0685643	1.19403	0.00594899	1.61328	5.9763e-06	2.16995	9.1898e-05	1.41912	0.00780644	1.36837	0.0182846	0.770324	0.487277	0.894814	0.415648	1.13717	0.780775	0.967363	0.841799	1.01996	0.971924	1.00124	0.541069	8.98433	2.24357e-16
FAM19A3	NA	NA		1			0.00697579	1.35065	0.935999	1.00614	0.127758	1.1056	0.42265	1.12689	0.575901	0.926506	0.106936	0.840237	0.64482	0.989133	0.957953	1.00165	0.715025	0.991676	---	---	---	---	---	---	---	---	---	---	---	---	---	---	---	---	---	---	---	---	---	---	---	---	---
SLC16A1	6566	solute carrier family 16 member 1				1	0.000914441	1.43211	0.847542	0.98749	0.0413164	1.39481	0.116485	1.27086	0.148029	2.91573	0.182909	2.60553	0.0332837	1.29617	0.242067	1.1714	0.010166	1.24168	0.466543	1.0687	0.303655	1.13027	0.101805	1.23441	0.0206182	1.18124	---	---	---	---	---	---	---	---	---	---	---	---	0.428286	0.959678	0.369883	5.55942	8.82172e-08
AKR7A2P1	246182	aldo-keto reductase family 7 member A2 pseudogene 1					#DIV/0!	1	0.373901	0.942349	#DIV/0!	1	0.879537	1.04934	#DIV/0!	1	#DIV/0!	1	0.917598	0.985371	0.853633	1.02861	0.170602	1.20168	#DIV/0!	1	---	---	---	---	---	---	---	---	---	---	---	---	---	---	---	---	---	---	0.000417812	0.922666	---	---	---
LRIG2	9860	leucine rich repeats and immunoglobulin like domains 2				1	0.000235897	1.48244	0.732761	1.04229	0.0145029	2.26199	0.498543	1.12161	0.307156	1.84504	0.162597	2.4333	0.0175263	1.32587	0.997298	0.999542	0.0703155	1.35936	0.00943117	1.32856	0.8192	1.04729	0.00102001	0.779195	7.14834e-05	1.27654	---	---	---	---	---	---	---	---	---	---	---	---	5.90753e-08	0.767982	-0.10109	-1.41892	0.157519
LOC643441	643441	uncharacterized LOC643441					#DIV/0!	1	#DIV/0!	1	#DIV/0!	1	#DIV/0!	1	#DIV/0!	1	#DIV/0!	1	#DIV/0!	1	#DIV/0!	1	#DIV/0!	1	---	---	---	---	---	---	---	---	---	---	---	---	---	---	---	---	---	---	---	---	---	---	---	---	---
MAGI3	260425	membrane associated guanylate kinase, WW and PDZ domain containing 3					0.231804	1.09205	0.0956439	0.902037	0.818112	1.03898	0.466542	0.799153	0.587373	1.52655	0.399016	1.96649	0.846844	1.02207	0.0473898	0.609542	0.0290325	0.704873	0.133123	1.20704	0.0458033	0.622725	0.0368079	0.747595	0.00473078	0.749029	7.02628e-07	0.344328	0.740828	1.05034	0.108128	0.740293	4.27801e-07	0.365285	5.08601e-05	0.451171	3.94507e-06	0.535335	7.64495e-12	0.603437	-0.311268	-4.57384	8.50112e-06
PHTF1	10745	putative homeodomain transcription factor 1				-1	0.00778317	0.77766	0.446506	0.929	0.00590803	0.650205	0.27897	1.22529	0.702182	1.13001	0.284854	1.43133	0.739593	1.04358	0.882227	1.02315	0.538188	1.06006	0.436316	1.04046	0.0288147	0.63728	0.380031	1.05619	1.8434e-05	0.826187	0.0163896	0.627513	0.000808636	2.00802	0.355522	0.911544	0.192446	0.890156	0.975661	0.995016	0.0858024	0.899184	0.226282	1.04827	-0.0653894	-0.915072	0.361284
RSBN1	54665	round spermatid basic protein 1					0.149339	1.22742	0.327796	0.860198	0.0270445	1.59109	0.219373	1.33237	0.410895	1.77954	0.312951	2.06191	0.124283	1.29897	0.623591	1.11786	0.00554824	1.57277	0.00465846	1.41122	0.424165	0.89296	0.517636	0.921191	0.851021	1.00782	0.00319594	0.570512	0.504016	1.11778	0.0720423	0.831534	0.459423	1.10605	0.822559	1.02264	0.201459	0.91033	0.0169817	1.11147	0.0093943	0.13119	0.89576
[truncated: 18,855 more rows]
