# Supplementary material for: Meta-analysis of host transcriptional responses to SARS-CoV-2 infection reveals their manifestation in human tumors
Source: Sci Rep. 2021 Jan 28;11:2459. doi: 10.1038/s41598-021-82221-4 (PMC7844278; doi:10.1038/s41598-021-82221-4)
Supplement: Supplementary file 3 — Supplementary Information 3. [file 41598_2021_82221_MOESM3_ESM.xlsx]

## Sheet: Enriched pathways up all three
"Meta-analysis of host transcriptional responses to SARS-CoV-2 infection reveals their manifestation in human tumors." Fengju Chen, Yiqun Zhang, Richard Sucgang, Sasirekha Ramani, David Corry, Farrah Kheradmand, Chad J. Creighton
Pathway	Count in Selected Genes	Count in Total Population	P-value	fdr
Photodynamic therapy-induced NF-kB survival signaling	13	35	8.2746e-15	3.45051e-12
Cytokines and Inflammatory Response	8	29	2.26183e-08	4.71591e-06
Type II interferon signaling (IFNG)	8	37	1.80942e-07	2.51509e-05
VEGFA-VEGFR2 Signaling Pathway	16	233	2.61158e-06	0.000272257
Lung fibrosis	8	64	1.3971e-05	0.00116518
Thymic Stromal LymphoPoietin (TSLP) Signaling Pathway	7	48	1.75817e-05	0.00122193
Signal transduction through IL1R	6	33	1.95164e-05	0.00116262
miRNAs involvement in the immune response in sepsis	8	68	2.20071e-05	0.00114712
Spinal Cord Injury	10	116	3.26426e-05	0.00151244
IL1 and megakaryocytes in obesity	5	23	4.02767e-05	0.00167954
The human immune response to tuberculosis	5	24	5.01656e-05	0.00190173
TNF related weak inducer of apoptosis (TWEAK) Signaling Pathway	6	41	7.06509e-05	0.00245512
Senescence and Autophagy in Cancer	9	115	0.000173924	0.00557893
Differentiation Pathway	6	48	0.000174448	0.00519606
Cells and Molecules involved in local acute inflammatory response	4	17	0.000181002	0.00503186
Regulation of toll-like receptor signaling pathway	10	143	0.000192023	0.00500459
Cytosolic DNA-sensing pathway	7	73	0.00027086	0.00664404
Vitamin D in inflammatory diseases	4	19	0.000286867	0.00664574
Apoptosis-related network due to altered Notch3 in ovarian cancer	6	53	0.000303858	0.00666889
Prolactin Signaling Pathway	7	76	0.000348004	0.00725588
Hepatitis C and Hepatocellular Carcinoma	6	56	0.00041173	0.00780415
RANKL/RANK (Receptor activator of NFKB (ligand)) Signaling Pathway	6	56	0.00041173	0.00780415
Role Altered Glycolysation of MUC1 in Tumour Microenvironment	3	9	0.000411959	--
Oligodendrocyte Specification and differentiation(including remyelination), leading to Myelin Components for CNS	4	21	0.000431083	0.00781572
Complement and Coagulation Cascades	6	57	0.00045365	0.00788217
Complement Activation	4	22	0.000519775	0.00866986
Novel intracellular components of RIG-I-like receptor (RLR) pathway	6	60	0.000599653	0.0096175
Folate Metabolism	6	64	0.000848273	0.0131011
PI3K-Akt Signaling Pathway	15	342	0.000890076	0.0132558
IL-6 signaling pathway	5	44	0.00096853	0.0139268
T-Cell antigen Receptor (TCR) Signaling Pathway	7	92	0.00110695	0.0153866
Human Complement System	7	99	0.00170062	0.022876
Toll-like Receptor Signaling	4	31	0.00197926	0.0257922
Vitamin B12 Metabolism	5	52	0.00207313	0.0261969
TGF-beta Receptor Signaling	5	55	0.00266145	0.0317092
IL-1 signaling pathway	5	55	0.00266145	0.0317092
IL-4 Signaling Pathway	5	56	0.00288201	0.0333832
NOTCH1 regulation of human endothelial cell calcification	3	18	0.00356525	0.0401814
Nuclear Receptors Meta-Pathway	13	318	0.00367919	0.0403743
Photodynamic therapy-induced HIF-1 survival signaling	4	37	0.00383147	0.0409672
Non-genomic actions of 1,25 dihydroxyvitamin D3	6	89	0.00461026	0.0480619
Hypertrophy Model	3	20	0.00485516	0.0493806
TNF alpha Signaling Pathway	6	92	0.00542211	0.0538338
Nucleotide-binding Oligomerization Domain (NOD) pathway	4	41	0.00556717	0.0539886
Oncostatin M Signaling Pathway	5	66	0.00586889	0.0556211
Sudden Infant Death Syndrome (SIDS) Susceptibility Pathways	8	158	0.0064656	0.0599146
Focal Adhesion	9	197	0.00762956	0.0691636
Canonical NF-KB pathway	2	8	0.00800915	--
Neovascularisation processes	3	24	0.00819146	0.0726774
Ebola Virus Pathway on Host	7	132	0.00838361	0.0728326
Toll-like Receptor Signaling Pathway	6	103	0.00930837	0.0792162
Photodynamic therapy-induced unfolded protein response	3	27	0.011395	0.0950341
MAPK Signaling Pathway	10	249	0.0119287	0.0975345
ApoE and miR-146 in inflammation and atherosclerosis	2	10	0.0125795	0.100878
DNA Damage Response (only ATM dependent)	6	110	0.0126346	0.0994084
Selective expression of chemokine receptors during T-cell polarization	3	29	0.0138783	0.107171
Interferon type I signaling pathways	4	54	0.0146076	0.110752
Blood Clotting Cascade	2	11	0.0151997	0.113183
Development and heterogeneity of the ILC family	3	30	0.0152262	0.111392
Apoptosis	5	87	0.0181609	0.128357
Selenium Micronutrient Network	5	87	0.0181609	0.128357
Focal Adhesion-PI3K-Akt-mTOR-signaling pathway	11	306	0.0183018	0.127197
Nonalcoholic fatty liver disease	7	156	0.0196582	0.134385
Kit receptor signaling pathway	4	59	0.0196673	0.132279
Oxidative Stress	3	33	0.0196997	0.130393
Development of pulmonary dendritic cells and macrophage subsets	2	13	0.0210683	0.135161
Osteopontin Signaling	2	13	0.0210683	0.135161
Type 2 papillary renal cell carcinoma	3	34	0.021335	0.134799
IL-10 Anti-inflammatory Signaling Pathway	2	14	0.0243007	0.14902
Mammary gland development pathway - Puberty (Stage 2 of 4)	2	14	0.0243007	0.14902
EDA Signalling in Hair Follicle Development	2	15	0.0277214	0.167534
B Cell Receptor Signaling Pathway	5	99	0.0298228	0.177659
Fibrin Complement Receptor 3 Signaling Pathway	3	40	0.032663	0.189173
Oxidative Damage	3	40	0.032663	0.189173
AGE/RAGE pathway	4	69	0.0327167	0.186889
Bladder Cancer	3	41	0.0348021	0.196115
Simplified Depiction of MYD88 Distinct Input-Output Pathway	2	17	0.0350982	0.195146
Structural Pathway of Interleukin 1 (IL-1)	3	42	0.0370122	0.200443
IL-2 Signaling Pathway	3	42	0.0370122	0.200443
Aryl Hydrocarbon Receptor	3	43	0.0392928	0.210065
ncRNAs involved in STAT3 signaling in hepatocellular carcinoma	2	19	0.0431409	0.227719
Regulatory circuits of the STAT3 signaling pathway	4	78	0.0479407	0.249891
Thyroxine (Thyroid Hormone) Production	1	3	0.0518368	--
Effects of Nitric Oxide	1	3	0.0518368	--
IL-3 Signaling Pathway	3	49	0.054426	0.280193
Epithelial to mesenchymal transition in colorectal cancer	6	159	0.0607234	0.308801
Angiogenesis	2	23	0.0610092	0.306516
Caffeine and Theobromine metabolism	1	4	0.0685167	--
Allograft Rejection	4	90	0.0733848	0.360017
Pancreatic adenocarcinoma pathway	4	90	0.0733848	0.360017
Chemokine signaling pathway	6	168	0.0750032	0.363678
Endochondral Ossification	3	57	0.078269	0.375152
Adipogenesis	5	131	0.0803857	0.380919
Resistin as a regulator of inflammation	2	27	0.0809243	0.370829
TLR4 Signaling and Tolerance	2	27	0.0809243	0.370829
Factors and pathways affecting insulin-like growth factor (IGF1)-Akt signaling	2	27	0.0809243	0.370829
PDGF Pathway	2	28	0.0861799	0.39062
TGF-beta Signaling Pathway	5	134	0.0866123	0.388358
TYROBP Causal Network	3	60	0.0882094	0.391312
RAC1/PAK1/p38/MMP2 Pathway	3	61	0.0916361	0.402234
Extracellular vesicle-mediated signaling in recipient cells	2	30	0.0969862	0.421284
Overview of nanoparticle effects	1	6	0.101009	--
Osteoblast Signaling	1	6	0.101009	--
Robo4 and VEGF Signaling Pathways Crosstalk	1	6	0.101009	--
Cell migration and invasion through p75NTR	2	31	0.102527	0.436263
T-Cell Receptor and Co-stimulatory Signaling	2	31	0.102527	0.436263
NRF2 pathway	5	143	0.106759	0.449683
Alpha 6 Beta 4 signaling pathway	2	33	0.11386	0.474795
miRNA regulation of p53 pathway in prostate cancer	2	34	0.119642	0.493969
Fluoropyrimidine Activity	2	35	0.125497	0.513061
Supression of HMGB1 mediated inflammation by THBD	1	8	0.132377	--
Osteoclast Signaling	1	8	0.132377	--
Hypothetical Craniofacial Development Pathway	1	8	0.132377	--
Primary Focal Segmental Glomerulosclerosis FSGS	3	72	0.132715	0.537303
Myometrial Relaxation and Contraction Pathways	5	158	0.144931	0.581119
Ethanol metabolism resulting in production of ROS by CYP2E1	1	9	0.147651	--
Biomarkers for urea cycle disorders	1	9	0.147651	--
MicroRNA for Targeting Cancer Growth and Vascularization in Glioblastoma	1	9	0.147651	--
NAD Biosynthesis II (from tryptophan)	1	9	0.147651	--
Microglia Pathogen Phagocytosis Pathway	2	40	0.155701	0.618357
EGF/EGFR Signaling Pathway	5	162	0.156	0.613696
Leptin signaling pathway	3	79	0.161642	0.629949
Type III interferon signaling	1	10	0.162659	0.616626
Interleukin-1 Induced Activation of NF-kappa-B	1	10	0.162659	0.616626
Serotonin Transporter Activity	1	10	0.162659	0.616626
Selenium Metabolism and Selenoproteins	2	42	0.168146	0.626042
Ferroptosis	2	42	0.168146	0.626042
AMP-activated Protein Kinase (AMPK) Signaling	2	43	0.174431	0.643697
Iron metabolism in placenta	1	11	0.177405	0.643286
Mammary gland development pathway - Involution (Stage 4 of 4)	1	11	0.177405	0.643286
Interleukin-11 Signaling Pathway	2	44	0.180754	0.649781
Prostaglandin Synthesis and Regulation	2	45	0.187112	0.661235
NO/cGMP/PKG mediated Neuroprotection	2	45	0.187112	0.661235
Alanine and aspartate metabolism	1	12	0.191894	0.661319
NAD metabolism, sirtuins and aging	1	12	0.191894	0.661319
Bone Morphogenic Protein (BMP) Signalling and Regulation	1	12	0.191894	0.661319
Notch Signaling	2	46	0.193501	0.656016
Aryl Hydrocarbon Receptor Pathway	2	46	0.193501	0.656016
Canonical and Non-Canonical TGF-B signaling	1	13	0.206129	0.687646
Amplification and Expansion of Oncogenic Pathways as Metastatic Traits	1	13	0.206129	0.687646
Exercise-induced Circadian Regulation	2	48	0.206361	0.682958
ErbB Signaling Pathway	3	90	0.210393	0.685421
Pathways in clear cell renal cell carcinoma	3	90	0.210393	0.685421
Integrated Breast Cancer Pathway	4	136	0.216959	0.701333
H19 action Rb-E2F1 signaling and CDK-Beta-catenin activity	1	14	0.220116	0.706064
Corticotropin-releasing hormone signaling pathway	3	94	0.228877	0.728563
TGF-B Signaling in Thyroid Cells for Epithelial-Mesenchymal Transition	1	15	0.233858	0.738779
Interactions between immune cells and microRNAs in tumor microenvironment	2	53	0.23886	0.748906
Urea cycle and associated pathways	1	17	0.260627	0.793295
IL-9 Signaling Pathway	1	17	0.260627	0.793295
Biomarkers for pyrimidine metabolism disorders	1	17	0.260627	0.793295
Leptin Insulin Overlap	1	17	0.260627	0.793295
Neural Crest Differentiation	3	101	0.2619	0.791393
Brain-Derived Neurotrophic Factor (BDNF) signaling pathway	4	148	0.262693	0.78808
Pathogenic Escherichia coli infection	2	58	0.271603	0.808989
Type II diabetes mellitus	1	18	0.273661	0.80364
Regulation of Apoptosis by Parathyroid Hormone-related Protein	1	18	0.273661	0.80364
Circadian rhythm related genes	5	202	0.282214	0.82296
Mammary gland development pathway - Embryonic development (Stage 1 of 4)	1	19	0.286468	0.823843
Apoptosis Modulation by HSP70	1	19	0.286468	0.823843
Notch Signaling Pathway	2	61	0.291251	0.83186
BMP Signaling Pathway in Eyelid Development	1	20	0.299051	0.842596
Pyrimidine metabolism and related diseases	1	20	0.299051	0.842596
Transcription factor regulation in adipogenesis	1	22	0.32356	0.893541
Urea cycle and metabolism of amino groups	1	22	0.32356	0.893541
Non-small cell lung cancer	2	67	0.330313	0.906187
Cancer immunotherapy by PD-1 blockade	1	23	0.335495	0.908449
Nucleotide Metabolism	1	23	0.335495	0.908449
Triacylglyceride Synthesis	1	24	0.34722	0.922234
Eicosanoid Synthesis	1	24	0.34722	0.922234
EBV LMP1 signaling	1	24	0.34722	0.922234
MicroRNAs in cardiomyocyte hypertrophy	2	71	0.356043	0.939683
Metabolism of Spingolipids in ER and Golgi apparatus	1	25	0.35874	0.923424
Extracellular vesicles in the crosstalk of cardiac cells	1	25	0.35874	0.923424
Hypothesized Pathways in Pathogenesis of Cardiovascular Disease	1	25	0.35874	0.923424
IL-7 Signaling Pathway	1	25	0.35874	0.923424
Vitamin D Receptor Pathway	4	174	0.36634	0.937202
EPO Receptor Signaling	1	26	0.370059	0.935239
Regulation of Microtubule Cytoskeleton	1	26	0.370059	0.935239
Chromosomal and microsatellite instability in colorectal cancer	2	74	0.375115	0.942307
Canonical and Non-canonical Notch signaling	1	27	0.381179	0.946142
One Carbon Metabolism	1	27	0.381179	0.946142
Purine metabolism	1	28	0.392105	0.967502
Apoptosis Modulation and Signaling	2	77	0.393958	0.966355
miRNA targets in ECM and membrane receptors	1	29	0.40284	0.982364
PI3K-AKT-mTOR signaling pathway and therapeutic opportunities	1	30	0.413387	0.996429
BDNF-TrkB Signaling	1	30	0.413387	0.996429
Ras Signaling	4	187	0.418468	1.00288
Ethanol effects on histone modifications	1	31	0.423749	1.004
Ovarian Infertility Genes	1	31	0.423749	1.004
Hair Follicle Development: Cytodifferentiation (Part 3 of 3)	2	83	0.430851	1.01506
Trans-sulfuration and one carbon metabolism	1	32	0.433929	0.999715
Monoamine Transport	1	32	0.433929	0.999715
IL17 signaling pathway	1	32	0.433929	0.999715
Prion disease pathway	1	32	0.433929	0.999715
Inflammatory Response Pathway	1	33	0.443931	1.01158
Initiation of transcription and translation elongation at the HIV-1 LTR	1	33	0.443931	1.01158
Viral Acute Myocarditis	2	86	0.448856	1.01724
Fatty Acid Beta Oxidation	1	34	0.453758	1.01186
Overview of leukocyte-intrinsic Hippo pathway functions	1	34	0.453758	1.01186
White fat cell differentiation	1	34	0.453758	1.01186
Cardiac Hypertrophic Response	1	36	0.472898	1.04893
Endoderm Differentiation	3	146	0.476154	1.05056
ATM Signaling Pathway	1	37	0.482218	1.05834
Neural Crest Cell Migration during Development	1	39	0.500369	1.09243
ncRNAs involved in Wnt signaling in hepatocellular carcinoma	2	95	0.500896	1.08788
Vitamin A and Carotenoid Metabolism	1	40	0.509207	1.1002
Pyrimidine metabolism	2	97	0.512033	1.10061
IL-5 Signaling Pathway	1	41	0.517889	1.10749
LncRNA involvement in canonical Wnt signaling and colorectal cancer	2	99	0.523008	1.10708
Wnt Signaling Pathway and Pluripotency	2	99	0.523008	1.10708
Fas Ligand (FasL) pathway and Stress induction of Heat Shock Proteins (HSP) regulation	1	42	0.52642	1.09758
Neural Crest Cell Migration in Cancer	1	42	0.52642	1.09758
Tryptophan metabolism	1	42	0.52642	1.09758
NBIA subtypes pathway	1	43	0.5348	1.10951
Envelope proteins and their potential roles in EDMD physiopathology	1	44	0.543034	1.12102
Hedgehog Signaling Pathway	1	46	0.55907	1.14281
DNA Replication	1	46	0.55907	1.14281
Heart Development	1	47	0.566878	1.15311
Parkinsons Disease Pathway	1	52	0.603907	1.22247
Cardiac Progenitor Differentiation	1	53	0.610927	1.22479
One carbon metabolism and related pathways	1	53	0.610927	1.22479
Copper homeostasis	1	55	0.624599	1.24621
Alzheimers Disease	2	147	0.989	1.76245
Insulin Signaling	2	160	0.989	1.76245
Mesodermal Commitment Pathway	2	154	0.989	1.76245
Arrhythmogenic Right Ventricular Cardiomyopathy	1	74	0.989	1.76245
Hippo-Merlin Signaling Dysregulation	1	120	0.989	1.76245
Integrin-mediated Cell Adhesion	1	101	0.989	1.76245
Ciliary landscape	2	216	0.989	1.76245
ESC Pluripotency Pathways	2	118	0.989	1.76245
Androgen receptor signaling pathway	1	89	0.989	1.76245
Cell Cycle	1	118	0.989	1.76245
Pathways Regulating Hippo Signaling	1	98	0.989	1.76245
Amino Acid metabolism	1	93	0.989	1.76245
Joubert Syndrome	1	78	0.989	1.76245
Breast cancer pathway	1	154	0.989	1.76245
Metapathway biotransformation Phase I and II	1	187	0.989	1.76245
Regulation of Actin Cytoskeleton	2	150	0.989	1.76245
Wnt Signaling	2	115	0.989	1.76245
Ectoderm Differentiation	1	144	0.989	1.76245
Association Between Physico-Chemical Features and Toxicity Associated Pathways	1	60	0.989	1.76245
PPAR signaling pathway	1	69	0.989	1.76245
Proteasome Degradation	1	65	0.989	1.76245
DNA Damage Response	1	68	0.989	1.76245
miRNA Regulation of DNA Damage Response	1	84	0.989	1.76245
G Protein Signaling Pathways	1	94	0.989	1.76245
Prader-Willi and Angelman Syndrome	1	65	0.989	1.76245
Imatinib and Chronic Myeloid Leukemia	1	21	0.311414	0.871541

## Sheet: Pathways w Genes up all three
"Meta-analysis of host transcriptional responses to SARS-CoV-2 infection reveals their manifestation in human tumors." Fengju Chen, Yiqun Zhang, Richard Sucgang, Sasirekha Ramani, David Corry, Farrah Kheradmand, Chad J. Creighton
Pathway	Count in Selected Genes	Count in Total Population	P-value	Gene	Title	Symbol
Photodynamic therapy-induced NF-kB survival signaling	13	35	8.2746e-15	1437	colony stimulating factor 2	CSF2
Photodynamic therapy-induced NF-kB survival signaling	13	35	8.2746e-15	2920	C-X-C motif chemokine ligand 2	CXCL2
Photodynamic therapy-induced NF-kB survival signaling	13	35	8.2746e-15	330	baculoviral IAP repeat containing 3	BIRC3
Photodynamic therapy-induced NF-kB survival signaling	13	35	8.2746e-15	3383	intercellular adhesion molecule 1	ICAM1
Photodynamic therapy-induced NF-kB survival signaling	13	35	8.2746e-15	3552	interleukin 1 alpha	IL1A
Photodynamic therapy-induced NF-kB survival signaling	13	35	8.2746e-15	3553	interleukin 1 beta	IL1B
Photodynamic therapy-induced NF-kB survival signaling	13	35	8.2746e-15	3569	interleukin 6	IL6
Photodynamic therapy-induced NF-kB survival signaling	13	35	8.2746e-15	4790	nuclear factor kappa B subunit 1	NFKB1
Photodynamic therapy-induced NF-kB survival signaling	13	35	8.2746e-15	4791	nuclear factor kappa B subunit 2	NFKB2
Photodynamic therapy-induced NF-kB survival signaling	13	35	8.2746e-15	5743	prostaglandin-endoperoxide synthase 2	PTGS2
Photodynamic therapy-induced NF-kB survival signaling	13	35	8.2746e-15	597	BCL2 related protein A1	BCL2A1
Photodynamic therapy-induced NF-kB survival signaling	13	35	8.2746e-15	5971	RELB proto-oncogene, NF-kB subunit	RELB
Photodynamic therapy-induced NF-kB survival signaling	13	35	8.2746e-15	7422	vascular endothelial growth factor A	VEGFA
Cytokines and Inflammatory Response	8	29	2.26183e-08	1435	colony stimulating factor 1	CSF1
Cytokines and Inflammatory Response	8	29	2.26183e-08	1437	colony stimulating factor 2	CSF2
Cytokines and Inflammatory Response	8	29	2.26183e-08	1440	colony stimulating factor 3	CSF3
Cytokines and Inflammatory Response	8	29	2.26183e-08	2919	C-X-C motif chemokine ligand 1	CXCL1
Cytokines and Inflammatory Response	8	29	2.26183e-08	2920	C-X-C motif chemokine ligand 2	CXCL2
Cytokines and Inflammatory Response	8	29	2.26183e-08	3552	interleukin 1 alpha	IL1A
Cytokines and Inflammatory Response	8	29	2.26183e-08	3553	interleukin 1 beta	IL1B
Cytokines and Inflammatory Response	8	29	2.26183e-08	3569	interleukin 6	IL6
Type II interferon signaling (IFNG)	8	37	1.80942e-07	10379	interferon regulatory factor 9	IRF9
Type II interferon signaling (IFNG)	8	37	1.80942e-07	2633	guanylate binding protein 1	GBP1
Type II interferon signaling (IFNG)	8	37	1.80942e-07	3383	intercellular adhesion molecule 1	ICAM1
Type II interferon signaling (IFNG)	8	37	1.80942e-07	3459	interferon gamma receptor 1	IFNGR1
Type II interferon signaling (IFNG)	8	37	1.80942e-07	3460	interferon gamma receptor 2	IFNGR2
Type II interferon signaling (IFNG)	8	37	1.80942e-07	3553	interleukin 1 beta	IL1B
Type II interferon signaling (IFNG)	8	37	1.80942e-07	3659	interferon regulatory factor 1	IRF1
Type II interferon signaling (IFNG)	8	37	1.80942e-07	9021	suppressor of cytokine signaling 3	SOCS3
VEGFA-VEGFR2 Signaling Pathway	16	233	2.61158e-06	182	jagged 1	JAG1
VEGFA-VEGFR2 Signaling Pathway	16	233	2.61158e-06	1839	heparin binding EGF like growth factor	HBEGF
VEGFA-VEGFR2 Signaling Pathway	16	233	2.61158e-06	2081	endoplasmic reticulum to nucleus signaling 1	ERN1
VEGFA-VEGFR2 Signaling Pathway	16	233	2.61158e-06	2113	ETS proto-oncogene 1, transcription factor	ETS1
VEGFA-VEGFR2 Signaling Pathway	16	233	2.61158e-06	2317	filamin B	FLNB
VEGFA-VEGFR2 Signaling Pathway	16	233	2.61158e-06	2887	growth factor receptor bound protein 10	GRB10
VEGFA-VEGFR2 Signaling Pathway	16	233	2.61158e-06	3383	intercellular adhesion molecule 1	ICAM1
VEGFA-VEGFR2 Signaling Pathway	16	233	2.61158e-06	468	activating transcription factor 4	ATF4
VEGFA-VEGFR2 Signaling Pathway	16	233	2.61158e-06	4688	neutrophil cytosolic factor 2	NCF2
VEGFA-VEGFR2 Signaling Pathway	16	233	2.61158e-06	4790	nuclear factor kappa B subunit 1	NFKB1
VEGFA-VEGFR2 Signaling Pathway	16	233	2.61158e-06	4792	NFKB inhibitor alpha	NFKBIA
VEGFA-VEGFR2 Signaling Pathway	16	233	2.61158e-06	5328	plasminogen activator, urokinase	PLAU
VEGFA-VEGFR2 Signaling Pathway	16	233	2.61158e-06	5329	plasminogen activator, urokinase receptor	PLAUR
VEGFA-VEGFR2 Signaling Pathway	16	233	2.61158e-06	5743	prostaglandin-endoperoxide synthase 2	PTGS2
VEGFA-VEGFR2 Signaling Pathway	16	233	2.61158e-06	6648	superoxide dismutase 2	SOD2
VEGFA-VEGFR2 Signaling Pathway	16	233	2.61158e-06	7422	vascular endothelial growth factor A	VEGFA
Lung fibrosis	8	64	1.3971e-05	1437	colony stimulating factor 2	CSF2
Lung fibrosis	8	64	1.3971e-05	1440	colony stimulating factor 3	CSF3
Lung fibrosis	8	64	1.3971e-05	2920	C-X-C motif chemokine ligand 2	CXCL2
Lung fibrosis	8	64	1.3971e-05	3553	interleukin 1 beta	IL1B
Lung fibrosis	8	64	1.3971e-05	3569	interleukin 6	IL6
Lung fibrosis	8	64	1.3971e-05	5155	platelet derived growth factor subunit B	PDGFB
Lung fibrosis	8	64	1.3971e-05	5328	plasminogen activator, urokinase	PLAU
Lung fibrosis	8	64	1.3971e-05	7039	transforming growth factor alpha	TGFA
Thymic Stromal LymphoPoietin (TSLP) Signaling Pathway	7	48	1.75817e-05	3569	interleukin 6	IL6
Thymic Stromal LymphoPoietin (TSLP) Signaling Pathway	7	48	1.75817e-05	4790	nuclear factor kappa B subunit 1	NFKB1
Thymic Stromal LymphoPoietin (TSLP) Signaling Pathway	7	48	1.75817e-05	4791	nuclear factor kappa B subunit 2	NFKB2
Thymic Stromal LymphoPoietin (TSLP) Signaling Pathway	7	48	1.75817e-05	4792	NFKB inhibitor alpha	NFKBIA
Thymic Stromal LymphoPoietin (TSLP) Signaling Pathway	7	48	1.75817e-05	5971	RELB proto-oncogene, NF-kB subunit	RELB
Thymic Stromal LymphoPoietin (TSLP) Signaling Pathway	7	48	1.75817e-05	6776	signal transducer and activator of transcription 5A	STAT5A
Thymic Stromal LymphoPoietin (TSLP) Signaling Pathway	7	48	1.75817e-05	9846	GRB2 associated binding protein 2	GAB2
Signal transduction through IL1R	6	33	1.95164e-05	3552	interleukin 1 alpha	IL1A
Signal transduction through IL1R	6	33	1.95164e-05	3553	interleukin 1 beta	IL1B
Signal transduction through IL1R	6	33	1.95164e-05	3569	interleukin 6	IL6
Signal transduction through IL1R	6	33	1.95164e-05	3656	interleukin 1 receptor associated kinase 2	IRAK2
Signal transduction through IL1R	6	33	1.95164e-05	4790	nuclear factor kappa B subunit 1	NFKB1
Signal transduction through IL1R	6	33	1.95164e-05	4792	NFKB inhibitor alpha	NFKBIA
miRNAs involvement in the immune response in sepsis	8	68	2.20071e-05	3383	intercellular adhesion molecule 1	ICAM1
miRNAs involvement in the immune response in sepsis	8	68	2.20071e-05	3552	interleukin 1 alpha	IL1A
miRNAs involvement in the immune response in sepsis	8	68	2.20071e-05	3569	interleukin 6	IL6
miRNAs involvement in the immune response in sepsis	8	68	2.20071e-05	3659	interferon regulatory factor 1	IRF1
miRNAs involvement in the immune response in sepsis	8	68	2.20071e-05	3934	lipocalin 2	LCN2
miRNAs involvement in the immune response in sepsis	8	68	2.20071e-05	4790	nuclear factor kappa B subunit 1	NFKB1
miRNAs involvement in the immune response in sepsis	8	68	2.20071e-05	4791	nuclear factor kappa B subunit 2	NFKB2
miRNAs involvement in the immune response in sepsis	8	68	2.20071e-05	5971	RELB proto-oncogene, NF-kB subunit	RELB
Spinal Cord Injury	10	116	3.26426e-05	1282	collagen type IV alpha 1 chain	COL4A1
Spinal Cord Injury	10	116	3.26426e-05	2919	C-X-C motif chemokine ligand 1	CXCL1
Spinal Cord Injury	10	116	3.26426e-05	2920	C-X-C motif chemokine ligand 2	CXCL2
Spinal Cord Injury	10	116	3.26426e-05	3383	intercellular adhesion molecule 1	ICAM1
Spinal Cord Injury	10	116	3.26426e-05	3552	interleukin 1 alpha	IL1A
Spinal Cord Injury	10	116	3.26426e-05	3553	interleukin 1 beta	IL1B
Spinal Cord Injury	10	116	3.26426e-05	3569	interleukin 6	IL6
Spinal Cord Injury	10	116	3.26426e-05	4050	lymphotoxin beta	LTB
Spinal Cord Injury	10	116	3.26426e-05	50515	carbohydrate sulfotransferase 11	CHST11
Spinal Cord Injury	10	116	3.26426e-05	5743	prostaglandin-endoperoxide synthase 2	PTGS2
IL1 and megakaryocytes in obesity	5	23	4.02767e-05	1839	heparin binding EGF like growth factor	HBEGF
IL1 and megakaryocytes in obesity	5	23	4.02767e-05	3383	intercellular adhesion molecule 1	ICAM1
IL1 and megakaryocytes in obesity	5	23	4.02767e-05	3553	interleukin 1 beta	IL1B
IL1 and megakaryocytes in obesity	5	23	4.02767e-05	4790	nuclear factor kappa B subunit 1	NFKB1
IL1 and megakaryocytes in obesity	5	23	4.02767e-05	7097	toll like receptor 2	TLR2
The human immune response to tuberculosis	5	24	5.01656e-05	10379	interferon regulatory factor 9	IRF9
The human immune response to tuberculosis	5	24	5.01656e-05	3437	interferon induced protein with tetratricopeptide repeats 3	IFIT3
The human immune response to tuberculosis	5	24	5.01656e-05	3459	interferon gamma receptor 1	IFNGR1
The human immune response to tuberculosis	5	24	5.01656e-05	3460	interferon gamma receptor 2	IFNGR2
The human immune response to tuberculosis	5	24	5.01656e-05	3659	interferon regulatory factor 1	IRF1
TNF related weak inducer of apoptosis (TWEAK) Signaling Pathway	6	41	7.06509e-05	330	baculoviral IAP repeat containing 3	BIRC3
TNF related weak inducer of apoptosis (TWEAK) Signaling Pathway	6	41	7.06509e-05	3569	interleukin 6	IL6
TNF related weak inducer of apoptosis (TWEAK) Signaling Pathway	6	41	7.06509e-05	4790	nuclear factor kappa B subunit 1	NFKB1
TNF related weak inducer of apoptosis (TWEAK) Signaling Pathway	6	41	7.06509e-05	4791	nuclear factor kappa B subunit 2	NFKB2
TNF related weak inducer of apoptosis (TWEAK) Signaling Pathway	6	41	7.06509e-05	4792	NFKB inhibitor alpha	NFKBIA
TNF related weak inducer of apoptosis (TWEAK) Signaling Pathway	6	41	7.06509e-05	5971	RELB proto-oncogene, NF-kB subunit	RELB
Senescence and Autophagy in Cancer	9	115	0.000173924	2919	C-X-C motif chemokine ligand 1	CXCL1
Senescence and Autophagy in Cancer	9	115	0.000173924	3552	interleukin 1 alpha	IL1A
Senescence and Autophagy in Cancer	9	115	0.000173924	3553	interleukin 1 beta	IL1B
Senescence and Autophagy in Cancer	9	115	0.000173924	3569	interleukin 6	IL6
Senescence and Autophagy in Cancer	9	115	0.000173924	3624	inhibin beta A subunit	INHBA
Senescence and Autophagy in Cancer	9	115	0.000173924	3659	interferon regulatory factor 1	IRF1
Senescence and Autophagy in Cancer	9	115	0.000173924	4088	SMAD family member 3	SMAD3
Senescence and Autophagy in Cancer	9	115	0.000173924	5055	serpin family B member 2	SERPINB2
Senescence and Autophagy in Cancer	9	115	0.000173924	5328	plasminogen activator, urokinase	PLAU
Differentiation Pathway	6	48	0.000174448	10468	follistatin	FST
Differentiation Pathway	6	48	0.000174448	1435	colony stimulating factor 1	CSF1
Differentiation Pathway	6	48	0.000174448	3569	interleukin 6	IL6
Differentiation Pathway	6	48	0.000174448	3624	inhibin beta A subunit	INHBA
Differentiation Pathway	6	48	0.000174448	5155	platelet derived growth factor subunit B	PDGFB
Differentiation Pathway	6	48	0.000174448	7422	vascular endothelial growth factor A	VEGFA
Cells and Molecules involved in local acute inflammatory response	4	17	0.000181002	3383	intercellular adhesion molecule 1	ICAM1
Cells and Molecules involved in local acute inflammatory response	4	17	0.000181002	3552	interleukin 1 alpha	IL1A
Cells and Molecules involved in local acute inflammatory response	4	17	0.000181002	3569	interleukin 6	IL6
Cells and Molecules involved in local acute inflammatory response	4	17	0.000181002	718	complement C3	C3
Regulation of toll-like receptor signaling pathway	10	143	0.000192023	10193	ring finger protein 41	RNF41
Regulation of toll-like receptor signaling pathway	10	143	0.000192023	1540	CYLD lysine 63 deubiquitinase	CYLD
Regulation of toll-like receptor signaling pathway	10	143	0.000192023	3553	interleukin 1 beta	IL1B
Regulation of toll-like receptor signaling pathway	10	143	0.000192023	3569	interleukin 6	IL6
Regulation of toll-like receptor signaling pathway	10	143	0.000192023	3656	interleukin 1 receptor associated kinase 2	IRAK2
Regulation of toll-like receptor signaling pathway	10	143	0.000192023	4790	nuclear factor kappa B subunit 1	NFKB1
Regulation of toll-like receptor signaling pathway	10	143	0.000192023	4791	nuclear factor kappa B subunit 2	NFKB2
Regulation of toll-like receptor signaling pathway	10	143	0.000192023	4792	NFKB inhibitor alpha	NFKBIA
Regulation of toll-like receptor signaling pathway	10	143	0.000192023	7097	toll like receptor 2	TLR2
Regulation of toll-like receptor signaling pathway	10	143	0.000192023	7128	TNF alpha induced protein 3	TNFAIP3
Cytosolic DNA-sensing pathway	7	73	0.00027086	1540	CYLD lysine 63 deubiquitinase	CYLD
Cytosolic DNA-sensing pathway	7	73	0.00027086	23586	DExD/H-box helicase 58	DDX58
Cytosolic DNA-sensing pathway	7	73	0.00027086	3553	interleukin 1 beta	IL1B
Cytosolic DNA-sensing pathway	7	73	0.00027086	3569	interleukin 6	IL6
Cytosolic DNA-sensing pathway	7	73	0.00027086	4790	nuclear factor kappa B subunit 1	NFKB1
Cytosolic DNA-sensing pathway	7	73	0.00027086	4792	NFKB inhibitor alpha	NFKBIA
Cytosolic DNA-sensing pathway	7	73	0.00027086	7706	tripartite motif containing 25	TRIM25
Vitamin D in inflammatory diseases	4	19	0.000286867	1843	dual specificity phosphatase 1	DUSP1
Vitamin D in inflammatory diseases	4	19	0.000286867	3569	interleukin 6	IL6
Vitamin D in inflammatory diseases	4	19	0.000286867	4088	SMAD family member 3	SMAD3
Vitamin D in inflammatory diseases	4	19	0.000286867	4792	NFKB inhibitor alpha	NFKBIA
Apoptosis-related network due to altered Notch3 in ovarian cancer	6	53	0.000303858	2081	endoplasmic reticulum to nucleus signaling 1	ERN1
Apoptosis-related network due to altered Notch3 in ovarian cancer	6	53	0.000303858	2113	ETS proto-oncogene 1, transcription factor	ETS1
Apoptosis-related network due to altered Notch3 in ovarian cancer	6	53	0.000303858	4790	nuclear factor kappa B subunit 1	NFKB1
Apoptosis-related network due to altered Notch3 in ovarian cancer	6	53	0.000303858	8795	TNF receptor superfamily member 10b	TNFRSF10B
Apoptosis-related network due to altered Notch3 in ovarian cancer	6	53	0.000303858	8870	immediate early response 3	IER3
Apoptosis-related network due to altered Notch3 in ovarian cancer	6	53	0.000303858	9021	suppressor of cytokine signaling 3	SOCS3
Prolactin Signaling Pathway	7	76	0.000348004	3659	interferon regulatory factor 1	IRF1
Prolactin Signaling Pathway	7	76	0.000348004	4790	nuclear factor kappa B subunit 1	NFKB1
Prolactin Signaling Pathway	7	76	0.000348004	4792	NFKB inhibitor alpha	NFKBIA
Prolactin Signaling Pathway	7	76	0.000348004	6776	signal transducer and activator of transcription 5A	STAT5A
Prolactin Signaling Pathway	7	76	0.000348004	7409	vav guanine nucleotide exchange factor 1	VAV1
Prolactin Signaling Pathway	7	76	0.000348004	9021	suppressor of cytokine signaling 3	SOCS3
Prolactin Signaling Pathway	7	76	0.000348004	9846	GRB2 associated binding protein 2	GAB2
Hepatitis C and Hepatocellular Carcinoma	6	56	0.00041173	330	baculoviral IAP repeat containing 3	BIRC3
Hepatitis C and Hepatocellular Carcinoma	6	56	0.00041173	3569	interleukin 6	IL6
Hepatitis C and Hepatocellular Carcinoma	6	56	0.00041173	4088	SMAD family member 3	SMAD3
Hepatitis C and Hepatocellular Carcinoma	6	56	0.00041173	4790	nuclear factor kappa B subunit 1	NFKB1
Hepatitis C and Hepatocellular Carcinoma	6	56	0.00041173	5743	prostaglandin-endoperoxide synthase 2	PTGS2
Hepatitis C and Hepatocellular Carcinoma	6	56	0.00041173	7422	vascular endothelial growth factor A	VEGFA
RANKL/RANK (Receptor activator of NFKB (ligand)) Signaling Pathway	6	56	0.00041173	3383	intercellular adhesion molecule 1	ICAM1
RANKL/RANK (Receptor activator of NFKB (ligand)) Signaling Pathway	6	56	0.00041173	4790	nuclear factor kappa B subunit 1	NFKB1
RANKL/RANK (Receptor activator of NFKB (ligand)) Signaling Pathway	6	56	0.00041173	4791	nuclear factor kappa B subunit 2	NFKB2
RANKL/RANK (Receptor activator of NFKB (ligand)) Signaling Pathway	6	56	0.00041173	4792	NFKB inhibitor alpha	NFKBIA
RANKL/RANK (Receptor activator of NFKB (ligand)) Signaling Pathway	6	56	0.00041173	5971	RELB proto-oncogene, NF-kB subunit	RELB
RANKL/RANK (Receptor activator of NFKB (ligand)) Signaling Pathway	6	56	0.00041173	9846	GRB2 associated binding protein 2	GAB2
Role Altered Glycolysation of MUC1 in Tumour Microenvironment	3	9	0.000411959	3569	interleukin 6	IL6
Role Altered Glycolysation of MUC1 in Tumour Microenvironment	3	9	0.000411959	4790	nuclear factor kappa B subunit 1	NFKB1
Role Altered Glycolysation of MUC1 in Tumour Microenvironment	3	9	0.000411959	4792	NFKB inhibitor alpha	NFKBIA
Oligodendrocyte Specification and differentiation(including remyelination), leading to Myelin Components for CNS	4	21	0.000431083	2919	C-X-C motif chemokine ligand 1	CXCL1
Oligodendrocyte Specification and differentiation(including remyelination), leading to Myelin Components for CNS	4	21	0.000431083	2920	C-X-C motif chemokine ligand 2	CXCL2
Oligodendrocyte Specification and differentiation(including remyelination), leading to Myelin Components for CNS	4	21	0.000431083	3553	interleukin 1 beta	IL1B
Oligodendrocyte Specification and differentiation(including remyelination), leading to Myelin Components for CNS	4	21	0.000431083	3976	LIF, interleukin 6 family cytokine	LIF
Complement and Coagulation Cascades	6	57	0.00045365	5328	plasminogen activator, urokinase	PLAU
Complement and Coagulation Cascades	6	57	0.00045365	5329	plasminogen activator, urokinase receptor	PLAUR
Complement and Coagulation Cascades	6	57	0.00045365	629	complement factor B	CFB
Complement and Coagulation Cascades	6	57	0.00045365	715	complement C1r	C1R
Complement and Coagulation Cascades	6	57	0.00045365	716	complement C1s	C1S
Complement and Coagulation Cascades	6	57	0.00045365	718	complement C3	C3
Complement Activation	4	22	0.000519775	629	complement factor B	CFB
Complement Activation	4	22	0.000519775	715	complement C1r	C1R
Complement Activation	4	22	0.000519775	716	complement C1s	C1S
Complement Activation	4	22	0.000519775	718	complement C3	C3
Novel intracellular components of RIG-I-like receptor (RLR) pathway	6	60	0.000599653	1540	CYLD lysine 63 deubiquitinase	CYLD
Novel intracellular components of RIG-I-like receptor (RLR) pathway	6	60	0.000599653	23586	DExD/H-box helicase 58	DDX58
Novel intracellular components of RIG-I-like receptor (RLR) pathway	6	60	0.000599653	4790	nuclear factor kappa B subunit 1	NFKB1
Novel intracellular components of RIG-I-like receptor (RLR) pathway	6	60	0.000599653	4792	NFKB inhibitor alpha	NFKBIA
Novel intracellular components of RIG-I-like receptor (RLR) pathway	6	60	0.000599653	64135	interferon induced with helicase C domain 1	IFIH1
Novel intracellular components of RIG-I-like receptor (RLR) pathway	6	60	0.000599653	7706	tripartite motif containing 25	TRIM25
Folate Metabolism	6	64	0.000848273	1435	colony stimulating factor 1	CSF1
Folate Metabolism	6	64	0.000848273	3553	interleukin 1 beta	IL1B
Folate Metabolism	6	64	0.000848273	3569	interleukin 6	IL6
Folate Metabolism	6	64	0.000848273	4790	nuclear factor kappa B subunit 1	NFKB1
Folate Metabolism	6	64	0.000848273	4791	nuclear factor kappa B subunit 2	NFKB2
Folate Metabolism	6	64	0.000848273	6648	superoxide dismutase 2	SOD2
PI3K-Akt Signaling Pathway	15	342	0.000890076	1282	collagen type IV alpha 1 chain	COL4A1
PI3K-Akt Signaling Pathway	15	342	0.000890076	1435	colony stimulating factor 1	CSF1
PI3K-Akt Signaling Pathway	15	342	0.000890076	1440	colony stimulating factor 3	CSF3
PI3K-Akt Signaling Pathway	15	342	0.000890076	1942	ephrin A1	EFNA1
PI3K-Akt Signaling Pathway	15	342	0.000890076	3569	interleukin 6	IL6
PI3K-Akt Signaling Pathway	15	342	0.000890076	3678	integrin subunit alpha 5	ITGA5
PI3K-Akt Signaling Pathway	15	342	0.000890076	3914	laminin subunit beta 3	LAMB3
PI3K-Akt Signaling Pathway	15	342	0.000890076	3918	laminin subunit gamma 2	LAMC2
PI3K-Akt Signaling Pathway	15	342	0.000890076	468	activating transcription factor 4	ATF4
PI3K-Akt Signaling Pathway	15	342	0.000890076	4790	nuclear factor kappa B subunit 1	NFKB1
PI3K-Akt Signaling Pathway	15	342	0.000890076	5155	platelet derived growth factor subunit B	PDGFB
PI3K-Akt Signaling Pathway	15	342	0.000890076	7039	transforming growth factor alpha	TGFA
PI3K-Akt Signaling Pathway	15	342	0.000890076	7097	toll like receptor 2	TLR2
PI3K-Akt Signaling Pathway	15	342	0.000890076	7422	vascular endothelial growth factor A	VEGFA
PI3K-Akt Signaling Pathway	15	342	0.000890076	9180	oncostatin M receptor	OSMR
IL-6 signaling pathway	5	44	0.00096853	3569	interleukin 6	IL6
IL-6 signaling pathway	5	44	0.00096853	3659	interferon regulatory factor 1	IRF1
IL-6 signaling pathway	5	44	0.00096853	639	PR/SET domain 1	PRDM1
IL-6 signaling pathway	5	44	0.00096853	7409	vav guanine nucleotide exchange factor 1	VAV1
IL-6 signaling pathway	5	44	0.00096853	9021	suppressor of cytokine signaling 3	SOCS3
T-Cell antigen Receptor (TCR) Signaling Pathway	7	92	0.00110695	3552	interleukin 1 alpha	IL1A
T-Cell antigen Receptor (TCR) Signaling Pathway	7	92	0.00110695	3553	interleukin 1 beta	IL1B
T-Cell antigen Receptor (TCR) Signaling Pathway	7	92	0.00110695	3569	interleukin 6	IL6
T-Cell antigen Receptor (TCR) Signaling Pathway	7	92	0.00110695	4790	nuclear factor kappa B subunit 1	NFKB1
T-Cell antigen Receptor (TCR) Signaling Pathway	7	92	0.00110695	4792	NFKB inhibitor alpha	NFKBIA
T-Cell antigen Receptor (TCR) Signaling Pathway	7	92	0.00110695	7409	vav guanine nucleotide exchange factor 1	VAV1
T-Cell antigen Receptor (TCR) Signaling Pathway	7	92	0.00110695	9846	GRB2 associated binding protein 2	GAB2
Human Complement System	7	99	0.00170062	3383	intercellular adhesion molecule 1	ICAM1
Human Complement System	7	99	0.00170062	5329	plasminogen activator, urokinase receptor	PLAUR
Human Complement System	7	99	0.00170062	629	complement factor B	CFB
Human Complement System	7	99	0.00170062	7097	toll like receptor 2	TLR2
Human Complement System	7	99	0.00170062	715	complement C1r	C1R
Human Complement System	7	99	0.00170062	716	complement C1s	C1S
Human Complement System	7	99	0.00170062	718	complement C3	C3
Toll-like Receptor Signaling	4	31	0.00197926	4790	nuclear factor kappa B subunit 1	NFKB1
Toll-like Receptor Signaling	4	31	0.00197926	4791	nuclear factor kappa B subunit 2	NFKB2
Toll-like Receptor Signaling	4	31	0.00197926	5971	RELB proto-oncogene, NF-kB subunit	RELB
Toll-like Receptor Signaling	4	31	0.00197926	7097	toll like receptor 2	TLR2
Vitamin B12 Metabolism	5	52	0.00207313	3553	interleukin 1 beta	IL1B
Vitamin B12 Metabolism	5	52	0.00207313	3569	interleukin 6	IL6
Vitamin B12 Metabolism	5	52	0.00207313	4790	nuclear factor kappa B subunit 1	NFKB1
Vitamin B12 Metabolism	5	52	0.00207313	4791	nuclear factor kappa B subunit 2	NFKB2
Vitamin B12 Metabolism	5	52	0.00207313	6648	superoxide dismutase 2	SOD2
TGF-beta Receptor Signaling	5	55	0.00266145	10468	follistatin	FST
TGF-beta Receptor Signaling	5	55	0.00266145	3624	inhibin beta A subunit	INHBA
TGF-beta Receptor Signaling	5	55	0.00266145	3976	LIF, interleukin 6 family cytokine	LIF
TGF-beta Receptor Signaling	5	55	0.00266145	4088	SMAD family member 3	SMAD3
TGF-beta Receptor Signaling	5	55	0.00266145	4790	nuclear factor kappa B subunit 1	NFKB1
IL-1 signaling pathway	5	55	0.00266145	3552	interleukin 1 alpha	IL1A
IL-1 signaling pathway	5	55	0.00266145	3553	interleukin 1 beta	IL1B
IL-1 signaling pathway	5	55	0.00266145	3656	interleukin 1 receptor associated kinase 2	IRAK2
IL-1 signaling pathway	5	55	0.00266145	4790	nuclear factor kappa B subunit 1	NFKB1
IL-1 signaling pathway	5	55	0.00266145	4792	NFKB inhibitor alpha	NFKBIA
IL-4 Signaling Pathway	5	56	0.00288201	4790	nuclear factor kappa B subunit 1	NFKB1
IL-4 Signaling Pathway	5	56	0.00288201	4792	NFKB inhibitor alpha	NFKBIA
IL-4 Signaling Pathway	5	56	0.00288201	6776	signal transducer and activator of transcription 5A	STAT5A
IL-4 Signaling Pathway	5	56	0.00288201	9021	suppressor of cytokine signaling 3	SOCS3
IL-4 Signaling Pathway	5	56	0.00288201	9846	GRB2 associated binding protein 2	GAB2
NOTCH1 regulation of human endothelial cell calcification	3	18	0.00356525	182	jagged 1	JAG1
NOTCH1 regulation of human endothelial cell calcification	3	18	0.00356525	6303	spermidine/spermine N1-acetyltransferase 1	SAT1
NOTCH1 regulation of human endothelial cell calcification	3	18	0.00356525	7422	vascular endothelial growth factor A	VEGFA
Nuclear Receptors Meta-Pathway	13	318	0.00367919	1839	heparin binding EGF like growth factor	HBEGF
Nuclear Receptors Meta-Pathway	13	318	0.00367919	23764	MAF bZIP transcription factor F	MAFF
Nuclear Receptors Meta-Pathway	13	318	0.00367919	330	baculoviral IAP repeat containing 3	BIRC3
Nuclear Receptors Meta-Pathway	13	318	0.00367919	347902	adhesion molecule with Ig like domain 2	AMIGO2
Nuclear Receptors Meta-Pathway	13	318	0.00367919	3553	interleukin 1 beta	IL1B
Nuclear Receptors Meta-Pathway	13	318	0.00367919	4791	nuclear factor kappa B subunit 2	NFKB2
Nuclear Receptors Meta-Pathway	13	318	0.00367919	5055	serpin family B member 2	SERPINB2
Nuclear Receptors Meta-Pathway	13	318	0.00367919	5155	platelet derived growth factor subunit B	PDGFB
Nuclear Receptors Meta-Pathway	13	318	0.00367919	5743	prostaglandin-endoperoxide synthase 2	PTGS2
Nuclear Receptors Meta-Pathway	13	318	0.00367919	6364	C-C motif chemokine ligand 20	CCL20
Nuclear Receptors Meta-Pathway	13	318	0.00367919	6528	solute carrier family 5 member 5	SLC5A5
Nuclear Receptors Meta-Pathway	13	318	0.00367919	7039	transforming growth factor alpha	TGFA
Nuclear Receptors Meta-Pathway	13	318	0.00367919	7128	TNF alpha induced protein 3	TNFAIP3
Photodynamic therapy-induced HIF-1 survival signaling	4	37	0.00383147	5743	prostaglandin-endoperoxide synthase 2	PTGS2
Photodynamic therapy-induced HIF-1 survival signaling	4	37	0.00383147	597	BCL2 related protein A1	BCL2A1
Photodynamic therapy-induced HIF-1 survival signaling	4	37	0.00383147	7039	transforming growth factor alpha	TGFA
Photodynamic therapy-induced HIF-1 survival signaling	4	37	0.00383147	7422	vascular endothelial growth factor A	VEGFA
Non-genomic actions of 1,25 dihydroxyvitamin D3	6	89	0.00461026	2113	ETS proto-oncogene 1, transcription factor	ETS1
Non-genomic actions of 1,25 dihydroxyvitamin D3	6	89	0.00461026	3569	interleukin 6	IL6
Non-genomic actions of 1,25 dihydroxyvitamin D3	6	89	0.00461026	4790	nuclear factor kappa B subunit 1	NFKB1
Non-genomic actions of 1,25 dihydroxyvitamin D3	6	89	0.00461026	4791	nuclear factor kappa B subunit 2	NFKB2
Non-genomic actions of 1,25 dihydroxyvitamin D3	6	89	0.00461026	5971	RELB proto-oncogene, NF-kB subunit	RELB
Non-genomic actions of 1,25 dihydroxyvitamin D3	6	89	0.00461026	7097	toll like receptor 2	TLR2
Hypertrophy Model	3	20	0.00485516	1839	heparin binding EGF like growth factor	HBEGF
Hypertrophy Model	3	20	0.00485516	3552	interleukin 1 alpha	IL1A
Hypertrophy Model	3	20	0.00485516	7422	vascular endothelial growth factor A	VEGFA
TNF alpha Signaling Pathway	6	92	0.00542211	330	baculoviral IAP repeat containing 3	BIRC3
TNF alpha Signaling Pathway	6	92	0.00542211	3569	interleukin 6	IL6
TNF alpha Signaling Pathway	6	92	0.00542211	4790	nuclear factor kappa B subunit 1	NFKB1
TNF alpha Signaling Pathway	6	92	0.00542211	4791	nuclear factor kappa B subunit 2	NFKB2
TNF alpha Signaling Pathway	6	92	0.00542211	4792	NFKB inhibitor alpha	NFKBIA
TNF alpha Signaling Pathway	6	92	0.00542211	7128	TNF alpha induced protein 3	TNFAIP3
Nucleotide-binding Oligomerization Domain (NOD) pathway	4	41	0.00556717	22861	NLR family pyrin domain containing 1	NLRP1
Nucleotide-binding Oligomerization Domain (NOD) pathway	4	41	0.00556717	3553	interleukin 1 beta	IL1B
Nucleotide-binding Oligomerization Domain (NOD) pathway	4	41	0.00556717	4792	NFKB inhibitor alpha	NFKBIA
Nucleotide-binding Oligomerization Domain (NOD) pathway	4	41	0.00556717	639	PR/SET domain 1	PRDM1
Oncostatin M Signaling Pathway	5	66	0.00586889	4790	nuclear factor kappa B subunit 1	NFKB1
Oncostatin M Signaling Pathway	5	66	0.00586889	4792	NFKB inhibitor alpha	NFKBIA
Oncostatin M Signaling Pathway	5	66	0.00586889	7422	vascular endothelial growth factor A	VEGFA
Oncostatin M Signaling Pathway	5	66	0.00586889	9021	suppressor of cytokine signaling 3	SOCS3
Oncostatin M Signaling Pathway	5	66	0.00586889	9180	oncostatin M receptor	OSMR
Sudden Infant Death Syndrome (SIDS) Susceptibility Pathways	8	158	0.0064656	3552	interleukin 1 alpha	IL1A
Sudden Infant Death Syndrome (SIDS) Susceptibility Pathways	8	158	0.0064656	3553	interleukin 1 beta	IL1B
Sudden Infant Death Syndrome (SIDS) Susceptibility Pathways	8	158	0.0064656	3569	interleukin 6	IL6
Sudden Infant Death Syndrome (SIDS) Susceptibility Pathways	8	158	0.0064656	4790	nuclear factor kappa B subunit 1	NFKB1
Sudden Infant Death Syndrome (SIDS) Susceptibility Pathways	8	158	0.0064656	4791	nuclear factor kappa B subunit 2	NFKB2
Sudden Infant Death Syndrome (SIDS) Susceptibility Pathways	8	158	0.0064656	4824	NK3 homeobox 1	NKX3-1
Sudden Infant Death Syndrome (SIDS) Susceptibility Pathways	8	158	0.0064656	6711	spectrin beta, non-erythrocytic 1	SPTBN1
Sudden Infant Death Syndrome (SIDS) Susceptibility Pathways	8	158	0.0064656	7422	vascular endothelial growth factor A	VEGFA
Focal Adhesion	9	197	0.00762956	1282	collagen type IV alpha 1 chain	COL4A1
Focal Adhesion	9	197	0.00762956	2317	filamin B	FLNB
Focal Adhesion	9	197	0.00762956	330	baculoviral IAP repeat containing 3	BIRC3
Focal Adhesion	9	197	0.00762956	3678	integrin subunit alpha 5	ITGA5
Focal Adhesion	9	197	0.00762956	3914	laminin subunit beta 3	LAMB3
Focal Adhesion	9	197	0.00762956	3918	laminin subunit gamma 2	LAMC2
Focal Adhesion	9	197	0.00762956	5155	platelet derived growth factor subunit B	PDGFB
Focal Adhesion	9	197	0.00762956	7409	vav guanine nucleotide exchange factor 1	VAV1
Focal Adhesion	9	197	0.00762956	7422	vascular endothelial growth factor A	VEGFA
Canonical NF-KB pathway	2	8	0.00800915	4790	nuclear factor kappa B subunit 1	NFKB1
Canonical NF-KB pathway	2	8	0.00800915	4792	NFKB inhibitor alpha	NFKBIA
Neovascularisation processes	3	24	0.00819146	182	jagged 1	JAG1
Neovascularisation processes	3	24	0.00819146	4088	SMAD family member 3	SMAD3
Neovascularisation processes	3	24	0.00819146	7422	vascular endothelial growth factor A	VEGFA
Ebola Virus Pathway on Host	7	132	0.00838361	2317	filamin B	FLNB
Ebola Virus Pathway on Host	7	132	0.00838361	23586	DExD/H-box helicase 58	DDX58
Ebola Virus Pathway on Host	7	132	0.00838361	3678	integrin subunit alpha 5	ITGA5
Ebola Virus Pathway on Host	7	132	0.00838361	4790	nuclear factor kappa B subunit 1	NFKB1
Ebola Virus Pathway on Host	7	132	0.00838361	4791	nuclear factor kappa B subunit 2	NFKB2
Ebola Virus Pathway on Host	7	132	0.00838361	5971	RELB proto-oncogene, NF-kB subunit	RELB
Ebola Virus Pathway on Host	7	132	0.00838361	9021	suppressor of cytokine signaling 3	SOCS3
Toll-like Receptor Signaling Pathway	6	103	0.00930837	3553	interleukin 1 beta	IL1B
Toll-like Receptor Signaling Pathway	6	103	0.00930837	3569	interleukin 6	IL6
Toll-like Receptor Signaling Pathway	6	103	0.00930837	4790	nuclear factor kappa B subunit 1	NFKB1
Toll-like Receptor Signaling Pathway	6	103	0.00930837	4791	nuclear factor kappa B subunit 2	NFKB2
Toll-like Receptor Signaling Pathway	6	103	0.00930837	4792	NFKB inhibitor alpha	NFKBIA
Toll-like Receptor Signaling Pathway	6	103	0.00930837	7097	toll like receptor 2	TLR2
Photodynamic therapy-induced unfolded protein response	3	27	0.011395	2081	endoplasmic reticulum to nucleus signaling 1	ERN1
Photodynamic therapy-induced unfolded protein response	3	27	0.011395	23645	protein phosphatase 1 regulatory subunit 15A	PPP1R15A
Photodynamic therapy-induced unfolded protein response	3	27	0.011395	468	activating transcription factor 4	ATF4
MAPK Signaling Pathway	10	249	0.0119287	1843	dual specificity phosphatase 1	DUSP1
MAPK Signaling Pathway	10	249	0.0119287	2317	filamin B	FLNB
MAPK Signaling Pathway	10	249	0.0119287	3552	interleukin 1 alpha	IL1A
MAPK Signaling Pathway	10	249	0.0119287	3553	interleukin 1 beta	IL1B
MAPK Signaling Pathway	10	249	0.0119287	468	activating transcription factor 4	ATF4
MAPK Signaling Pathway	10	249	0.0119287	4790	nuclear factor kappa B subunit 1	NFKB1
MAPK Signaling Pathway	10	249	0.0119287	4791	nuclear factor kappa B subunit 2	NFKB2
MAPK Signaling Pathway	10	249	0.0119287	5155	platelet derived growth factor subunit B	PDGFB
MAPK Signaling Pathway	10	249	0.0119287	5971	RELB proto-oncogene, NF-kB subunit	RELB
MAPK Signaling Pathway	10	249	0.0119287	8605	phospholipase A2 group IVC	PLA2G4C
ApoE and miR-146 in inflammation and atherosclerosis	2	10	0.0125795	4791	nuclear factor kappa B subunit 2	NFKB2
ApoE and miR-146 in inflammation and atherosclerosis	2	10	0.0125795	7097	toll like receptor 2	TLR2
DNA Damage Response (only ATM dependent)	6	110	0.0126346	4088	SMAD family member 3	SMAD3
DNA Damage Response (only ATM dependent)	6	110	0.0126346	4790	nuclear factor kappa B subunit 1	NFKB1
DNA Damage Response (only ATM dependent)	6	110	0.0126346	4791	nuclear factor kappa B subunit 2	NFKB2
DNA Damage Response (only ATM dependent)	6	110	0.0126346	5328	plasminogen activator, urokinase	PLAU
DNA Damage Response (only ATM dependent)	6	110	0.0126346	6648	superoxide dismutase 2	SOD2
DNA Damage Response (only ATM dependent)	6	110	0.0126346	8061	FOS like 1, AP-1 transcription factor subunit	FOSL1
Selective expression of chemokine receptors during T-cell polarization	3	29	0.0138783	1437	colony stimulating factor 2	CSF2
Selective expression of chemokine receptors during T-cell polarization	3	29	0.0138783	3459	interferon gamma receptor 1	IFNGR1
Selective expression of chemokine receptors during T-cell polarization	3	29	0.0138783	3460	interferon gamma receptor 2	IFNGR2
Interferon type I signaling pathways	4	54	0.0146076	10379	interferon regulatory factor 9	IRF9
Interferon type I signaling pathways	4	54	0.0146076	7409	vav guanine nucleotide exchange factor 1	VAV1
Interferon type I signaling pathways	4	54	0.0146076	9021	suppressor of cytokine signaling 3	SOCS3
Interferon type I signaling pathways	4	54	0.0146076	9846	GRB2 associated binding protein 2	GAB2
Blood Clotting Cascade	2	11	0.0151997	5055	serpin family B member 2	SERPINB2
Blood Clotting Cascade	2	11	0.0151997	5328	plasminogen activator, urokinase	PLAU
Development and heterogeneity of the ILC family	3	30	0.0152262	3553	interleukin 1 beta	IL1B
Development and heterogeneity of the ILC family	3	30	0.0152262	3569	interleukin 6	IL6
Development and heterogeneity of the ILC family	3	30	0.0152262	51561	interleukin 23 subunit alpha	IL23A
Apoptosis	5	87	0.0181609	330	baculoviral IAP repeat containing 3	BIRC3
Apoptosis	5	87	0.0181609	3659	interferon regulatory factor 1	IRF1
Apoptosis	5	87	0.0181609	4790	nuclear factor kappa B subunit 1	NFKB1
Apoptosis	5	87	0.0181609	4792	NFKB inhibitor alpha	NFKBIA
Apoptosis	5	87	0.0181609	8795	TNF receptor superfamily member 10b	TNFRSF10B
Selenium Micronutrient Network	5	87	0.0181609	3553	interleukin 1 beta	IL1B
Selenium Micronutrient Network	5	87	0.0181609	3569	interleukin 6	IL6
Selenium Micronutrient Network	5	87	0.0181609	4790	nuclear factor kappa B subunit 1	NFKB1
Selenium Micronutrient Network	5	87	0.0181609	4791	nuclear factor kappa B subunit 2	NFKB2
Selenium Micronutrient Network	5	87	0.0181609	6648	superoxide dismutase 2	SOD2
Focal Adhesion-PI3K-Akt-mTOR-signaling pathway	11	306	0.0183018	1282	collagen type IV alpha 1 chain	COL4A1
Focal Adhesion-PI3K-Akt-mTOR-signaling pathway	11	306	0.0183018	1435	colony stimulating factor 1	CSF1
Focal Adhesion-PI3K-Akt-mTOR-signaling pathway	11	306	0.0183018	1440	colony stimulating factor 3	CSF3
Focal Adhesion-PI3K-Akt-mTOR-signaling pathway	11	306	0.0183018	1942	ephrin A1	EFNA1
Focal Adhesion-PI3K-Akt-mTOR-signaling pathway	11	306	0.0183018	3678	integrin subunit alpha 5	ITGA5
Focal Adhesion-PI3K-Akt-mTOR-signaling pathway	11	306	0.0183018	3914	laminin subunit beta 3	LAMB3
Focal Adhesion-PI3K-Akt-mTOR-signaling pathway	11	306	0.0183018	3918	laminin subunit gamma 2	LAMC2
Focal Adhesion-PI3K-Akt-mTOR-signaling pathway	11	306	0.0183018	468	activating transcription factor 4	ATF4
Focal Adhesion-PI3K-Akt-mTOR-signaling pathway	11	306	0.0183018	5155	platelet derived growth factor subunit B	PDGFB
Focal Adhesion-PI3K-Akt-mTOR-signaling pathway	11	306	0.0183018	7422	vascular endothelial growth factor A	VEGFA
Focal Adhesion-PI3K-Akt-mTOR-signaling pathway	11	306	0.0183018	9180	oncostatin M receptor	OSMR
Nonalcoholic fatty liver disease	7	156	0.0196582	2081	endoplasmic reticulum to nucleus signaling 1	ERN1
Nonalcoholic fatty liver disease	7	156	0.0196582	3552	interleukin 1 alpha	IL1A
Nonalcoholic fatty liver disease	7	156	0.0196582	3553	interleukin 1 beta	IL1B
Nonalcoholic fatty liver disease	7	156	0.0196582	3569	interleukin 6	IL6
Nonalcoholic fatty liver disease	7	156	0.0196582	468	activating transcription factor 4	ATF4
Nonalcoholic fatty liver disease	7	156	0.0196582	4790	nuclear factor kappa B subunit 1	NFKB1
Nonalcoholic fatty liver disease	7	156	0.0196582	9021	suppressor of cytokine signaling 3	SOCS3
Kit receptor signaling pathway	4	59	0.0196673	2887	growth factor receptor bound protein 10	GRB10
Kit receptor signaling pathway	4	59	0.0196673	6776	signal transducer and activator of transcription 5A	STAT5A
Kit receptor signaling pathway	4	59	0.0196673	7409	vav guanine nucleotide exchange factor 1	VAV1
Kit receptor signaling pathway	4	59	0.0196673	9846	GRB2 associated binding protein 2	GAB2
Oxidative Stress	3	33	0.0196997	4790	nuclear factor kappa B subunit 1	NFKB1
Oxidative Stress	3	33	0.0196997	6648	superoxide dismutase 2	SOD2
Oxidative Stress	3	33	0.0196997	7498	xanthine dehydrogenase	XDH
Development of pulmonary dendritic cells and macrophage subsets	2	13	0.0210683	1435	colony stimulating factor 1	CSF1
Development of pulmonary dendritic cells and macrophage subsets	2	13	0.0210683	1437	colony stimulating factor 2	CSF2
Osteopontin Signaling	2	13	0.0210683	4790	nuclear factor kappa B subunit 1	NFKB1
Osteopontin Signaling	2	13	0.0210683	5328	plasminogen activator, urokinase	PLAU
Type 2 papillary renal cell carcinoma	3	34	0.021335	5155	platelet derived growth factor subunit B	PDGFB
Type 2 papillary renal cell carcinoma	3	34	0.021335	7039	transforming growth factor alpha	TGFA
Type 2 papillary renal cell carcinoma	3	34	0.021335	7422	vascular endothelial growth factor A	VEGFA
IL-10 Anti-inflammatory Signaling Pathway	2	14	0.0243007	3552	interleukin 1 alpha	IL1A
IL-10 Anti-inflammatory Signaling Pathway	2	14	0.0243007	3569	interleukin 6	IL6
Mammary gland development pathway - Puberty (Stage 2 of 4)	2	14	0.0243007	6776	signal transducer and activator of transcription 5A	STAT5A
Mammary gland development pathway - Puberty (Stage 2 of 4)	2	14	0.0243007	8061	FOS like 1, AP-1 transcription factor subunit	FOSL1
EDA Signalling in Hair Follicle Development	2	15	0.0277214	4050	lymphotoxin beta	LTB
EDA Signalling in Hair Follicle Development	2	15	0.0277214	5971	RELB proto-oncogene, NF-kB subunit	RELB
B Cell Receptor Signaling Pathway	5	99	0.0298228	2113	ETS proto-oncogene 1, transcription factor	ETS1
B Cell Receptor Signaling Pathway	5	99	0.0298228	4790	nuclear factor kappa B subunit 1	NFKB1
B Cell Receptor Signaling Pathway	5	99	0.0298228	4792	NFKB inhibitor alpha	NFKBIA
B Cell Receptor Signaling Pathway	5	99	0.0298228	7409	vav guanine nucleotide exchange factor 1	VAV1
B Cell Receptor Signaling Pathway	5	99	0.0298228	9846	GRB2 associated binding protein 2	GAB2
Fibrin Complement Receptor 3 Signaling Pathway	3	40	0.032663	2921	C-X-C motif chemokine ligand 3	CXCL3
Fibrin Complement Receptor 3 Signaling Pathway	3	40	0.032663	3569	interleukin 6	IL6
Fibrin Complement Receptor 3 Signaling Pathway	3	40	0.032663	3656	interleukin 1 receptor associated kinase 2	IRAK2
Oxidative Damage	3	40	0.032663	4790	nuclear factor kappa B subunit 1	NFKB1
Oxidative Damage	3	40	0.032663	715	complement C1r	C1R
Oxidative Damage	3	40	0.032663	716	complement C1s	C1S
AGE/RAGE pathway	4	69	0.0327167	4088	SMAD family member 3	SMAD3
AGE/RAGE pathway	4	69	0.0327167	4790	nuclear factor kappa B subunit 1	NFKB1
AGE/RAGE pathway	4	69	0.0327167	4792	NFKB inhibitor alpha	NFKBIA
AGE/RAGE pathway	4	69	0.0327167	6776	signal transducer and activator of transcription 5A	STAT5A
Bladder Cancer	3	41	0.0348021	1839	heparin binding EGF like growth factor	HBEGF
Bladder Cancer	3	41	0.0348021	1890	thymidine phosphorylase	TYMP
Bladder Cancer	3	41	0.0348021	7422	vascular endothelial growth factor A	VEGFA
Simplified Depiction of MYD88 Distinct Input-Output Pathway	2	17	0.0350982	3553	interleukin 1 beta	IL1B
Simplified Depiction of MYD88 Distinct Input-Output Pathway	2	17	0.0350982	7097	toll like receptor 2	TLR2
Structural Pathway of Interleukin 1 (IL-1)	3	42	0.0370122	3552	interleukin 1 alpha	IL1A
Structural Pathway of Interleukin 1 (IL-1)	3	42	0.0370122	3553	interleukin 1 beta	IL1B
Structural Pathway of Interleukin 1 (IL-1)	3	42	0.0370122	3656	interleukin 1 receptor associated kinase 2	IRAK2
IL-2 Signaling Pathway	3	42	0.0370122	6776	signal transducer and activator of transcription 5A	STAT5A
IL-2 Signaling Pathway	3	42	0.0370122	9021	suppressor of cytokine signaling 3	SOCS3
IL-2 Signaling Pathway	3	42	0.0370122	9846	GRB2 associated binding protein 2	GAB2
Aryl Hydrocarbon Receptor	3	43	0.0392928	135112	nuclear receptor coactivator 7	NCOA7
Aryl Hydrocarbon Receptor	3	43	0.0392928	5743	prostaglandin-endoperoxide synthase 2	PTGS2
Aryl Hydrocarbon Receptor	3	43	0.0392928	7422	vascular endothelial growth factor A	VEGFA
ncRNAs involved in STAT3 signaling in hepatocellular carcinoma	2	19	0.0431409	3569	interleukin 6	IL6
ncRNAs involved in STAT3 signaling in hepatocellular carcinoma	2	19	0.0431409	4790	nuclear factor kappa B subunit 1	NFKB1
Regulatory circuits of the STAT3 signaling pathway	4	78	0.0479407	3459	interferon gamma receptor 1	IFNGR1
Regulatory circuits of the STAT3 signaling pathway	4	78	0.0479407	3460	interferon gamma receptor 2	IFNGR2
Regulatory circuits of the STAT3 signaling pathway	4	78	0.0479407	9021	suppressor of cytokine signaling 3	SOCS3
Regulatory circuits of the STAT3 signaling pathway	4	78	0.0479407	9180	oncostatin M receptor	OSMR
Thyroxine (Thyroid Hormone) Production	1	3	0.0518368	6528	solute carrier family 5 member 5	SLC5A5
Effects of Nitric Oxide	1	3	0.0518368	7498	xanthine dehydrogenase	XDH
IL-3 Signaling Pathway	3	49	0.054426	6776	signal transducer and activator of transcription 5A	STAT5A
IL-3 Signaling Pathway	3	49	0.054426	7409	vav guanine nucleotide exchange factor 1	VAV1
IL-3 Signaling Pathway	3	49	0.054426	9846	GRB2 associated binding protein 2	GAB2
Epithelial to mesenchymal transition in colorectal cancer	6	159	0.0607234	1282	collagen type IV alpha 1 chain	COL4A1
Epithelial to mesenchymal transition in colorectal cancer	6	159	0.0607234	182	jagged 1	JAG1
Epithelial to mesenchymal transition in colorectal cancer	6	159	0.0607234	3678	integrin subunit alpha 5	ITGA5
Epithelial to mesenchymal transition in colorectal cancer	6	159	0.0607234	4088	SMAD family member 3	SMAD3
Epithelial to mesenchymal transition in colorectal cancer	6	159	0.0607234	56648	eukaryotic translation initiation factor 5A2	EIF5A2
Epithelial to mesenchymal transition in colorectal cancer	6	159	0.0607234	9076	claudin 1	CLDN1
Angiogenesis	2	23	0.0610092	5155	platelet derived growth factor subunit B	PDGFB
Angiogenesis	2	23	0.0610092	7422	vascular endothelial growth factor A	VEGFA
Caffeine and Theobromine metabolism	1	4	0.0685167	7498	xanthine dehydrogenase	XDH
Allograft Rejection	4	90	0.0733848	3552	interleukin 1 alpha	IL1A
Allograft Rejection	4	90	0.0733848	3553	interleukin 1 beta	IL1B
Allograft Rejection	4	90	0.0733848	718	complement C3	C3
Allograft Rejection	4	90	0.0733848	7422	vascular endothelial growth factor A	VEGFA
Pancreatic adenocarcinoma pathway	4	90	0.0733848	4088	SMAD family member 3	SMAD3
Pancreatic adenocarcinoma pathway	4	90	0.0733848	4790	nuclear factor kappa B subunit 1	NFKB1
Pancreatic adenocarcinoma pathway	4	90	0.0733848	7039	transforming growth factor alpha	TGFA
Pancreatic adenocarcinoma pathway	4	90	0.0733848	7422	vascular endothelial growth factor A	VEGFA
Chemokine signaling pathway	6	168	0.0750032	2921	C-X-C motif chemokine ligand 3	CXCL3
Chemokine signaling pathway	6	168	0.0750032	4790	nuclear factor kappa B subunit 1	NFKB1
Chemokine signaling pathway	6	168	0.0750032	4792	NFKB inhibitor alpha	NFKBIA
Chemokine signaling pathway	6	168	0.0750032	6364	C-C motif chemokine ligand 20	CCL20
Chemokine signaling pathway	6	168	0.0750032	6374	C-X-C motif chemokine ligand 5	CXCL5
Chemokine signaling pathway	6	168	0.0750032	7409	vav guanine nucleotide exchange factor 1	VAV1
Endochondral Ossification	3	57	0.078269	50515	carbohydrate sulfotransferase 11	CHST11
Endochondral Ossification	3	57	0.078269	5328	plasminogen activator, urokinase	PLAU
Endochondral Ossification	3	57	0.078269	7422	vascular endothelial growth factor A	VEGFA
Adipogenesis	5	131	0.0803857	3569	interleukin 6	IL6
Adipogenesis	5	131	0.0803857	3976	LIF, interleukin 6 family cytokine	LIF
Adipogenesis	5	131	0.0803857	4088	SMAD family member 3	SMAD3
Adipogenesis	5	131	0.0803857	6776	signal transducer and activator of transcription 5A	STAT5A
Adipogenesis	5	131	0.0803857	9021	suppressor of cytokine signaling 3	SOCS3
Resistin as a regulator of inflammation	2	27	0.0809243	3569	interleukin 6	IL6
Resistin as a regulator of inflammation	2	27	0.0809243	4792	NFKB inhibitor alpha	NFKBIA
TLR4 Signaling and Tolerance	2	27	0.0809243	3569	interleukin 6	IL6
TLR4 Signaling and Tolerance	2	27	0.0809243	4792	NFKB inhibitor alpha	NFKBIA
Factors and pathways affecting insulin-like growth factor (IGF1)-Akt signaling	2	27	0.0809243	4088	SMAD family member 3	SMAD3
Factors and pathways affecting insulin-like growth factor (IGF1)-Akt signaling	2	27	0.0809243	4790	nuclear factor kappa B subunit 1	NFKB1
PDGF Pathway	2	28	0.0861799	5155	platelet derived growth factor subunit B	PDGFB
PDGF Pathway	2	28	0.0861799	7409	vav guanine nucleotide exchange factor 1	VAV1
TGF-beta Signaling Pathway	5	134	0.0866123	1601	DAB2, clathrin adaptor protein	DAB2
TGF-beta Signaling Pathway	5	134	0.0866123	2113	ETS proto-oncogene 1, transcription factor	ETS1
TGF-beta Signaling Pathway	5	134	0.0866123	4088	SMAD family member 3	SMAD3
TGF-beta Signaling Pathway	5	134	0.0866123	57154	SMAD specific E3 ubiquitin protein ligase 1	SMURF1
TGF-beta Signaling Pathway	5	134	0.0866123	6711	spectrin beta, non-erythrocytic 1	SPTBN1
TYROBP Causal Network	3	60	0.0882094	4688	neutrophil cytosolic factor 2	NCF2
TYROBP Causal Network	3	60	0.0882094	6776	signal transducer and activator of transcription 5A	STAT5A
TYROBP Causal Network	3	60	0.0882094	718	complement C3	C3
RAC1/PAK1/p38/MMP2 Pathway	3	61	0.0916361	10318	TNFAIP3 interacting protein 1	TNIP1
RAC1/PAK1/p38/MMP2 Pathway	3	61	0.0916361	4790	nuclear factor kappa B subunit 1	NFKB1
RAC1/PAK1/p38/MMP2 Pathway	3	61	0.0916361	6776	signal transducer and activator of transcription 5A	STAT5A
Extracellular vesicle-mediated signaling in recipient cells	2	30	0.0969862	4088	SMAD family member 3	SMAD3
Extracellular vesicle-mediated signaling in recipient cells	2	30	0.0969862	7039	transforming growth factor alpha	TGFA
Overview of nanoparticle effects	1	6	0.101009	3569	interleukin 6	IL6
Osteoblast Signaling	1	6	0.101009	5155	platelet derived growth factor subunit B	PDGFB
Robo4 and VEGF Signaling Pathways Crosstalk	1	6	0.101009	7422	vascular endothelial growth factor A	VEGFA
Cell migration and invasion through p75NTR	2	31	0.102527	1942	ephrin A1	EFNA1
Cell migration and invasion through p75NTR	2	31	0.102527	7204	trio Rho guanine nucleotide exchange factor	TRIO
T-Cell Receptor and Co-stimulatory Signaling	2	31	0.102527	4790	nuclear factor kappa B subunit 1	NFKB1
T-Cell Receptor and Co-stimulatory Signaling	2	31	0.102527	4792	NFKB inhibitor alpha	NFKBIA
NRF2 pathway	5	143	0.106759	1839	heparin binding EGF like growth factor	HBEGF
NRF2 pathway	5	143	0.106759	23764	MAF bZIP transcription factor F	MAFF
NRF2 pathway	5	143	0.106759	5155	platelet derived growth factor subunit B	PDGFB
NRF2 pathway	5	143	0.106759	6528	solute carrier family 5 member 5	SLC5A5
NRF2 pathway	5	143	0.106759	7039	transforming growth factor alpha	TGFA
Alpha 6 Beta 4 signaling pathway	2	33	0.11386	3914	laminin subunit beta 3	LAMB3
Alpha 6 Beta 4 signaling pathway	2	33	0.11386	3918	laminin subunit gamma 2	LAMC2
miRNA regulation of p53 pathway in prostate cancer	2	34	0.119642	10379	interferon regulatory factor 9	IRF9
miRNA regulation of p53 pathway in prostate cancer	2	34	0.119642	8795	TNF receptor superfamily member 10b	TNFRSF10B
Fluoropyrimidine Activity	2	35	0.125497	1890	thymidine phosphorylase	TYMP
Fluoropyrimidine Activity	2	35	0.125497	7378	uridine phosphorylase 1	UPP1
Supression of HMGB1 mediated inflammation by THBD	1	8	0.132377	4792	NFKB inhibitor alpha	NFKBIA
Osteoclast Signaling	1	8	0.132377	5155	platelet derived growth factor subunit B	PDGFB
Hypothetical Craniofacial Development Pathway	1	8	0.132377	9181	Rho/Rac guanine nucleotide exchange factor 2	ARHGEF2
Primary Focal Segmental Glomerulosclerosis FSGS	3	72	0.132715	182	jagged 1	JAG1
Primary Focal Segmental Glomerulosclerosis FSGS	3	72	0.132715	5329	plasminogen activator, urokinase receptor	PLAUR
Primary Focal Segmental Glomerulosclerosis FSGS	3	72	0.132715	9076	claudin 1	CLDN1
Myometrial Relaxation and Contraction Pathways	5	158	0.144931	23764	MAF bZIP transcription factor F	MAFF
Myometrial Relaxation and Contraction Pathways	5	158	0.144931	3553	interleukin 1 beta	IL1B
Myometrial Relaxation and Contraction Pathways	5	158	0.144931	3569	interleukin 6	IL6
Myometrial Relaxation and Contraction Pathways	5	158	0.144931	468	activating transcription factor 4	ATF4
Myometrial Relaxation and Contraction Pathways	5	158	0.144931	4790	nuclear factor kappa B subunit 1	NFKB1
Ethanol metabolism resulting in production of ROS by CYP2E1	1	9	0.147651	23764	MAF bZIP transcription factor F	MAFF
Biomarkers for urea cycle disorders	1	9	0.147651	445	argininosuccinate synthase 1	ASS1
MicroRNA for Targeting Cancer Growth and Vascularization in Glioblastoma	1	9	0.147651	7422	vascular endothelial growth factor A	VEGFA
NAD Biosynthesis II (from tryptophan)	1	9	0.147651	8942	kynureninase	KYNU
Microglia Pathogen Phagocytosis Pathway	2	40	0.155701	4688	neutrophil cytosolic factor 2	NCF2
Microglia Pathogen Phagocytosis Pathway	2	40	0.155701	7409	vav guanine nucleotide exchange factor 1	VAV1
EGF/EGFR Signaling Pathway	5	162	0.156	2887	growth factor receptor bound protein 10	GRB10
EGF/EGFR Signaling Pathway	5	162	0.156	5359	phospholipid scramblase 1	PLSCR1
EGF/EGFR Signaling Pathway	5	162	0.156	6776	signal transducer and activator of transcription 5A	STAT5A
EGF/EGFR Signaling Pathway	5	162	0.156	7409	vav guanine nucleotide exchange factor 1	VAV1
EGF/EGFR Signaling Pathway	5	162	0.156	9846	GRB2 associated binding protein 2	GAB2
Leptin signaling pathway	3	79	0.161642	3553	interleukin 1 beta	IL1B
Leptin signaling pathway	3	79	0.161642	4790	nuclear factor kappa B subunit 1	NFKB1
Leptin signaling pathway	3	79	0.161642	9021	suppressor of cytokine signaling 3	SOCS3
Type III interferon signaling	1	10	0.162659	10379	interferon regulatory factor 9	IRF9
Interleukin-1 Induced Activation of NF-kappa-B	1	10	0.162659	3553	interleukin 1 beta	IL1B
Serotonin Transporter Activity	1	10	0.162659	3553	interleukin 1 beta	IL1B
Selenium Metabolism and Selenoproteins	2	42	0.168146	4790	nuclear factor kappa B subunit 1	NFKB1
Selenium Metabolism and Selenoproteins	2	42	0.168146	6301	seryl-tRNA synthetase	SARS
Ferroptosis	2	42	0.168146	4891	solute carrier family 11 member 2	SLC11A2
Ferroptosis	2	42	0.168146	6303	spermidine/spermine N1-acetyltransferase 1	SAT1
AMP-activated Protein Kinase (AMPK) Signaling	2	43	0.174431	597	BCL2 related protein A1	BCL2A1
AMP-activated Protein Kinase (AMPK) Signaling	2	43	0.174431	9181	Rho/Rac guanine nucleotide exchange factor 2	ARHGEF2
Iron metabolism in placenta	1	11	0.177405	4891	solute carrier family 11 member 2	SLC11A2
Mammary gland development pathway - Involution (Stage 4 of 4)	1	11	0.177405	9021	suppressor of cytokine signaling 3	SOCS3
Interleukin-11 Signaling Pathway	2	44	0.180754	3383	intercellular adhesion molecule 1	ICAM1
Interleukin-11 Signaling Pathway	2	44	0.180754	9021	suppressor of cytokine signaling 3	SOCS3
Prostaglandin Synthesis and Regulation	2	45	0.187112	306	annexin A3	ANXA3
Prostaglandin Synthesis and Regulation	2	45	0.187112	5743	prostaglandin-endoperoxide synthase 2	PTGS2
NO/cGMP/PKG mediated Neuroprotection	2	45	0.187112	4790	nuclear factor kappa B subunit 1	NFKB1
NO/cGMP/PKG mediated Neuroprotection	2	45	0.187112	4792	NFKB inhibitor alpha	NFKBIA
Alanine and aspartate metabolism	1	12	0.191894	445	argininosuccinate synthase 1	ASS1
NAD metabolism, sirtuins and aging	1	12	0.191894	4790	nuclear factor kappa B subunit 1	NFKB1
Bone Morphogenic Protein (BMP) Signalling and Regulation	1	12	0.191894	57154	SMAD specific E3 ubiquitin protein ligase 1	SMURF1
Notch Signaling	2	46	0.193501	151636	deltex E3 ubiquitin ligase 3L	DTX3L
Notch Signaling	2	46	0.193501	182	jagged 1	JAG1
Aryl Hydrocarbon Receptor Pathway	2	46	0.193501	3553	interleukin 1 beta	IL1B
Aryl Hydrocarbon Receptor Pathway	2	46	0.193501	5055	serpin family B member 2	SERPINB2
Canonical and Non-Canonical TGF-B signaling	1	13	0.206129	4088	SMAD family member 3	SMAD3
Amplification and Expansion of Oncogenic Pathways as Metastatic Traits	1	13	0.206129	7422	vascular endothelial growth factor A	VEGFA
Exercise-induced Circadian Regulation	2	48	0.206361	50486	G0/G1 switch 2	G0S2
Exercise-induced Circadian Regulation	2	48	0.206361	694	BTG anti-proliferation factor 1	BTG1
ErbB Signaling Pathway	3	90	0.210393	1839	heparin binding EGF like growth factor	HBEGF
ErbB Signaling Pathway	3	90	0.210393	6776	signal transducer and activator of transcription 5A	STAT5A
ErbB Signaling Pathway	3	90	0.210393	7039	transforming growth factor alpha	TGFA
Pathways in clear cell renal cell carcinoma	3	90	0.210393	2887	growth factor receptor bound protein 10	GRB10
Pathways in clear cell renal cell carcinoma	3	90	0.210393	5155	platelet derived growth factor subunit B	PDGFB
Pathways in clear cell renal cell carcinoma	3	90	0.210393	7422	vascular endothelial growth factor A	VEGFA
Integrated Breast Cancer Pathway	4	136	0.216959	4088	SMAD family member 3	SMAD3
Integrated Breast Cancer Pathway	4	136	0.216959	4790	nuclear factor kappa B subunit 1	NFKB1
Integrated Breast Cancer Pathway	4	136	0.216959	7422	vascular endothelial growth factor A	VEGFA
Integrated Breast Cancer Pathway	4	136	0.216959	8061	FOS like 1, AP-1 transcription factor subunit	FOSL1
H19 action Rb-E2F1 signaling and CDK-Beta-catenin activity	1	14	0.220116	182	jagged 1	JAG1
Corticotropin-releasing hormone signaling pathway	3	94	0.228877	4790	nuclear factor kappa B subunit 1	NFKB1
Corticotropin-releasing hormone signaling pathway	3	94	0.228877	4792	NFKB inhibitor alpha	NFKBIA
Corticotropin-releasing hormone signaling pathway	3	94	0.228877	8061	FOS like 1, AP-1 transcription factor subunit	FOSL1
TGF-B Signaling in Thyroid Cells for Epithelial-Mesenchymal Transition	1	15	0.233858	4088	SMAD family member 3	SMAD3
Interactions between immune cells and microRNAs in tumor microenvironment	2	53	0.23886	4790	nuclear factor kappa B subunit 1	NFKB1
Interactions between immune cells and microRNAs in tumor microenvironment	2	53	0.23886	4791	nuclear factor kappa B subunit 2	NFKB2
Urea cycle and associated pathways	1	17	0.260627	445	argininosuccinate synthase 1	ASS1
IL-9 Signaling Pathway	1	17	0.260627	6776	signal transducer and activator of transcription 5A	STAT5A
Biomarkers for pyrimidine metabolism disorders	1	17	0.260627	7378	uridine phosphorylase 1	UPP1
Leptin Insulin Overlap	1	17	0.260627	9021	suppressor of cytokine signaling 3	SOCS3
Neural Crest Differentiation	3	101	0.2619	2113	ETS proto-oncogene 1, transcription factor	ETS1
Neural Crest Differentiation	3	101	0.2619	4790	nuclear factor kappa B subunit 1	NFKB1
Neural Crest Differentiation	3	101	0.2619	4791	nuclear factor kappa B subunit 2	NFKB2
Brain-Derived Neurotrophic Factor (BDNF) signaling pathway	4	148	0.262693	4688	neutrophil cytosolic factor 2	NCF2
Brain-Derived Neurotrophic Factor (BDNF) signaling pathway	4	148	0.262693	4790	nuclear factor kappa B subunit 1	NFKB1
Brain-Derived Neurotrophic Factor (BDNF) signaling pathway	4	148	0.262693	4792	NFKB inhibitor alpha	NFKBIA
Brain-Derived Neurotrophic Factor (BDNF) signaling pathway	4	148	0.262693	6776	signal transducer and activator of transcription 5A	STAT5A
Pathogenic Escherichia coli infection	2	58	0.271603	9076	claudin 1	CLDN1
Pathogenic Escherichia coli infection	2	58	0.271603	9181	Rho/Rac guanine nucleotide exchange factor 2	ARHGEF2
Type II diabetes mellitus	1	18	0.273661	2710	glycerol kinase	GK
Regulation of Apoptosis by Parathyroid Hormone-related Protein	1	18	0.273661	597	BCL2 related protein A1	BCL2A1
Circadian rhythm related genes	5	202	0.282214	3569	interleukin 6	IL6
Circadian rhythm related genes	5	202	0.282214	468	activating transcription factor 4	ATF4
Circadian rhythm related genes	5	202	0.282214	56938	aryl hydrocarbon receptor nuclear translocator like 2	ARNTL2
Circadian rhythm related genes	5	202	0.282214	5971	RELB proto-oncogene, NF-kB subunit	RELB
Circadian rhythm related genes	5	202	0.282214	7316	ubiquitin C	UBC
Mammary gland development pathway - Embryonic development (Stage 1 of 4)	1	19	0.286468	3552	interleukin 1 alpha	IL1A
Apoptosis Modulation by HSP70	1	19	0.286468	4790	nuclear factor kappa B subunit 1	NFKB1
Notch Signaling Pathway	2	61	0.291251	182	jagged 1	JAG1
Notch Signaling Pathway	2	61	0.291251	4790	nuclear factor kappa B subunit 1	NFKB1
BMP Signaling Pathway in Eyelid Development	1	20	0.299051	7039	transforming growth factor alpha	TGFA
Pyrimidine metabolism and related diseases	1	20	0.299051	7378	uridine phosphorylase 1	UPP1
Imatinib and Chronic Myeloid Leukemia	1	21	0.311414	9846	GRB2 associated binding protein 2	GAB2
Transcription factor regulation in adipogenesis	1	22	0.32356	3569	interleukin 6	IL6
Urea cycle and metabolism of amino groups	1	22	0.32356	445	argininosuccinate synthase 1	ASS1
Non-small cell lung cancer	2	67	0.330313	6776	signal transducer and activator of transcription 5A	STAT5A
Non-small cell lung cancer	2	67	0.330313	7039	transforming growth factor alpha	TGFA
Cancer immunotherapy by PD-1 blockade	1	23	0.335495	4790	nuclear factor kappa B subunit 1	NFKB1
Nucleotide Metabolism	1	23	0.335495	6303	spermidine/spermine N1-acetyltransferase 1	SAT1
Triacylglyceride Synthesis	1	24	0.34722	2710	glycerol kinase	GK
Eicosanoid Synthesis	1	24	0.34722	5743	prostaglandin-endoperoxide synthase 2	PTGS2
EBV LMP1 signaling	1	24	0.34722	6364	C-C motif chemokine ligand 20	CCL20
MicroRNAs in cardiomyocyte hypertrophy	2	71	0.356043	3976	LIF, interleukin 6 family cytokine	LIF
MicroRNAs in cardiomyocyte hypertrophy	2	71	0.356043	4790	nuclear factor kappa B subunit 1	NFKB1
Metabolism of Spingolipids in ER and Golgi apparatus	1	25	0.35874	2683	beta-1,4-galactosyltransferase 1	B4GALT1
Extracellular vesicles in the crosstalk of cardiac cells	1	25	0.35874	3569	interleukin 6	IL6
Hypothesized Pathways in Pathogenesis of Cardiovascular Disease	1	25	0.35874	4088	SMAD family member 3	SMAD3
IL-7 Signaling Pathway	1	25	0.35874	6776	signal transducer and activator of transcription 5A	STAT5A
Vitamin D Receptor Pathway	4	174	0.36634	1992	serpin family B member 1	SERPINB1
Vitamin D Receptor Pathway	4	174	0.36634	50486	G0/G1 switch 2	G0S2
Vitamin D Receptor Pathway	4	174	0.36634	639	PR/SET domain 1	PRDM1
Vitamin D Receptor Pathway	4	174	0.36634	7128	TNF alpha induced protein 3	TNFAIP3
EPO Receptor Signaling	1	26	0.370059	6776	signal transducer and activator of transcription 5A	STAT5A
Regulation of Microtubule Cytoskeleton	1	26	0.370059	7204	trio Rho guanine nucleotide exchange factor	TRIO
Chromosomal and microsatellite instability in colorectal cancer	2	74	0.375115	4088	SMAD family member 3	SMAD3
Chromosomal and microsatellite instability in colorectal cancer	2	74	0.375115	5743	prostaglandin-endoperoxide synthase 2	PTGS2
Canonical and Non-canonical Notch signaling	1	27	0.381179	182	jagged 1	JAG1
One Carbon Metabolism	1	27	0.381179	25902	methylenetetrahydrofolate dehydrogenase (NADP+ dependent) 1-like	MTHFD1L
Purine metabolism	1	28	0.392105	7498	xanthine dehydrogenase	XDH
Apoptosis Modulation and Signaling	2	77	0.393958	330	baculoviral IAP repeat containing 3	BIRC3
Apoptosis Modulation and Signaling	2	77	0.393958	8795	TNF receptor superfamily member 10b	TNFRSF10B
miRNA targets in ECM and membrane receptors	1	29	0.40284	1282	collagen type IV alpha 1 chain	COL4A1
PI3K-AKT-mTOR signaling pathway and therapeutic opportunities	1	30	0.413387	2887	growth factor receptor bound protein 10	GRB10
BDNF-TrkB Signaling	1	30	0.413387	9846	GRB2 associated binding protein 2	GAB2
Ras Signaling	4	187	0.418468	2113	ETS proto-oncogene 1, transcription factor	ETS1
Ras Signaling	4	187	0.418468	4790	nuclear factor kappa B subunit 1	NFKB1
Ras Signaling	4	187	0.418468	8605	phospholipase A2 group IVC	PLA2G4C
Ras Signaling	4	187	0.418468	9846	GRB2 associated binding protein 2	GAB2
Ethanol effects on histone modifications	1	31	0.423749	220	aldehyde dehydrogenase 1 family member A3	ALDH1A3
Ovarian Infertility Genes	1	31	0.423749	4088	SMAD family member 3	SMAD3
Hair Follicle Development: Cytodifferentiation (Part 3 of 3)	2	83	0.430851	10468	follistatin	FST
Hair Follicle Development: Cytodifferentiation (Part 3 of 3)	2	83	0.430851	4790	nuclear factor kappa B subunit 1	NFKB1
Trans-sulfuration and one carbon metabolism	1	32	0.433929	25902	methylenetetrahydrofolate dehydrogenase (NADP+ dependent) 1-like	MTHFD1L
Monoamine Transport	1	32	0.433929	3553	interleukin 1 beta	IL1B
IL17 signaling pathway	1	32	0.433929	4790	nuclear factor kappa B subunit 1	NFKB1
Prion disease pathway	1	32	0.433929	4790	nuclear factor kappa B subunit 1	NFKB1
Inflammatory Response Pathway	1	33	0.443931	3918	laminin subunit gamma 2	LAMC2
Initiation of transcription and translation elongation at the HIV-1 LTR	1	33	0.443931	4792	NFKB inhibitor alpha	NFKBIA
Viral Acute Myocarditis	2	86	0.448856	3552	interleukin 1 alpha	IL1A
Viral Acute Myocarditis	2	86	0.448856	3569	interleukin 6	IL6
Fatty Acid Beta Oxidation	1	34	0.453758	2710	glycerol kinase	GK
Overview of leukocyte-intrinsic Hippo pathway functions	1	34	0.453758	639	PR/SET domain 1	PRDM1
White fat cell differentiation	1	34	0.453758	6776	signal transducer and activator of transcription 5A	STAT5A
Cardiac Hypertrophic Response	1	36	0.472898	4790	nuclear factor kappa B subunit 1	NFKB1
Endoderm Differentiation	3	146	0.476154	1601	DAB2, clathrin adaptor protein	DAB2
Endoderm Differentiation	3	146	0.476154	1847	dual specificity phosphatase 5	DUSP5
Endoderm Differentiation	3	146	0.476154	4088	SMAD family member 3	SMAD3
ATM Signaling Pathway	1	37	0.482218	4792	NFKB inhibitor alpha	NFKBIA
Neural Crest Cell Migration during Development	1	39	0.500369	7204	trio Rho guanine nucleotide exchange factor	TRIO
ncRNAs involved in Wnt signaling in hepatocellular carcinoma	2	95	0.500896	5328	plasminogen activator, urokinase	PLAU
ncRNAs involved in Wnt signaling in hepatocellular carcinoma	2	95	0.500896	8061	FOS like 1, AP-1 transcription factor subunit	FOSL1
Vitamin A and Carotenoid Metabolism	1	40	0.509207	220	aldehyde dehydrogenase 1 family member A3	ALDH1A3
Pyrimidine metabolism	2	97	0.512033	1890	thymidine phosphorylase	TYMP
Pyrimidine metabolism	2	97	0.512033	7378	uridine phosphorylase 1	UPP1
IL-5 Signaling Pathway	1	41	0.517889	6776	signal transducer and activator of transcription 5A	STAT5A
LncRNA involvement in canonical Wnt signaling and colorectal cancer	2	99	0.523008	5328	plasminogen activator, urokinase	PLAU
LncRNA involvement in canonical Wnt signaling and colorectal cancer	2	99	0.523008	8061	FOS like 1, AP-1 transcription factor subunit	FOSL1
Wnt Signaling Pathway and Pluripotency	2	99	0.523008	5328	plasminogen activator, urokinase	PLAU
Wnt Signaling Pathway and Pluripotency	2	99	0.523008	8061	FOS like 1, AP-1 transcription factor subunit	FOSL1
Fas Ligand (FasL) pathway and Stress induction of Heat Shock Proteins (HSP) regulation	1	42	0.52642	3552	interleukin 1 alpha	IL1A
Neural Crest Cell Migration in Cancer	1	42	0.52642	7204	trio Rho guanine nucleotide exchange factor	TRIO
Tryptophan metabolism	1	42	0.52642	8942	kynureninase	KYNU
NBIA subtypes pathway	1	43	0.5348	54676	GTP binding protein 2	GTPBP2
Envelope proteins and their potential roles in EDMD physiopathology	1	44	0.543034	4088	SMAD family member 3	SMAD3
Hedgehog Signaling Pathway	1	46	0.55907	57154	SMAD specific E3 ubiquitin protein ligase 1	SMURF1
DNA Replication	1	46	0.55907	7316	ubiquitin C	UBC
Heart Development	1	47	0.566878	7422	vascular endothelial growth factor A	VEGFA
Parkinsons Disease Pathway	1	52	0.603907	9246	ubiquitin conjugating enzyme E2 L6	UBE2L6
Cardiac Progenitor Differentiation	1	53	0.610927	3624	inhibin beta A subunit	INHBA
One carbon metabolism and related pathways	1	53	0.610927	6648	superoxide dismutase 2	SOD2
Copper homeostasis	1	55	0.624599	4891	solute carrier family 11 member 2	SLC11A2
Alzheimers Disease	2	147	0.989	2081	endoplasmic reticulum to nucleus signaling 1	ERN1
Alzheimers Disease	2	147	0.989	3553	interleukin 1 beta	IL1B
Insulin Signaling	2	160	0.989	2887	growth factor receptor bound protein 10	GRB10
Insulin Signaling	2	160	0.989	9021	suppressor of cytokine signaling 3	SOCS3
Mesodermal Commitment Pathway	2	154	0.989	3624	inhibin beta A subunit	INHBA
Mesodermal Commitment Pathway	2	154	0.989	4088	SMAD family member 3	SMAD3
Arrhythmogenic Right Ventricular Cardiomyopathy	1	74	0.989	3678	integrin subunit alpha 5	ITGA5
Hippo-Merlin Signaling Dysregulation	1	120	0.989	3678	integrin subunit alpha 5	ITGA5
Integrin-mediated Cell Adhesion	1	101	0.989	3678	integrin subunit alpha 5	ITGA5
Ciliary landscape	2	216	0.989	3934	lipocalin 2	LCN2
Ciliary landscape	2	216	0.989	4790	nuclear factor kappa B subunit 1	NFKB1
ESC Pluripotency Pathways	2	118	0.989	3976	LIF, interleukin 6 family cytokine	LIF
ESC Pluripotency Pathways	2	118	0.989	5155	platelet derived growth factor subunit B	PDGFB
Androgen receptor signaling pathway	1	89	0.989	4088	SMAD family member 3	SMAD3
Cell Cycle	1	118	0.989	4088	SMAD family member 3	SMAD3
Pathways Regulating Hippo Signaling	1	98	0.989	4088	SMAD family member 3	SMAD3
Amino Acid metabolism	1	93	0.989	445	argininosuccinate synthase 1	ASS1
Joubert Syndrome	1	78	0.989	468	activating transcription factor 4	ATF4
Breast cancer pathway	1	154	0.989	4791	nuclear factor kappa B subunit 2	NFKB2
Metapathway biotransformation Phase I and II	1	187	0.989	50515	carbohydrate sulfotransferase 11	CHST11
Regulation of Actin Cytoskeleton	2	150	0.989	5155	platelet derived growth factor subunit B	PDGFB
Regulation of Actin Cytoskeleton	2	150	0.989	7409	vav guanine nucleotide exchange factor 1	VAV1
Wnt Signaling	2	115	0.989	5328	plasminogen activator, urokinase	PLAU
Wnt Signaling	2	115	0.989	8061	FOS like 1, AP-1 transcription factor subunit	FOSL1
Ectoderm Differentiation	1	144	0.989	57154	SMAD specific E3 ubiquitin protein ligase 1	SMURF1
Association Between Physico-Chemical Features and Toxicity Associated Pathways	1	60	0.989	7039	transforming growth factor alpha	TGFA
PPAR signaling pathway	1	69	0.989	7316	ubiquitin C	UBC
Proteasome Degradation	1	65	0.989	7316	ubiquitin C	UBC
DNA Damage Response	1	68	0.989	8795	TNF receptor superfamily member 10b	TNFRSF10B
miRNA Regulation of DNA Damage Response	1	84	0.989	8795	TNF receptor superfamily member 10b	TNFRSF10B
G Protein Signaling Pathways	1	94	0.989	9590	A-kinase anchoring protein 12	AKAP12
Prader-Willi and Angelman Syndrome	1	65	0.989	9638	fasciculation and elongation protein zeta 1	FEZ1

## Sheet: Enriched Pathways_up_A549-Calu3
"Meta-analysis of host transcriptional responses to SARS-CoV-2 infection reveals their manifestation in human tumors." Fengju Chen, Yiqun Zhang, Richard Sucgang, Sasirekha Ramani, David Corry, Farrah Kheradmand, Chad J. Creighton
Pathway	Count in Selected Genes	Count in Total Population	P-value	fdr
EGF/EGFR Signaling Pathway	29	162	5.03149e-07	0.000209813
VEGFA-VEGFR2 Signaling Pathway	36	233	9.15197e-07	0.000190819
Pancreatic adenocarcinoma pathway	20	90	9.55208e-07	0.000132774
Integrated Breast Cancer Pathway	25	136	1.8931e-06	0.000197356
Photodynamic therapy-induced unfolded protein response	10	27	4.01193e-06	0.000334595
Non-small cell lung cancer	15	67	2.01019e-05	0.00139709
Endometrial cancer	14	63	4.1476e-05	0.00247079
ErbB Signaling Pathway	17	90	5.95261e-05	0.0031028
Ras Signaling	27	187	7.44896e-05	0.00345135
Senescence and Autophagy in Cancer	19	115	0.000148114	0.00617635
Chromosomal and microsatellite instability in colorectal cancer	14	74	0.000260341	0.00986929
Signaling Pathways in Glioblastoma	15	84	0.000307377	0.0106813
Neovascularisation processes	7	24	0.00064056	0.0205472
MAPK Signaling Pathway	30	249	0.00078292	0.0233198
PI3K-Akt Signaling Pathway	38	342	0.00080728	0.0224424
Focal Adhesion-PI3K-Akt-mTOR-signaling pathway	34	306	0.00151344	0.0394441
Epithelial to mesenchymal transition in colorectal cancer	21	159	0.00151559	0.0371764
Leptin signaling pathway	13	79	0.00168118	0.0389474
B Cell Receptor Signaling Pathway	15	99	0.00180836	0.0396888
DNA Damage Response (only ATM dependent)	16	110	0.00199541	0.0416044
Breast cancer pathway	20	154	0.00238655	0.04739
T-Cell antigen Receptor (TCR) Signaling Pathway	14	92	0.0024383	0.0462169
TGF-beta Receptor Signaling	10	55	0.00265584	0.0461453
IL-1 signaling pathway	10	55	0.00265584	0.0461453
TGF-beta Signaling Pathway	18	134	0.00267032	0.0445409
PI3K-AKT-mTOR signaling pathway and therapeutic opportunities	7	30	0.00267622	0.0429224
Prolactin Signaling Pathway	12	76	0.00357245	0.0551745
Insulin Signaling	20	160	0.00374366	0.0557538
Focal Adhesion	23	197	0.00465761	0.0669733
MFAP5 effect on permeability and motility of endothelial cells via cytoskeleton rearrangement	5	18	0.0049418	0.0664752
Inhibition of exosome biogenesis and secretion by Manumycin A in CRPC cells	5	18	0.0049418	0.0664752
Ebola Virus Pathway on Host	17	132	0.00536779	0.069949
Bone Morphogenic Protein (BMP) Signalling and Regulation	4	12	0.00588416	0.0743544
ncRNAs involved in STAT3 signaling in hepatocellular carcinoma	5	19	0.00635234	0.0779095
TNF alpha Signaling Pathway	13	92	0.00655622	0.0781127
Factors and pathways affecting insulin-like growth factor (IGF1)-Akt signaling	6	27	0.00692633	0.08023
Hematopoietic Stem Cell Gene Regulation by GABP alpha/beta Complex	5	20	0.00802304	0.0880423
Hypertrophy Model	5	20	0.00802304	0.0880423
Copper homeostasis	9	55	0.00873826	0.0934322
Photodynamic therapy-induced HIF-1 survival signaling	7	37	0.00910693	0.0949398
Aryl Hydrocarbon Receptor Pathway	8	46	0.00913161	0.0928752
Apoptosis	12	87	0.0106618	0.105856
MFAP5-mediated ovarian cancer cell motility and invasiveness	4	14	0.0107178	0.103938
BDNF-TrkB Signaling	6	30	0.0117668	0.109039
Extracellular vesicle-mediated signaling in recipient cells	6	30	0.0117668	0.109039
Exercise-induced Circadian Regulation	8	48	0.0117816	0.106803
Non-genomic actions of 1,25 dihydroxyvitamin D3	12	89	0.012684	0.112537
Pathways in clear cell renal cell carcinoma	12	90	0.0137993	0.119882
TGF-B Signaling in Thyroid Cells for Epithelial-Mesenchymal Transition	4	15	0.0138735	0.118066
Hippo-Yap signaling pathway	5	23	0.0148093	0.121088
Angiogenesis	5	23	0.0148093	0.121088
TYROBP Causal Network	9	60	0.0152316	0.122146
Eukaryotic Transcription Initiation	7	41	0.0158816	0.124956
Nuclear Receptors Meta-Pathway	31	318	0.0158897	0.122704
Angiopoietin Like Protein 8 Regulatory Pathway	15	125	0.0160491	0.121682
IL17 signaling pathway	6	32	0.0160817	0.119752
The human immune response to tuberculosis	5	24	0.0177272	0.129688
Regulation of Actin Cytoskeleton	17	150	0.0182891	0.131492
Signal transduction through IL1R	6	33	0.0186028	0.131481
Corticotropin-releasing hormone signaling pathway	12	94	0.0190221	0.132204
Aryl Hydrocarbon Receptor	7	43	0.0203516	0.139125
Interactions between immune cells and microRNAs in tumor microenvironment	8	53	0.0208267	0.140076
Overview of leukocyte-intrinsic Hippo pathway functions	6	34	0.0213812	0.141523
Nanoparticle triggered autophagic cell death	4	17	0.0218056	0.142077
Interleukin-11 Signaling Pathway	7	44	0.0228863	0.146825
Interleukin-1 Induced Activation of NF-kappa-B	3	10	0.0236736	0.149574
Viral Acute Myocarditis	11	86	0.023864	0.148527
Photodynamic therapy-induced NF-kB survival signaling	6	35	0.0244272	0.149796
Hippo-Merlin Signaling Dysregulation	14	120	0.0244653	0.147855
Pathways Regulating Hippo Signaling	12	98	0.0255988	0.152495
Nonalcoholic fatty liver disease	17	156	0.0258362	0.151742
Oncostatin M Signaling Pathway	9	66	0.0270397	0.156605
Apoptosis Modulation and Signaling	10	77	0.0277071	0.158272
Hepatitis C and Hepatocellular Carcinoma	8	56	0.0281669	0.156608
IL-4 Signaling Pathway	8	56	0.0281669	0.156608
Regulatory circuits of the STAT3 signaling pathway	10	78	0.0300021	0.164617
Complement and Coagulation Cascades	8	57	0.030967	0.167704
Energy Metabolism	7	47	0.031777	0.169885
Serotonin Receptor 4/6/7 and NR3C Signaling	4	19	0.0320296	0.169068
TCA Cycle Nutrient Utilization and Invasiveness of Ovarian Cancer	2	5	0.0374769	--
Globo Sphingolipid Metabolism	4	20	0.0380312	0.198238
NAD metabolism, sirtuins and aging	3	12	0.0393732	0.202699
Neural Crest Cell Migration during Development	6	39	0.0394603	0.20067
Mesodermal Commitment Pathway	16	154	0.0438525	0.220319
Oxidative Damage	6	40	0.0439656	0.218258
RAC1/PAK1/p38/MMP2 Pathway	8	61	0.0440614	0.21616
Serotonin Receptor 2 and ELK-SRF/GATA4 signaling	4	21	0.0446325	0.213928
Nanoparticle-mediated activation of receptor signaling	4	21	0.0446325	0.213928
Regulation of toll-like receptor signaling pathway	15	143	0.0465564	0.220614
T-Cell antigen Receptor (TCR) pathway during Staphylococcus aureus infection	7	51	0.0468577	0.219547
Osteopontin Signaling	3	13	0.0487653	0.225946
TNF related weak inducer of apoptosis (TWEAK) Signaling Pathway	6	41	0.04878	0.22353
Transcription factor regulation in adipogenesis	4	22	0.0518328	0.234938
Neural Crest Cell Migration in Cancer	6	42	0.0539068	0.23914
Structural Pathway of Interleukin 1 (IL-1)	6	42	0.0539068	0.23914
Prion disease pathway	5	32	0.054842	0.240728
Apoptosis-related network due to altered Notch3 in ovarian cancer	7	53	0.0558629	0.242655
Lung fibrosis	8	64	0.0559767	0.240642
IL-10 Anti-inflammatory Signaling Pathway	3	14	0.059142	0.251655
NRF2-ARE regulation	4	23	0.0596272	0.248645
IL1 and megakaryocytes in obesity	4	23	0.0596272	0.248645
Interferon type I signaling pathways	7	54	0.0607422	0.250787
Melatonin metabolism and effects	5	33	0.0613133	0.250663
Androgen receptor signaling pathway	10	89	0.0645528	0.261345
Glucose Homeostasis	1	1	0.0654843	--
Signaling of Hepatocyte Growth Factor Receptor	5	34	0.0681982	0.273448
RANKL/RANK (Receptor activator of NFKB (ligand)) Signaling Pathway	7	56	0.0712617	0.283011
MAPK and NFkB Signalling Pathways Inhibited by Yersinia YopJ	2	7	0.0721375	--
Toll-like Receptor Signaling Pathway	11	103	0.0728703	0.286669
DNA Damage Response	8	68	0.0747868	0.291459
Endochondral Ossification	7	57	0.0769029	0.296931
Hypothesized Pathways in Pathogenesis of Cardiovascular Disease	4	25	0.0769607	0.294428
Translation inhibitors in chronically activated PDGFRA cells	6	46	0.0775661	0.294046
Regulation of Microtubule Cytoskeleton	4	26	0.0864725	0.324856
Differentiation Pathway	6	48	0.0912779	0.33684
Thymic Stromal LymphoPoietin (TSLP) Signaling Pathway	6	48	0.0912779	0.33684
Association Between Physico-Chemical Features and Toxicity Associated Pathways	7	60	0.0953454	0.348763
Leptin Insulin Overlap	3	17	0.0957077	0.344053
Integrated Cancer Pathway	3	17	0.0957077	0.344053
Endoderm Differentiation	14	146	0.0958733	0.341702
miRNA Regulation of DNA Damage Response	9	84	0.0971062	0.343164
IL-3 Signaling Pathway	6	49	0.0985949	0.345496
Notch Signaling Pathway	7	61	0.101993	0.354427
NOTCH1 regulation of human endothelial cell calcification	3	18	0.109524	0.374358
Regulation of Apoptosis by Parathyroid Hormone-related Protein	3	18	0.109524	0.374358
Circadian rhythm related genes	18	202	0.111496	0.377997
LncRNA involvement in canonical Wnt signaling and colorectal cancer	10	99	0.112188	0.377279
Vitamin D Metabolism	2	9	0.113469	--
TFs Regulate miRNAs related to cardiac hypertrophy	2	9	0.113469	--
Synaptic signaling pathways associated with autism spectrum disorder	6	51	0.114127	0.380729
Microglia Pathogen Phagocytosis Pathway	5	40	0.117895	0.390177
Selective expression of chemokine receptors during T-cell polarization	4	29	0.118166	0.384962
Cytokines and Inflammatory Response	4	29	0.118166	0.384962
Genotoxicity pathway	7	64	0.123397	0.398888
Wnt/beta-catenin Signaling Pathway in Leukemia	3	19	0.124055	0.394892
Vitamin D in inflammatory diseases	3	19	0.124055	0.394892
Hypoxia-mediated EMT and Stemness	1	2	0.12669	--
Ophthalmate biosynthesis in hepatocytes	1	2	0.12669	--
Vitamins A and D - action mechanisms	1	2	0.12669	--
Bladder Cancer	5	41	0.127495	0.399739
IL-5 Signaling Pathway	5	41	0.127495	0.399739
MAPK Cascade	4	30	0.129708	0.403643
Wnt Signaling	11	115	0.131158	0.405131
Macrophage markers	2	10	0.135918	0.413706
Type III interferon signaling	2	10	0.135918	0.413706
Selenium Metabolism and Selenoproteins	5	42	0.137439	0.415305
Human Thyroid Stimulating Hormone (TSH) signaling pathway	7	66	0.138841	0.416522
BMP Signaling Pathway in Eyelid Development	3	20	0.139235	0.414723
T-Cell Receptor and Co-stimulatory Signaling	4	31	0.141696	0.419059
NBIA subtypes pathway	5	43	0.147714	0.43378
Adipogenesis	12	131	0.148679	0.43356
ESC Pluripotency Pathways	11	118	0.148845	0.428058
Cell Cycle	11	118	0.148845	0.428058
Imatinib and Chronic Myeloid Leukemia	3	21	0.155003	0.439701
Physiological and Pathological Hypertrophy of the Heart	3	21	0.155003	0.439701
IL-6 signaling pathway	5	44	0.158305	0.443041
Envelope proteins and their potential roles in EDMD physiopathology	5	44	0.158305	0.443041
BMP2-WNT4-FOXO1 Pathway in Human Primary Endometrial Stromal Cell Differentiation	2	11	0.159233	0.436842
RalA downstream regulated genes	2	11	0.159233	0.436842
Blood Clotting Cascade	2	11	0.159233	0.436842
G Protein Signaling Pathways	9	94	0.160844	0.438378
AGE/RAGE pathway	7	69	0.16366	0.443156
NO/cGMP/PKG mediated Neuroprotection	5	45	0.169196	0.455191
Brain-Derived Neurotrophic Factor (BDNF) signaling pathway	13	148	0.170719	0.456345
Complement Activation	3	22	0.171293	0.454962
Pathogenic Escherichia coli infection	6	58	0.177169	0.467593
Type 2 papillary renal cell carcinoma	4	34	0.180063	0.469289
miRNA regulation of p53 pathway in prostate cancer	4	34	0.180063	0.469289
Mechanoregulation and pathology of YAP/TAZ via Hippo and non-Hippo mechanisms	5	46	0.18037	0.46717
Homologous recombination	2	12	0.183205	0.465831
ERK Pathway in Huntington's Disease	2	12	0.183205	0.465831
Alanine and aspartate metabolism	2	12	0.183205	0.465831
Thyroxine (Thyroid Hormone) Production	1	3	0.183895	--
Kit receptor signaling pathway	6	59	0.187157	0.472997
Nucleotide Metabolism	3	23	0.188042	0.466748
NAD+ biosynthetic pathways	3	23	0.188042	0.466748
PI3K/AKT/mTOR - VitD3 Signalling	3	23	0.188042	0.466748
Primary Focal Segmental Glomerulosclerosis FSGS	7	72	0.190304	0.469567
Wnt Signaling Pathway and Pluripotency	9	99	0.198755	0.487533
EBV LMP1 signaling	3	24	0.20519	0.500376
Target Of Rapamycin (TOR) Signaling	4	36	0.207351	0.502706
Estrogen Receptor Pathway	2	13	0.207648	0.491984
Development of pulmonary dendritic cells and macrophage subsets	2	13	0.207648	0.491984
Canonical and Non-Canonical TGF-B signaling	2	13	0.207648	0.491984
Amplification and Expansion of Oncogenic Pathways as Metastatic Traits	2	13	0.207648	0.491984
Chemokine signaling pathway	14	168	0.209934	0.494589
Neural Crest Differentiation	9	101	0.214892	0.503428
ATM Signaling Pathway	4	37	0.221419	0.515819
IL-7 Signaling Pathway	3	25	0.222676	0.515866
H19 action Rb-E2F1 signaling and CDK-Beta-catenin activity	2	14	0.232399	0.526687
Ganglio Sphingolipid Metabolism	2	14	0.232399	0.526687
Regulation of Wnt/B-catenin Signaling by Small Molecule Compounds	2	14	0.232399	0.526687
Mammary gland development pathway - Puberty (Stage 2 of 4)	2	14	0.232399	0.526687
Myometrial Relaxation and Contraction Pathways	13	158	0.234446	0.525612
Sudden Infant Death Syndrome (SIDS) Susceptibility Pathways	13	158	0.234446	0.525612
miRNAs involved in DNA damage response	4	38	0.235729	0.522867
G13 Signaling Pathway	4	38	0.235729	0.522867
Serotonin Receptor 2 and STAT3 Signaling	1	4	0.237362	--
Oxytocin signaling	1	4	0.237362	--
Folate Metabolism	6	64	0.240065	0.529667
Vitamin B12 Metabolism	5	52	0.252391	0.553932
Cancer immunotherapy by CTLA4 blockade	2	15	0.257313	0.558852
Cysteine and methionine catabolism	2	15	0.257313	0.558852
Canonical and Non-canonical Notch signaling	3	27	0.258431	0.555494
TLR4 Signaling and Tolerance	3	27	0.258431	0.555494
Pathways Affected in Adenoid Cystic Carcinoma	6	66	0.262387	0.561105
DNA IR-Double Strand Breaks (DSBs) and cellular response via ATM	5	53	0.265055	0.561056
Synaptic Vesicle Pathway	5	53	0.265055	0.561056
Endothelin Pathways	3	28	0.276592	0.582518
ncRNAs involved in Wnt signaling in hepatocellular carcinoma	8	95	0.282195	0.591334
Interactome of polycomb repressive complex 2 (PRC2)	2	16	0.282262	0.588517
miRNAs involvement in the immune response in sepsis	6	68	0.285221	0.591728
Sulindac Metabolic Pathway	1	5	0.287333	--
Thiamine metabolic pathways	1	5	0.287333	--
Glycosylation and related congenital defects	1	5	0.287333	--
IL-2 Signaling Pathway	4	42	0.294806	0.605588
Fas Ligand (FasL) pathway and Stress induction of Heat Shock Proteins (HSP) regulation	4	42	0.294806	0.605588
Hair Follicle Development: Cytodifferentiation (Part 3 of 3)	7	83	0.300067	0.613372
Estrogen signaling pathway	2	17	0.307136	0.61575
Vitamin B12 Disorders	2	17	0.307136	0.61575
Differentiation of white and brown adipocyte	2	17	0.307136	0.61575
Biomarkers for pyrimidine metabolism disorders	2	17	0.307136	0.61575
AMP-activated Protein Kinase (AMPK) Signaling	4	43	0.309893	0.618303
Development and heterogeneity of the ILC family	3	30	0.313223	0.621971
MicroRNAs in cardiomyocyte hypertrophy	6	71	0.320211	0.632833
TP53 Network	2	18	0.331838	0.649655
Type II diabetes mellitus	2	18	0.331838	0.649655
Osteoblast Signaling	1	6	0.334037	--
Robo4 and VEGF Signaling Pathways Crosstalk	1	6	0.334037	--
Metabolic reprogramming in colon cancer	4	45	0.340257	0.663024
Integrin-mediated Cell Adhesion	8	101	0.341414	0.662185
Ectoderm Differentiation	11	144	0.342647	0.661498
Trans-sulfuration and one carbon metabolism	3	32	0.349963	0.672509
Notch Signaling	4	46	0.355484	0.679986
Mammary gland development pathway - Embryonic development (Stage 1 of 4)	2	19	0.356283	0.678402
Heart Development	4	47	0.37071	0.702664
DDX1 as a regulatory component of the Drosha microprocessor	1	7	0.377686	--
Non-homologous end joining	1	7	0.377686	--
Classical pathway of steroidogenesis, including diseases	1	7	0.377686	--
Mitochondrial Gene Expression	2	20	0.380399	0.71133
Transcription co-factors SKI and SKIL protein partners	2	20	0.380399	0.71133
Pyrimidine metabolism and related diseases	2	20	0.380399	0.71133
Joubert Syndrome	6	78	0.403572	0.751293
Nuclear Receptors in Lipid Metabolism and Toxicity	3	35	0.404569	0.746483
Amyotrophic lateral sclerosis (ALS)	3	35	0.404569	0.746483
G1 to S cell cycle control	5	64	0.409752	0.752717
Translation Factors	4	50	0.416153	0.761122
Canonical NF-KB pathway	1	8	0.418482	--
HIF1A and PPARG regulation of glycolysis	1	8	0.418482	--
Hypothetical Craniofacial Development Pathway	1	8	0.418482	--
Proteasome Degradation	5	65	0.422969	0.77021
Wnt Signaling Pathway	4	51	0.431154	0.781702
Type II interferon signaling (IFNG)	3	37	0.44024	0.794719
Cancer immunotherapy by PD-1 blockade	2	23	0.450206	0.805733
Photodynamic therapy-induced NFE2L2 (NRF2) survival signaling	2	23	0.450206	0.805733
Folate-Alcohol and Cancer Pathway Hypotheses	1	9	0.456608	--
Benzo(a)pyrene metabolism	1	9	0.456608	--
Insulin signalling in human adipocytes (normal condition)	1	9	0.456608	--
MicroRNA network associated with chronic lymphocytic leukemia	1	9	0.456608	--
Biomarkers for urea cycle disorders	1	9	0.456608	--
Ethanol metabolism resulting in production of ROS by CYP2E1	1	9	0.456608	--
Role Altered Glycolysation of MUC1 in Tumour Microenvironment	1	9	0.456608	--
Cell-type Dependent Selectivity of CCK2R Signaling	1	9	0.456608	--
MicroRNA for Targeting Cancer Growth and Vascularization in Glioblastoma	1	9	0.456608	--
Dual hijack model of Vif in HIV infection	1	9	0.456608	--
Glycogen Synthesis and Degradation	3	38	0.457769	0.815769
Vitamin D Receptor Pathway	12	174	0.469794	0.833635
Eicosanoid Synthesis	2	24	0.47248	0.834847
Human Complement System	7	99	0.473868	0.833769
Fibrin Complement Receptor 3 Signaling Pathway	3	40	0.492098	0.862205
Leptin and adiponectin	1	10	0.49224	0.851719
Tgif disruption of Shh signaling	1	10	0.49224	0.851719
ApoE and miR-146 in inflammation and atherosclerosis	1	10	0.49224	0.851719
Signal Transduction of S1P Receptor	2	25	0.494202	0.851579
Genes related to primary cilium development (based on CRISPR)	7	101	0.495255	0.849881
Selenium Micronutrient Network	6	87	0.509228	0.87028
Phosphodiesterases in neuronal function	4	57	0.518405	0.882346
Ferroptosis	3	42	0.525322	0.890485
Nucleotide GPCRs	1	11	0.525541	0.883672
Cytosolic DNA-sensing pathway	5	73	0.525747	0.880468
Resistin as a regulator of inflammation	2	27	0.535902	0.883285
One Carbon Metabolism	2	27	0.535902	0.883285
Follicle Stimulating Hormone (FSH) signaling pathway	2	27	0.535902	0.883285
Intraflagellar transport proteins binding to dynein	2	27	0.535902	0.883285
Arrhythmogenic Right Ventricular Cardiomyopathy	5	74	0.538063	0.883355
Allograft Rejection	6	90	0.543002	0.887968
PDGF Pathway	2	28	0.555849	0.905425
Novel intracellular components of RIG-I-like receptor (RLR) pathway	4	60	0.559631	0.90804
miRNA targets in ECM and membrane receptors	2	29	0.57518	0.929652
Transcriptional cascade regulating adipogenesis	1	13	0.585747	0.943076
Sphingolipid pathway	2	30	0.593892	0.952511
Irinotecan Pathway	1	14	0.612928	0.979275
GPCRs, Class C Metabotropic glutamate, pheromone	1	15	0.638329	1.00446
Phytochemical activity on NRF2 transcriptional activation	1	15	0.638329	1.00446
EDA Signalling in Hair Follicle Development	1	15	0.638329	1.00446
Nanomaterial induced apoptosis	1	15	0.638329	1.00446
Cell migration and invasion through p75NTR	2	31	0.989	1.14559
Lipid Metabolism Pathway	1	33	0.989	1.14559
Calcium Regulation in the Cardiac Cell	6	154	0.989	1.14559
ATM Signaling Network in Development and Disease	2	39	0.989	1.14559
DNA IR-damage and cellular response via ATR	3	80	0.989	1.14559
Metastatic brain tumor	1	27	0.989	1.14559
Prader-Willi and Angelman Syndrome	2	65	0.989	1.14559
Retinoblastoma Gene in Cancer	2	90	0.989	1.14559
Tumor suppressor activity of SMARCB1	1	31	0.989	1.14559
Rett syndrome causing genes	2	49	0.989	1.14559
Monoamine Transport	2	32	0.989	1.14559
mRNA Processing	3	130	0.989	1.14559
Spinal Cord Injury	7	116	0.989	1.14559
Cannabinoid receptor signaling	1	34	0.989	1.14559
GPCRs, Class A Rhodopsin-like	3	259	0.989	1.14559
GPCRs, Other	1	101	0.989	1.14559
Common Pathways Underlying Drug Addiction	1	40	0.989	1.14559
Fragile X Syndrome	7	121	0.989	1.14559
MECP2 and Associated Rett Syndrome	3	74	0.989	1.14559
p38 MAPK Signaling Pathway	2	34	0.989	1.14559
Sterol Regulatory Element-Binding Proteins (SREBP) signalling	2	59	0.989	1.14559
Thermogenesis	7	115	0.989	1.14559
White fat cell differentiation	2	34	0.989	1.14559
Hedgehog Signaling Pathway	2	46	0.989	1.14559
Ciliary landscape	13	216	0.989	1.14559
Estrogen metabolism	1	18	0.989	1.14559
Metapathway biotransformation Phase I and II	3	187	0.989	1.14559
Oxidation by Cytochrome P450	2	66	0.989	1.14559
Tamoxifen metabolism	1	22	0.989	1.14559
Tryptophan metabolism	1	42	0.989	1.14559
Serotonin and anxiety	1	19	0.989	1.14559
Extracellular vesicles in the crosstalk of cardiac cells	1	25	0.989	1.14559
Gastric Cancer Network 2	2	32	0.989	1.14559
Mammary gland development pathway - Pregnancy and lactation (Stage 3 of 4)	2	35	0.989	1.14559
ID signaling pathway	1	16	0.989	1.14559
Splicing factor NOVA regulated synaptic proteins	2	44	0.989	1.14559
Amino Acid metabolism	5	93	0.989	1.14559
Parkinsons Disease Pathway	2	52	0.989	1.14559
Alzheimers Disease	7	147	0.989	1.14559
Histone Modifications	3	66	0.989	1.14559
Ethanol effects on histone modifications	1	31	0.989	1.14559
Vitamin A and Carotenoid Metabolism	1	40	0.989	1.14559
Cardiac Progenitor Differentiation	2	53	0.989	1.14559
Oligodendrocyte Specification and differentiation(including remyelination), leading to Myelin Components for CNS	1	21	0.989	1.14559
4-hydroxytamoxifen, Dexamethasone, and Retinoic Acids Regulation of p27 Expression	1	17	0.989	1.14559
Constitutive Androstane Receptor Pathway	2	32	0.989	1.14559
Pregnane X Receptor pathway	2	33	0.989	1.14559
NAD+ metabolism	1	20	0.989	1.14559
Fatty Acid Beta Oxidation	1	34	0.989	1.14559
Triacylglyceride Synthesis	1	24	0.989	1.14559
GABA receptor Signaling	1	33	0.989	1.14559
Prostaglandin Synthesis and Regulation	1	45	0.989	1.14559
Preimplantation Embryo	2	59	0.989	1.14559
Monoamine GPCRs	1	34	0.989	1.14559
Nucleotide-binding Oligomerization Domain (NOD) pathway	2	41	0.989	1.14559
Parkin-Ubiquitin Proteasomal System pathway	3	64	0.989	1.14559
Cells and Molecules involved in local acute inflammatory response	1	17	0.989	1.14559
Inflammatory Response Pathway	2	33	0.989	1.14559
Purine metabolism	1	28	0.989	1.14559
IL-9 Signaling Pathway	1	17	0.989	1.14559
Alpha 6 Beta 4 signaling pathway	2	33	0.989	1.14559
Ovarian Infertility Genes	2	31	0.989	1.14559
Urea cycle and associated pathways	1	17	0.989	1.14559
Urea cycle and metabolism of amino groups	1	22	0.989	1.14559
Zinc homeostasis	1	37	0.989	1.14559
NRF2 pathway	5	143	0.989	1.14559
Oxidative Stress	2	33	0.989	1.14559
Simplified Interaction Map Between LOXL4 and Oxidative Stress Pathway	1	18	0.989	1.14559
Apoptosis Modulation by HSP70	1	19	0.989	1.14559
Cardiac Hypertrophic Response	1	36	0.989	1.14559
Toll-like Receptor Signaling	2	31	0.989	1.14559
Role of Osx and miRNAs in tooth development	2	37	0.989	1.14559
Peptide GPCRs	1	73	0.989	1.14559
PPAR signaling pathway	3	69	0.989	1.14559
GPR40 Pathway	1	16	0.989	1.14559
One carbon metabolism and related pathways	2	53	0.989	1.14559
Gastric Cancer Network 1	1	28	0.989	1.14559
Initiation of transcription and translation elongation at the HIV-1 LTR	2	33	0.989	1.14559
miRs in Muscle Cell Differentiation	2	41	0.989	1.14559
Oxidative phosphorylation	1	60	0.989	1.14559
EPO Receptor Signaling	1	26	0.989	1.14559
Cytoplasmic Ribosomal Proteins	2	88	0.989	1.14559
Cori Cycle	1	18	0.989	1.14559
Glycolysis and Gluconeogenesis	1	46	0.989	1.14559
miR-509-3p alteration of YAP1/ECM axis	1	18	0.989	1.14559
Pyrimidine metabolism	4	97	0.989	1.14559
Striated Muscle Contraction Pathway	2	38	0.989	1.14559
Simplified Depiction of MYD88 Distinct Input-Output Pathway	1	17	0.989	1.14559
DNA Replication	1	46	0.989	1.14559
Fluoropyrimidine Activity	1	35	0.989	1.14559
Drug Induction of Bile Acid Pathway	1	17	0.989	1.14559
Nuclear Receptors	2	38	0.989	1.14559
22q11.2 Deletion Syndrome	1	92	0.989	1.14559
Cell Differentiation - Index expanded	1	70	0.989	1.14559
Kennedy pathway from Sphingolipids	1	21	0.989	1.14559
LncRNA-mediated mechanisms of therapeutic resistance	1	11	0.525541	0.883672

## Sheet: Pathways w Genes_up_A549-Calu3
"Meta-analysis of host transcriptional responses to SARS-CoV-2 infection reveals their manifestation in human tumors." Fengju Chen, Yiqun Zhang, Richard Sucgang, Sasirekha Ramani, David Corry, Farrah Kheradmand, Chad J. Creighton
Pathway	Count in Selected Genes	Count in Total Population	P-value	Gene	Title	Symbol
EGF/EGFR Signaling Pathway	29	162	5.03149e-07	1385	cAMP responsive element binding protein 1	CREB1
EGF/EGFR Signaling Pathway	29	162	5.03149e-07	1956	epidermal growth factor receptor	EGFR
EGF/EGFR Signaling Pathway	29	162	5.03149e-07	2005	ELK4, ETS transcription factor	ELK4
EGF/EGFR Signaling Pathway	29	162	5.03149e-07	2060	epidermal growth factor receptor pathway substrate 15	EPS15
EGF/EGFR Signaling Pathway	29	162	5.03149e-07	2308	forkhead box O1	FOXO1
EGF/EGFR Signaling Pathway	29	162	5.03149e-07	2887	growth factor receptor bound protein 10	GRB10
EGF/EGFR Signaling Pathway	29	162	5.03149e-07	3716	Janus kinase 1	JAK1
EGF/EGFR Signaling Pathway	29	162	5.03149e-07	3725	Jun proto-oncogene, AP-1 transcription factor subunit	JUN
EGF/EGFR Signaling Pathway	29	162	5.03149e-07	3845	KRAS proto-oncogene, GTPase	KRAS
EGF/EGFR Signaling Pathway	29	162	5.03149e-07	466	activating transcription factor 1	ATF1
EGF/EGFR Signaling Pathway	29	162	5.03149e-07	4690	NCK adaptor protein 1	NCK1
EGF/EGFR Signaling Pathway	29	162	5.03149e-07	4734	neural precursor cell expressed, developmentally down-regulated 4, E3 ubiquitin protein ligase	NEDD4
EGF/EGFR Signaling Pathway	29	162	5.03149e-07	5337	phospholipase D1	PLD1
EGF/EGFR Signaling Pathway	29	162	5.03149e-07	54206	ERBB receptor feedback inhibitor 1	ERRFI1
EGF/EGFR Signaling Pathway	29	162	5.03149e-07	5584	protein kinase C iota	PRKCI
EGF/EGFR Signaling Pathway	29	162	5.03149e-07	5747	protein tyrosine kinase 2	PTK2
EGF/EGFR Signaling Pathway	29	162	5.03149e-07	5753	protein tyrosine kinase 6	PTK6
EGF/EGFR Signaling Pathway	29	162	5.03149e-07	5782	protein tyrosine phosphatase, non-receptor type 12	PTPN12
EGF/EGFR Signaling Pathway	29	162	5.03149e-07	5868	RAB5A, member RAS oncogene family	RAB5A
EGF/EGFR Signaling Pathway	29	162	5.03149e-07	5898	RAS like proto-oncogene A	RALA
EGF/EGFR Signaling Pathway	29	162	5.03149e-07	5921	RAS p21 protein activator 1	RASA1
EGF/EGFR Signaling Pathway	29	162	5.03149e-07	6196	ribosomal protein S6 kinase A2	RPS6KA2
EGF/EGFR Signaling Pathway	29	162	5.03149e-07	6311	ataxin 2	ATXN2
EGF/EGFR Signaling Pathway	29	162	5.03149e-07	6655	SOS Ras/Rho guanine nucleotide exchange factor 2	SOS2
EGF/EGFR Signaling Pathway	29	162	5.03149e-07	673	B-Raf proto-oncogene, serine/threonine kinase	BRAF
EGF/EGFR Signaling Pathway	29	162	5.03149e-07	7409	vav guanine nucleotide exchange factor 1	VAV1
EGF/EGFR Signaling Pathway	29	162	5.03149e-07	83737	itchy E3 ubiquitin protein ligase	ITCH
EGF/EGFR Signaling Pathway	29	162	5.03149e-07	868	Cbl proto-oncogene B	CBLB
EGF/EGFR Signaling Pathway	29	162	5.03149e-07	9846	GRB2 associated binding protein 2	GAB2
VEGFA-VEGFR2 Signaling Pathway	36	233	9.15197e-07	100506658	occludin	OCLN
VEGFA-VEGFR2 Signaling Pathway	36	233	9.15197e-07	10628	thioredoxin interacting protein	TXNIP
VEGFA-VEGFR2 Signaling Pathway	36	233	9.15197e-07	1385	cAMP responsive element binding protein 1	CREB1
VEGFA-VEGFR2 Signaling Pathway	36	233	9.15197e-07	182	jagged 1	JAG1
VEGFA-VEGFR2 Signaling Pathway	36	233	9.15197e-07	2060	epidermal growth factor receptor pathway substrate 15	EPS15
VEGFA-VEGFR2 Signaling Pathway	36	233	9.15197e-07	2081	endoplasmic reticulum to nucleus signaling 1	ERN1
VEGFA-VEGFR2 Signaling Pathway	36	233	9.15197e-07	2113	ETS proto-oncogene 1, transcription factor	ETS1
VEGFA-VEGFR2 Signaling Pathway	36	233	9.15197e-07	2152	coagulation factor III, tissue factor	F3
VEGFA-VEGFR2 Signaling Pathway	36	233	9.15197e-07	2308	forkhead box O1	FOXO1
VEGFA-VEGFR2 Signaling Pathway	36	233	9.15197e-07	2309	forkhead box O3	FOXO3
VEGFA-VEGFR2 Signaling Pathway	36	233	9.15197e-07	2317	filamin B	FLNB
VEGFA-VEGFR2 Signaling Pathway	36	233	9.15197e-07	2887	growth factor receptor bound protein 10	GRB10
VEGFA-VEGFR2 Signaling Pathway	36	233	9.15197e-07	2932	glycogen synthase kinase 3 beta	GSK3B
VEGFA-VEGFR2 Signaling Pathway	36	233	9.15197e-07	3685	integrin subunit alpha V	ITGAV
VEGFA-VEGFR2 Signaling Pathway	36	233	9.15197e-07	3725	Jun proto-oncogene, AP-1 transcription factor subunit	JUN
VEGFA-VEGFR2 Signaling Pathway	36	233	9.15197e-07	468	activating transcription factor 4	ATF4
VEGFA-VEGFR2 Signaling Pathway	36	233	9.15197e-07	4688	neutrophil cytosolic factor 2	NCF2
VEGFA-VEGFR2 Signaling Pathway	36	233	9.15197e-07	4690	NCK adaptor protein 1	NCK1
VEGFA-VEGFR2 Signaling Pathway	36	233	9.15197e-07	4790	nuclear factor kappa B subunit 1	NFKB1
VEGFA-VEGFR2 Signaling Pathway	36	233	9.15197e-07	5062	p21 (RAC1) activated kinase 2	PAK2
VEGFA-VEGFR2 Signaling Pathway	36	233	9.15197e-07	5290	phosphatidylinositol-4,5-bisphosphate 3-kinase catalytic subunit alpha	PIK3CA
VEGFA-VEGFR2 Signaling Pathway	36	233	9.15197e-07	5328	plasminogen activator, urokinase	PLAU
VEGFA-VEGFR2 Signaling Pathway	36	233	9.15197e-07	5329	plasminogen activator, urokinase receptor	PLAUR
VEGFA-VEGFR2 Signaling Pathway	36	233	9.15197e-07	5581	protein kinase C epsilon	PRKCE
VEGFA-VEGFR2 Signaling Pathway	36	233	9.15197e-07	5584	protein kinase C iota	PRKCI
VEGFA-VEGFR2 Signaling Pathway	36	233	9.15197e-07	5747	protein tyrosine kinase 2	PTK2
VEGFA-VEGFR2 Signaling Pathway	36	233	9.15197e-07	5795	protein tyrosine phosphatase, receptor type J	PTPRJ
VEGFA-VEGFR2 Signaling Pathway	36	233	9.15197e-07	5868	RAB5A, member RAS oncogene family	RAB5A
VEGFA-VEGFR2 Signaling Pathway	36	233	9.15197e-07	598	BCL2 like 1	BCL2L1
VEGFA-VEGFR2 Signaling Pathway	36	233	9.15197e-07	6347	C-C motif chemokine ligand 2	CCL2
VEGFA-VEGFR2 Signaling Pathway	36	233	9.15197e-07	7220	transient receptor potential cation channel subfamily C member 1	TRPC1
VEGFA-VEGFR2 Signaling Pathway	36	233	9.15197e-07	7422	vascular endothelial growth factor A	VEGFA
VEGFA-VEGFR2 Signaling Pathway	36	233	9.15197e-07	83737	itchy E3 ubiquitin protein ligase	ITCH
VEGFA-VEGFR2 Signaling Pathway	36	233	9.15197e-07	83939	eukaryotic translation initiation factor 2A	EIF2A
VEGFA-VEGFR2 Signaling Pathway	36	233	9.15197e-07	8411	early endosome antigen 1	EEA1
VEGFA-VEGFR2 Signaling Pathway	36	233	9.15197e-07	9709	homocysteine inducible ER protein with ubiquitin like domain 1	HERPUD1
Pancreatic adenocarcinoma pathway	20	90	9.55208e-07	10000	AKT serine/threonine kinase 3	AKT3
Pancreatic adenocarcinoma pathway	20	90	9.55208e-07	1021	cyclin dependent kinase 6	CDK6
Pancreatic adenocarcinoma pathway	20	90	9.55208e-07	1647	growth arrest and DNA damage inducible alpha	GADD45A
Pancreatic adenocarcinoma pathway	20	90	9.55208e-07	1956	epidermal growth factor receptor	EGFR
Pancreatic adenocarcinoma pathway	20	90	9.55208e-07	3716	Janus kinase 1	JAK1
Pancreatic adenocarcinoma pathway	20	90	9.55208e-07	3845	KRAS proto-oncogene, GTPase	KRAS
Pancreatic adenocarcinoma pathway	20	90	9.55208e-07	4087	SMAD family member 2	SMAD2
Pancreatic adenocarcinoma pathway	20	90	9.55208e-07	4088	SMAD family member 3	SMAD3
Pancreatic adenocarcinoma pathway	20	90	9.55208e-07	4616	growth arrest and DNA damage inducible beta	GADD45B
Pancreatic adenocarcinoma pathway	20	90	9.55208e-07	4790	nuclear factor kappa B subunit 1	NFKB1
Pancreatic adenocarcinoma pathway	20	90	9.55208e-07	5062	p21 (RAC1) activated kinase 2	PAK2
Pancreatic adenocarcinoma pathway	20	90	9.55208e-07	51426	DNA polymerase kappa	POLK
Pancreatic adenocarcinoma pathway	20	90	9.55208e-07	5290	phosphatidylinositol-4,5-bisphosphate 3-kinase catalytic subunit alpha	PIK3CA
Pancreatic adenocarcinoma pathway	20	90	9.55208e-07	5293	phosphatidylinositol-4,5-bisphosphate 3-kinase catalytic subunit delta	PIK3CD
Pancreatic adenocarcinoma pathway	20	90	9.55208e-07	5337	phospholipase D1	PLD1
Pancreatic adenocarcinoma pathway	20	90	9.55208e-07	5898	RAS like proto-oncogene A	RALA
Pancreatic adenocarcinoma pathway	20	90	9.55208e-07	598	BCL2 like 1	BCL2L1
Pancreatic adenocarcinoma pathway	20	90	9.55208e-07	673	B-Raf proto-oncogene, serine/threonine kinase	BRAF
Pancreatic adenocarcinoma pathway	20	90	9.55208e-07	7042	transforming growth factor beta 2	TGFB2
Pancreatic adenocarcinoma pathway	20	90	9.55208e-07	7422	vascular endothelial growth factor A	VEGFA
Integrated Breast Cancer Pathway	25	136	1.8931e-06	10111	RAD50 double strand break repair protein	RAD50
Integrated Breast Cancer Pathway	25	136	1.8931e-06	1022	cyclin dependent kinase 7	CDK7
Integrated Breast Cancer Pathway	25	136	1.8931e-06	1385	cAMP responsive element binding protein 1	CREB1
Integrated Breast Cancer Pathway	25	136	1.8931e-06	1647	growth arrest and DNA damage inducible alpha	GADD45A
Integrated Breast Cancer Pathway	25	136	1.8931e-06	1956	epidermal growth factor receptor	EGFR
Integrated Breast Cancer Pathway	25	136	1.8931e-06	22882	zinc fingers and homeoboxes 2	ZHX2
Integrated Breast Cancer Pathway	25	136	1.8931e-06	2308	forkhead box O1	FOXO1
Integrated Breast Cancer Pathway	25	136	1.8931e-06	253959	Ral GTPase activating protein catalytic alpha subunit 1	RALGAPA1
Integrated Breast Cancer Pathway	25	136	1.8931e-06	3612	inositol monophosphatase 1	IMPA1
Integrated Breast Cancer Pathway	25	136	1.8931e-06	3716	Janus kinase 1	JAK1
Integrated Breast Cancer Pathway	25	136	1.8931e-06	3725	Jun proto-oncogene, AP-1 transcription factor subunit	JUN
Integrated Breast Cancer Pathway	25	136	1.8931e-06	3845	KRAS proto-oncogene, GTPase	KRAS
Integrated Breast Cancer Pathway	25	136	1.8931e-06	406991	microRNA 21	MIR21
Integrated Breast Cancer Pathway	25	136	1.8931e-06	4086	SMAD family member 1	SMAD1
Integrated Breast Cancer Pathway	25	136	1.8931e-06	4087	SMAD family member 2	SMAD2
Integrated Breast Cancer Pathway	25	136	1.8931e-06	4088	SMAD family member 3	SMAD3
Integrated Breast Cancer Pathway	25	136	1.8931e-06	466	activating transcription factor 1	ATF1
Integrated Breast Cancer Pathway	25	136	1.8931e-06	4790	nuclear factor kappa B subunit 1	NFKB1
Integrated Breast Cancer Pathway	25	136	1.8931e-06	571	BTB domain and CNC homolog 1	BACH1
Integrated Breast Cancer Pathway	25	136	1.8931e-06	5898	RAS like proto-oncogene A	RALA
Integrated Breast Cancer Pathway	25	136	1.8931e-06	673	B-Raf proto-oncogene, serine/threonine kinase	BRAF
Integrated Breast Cancer Pathway	25	136	1.8931e-06	6857	synaptotagmin 1	SYT1
Integrated Breast Cancer Pathway	25	136	1.8931e-06	7035	tissue factor pathway inhibitor	TFPI
Integrated Breast Cancer Pathway	25	136	1.8931e-06	7422	vascular endothelial growth factor A	VEGFA
Integrated Breast Cancer Pathway	25	136	1.8931e-06	8061	FOS like 1, AP-1 transcription factor subunit	FOSL1
Photodynamic therapy-induced unfolded protein response	10	27	4.01193e-06	2081	endoplasmic reticulum to nucleus signaling 1	ERN1
Photodynamic therapy-induced unfolded protein response	10	27	4.01193e-06	23645	protein phosphatase 1 regulatory subunit 15A	PPP1R15A
Photodynamic therapy-induced unfolded protein response	10	27	4.01193e-06	440	asparagine synthetase (glutamine-hydrolyzing)	ASNS
Photodynamic therapy-induced unfolded protein response	10	27	4.01193e-06	467	activating transcription factor 3	ATF3
Photodynamic therapy-induced unfolded protein response	10	27	4.01193e-06	468	activating transcription factor 4	ATF4
Photodynamic therapy-induced unfolded protein response	10	27	4.01193e-06	4780	nuclear factor, erythroid 2 like 2	NFE2L2
Photodynamic therapy-induced unfolded protein response	10	27	4.01193e-06	57761	tribbles pseudokinase 3	TRIB3
Photodynamic therapy-induced unfolded protein response	10	27	4.01193e-06	7324	ubiquitin conjugating enzyme E2 E1	UBE2E1
Photodynamic therapy-induced unfolded protein response	10	27	4.01193e-06	7494	X-box binding protein 1	XBP1
Photodynamic therapy-induced unfolded protein response	10	27	4.01193e-06	83939	eukaryotic translation initiation factor 2A	EIF2A
Non-small cell lung cancer	15	67	2.01019e-05	10000	AKT serine/threonine kinase 3	AKT3
Non-small cell lung cancer	15	67	2.01019e-05	1021	cyclin dependent kinase 6	CDK6
Non-small cell lung cancer	15	67	2.01019e-05	11186	Ras association domain family member 1	RASSF1
Non-small cell lung cancer	15	67	2.01019e-05	1647	growth arrest and DNA damage inducible alpha	GADD45A
Non-small cell lung cancer	15	67	2.01019e-05	1956	epidermal growth factor receptor	EGFR
Non-small cell lung cancer	15	67	2.01019e-05	2309	forkhead box O3	FOXO3
Non-small cell lung cancer	15	67	2.01019e-05	3845	KRAS proto-oncogene, GTPase	KRAS
Non-small cell lung cancer	15	67	2.01019e-05	4616	growth arrest and DNA damage inducible beta	GADD45B
Non-small cell lung cancer	15	67	2.01019e-05	51426	DNA polymerase kappa	POLK
Non-small cell lung cancer	15	67	2.01019e-05	5290	phosphatidylinositol-4,5-bisphosphate 3-kinase catalytic subunit alpha	PIK3CA
Non-small cell lung cancer	15	67	2.01019e-05	5293	phosphatidylinositol-4,5-bisphosphate 3-kinase catalytic subunit delta	PIK3CD
Non-small cell lung cancer	15	67	2.01019e-05	5336	phospholipase C gamma 2	PLCG2
Non-small cell lung cancer	15	67	2.01019e-05	6655	SOS Ras/Rho guanine nucleotide exchange factor 2	SOS2
Non-small cell lung cancer	15	67	2.01019e-05	673	B-Raf proto-oncogene, serine/threonine kinase	BRAF
Non-small cell lung cancer	15	67	2.01019e-05	6789	serine/threonine kinase 4	STK4
Endometrial cancer	14	63	4.1476e-05	10000	AKT serine/threonine kinase 3	AKT3
Endometrial cancer	14	63	4.1476e-05	1647	growth arrest and DNA damage inducible alpha	GADD45A
Endometrial cancer	14	63	4.1476e-05	1956	epidermal growth factor receptor	EGFR
Endometrial cancer	14	63	4.1476e-05	2247	fibroblast growth factor 2	FGF2
Endometrial cancer	14	63	4.1476e-05	2309	forkhead box O3	FOXO3
Endometrial cancer	14	63	4.1476e-05	2932	glycogen synthase kinase 3 beta	GSK3B
Endometrial cancer	14	63	4.1476e-05	3845	KRAS proto-oncogene, GTPase	KRAS
Endometrial cancer	14	63	4.1476e-05	4616	growth arrest and DNA damage inducible beta	GADD45B
Endometrial cancer	14	63	4.1476e-05	51426	DNA polymerase kappa	POLK
Endometrial cancer	14	63	4.1476e-05	5290	phosphatidylinositol-4,5-bisphosphate 3-kinase catalytic subunit alpha	PIK3CA
Endometrial cancer	14	63	4.1476e-05	5293	phosphatidylinositol-4,5-bisphosphate 3-kinase catalytic subunit delta	PIK3CD
Endometrial cancer	14	63	4.1476e-05	6655	SOS Ras/Rho guanine nucleotide exchange factor 2	SOS2
Endometrial cancer	14	63	4.1476e-05	673	B-Raf proto-oncogene, serine/threonine kinase	BRAF
Endometrial cancer	14	63	4.1476e-05	6934	transcription factor 7 like 2	TCF7L2
ErbB Signaling Pathway	17	90	5.95261e-05	10000	AKT serine/threonine kinase 3	AKT3
ErbB Signaling Pathway	17	90	5.95261e-05	1956	epidermal growth factor receptor	EGFR
ErbB Signaling Pathway	17	90	5.95261e-05	2069	epiregulin	EREG
ErbB Signaling Pathway	17	90	5.95261e-05	2308	forkhead box O1	FOXO1
ErbB Signaling Pathway	17	90	5.95261e-05	27	ABL proto-oncogene 2, non-receptor tyrosine kinase	ABL2
ErbB Signaling Pathway	17	90	5.95261e-05	3725	Jun proto-oncogene, AP-1 transcription factor subunit	JUN
ErbB Signaling Pathway	17	90	5.95261e-05	3845	KRAS proto-oncogene, GTPase	KRAS
ErbB Signaling Pathway	17	90	5.95261e-05	406991	microRNA 21	MIR21
ErbB Signaling Pathway	17	90	5.95261e-05	4690	NCK adaptor protein 1	NCK1
ErbB Signaling Pathway	17	90	5.95261e-05	5062	p21 (RAC1) activated kinase 2	PAK2
ErbB Signaling Pathway	17	90	5.95261e-05	5290	phosphatidylinositol-4,5-bisphosphate 3-kinase catalytic subunit alpha	PIK3CA
ErbB Signaling Pathway	17	90	5.95261e-05	5293	phosphatidylinositol-4,5-bisphosphate 3-kinase catalytic subunit delta	PIK3CD
ErbB Signaling Pathway	17	90	5.95261e-05	5336	phospholipase C gamma 2	PLCG2
ErbB Signaling Pathway	17	90	5.95261e-05	5747	protein tyrosine kinase 2	PTK2
ErbB Signaling Pathway	17	90	5.95261e-05	6655	SOS Ras/Rho guanine nucleotide exchange factor 2	SOS2
ErbB Signaling Pathway	17	90	5.95261e-05	673	B-Raf proto-oncogene, serine/threonine kinase	BRAF
ErbB Signaling Pathway	17	90	5.95261e-05	868	Cbl proto-oncogene B	CBLB
Ras Signaling	27	187	7.44896e-05	10000	AKT serine/threonine kinase 3	AKT3
Ras Signaling	27	187	7.44896e-05	10125	RAS guanyl releasing protein 1	RASGRP1
Ras Signaling	27	187	7.44896e-05	11186	Ras association domain family member 1	RASSF1
Ras Signaling	27	187	7.44896e-05	1956	epidermal growth factor receptor	EGFR
Ras Signaling	27	187	7.44896e-05	2113	ETS proto-oncogene 1, transcription factor	ETS1
Ras Signaling	27	187	7.44896e-05	22800	related RAS viral (r-ras) oncogene homolog 2	RRAS2
Ras Signaling	27	187	7.44896e-05	22808	muscle RAS oncogene homolog	MRAS
Ras Signaling	27	187	7.44896e-05	27	ABL proto-oncogene 2, non-receptor tyrosine kinase	ABL2
Ras Signaling	27	187	7.44896e-05	3643	insulin receptor	INSR
Ras Signaling	27	187	7.44896e-05	3845	KRAS proto-oncogene, GTPase	KRAS
Ras Signaling	27	187	7.44896e-05	4233	MET proto-oncogene, receptor tyrosine kinase	MET
Ras Signaling	27	187	7.44896e-05	4790	nuclear factor kappa B subunit 1	NFKB1
Ras Signaling	27	187	7.44896e-05	5062	p21 (RAC1) activated kinase 2	PAK2
Ras Signaling	27	187	7.44896e-05	5290	phosphatidylinositol-4,5-bisphosphate 3-kinase catalytic subunit alpha	PIK3CA
Ras Signaling	27	187	7.44896e-05	5293	phosphatidylinositol-4,5-bisphosphate 3-kinase catalytic subunit delta	PIK3CD
Ras Signaling	27	187	7.44896e-05	5336	phospholipase C gamma 2	PLCG2
Ras Signaling	27	187	7.44896e-05	5337	phospholipase D1	PLD1
Ras Signaling	27	187	7.44896e-05	5868	RAB5A, member RAS oncogene family	RAB5A
Ras Signaling	27	187	7.44896e-05	5898	RAS like proto-oncogene A	RALA
Ras Signaling	27	187	7.44896e-05	5921	RAS p21 protein activator 1	RASA1
Ras Signaling	27	187	7.44896e-05	598	BCL2 like 1	BCL2L1
Ras Signaling	27	187	7.44896e-05	6655	SOS Ras/Rho guanine nucleotide exchange factor 2	SOS2
Ras Signaling	27	187	7.44896e-05	6789	serine/threonine kinase 4	STK4
Ras Signaling	27	187	7.44896e-05	7010	TEK receptor tyrosine kinase	TEK
Ras Signaling	27	187	7.44896e-05	8605	phospholipase A2 group IVC	PLA2G4C
Ras Signaling	27	187	7.44896e-05	9462	RAS protein activator like 2	RASAL2
Ras Signaling	27	187	7.44896e-05	9846	GRB2 associated binding protein 2	GAB2
Senescence and Autophagy in Cancer	19	115	0.000148114	1021	cyclin dependent kinase 6	CDK6
Senescence and Autophagy in Cancer	19	115	0.000148114	11345	GABA type A receptor associated protein like 2	GABARAPL2
Senescence and Autophagy in Cancer	19	115	0.000148114	22863	autophagy related 14	ATG14
Senescence and Autophagy in Cancer	19	115	0.000148114	23710	GABA type A receptor associated protein like 1	GABARAPL1
Senescence and Autophagy in Cancer	19	115	0.000148114	26156	ribosomal L1 domain containing 1	RSL1D1
Senescence and Autophagy in Cancer	19	115	0.000148114	2932	glycogen synthase kinase 3 beta	GSK3B
Senescence and Autophagy in Cancer	19	115	0.000148114	3159	high mobility group AT-hook 1	HMGA1
Senescence and Autophagy in Cancer	19	115	0.000148114	3552	interleukin 1 alpha	IL1A
Senescence and Autophagy in Cancer	19	115	0.000148114	3663	interferon regulatory factor 5	IRF5
Senescence and Autophagy in Cancer	19	115	0.000148114	3725	Jun proto-oncogene, AP-1 transcription factor subunit	JUN
Senescence and Autophagy in Cancer	19	115	0.000148114	4088	SMAD family member 3	SMAD3
Senescence and Autophagy in Cancer	19	115	0.000148114	5054	serpin family E member 1	SERPINE1
Senescence and Autophagy in Cancer	19	115	0.000148114	51100	SH3 domain containing GRB2 like, endophilin B1	SH3GLB1
Senescence and Autophagy in Cancer	19	115	0.000148114	5328	plasminogen activator, urokinase	PLAU
Senescence and Autophagy in Cancer	19	115	0.000148114	673	B-Raf proto-oncogene, serine/threonine kinase	BRAF
Senescence and Autophagy in Cancer	19	115	0.000148114	7405	UV radiation resistance associated	UVRAG
Senescence and Autophagy in Cancer	19	115	0.000148114	81631	microtubule associated protein 1 light chain 3 beta	MAP1LC3B
Senescence and Autophagy in Cancer	19	115	0.000148114	8408	unc-51 like autophagy activating kinase 1	ULK1
Senescence and Autophagy in Cancer	19	115	0.000148114	8878	sequestosome 1	SQSTM1
Chromosomal and microsatellite instability in colorectal cancer	14	74	0.000260341	10000	AKT serine/threonine kinase 3	AKT3
Chromosomal and microsatellite instability in colorectal cancer	14	74	0.000260341	1647	growth arrest and DNA damage inducible alpha	GADD45A
Chromosomal and microsatellite instability in colorectal cancer	14	74	0.000260341	2932	glycogen synthase kinase 3 beta	GSK3B
Chromosomal and microsatellite instability in colorectal cancer	14	74	0.000260341	3725	Jun proto-oncogene, AP-1 transcription factor subunit	JUN
Chromosomal and microsatellite instability in colorectal cancer	14	74	0.000260341	3845	KRAS proto-oncogene, GTPase	KRAS
Chromosomal and microsatellite instability in colorectal cancer	14	74	0.000260341	4087	SMAD family member 2	SMAD2
Chromosomal and microsatellite instability in colorectal cancer	14	74	0.000260341	4088	SMAD family member 3	SMAD3
Chromosomal and microsatellite instability in colorectal cancer	14	74	0.000260341	4616	growth arrest and DNA damage inducible beta	GADD45B
Chromosomal and microsatellite instability in colorectal cancer	14	74	0.000260341	51426	DNA polymerase kappa	POLK
Chromosomal and microsatellite instability in colorectal cancer	14	74	0.000260341	5366	phorbol-12-myristate-13-acetate-induced protein 1	PMAIP1
Chromosomal and microsatellite instability in colorectal cancer	14	74	0.000260341	5898	RAS like proto-oncogene A	RALA
Chromosomal and microsatellite instability in colorectal cancer	14	74	0.000260341	673	B-Raf proto-oncogene, serine/threonine kinase	BRAF
Chromosomal and microsatellite instability in colorectal cancer	14	74	0.000260341	6934	transcription factor 7 like 2	TCF7L2
Chromosomal and microsatellite instability in colorectal cancer	14	74	0.000260341	7042	transforming growth factor beta 2	TGFB2
Signaling Pathways in Glioblastoma	15	84	0.000307377	10000	AKT serine/threonine kinase 3	AKT3
Signaling Pathways in Glioblastoma	15	84	0.000307377	1021	cyclin dependent kinase 6	CDK6
Signaling Pathways in Glioblastoma	15	84	0.000307377	1956	epidermal growth factor receptor	EGFR
Signaling Pathways in Glioblastoma	15	84	0.000307377	2308	forkhead box O1	FOXO1
Signaling Pathways in Glioblastoma	15	84	0.000307377	2309	forkhead box O3	FOXO3
Signaling Pathways in Glioblastoma	15	84	0.000307377	3845	KRAS proto-oncogene, GTPase	KRAS
Signaling Pathways in Glioblastoma	15	84	0.000307377	406991	microRNA 21	MIR21
Signaling Pathways in Glioblastoma	15	84	0.000307377	4194	MDM4, p53 regulator	MDM4
Signaling Pathways in Glioblastoma	15	84	0.000307377	4233	MET proto-oncogene, receptor tyrosine kinase	MET
Signaling Pathways in Glioblastoma	15	84	0.000307377	5290	phosphatidylinositol-4,5-bisphosphate 3-kinase catalytic subunit alpha	PIK3CA
Signaling Pathways in Glioblastoma	15	84	0.000307377	5293	phosphatidylinositol-4,5-bisphosphate 3-kinase catalytic subunit delta	PIK3CD
Signaling Pathways in Glioblastoma	15	84	0.000307377	5336	phospholipase C gamma 2	PLCG2
Signaling Pathways in Glioblastoma	15	84	0.000307377	54206	ERBB receptor feedback inhibitor 1	ERRFI1
Signaling Pathways in Glioblastoma	15	84	0.000307377	5584	protein kinase C iota	PRKCI
Signaling Pathways in Glioblastoma	15	84	0.000307377	673	B-Raf proto-oncogene, serine/threonine kinase	BRAF
Neovascularisation processes	7	24	0.00064056	182	jagged 1	JAG1
Neovascularisation processes	7	24	0.00064056	2048	EPH receptor B2	EPHB2
Neovascularisation processes	7	24	0.00064056	4086	SMAD family member 1	SMAD1
Neovascularisation processes	7	24	0.00064056	4087	SMAD family member 2	SMAD2
Neovascularisation processes	7	24	0.00064056	4088	SMAD family member 3	SMAD3
Neovascularisation processes	7	24	0.00064056	5747	protein tyrosine kinase 2	PTK2
Neovascularisation processes	7	24	0.00064056	7422	vascular endothelial growth factor A	VEGFA
MAPK Signaling Pathway	30	249	0.00078292	10000	AKT serine/threonine kinase 3	AKT3
MAPK Signaling Pathway	30	249	0.00078292	10125	RAS guanyl releasing protein 1	RASGRP1
MAPK Signaling Pathway	30	249	0.00078292	1647	growth arrest and DNA damage inducible alpha	GADD45A
MAPK Signaling Pathway	30	249	0.00078292	1956	epidermal growth factor receptor	EGFR
MAPK Signaling Pathway	30	249	0.00078292	2005	ELK4, ETS transcription factor	ELK4
MAPK Signaling Pathway	30	249	0.00078292	2247	fibroblast growth factor 2	FGF2
MAPK Signaling Pathway	30	249	0.00078292	22800	related RAS viral (r-ras) oncogene homolog 2	RRAS2
MAPK Signaling Pathway	30	249	0.00078292	22808	muscle RAS oncogene homolog	MRAS
MAPK Signaling Pathway	30	249	0.00078292	23118	TGF-beta activated kinase 1/MAP3K7 binding protein 2	TAB2
MAPK Signaling Pathway	30	249	0.00078292	2317	filamin B	FLNB
MAPK Signaling Pathway	30	249	0.00078292	3552	interleukin 1 alpha	IL1A
MAPK Signaling Pathway	30	249	0.00078292	3725	Jun proto-oncogene, AP-1 transcription factor subunit	JUN
MAPK Signaling Pathway	30	249	0.00078292	3845	KRAS proto-oncogene, GTPase	KRAS
MAPK Signaling Pathway	30	249	0.00078292	468	activating transcription factor 4	ATF4
MAPK Signaling Pathway	30	249	0.00078292	4790	nuclear factor kappa B subunit 1	NFKB1
MAPK Signaling Pathway	30	249	0.00078292	5062	p21 (RAC1) activated kinase 2	PAK2
MAPK Signaling Pathway	30	249	0.00078292	5154	platelet derived growth factor subunit A	PDGFA
MAPK Signaling Pathway	30	249	0.00078292	5533	protein phosphatase 3 catalytic subunit gamma	PPP3CC
MAPK Signaling Pathway	30	249	0.00078292	5534	protein phosphatase 3 regulatory subunit B, alpha	PPP3R1
MAPK Signaling Pathway	30	249	0.00078292	5921	RAS p21 protein activator 1	RASA1
MAPK Signaling Pathway	30	249	0.00078292	59283	calcium voltage-gated channel auxiliary subunit gamma 8	CACNG8
MAPK Signaling Pathway	30	249	0.00078292	6655	SOS Ras/Rho guanine nucleotide exchange factor 2	SOS2
MAPK Signaling Pathway	30	249	0.00078292	673	B-Raf proto-oncogene, serine/threonine kinase	BRAF
MAPK Signaling Pathway	30	249	0.00078292	6789	serine/threonine kinase 4	STK4
MAPK Signaling Pathway	30	249	0.00078292	7042	transforming growth factor beta 2	TGFB2
MAPK Signaling Pathway	30	249	0.00078292	7189	TNF receptor associated factor 6	TRAF6
MAPK Signaling Pathway	30	249	0.00078292	8491	mitogen-activated protein kinase kinase kinase kinase 3	MAP4K3
MAPK Signaling Pathway	30	249	0.00078292	8605	phospholipase A2 group IVC	PLA2G4C
MAPK Signaling Pathway	30	249	0.00078292	9175	mitogen-activated protein kinase kinase kinase 13	MAP3K13
MAPK Signaling Pathway	30	249	0.00078292	9693	Rap guanine nucleotide exchange factor 2	RAPGEF2
PI3K-Akt Signaling Pathway	38	342	0.00080728	10000	AKT serine/threonine kinase 3	AKT3
PI3K-Akt Signaling Pathway	38	342	0.00080728	1021	cyclin dependent kinase 6	CDK6
PI3K-Akt Signaling Pathway	38	342	0.00080728	1282	collagen type IV alpha 1 chain	COL4A1
PI3K-Akt Signaling Pathway	38	342	0.00080728	1284	collagen type IV alpha 2 chain	COL4A2
PI3K-Akt Signaling Pathway	38	342	0.00080728	1385	cAMP responsive element binding protein 1	CREB1
PI3K-Akt Signaling Pathway	38	342	0.00080728	1956	epidermal growth factor receptor	EGFR
PI3K-Akt Signaling Pathway	38	342	0.00080728	1975	eukaryotic translation initiation factor 4B	EIF4B
PI3K-Akt Signaling Pathway	38	342	0.00080728	2247	fibroblast growth factor 2	FGF2
PI3K-Akt Signaling Pathway	38	342	0.00080728	2309	forkhead box O3	FOXO3
PI3K-Akt Signaling Pathway	38	342	0.00080728	2323	fms related tyrosine kinase 3 ligand	FLT3LG
PI3K-Akt Signaling Pathway	38	342	0.00080728	2932	glycogen synthase kinase 3 beta	GSK3B
PI3K-Akt Signaling Pathway	38	342	0.00080728	3455	interferon alpha and beta receptor subunit 2	IFNAR2
PI3K-Akt Signaling Pathway	38	342	0.00080728	3566	interleukin 4 receptor	IL4R
PI3K-Akt Signaling Pathway	38	342	0.00080728	3643	insulin receptor	INSR
PI3K-Akt Signaling Pathway	38	342	0.00080728	3673	integrin subunit alpha 2	ITGA2
PI3K-Akt Signaling Pathway	38	342	0.00080728	3678	integrin subunit alpha 5	ITGA5
PI3K-Akt Signaling Pathway	38	342	0.00080728	3685	integrin subunit alpha V	ITGAV
PI3K-Akt Signaling Pathway	38	342	0.00080728	3716	Janus kinase 1	JAK1
PI3K-Akt Signaling Pathway	38	342	0.00080728	3845	KRAS proto-oncogene, GTPase	KRAS
PI3K-Akt Signaling Pathway	38	342	0.00080728	3914	laminin subunit beta 3	LAMB3
PI3K-Akt Signaling Pathway	38	342	0.00080728	4170	MCL1, BCL2 family apoptosis regulator	MCL1
PI3K-Akt Signaling Pathway	38	342	0.00080728	4233	MET proto-oncogene, receptor tyrosine kinase	MET
PI3K-Akt Signaling Pathway	38	342	0.00080728	468	activating transcription factor 4	ATF4
PI3K-Akt Signaling Pathway	38	342	0.00080728	4790	nuclear factor kappa B subunit 1	NFKB1
PI3K-Akt Signaling Pathway	38	342	0.00080728	5106	phosphoenolpyruvate carboxykinase 2, mitochondrial	PCK2
PI3K-Akt Signaling Pathway	38	342	0.00080728	5154	platelet derived growth factor subunit A	PDGFA
PI3K-Akt Signaling Pathway	38	342	0.00080728	5290	phosphatidylinositol-4,5-bisphosphate 3-kinase catalytic subunit alpha	PIK3CA
PI3K-Akt Signaling Pathway	38	342	0.00080728	5293	phosphatidylinositol-4,5-bisphosphate 3-kinase catalytic subunit delta	PIK3CD
PI3K-Akt Signaling Pathway	38	342	0.00080728	54541	DNA damage inducible transcript 4	DDIT4
PI3K-Akt Signaling Pathway	38	342	0.00080728	55012	protein phosphatase 2 regulatory subunit B''gamma	PPP2R3C
PI3K-Akt Signaling Pathway	38	342	0.00080728	5520	protein phosphatase 2 regulatory subunit Balpha	PPP2R2A
PI3K-Akt Signaling Pathway	38	342	0.00080728	5747	protein tyrosine kinase 2	PTK2
PI3K-Akt Signaling Pathway	38	342	0.00080728	598	BCL2 like 1	BCL2L1
PI3K-Akt Signaling Pathway	38	342	0.00080728	6655	SOS Ras/Rho guanine nucleotide exchange factor 2	SOS2
PI3K-Akt Signaling Pathway	38	342	0.00080728	7010	TEK receptor tyrosine kinase	TEK
PI3K-Akt Signaling Pathway	38	342	0.00080728	7422	vascular endothelial growth factor A	VEGFA
PI3K-Akt Signaling Pathway	38	342	0.00080728	9180	oncostatin M receptor	OSMR
PI3K-Akt Signaling Pathway	38	342	0.00080728	9586	cAMP responsive element binding protein 5	CREB5
Focal Adhesion-PI3K-Akt-mTOR-signaling pathway	34	306	0.00151344	10000	AKT serine/threonine kinase 3	AKT3
Focal Adhesion-PI3K-Akt-mTOR-signaling pathway	34	306	0.00151344	113791	phosphoinositide-3-kinase interacting protein 1	PIK3IP1
Focal Adhesion-PI3K-Akt-mTOR-signaling pathway	34	306	0.00151344	1282	collagen type IV alpha 1 chain	COL4A1
Focal Adhesion-PI3K-Akt-mTOR-signaling pathway	34	306	0.00151344	1284	collagen type IV alpha 2 chain	COL4A2
Focal Adhesion-PI3K-Akt-mTOR-signaling pathway	34	306	0.00151344	1385	cAMP responsive element binding protein 1	CREB1
Focal Adhesion-PI3K-Akt-mTOR-signaling pathway	34	306	0.00151344	1956	epidermal growth factor receptor	EGFR
Focal Adhesion-PI3K-Akt-mTOR-signaling pathway	34	306	0.00151344	1975	eukaryotic translation initiation factor 4B	EIF4B
Focal Adhesion-PI3K-Akt-mTOR-signaling pathway	34	306	0.00151344	2247	fibroblast growth factor 2	FGF2
Focal Adhesion-PI3K-Akt-mTOR-signaling pathway	34	306	0.00151344	2308	forkhead box O1	FOXO1
Focal Adhesion-PI3K-Akt-mTOR-signaling pathway	34	306	0.00151344	2309	forkhead box O3	FOXO3
Focal Adhesion-PI3K-Akt-mTOR-signaling pathway	34	306	0.00151344	2932	glycogen synthase kinase 3 beta	GSK3B
Focal Adhesion-PI3K-Akt-mTOR-signaling pathway	34	306	0.00151344	3455	interferon alpha and beta receptor subunit 2	IFNAR2
Focal Adhesion-PI3K-Akt-mTOR-signaling pathway	34	306	0.00151344	3566	interleukin 4 receptor	IL4R
Focal Adhesion-PI3K-Akt-mTOR-signaling pathway	34	306	0.00151344	3643	insulin receptor	INSR
Focal Adhesion-PI3K-Akt-mTOR-signaling pathway	34	306	0.00151344	3673	integrin subunit alpha 2	ITGA2
Focal Adhesion-PI3K-Akt-mTOR-signaling pathway	34	306	0.00151344	3678	integrin subunit alpha 5	ITGA5
Focal Adhesion-PI3K-Akt-mTOR-signaling pathway	34	306	0.00151344	3685	integrin subunit alpha V	ITGAV
Focal Adhesion-PI3K-Akt-mTOR-signaling pathway	34	306	0.00151344	3716	Janus kinase 1	JAK1
Focal Adhesion-PI3K-Akt-mTOR-signaling pathway	34	306	0.00151344	3845	KRAS proto-oncogene, GTPase	KRAS
Focal Adhesion-PI3K-Akt-mTOR-signaling pathway	34	306	0.00151344	3914	laminin subunit beta 3	LAMB3
Focal Adhesion-PI3K-Akt-mTOR-signaling pathway	34	306	0.00151344	4233	MET proto-oncogene, receptor tyrosine kinase	MET
Focal Adhesion-PI3K-Akt-mTOR-signaling pathway	34	306	0.00151344	468	activating transcription factor 4	ATF4
Focal Adhesion-PI3K-Akt-mTOR-signaling pathway	34	306	0.00151344	5154	platelet derived growth factor subunit A	PDGFA
Focal Adhesion-PI3K-Akt-mTOR-signaling pathway	34	306	0.00151344	5290	phosphatidylinositol-4,5-bisphosphate 3-kinase catalytic subunit alpha	PIK3CA
Focal Adhesion-PI3K-Akt-mTOR-signaling pathway	34	306	0.00151344	5293	phosphatidylinositol-4,5-bisphosphate 3-kinase catalytic subunit delta	PIK3CD
Focal Adhesion-PI3K-Akt-mTOR-signaling pathway	34	306	0.00151344	54541	DNA damage inducible transcript 4	DDIT4
Focal Adhesion-PI3K-Akt-mTOR-signaling pathway	34	306	0.00151344	55012	protein phosphatase 2 regulatory subunit B''gamma	PPP2R3C
Focal Adhesion-PI3K-Akt-mTOR-signaling pathway	34	306	0.00151344	5747	protein tyrosine kinase 2	PTK2
Focal Adhesion-PI3K-Akt-mTOR-signaling pathway	34	306	0.00151344	6513	solute carrier family 2 member 1	SLC2A1
Focal Adhesion-PI3K-Akt-mTOR-signaling pathway	34	306	0.00151344	7010	TEK receptor tyrosine kinase	TEK
Focal Adhesion-PI3K-Akt-mTOR-signaling pathway	34	306	0.00151344	7422	vascular endothelial growth factor A	VEGFA
Focal Adhesion-PI3K-Akt-mTOR-signaling pathway	34	306	0.00151344	8408	unc-51 like autophagy activating kinase 1	ULK1
Focal Adhesion-PI3K-Akt-mTOR-signaling pathway	34	306	0.00151344	9180	oncostatin M receptor	OSMR
Focal Adhesion-PI3K-Akt-mTOR-signaling pathway	34	306	0.00151344	9586	cAMP responsive element binding protein 5	CREB5
Epithelial to mesenchymal transition in colorectal cancer	21	159	0.00151559	10000	AKT serine/threonine kinase 3	AKT3
Epithelial to mesenchymal transition in colorectal cancer	21	159	0.00151559	100506658	occludin	OCLN
Epithelial to mesenchymal transition in colorectal cancer	21	159	0.00151559	1282	collagen type IV alpha 1 chain	COL4A1
Epithelial to mesenchymal transition in colorectal cancer	21	159	0.00151559	1284	collagen type IV alpha 2 chain	COL4A2
Epithelial to mesenchymal transition in colorectal cancer	21	159	0.00151559	182	jagged 1	JAG1
Epithelial to mesenchymal transition in colorectal cancer	21	159	0.00151559	2932	glycogen synthase kinase 3 beta	GSK3B
Epithelial to mesenchymal transition in colorectal cancer	21	159	0.00151559	3678	integrin subunit alpha 5	ITGA5
Epithelial to mesenchymal transition in colorectal cancer	21	159	0.00151559	3845	KRAS proto-oncogene, GTPase	KRAS
Epithelial to mesenchymal transition in colorectal cancer	21	159	0.00151559	4087	SMAD family member 2	SMAD2
Epithelial to mesenchymal transition in colorectal cancer	21	159	0.00151559	4088	SMAD family member 3	SMAD3
Epithelial to mesenchymal transition in colorectal cancer	21	159	0.00151559	4853	notch 2	NOTCH2
Epithelial to mesenchymal transition in colorectal cancer	21	159	0.00151559	5290	phosphatidylinositol-4,5-bisphosphate 3-kinase catalytic subunit alpha	PIK3CA
Epithelial to mesenchymal transition in colorectal cancer	21	159	0.00151559	5293	phosphatidylinositol-4,5-bisphosphate 3-kinase catalytic subunit delta	PIK3CD
Epithelial to mesenchymal transition in colorectal cancer	21	159	0.00151559	6591	snail family transcriptional repressor 2	SNAI2
Epithelial to mesenchymal transition in colorectal cancer	21	159	0.00151559	6655	SOS Ras/Rho guanine nucleotide exchange factor 2	SOS2
Epithelial to mesenchymal transition in colorectal cancer	21	159	0.00151559	6935	zinc finger E-box binding homeobox 1	ZEB1
Epithelial to mesenchymal transition in colorectal cancer	21	159	0.00151559	7042	transforming growth factor beta 2	TGFB2
Epithelial to mesenchymal transition in colorectal cancer	21	159	0.00151559	7189	TNF receptor associated factor 6	TRAF6
Epithelial to mesenchymal transition in colorectal cancer	21	159	0.00151559	7483	Wnt family member 9A	WNT9A
Epithelial to mesenchymal transition in colorectal cancer	21	159	0.00151559	9076	claudin 1	CLDN1
Epithelial to mesenchymal transition in colorectal cancer	21	159	0.00151559	9839	zinc finger E-box binding homeobox 2	ZEB2
Leptin signaling pathway	13	79	0.00168118	1073	cofilin 2	CFL2
Leptin signaling pathway	13	79	0.00168118	1385	cAMP responsive element binding protein 1	CREB1
Leptin signaling pathway	13	79	0.00168118	1956	epidermal growth factor receptor	EGFR
Leptin signaling pathway	13	79	0.00168118	2308	forkhead box O1	FOXO1
Leptin signaling pathway	13	79	0.00168118	2932	glycogen synthase kinase 3 beta	GSK3B
Leptin signaling pathway	13	79	0.00168118	3716	Janus kinase 1	JAK1
Leptin signaling pathway	13	79	0.00168118	3953	leptin receptor	LEPR
Leptin signaling pathway	13	79	0.00168118	4790	nuclear factor kappa B subunit 1	NFKB1
Leptin signaling pathway	13	79	0.00168118	5336	phospholipase C gamma 2	PLCG2
Leptin signaling pathway	13	79	0.00168118	5747	protein tyrosine kinase 2	PTK2
Leptin signaling pathway	13	79	0.00168118	598	BCL2 like 1	BCL2L1
Leptin signaling pathway	13	79	0.00168118	8648	nuclear receptor coactivator 1	NCOA1
Leptin signaling pathway	13	79	0.00168118	8835	suppressor of cytokine signaling 2	SOCS2
B Cell Receptor Signaling Pathway	15	99	0.00180836	1385	cAMP responsive element binding protein 1	CREB1
B Cell Receptor Signaling Pathway	15	99	0.00180836	2113	ETS proto-oncogene 1, transcription factor	ETS1
B Cell Receptor Signaling Pathway	15	99	0.00180836	2308	forkhead box O1	FOXO1
B Cell Receptor Signaling Pathway	15	99	0.00180836	2932	glycogen synthase kinase 3 beta	GSK3B
B Cell Receptor Signaling Pathway	15	99	0.00180836	3725	Jun proto-oncogene, AP-1 transcription factor subunit	JUN
B Cell Receptor Signaling Pathway	15	99	0.00180836	4690	NCK adaptor protein 1	NCK1
B Cell Receptor Signaling Pathway	15	99	0.00180836	4790	nuclear factor kappa B subunit 1	NFKB1
B Cell Receptor Signaling Pathway	15	99	0.00180836	5336	phospholipase C gamma 2	PLCG2
B Cell Receptor Signaling Pathway	15	99	0.00180836	6452	SH3 domain binding protein 2	SH3BP2
B Cell Receptor Signaling Pathway	15	99	0.00180836	673	B-Raf proto-oncogene, serine/threonine kinase	BRAF
B Cell Receptor Signaling Pathway	15	99	0.00180836	7409	vav guanine nucleotide exchange factor 1	VAV1
B Cell Receptor Signaling Pathway	15	99	0.00180836	84433	caspase recruitment domain family member 11	CARD11
B Cell Receptor Signaling Pathway	15	99	0.00180836	8915	B-cell CLL/lymphoma 10	BCL10
B Cell Receptor Signaling Pathway	15	99	0.00180836	933	CD22 molecule	CD22
B Cell Receptor Signaling Pathway	15	99	0.00180836	9846	GRB2 associated binding protein 2	GAB2
DNA Damage Response (only ATM dependent)	16	110	0.00199541	10000	AKT serine/threonine kinase 3	AKT3
DNA Damage Response (only ATM dependent)	16	110	0.00199541	2309	forkhead box O3	FOXO3
DNA Damage Response (only ATM dependent)	16	110	0.00199541	2932	glycogen synthase kinase 3 beta	GSK3B
DNA Damage Response (only ATM dependent)	16	110	0.00199541	3643	insulin receptor	INSR
DNA Damage Response (only ATM dependent)	16	110	0.00199541	3725	Jun proto-oncogene, AP-1 transcription factor subunit	JUN
DNA Damage Response (only ATM dependent)	16	110	0.00199541	3845	KRAS proto-oncogene, GTPase	KRAS
DNA Damage Response (only ATM dependent)	16	110	0.00199541	4088	SMAD family member 3	SMAD3
DNA Damage Response (only ATM dependent)	16	110	0.00199541	4790	nuclear factor kappa B subunit 1	NFKB1
DNA Damage Response (only ATM dependent)	16	110	0.00199541	5106	phosphoenolpyruvate carboxykinase 2, mitochondrial	PCK2
DNA Damage Response (only ATM dependent)	16	110	0.00199541	5290	phosphatidylinositol-4,5-bisphosphate 3-kinase catalytic subunit alpha	PIK3CA
DNA Damage Response (only ATM dependent)	16	110	0.00199541	5293	phosphatidylinositol-4,5-bisphosphate 3-kinase catalytic subunit delta	PIK3CD
DNA Damage Response (only ATM dependent)	16	110	0.00199541	5328	plasminogen activator, urokinase	PLAU
DNA Damage Response (only ATM dependent)	16	110	0.00199541	5366	phorbol-12-myristate-13-acetate-induced protein 1	PMAIP1
DNA Damage Response (only ATM dependent)	16	110	0.00199541	6655	SOS Ras/Rho guanine nucleotide exchange factor 2	SOS2
DNA Damage Response (only ATM dependent)	16	110	0.00199541	6934	transcription factor 7 like 2	TCF7L2
DNA Damage Response (only ATM dependent)	16	110	0.00199541	8061	FOS like 1, AP-1 transcription factor subunit	FOSL1
Breast cancer pathway	20	154	0.00238655	10000	AKT serine/threonine kinase 3	AKT3
Breast cancer pathway	20	154	0.00238655	10111	RAD50 double strand break repair protein	RAD50
Breast cancer pathway	20	154	0.00238655	1021	cyclin dependent kinase 6	CDK6
Breast cancer pathway	20	154	0.00238655	1457	casein kinase 2 alpha 1	CSNK2A1
Breast cancer pathway	20	154	0.00238655	1459	casein kinase 2 alpha 2	CSNK2A2
Breast cancer pathway	20	154	0.00238655	1647	growth arrest and DNA damage inducible alpha	GADD45A
Breast cancer pathway	20	154	0.00238655	1956	epidermal growth factor receptor	EGFR
Breast cancer pathway	20	154	0.00238655	2247	fibroblast growth factor 2	FGF2
Breast cancer pathway	20	154	0.00238655	2932	glycogen synthase kinase 3 beta	GSK3B
Breast cancer pathway	20	154	0.00238655	3725	Jun proto-oncogene, AP-1 transcription factor subunit	JUN
Breast cancer pathway	20	154	0.00238655	3845	KRAS proto-oncogene, GTPase	KRAS
Breast cancer pathway	20	154	0.00238655	4616	growth arrest and DNA damage inducible beta	GADD45B
Breast cancer pathway	20	154	0.00238655	4853	notch 2	NOTCH2
Breast cancer pathway	20	154	0.00238655	51426	DNA polymerase kappa	POLK
Breast cancer pathway	20	154	0.00238655	5290	phosphatidylinositol-4,5-bisphosphate 3-kinase catalytic subunit alpha	PIK3CA
Breast cancer pathway	20	154	0.00238655	5293	phosphatidylinositol-4,5-bisphosphate 3-kinase catalytic subunit delta	PIK3CD
Breast cancer pathway	20	154	0.00238655	6655	SOS Ras/Rho guanine nucleotide exchange factor 2	SOS2
Breast cancer pathway	20	154	0.00238655	673	B-Raf proto-oncogene, serine/threonine kinase	BRAF
Breast cancer pathway	20	154	0.00238655	6934	transcription factor 7 like 2	TCF7L2
Breast cancer pathway	20	154	0.00238655	8648	nuclear receptor coactivator 1	NCOA1
T-Cell antigen Receptor (TCR) Signaling Pathway	14	92	0.0024383	10019	SH2B adaptor protein 3	SH2B3
T-Cell antigen Receptor (TCR) Signaling Pathway	14	92	0.0024383	1385	cAMP responsive element binding protein 1	CREB1
T-Cell antigen Receptor (TCR) Signaling Pathway	14	92	0.0024383	3552	interleukin 1 alpha	IL1A
T-Cell antigen Receptor (TCR) Signaling Pathway	14	92	0.0024383	3601	interleukin 15 receptor subunit alpha	IL15RA
T-Cell antigen Receptor (TCR) Signaling Pathway	14	92	0.0024383	3604	TNF receptor superfamily member 9	TNFRSF9
T-Cell antigen Receptor (TCR) Signaling Pathway	14	92	0.0024383	3725	Jun proto-oncogene, AP-1 transcription factor subunit	JUN
T-Cell antigen Receptor (TCR) Signaling Pathway	14	92	0.0024383	4690	NCK adaptor protein 1	NCK1
T-Cell antigen Receptor (TCR) Signaling Pathway	14	92	0.0024383	4790	nuclear factor kappa B subunit 1	NFKB1
T-Cell antigen Receptor (TCR) Signaling Pathway	14	92	0.0024383	7189	TNF receptor associated factor 6	TRAF6
T-Cell antigen Receptor (TCR) Signaling Pathway	14	92	0.0024383	7409	vav guanine nucleotide exchange factor 1	VAV1
T-Cell antigen Receptor (TCR) Signaling Pathway	14	92	0.0024383	84433	caspase recruitment domain family member 11	CARD11
T-Cell antigen Receptor (TCR) Signaling Pathway	14	92	0.0024383	868	Cbl proto-oncogene B	CBLB
T-Cell antigen Receptor (TCR) Signaling Pathway	14	92	0.0024383	8915	B-cell CLL/lymphoma 10	BCL10
T-Cell antigen Receptor (TCR) Signaling Pathway	14	92	0.0024383	9846	GRB2 associated binding protein 2	GAB2
TGF-beta Receptor Signaling	10	55	0.00265584	10468	follistatin	FST
TGF-beta Receptor Signaling	10	55	0.00265584	3716	Janus kinase 1	JAK1
TGF-beta Receptor Signaling	10	55	0.00265584	3725	Jun proto-oncogene, AP-1 transcription factor subunit	JUN
TGF-beta Receptor Signaling	10	55	0.00265584	4086	SMAD family member 1	SMAD1
TGF-beta Receptor Signaling	10	55	0.00265584	4087	SMAD family member 2	SMAD2
TGF-beta Receptor Signaling	10	55	0.00265584	4088	SMAD family member 3	SMAD3
TGF-beta Receptor Signaling	10	55	0.00265584	4790	nuclear factor kappa B subunit 1	NFKB1
TGF-beta Receptor Signaling	10	55	0.00265584	5054	serpin family E member 1	SERPINE1
TGF-beta Receptor Signaling	10	55	0.00265584	860	runt related transcription factor 2	RUNX2
TGF-beta Receptor Signaling	10	55	0.00265584	9839	zinc finger E-box binding homeobox 2	ZEB2
IL-1 signaling pathway	10	55	0.00265584	23118	TGF-beta activated kinase 1/MAP3K7 binding protein 2	TAB2
IL-1 signaling pathway	10	55	0.00265584	257397	TGF-beta activated kinase 1 and MAP3K7 binding protein 3	TAB3
IL-1 signaling pathway	10	55	0.00265584	3552	interleukin 1 alpha	IL1A
IL-1 signaling pathway	10	55	0.00265584	3556	interleukin 1 receptor accessory protein	IL1RAP
IL-1 signaling pathway	10	55	0.00265584	3725	Jun proto-oncogene, AP-1 transcription factor subunit	JUN
IL-1 signaling pathway	10	55	0.00265584	4790	nuclear factor kappa B subunit 1	NFKB1
IL-1 signaling pathway	10	55	0.00265584	57161	pellino E3 ubiquitin protein ligase family member 2	PELI2
IL-1 signaling pathway	10	55	0.00265584	6347	C-C motif chemokine ligand 2	CCL2
IL-1 signaling pathway	10	55	0.00265584	7189	TNF receptor associated factor 6	TRAF6
IL-1 signaling pathway	10	55	0.00265584	8878	sequestosome 1	SQSTM1
TGF-beta Signaling Pathway	18	134	0.00267032	1316	Kruppel like factor 6	KLF6
TGF-beta Signaling Pathway	18	134	0.00267032	2113	ETS proto-oncogene 1, transcription factor	ETS1
TGF-beta Signaling Pathway	18	134	0.00267032	3673	integrin subunit alpha 2	ITGA2
TGF-beta Signaling Pathway	18	134	0.00267032	3725	Jun proto-oncogene, AP-1 transcription factor subunit	JUN
TGF-beta Signaling Pathway	18	134	0.00267032	4087	SMAD family member 2	SMAD2
TGF-beta Signaling Pathway	18	134	0.00267032	4088	SMAD family member 3	SMAD3
TGF-beta Signaling Pathway	18	134	0.00267032	4233	MET proto-oncogene, receptor tyrosine kinase	MET
TGF-beta Signaling Pathway	18	134	0.00267032	467	activating transcription factor 3	ATF3
TGF-beta Signaling Pathway	18	134	0.00267032	5062	p21 (RAC1) activated kinase 2	PAK2
TGF-beta Signaling Pathway	18	134	0.00267032	57154	SMAD specific E3 ubiquitin protein ligase 1	SMURF1
TGF-beta Signaling Pathway	18	134	0.00267032	5747	protein tyrosine kinase 2	PTK2
TGF-beta Signaling Pathway	18	134	0.00267032	6711	spectrin beta, non-erythrocytic 1	SPTBN1
TGF-beta Signaling Pathway	18	134	0.00267032	6935	zinc finger E-box binding homeobox 1	ZEB1
TGF-beta Signaling Pathway	18	134	0.00267032	7189	TNF receptor associated factor 6	TRAF6
TGF-beta Signaling Pathway	18	134	0.00267032	83737	itchy E3 ubiquitin protein ligase	ITCH
TGF-beta Signaling Pathway	18	134	0.00267032	8462	Kruppel like factor 11	KLF11
TGF-beta Signaling Pathway	18	134	0.00267032	860	runt related transcription factor 2	RUNX2
TGF-beta Signaling Pathway	18	134	0.00267032	9839	zinc finger E-box binding homeobox 2	ZEB2
PI3K-AKT-mTOR signaling pathway and therapeutic opportunities	7	30	0.00267622	2308	forkhead box O1	FOXO1
PI3K-AKT-mTOR signaling pathway and therapeutic opportunities	7	30	0.00267622	2309	forkhead box O3	FOXO3
PI3K-AKT-mTOR signaling pathway and therapeutic opportunities	7	30	0.00267622	2887	growth factor receptor bound protein 10	GRB10
PI3K-AKT-mTOR signaling pathway and therapeutic opportunities	7	30	0.00267622	2932	glycogen synthase kinase 3 beta	GSK3B
PI3K-AKT-mTOR signaling pathway and therapeutic opportunities	7	30	0.00267622	3845	KRAS proto-oncogene, GTPase	KRAS
PI3K-AKT-mTOR signaling pathway and therapeutic opportunities	7	30	0.00267622	5290	phosphatidylinositol-4,5-bisphosphate 3-kinase catalytic subunit alpha	PIK3CA
PI3K-AKT-mTOR signaling pathway and therapeutic opportunities	7	30	0.00267622	8408	unc-51 like autophagy activating kinase 1	ULK1
Prolactin Signaling Pathway	12	76	0.00357245	2932	glycogen synthase kinase 3 beta	GSK3B
Prolactin Signaling Pathway	12	76	0.00357245	3716	Janus kinase 1	JAK1
Prolactin Signaling Pathway	12	76	0.00357245	3725	Jun proto-oncogene, AP-1 transcription factor subunit	JUN
Prolactin Signaling Pathway	12	76	0.00357245	4752	NIMA related kinase 3	NEK3
Prolactin Signaling Pathway	12	76	0.00357245	4790	nuclear factor kappa B subunit 1	NFKB1
Prolactin Signaling Pathway	12	76	0.00357245	5290	phosphatidylinositol-4,5-bisphosphate 3-kinase catalytic subunit alpha	PIK3CA
Prolactin Signaling Pathway	12	76	0.00357245	5747	protein tyrosine kinase 2	PTK2
Prolactin Signaling Pathway	12	76	0.00357245	6196	ribosomal protein S6 kinase A2	RPS6KA2
Prolactin Signaling Pathway	12	76	0.00357245	7409	vav guanine nucleotide exchange factor 1	VAV1
Prolactin Signaling Pathway	12	76	0.00357245	7534	tyrosine 3-monooxygenase/tryptophan 5-monooxygenase activation protein zeta	YWHAZ
Prolactin Signaling Pathway	12	76	0.00357245	8835	suppressor of cytokine signaling 2	SOCS2
Prolactin Signaling Pathway	12	76	0.00357245	9846	GRB2 associated binding protein 2	GAB2
Insulin Signaling	20	160	0.00374366	11183	mitogen-activated protein kinase kinase kinase kinase 5	MAP4K5
Insulin Signaling	20	160	0.00374366	2308	forkhead box O1	FOXO1
Insulin Signaling	20	160	0.00374366	2309	forkhead box O3	FOXO3
Insulin Signaling	20	160	0.00374366	2887	growth factor receptor bound protein 10	GRB10
Insulin Signaling	20	160	0.00374366	2932	glycogen synthase kinase 3 beta	GSK3B
Insulin Signaling	20	160	0.00374366	3643	insulin receptor	INSR
Insulin Signaling	20	160	0.00374366	3725	Jun proto-oncogene, AP-1 transcription factor subunit	JUN
Insulin Signaling	20	160	0.00374366	5290	phosphatidylinositol-4,5-bisphosphate 3-kinase catalytic subunit alpha	PIK3CA
Insulin Signaling	20	160	0.00374366	5293	phosphatidylinositol-4,5-bisphosphate 3-kinase catalytic subunit delta	PIK3CD
Insulin Signaling	20	160	0.00374366	5584	protein kinase C iota	PRKCI
Insulin Signaling	20	160	0.00374366	5597	mitogen-activated protein kinase 6	MAPK6
Insulin Signaling	20	160	0.00374366	57761	tribbles pseudokinase 3	TRIB3
Insulin Signaling	20	160	0.00374366	6196	ribosomal protein S6 kinase A2	RPS6KA2
Insulin Signaling	20	160	0.00374366	6513	solute carrier family 2 member 1	SLC2A1
Insulin Signaling	20	160	0.00374366	6655	SOS Ras/Rho guanine nucleotide exchange factor 2	SOS2
Insulin Signaling	20	160	0.00374366	6844	vesicle associated membrane protein 2	VAMP2
Insulin Signaling	20	160	0.00374366	7494	X-box binding protein 1	XBP1
Insulin Signaling	20	160	0.00374366	8491	mitogen-activated protein kinase kinase kinase kinase 3	MAP4K3
Insulin Signaling	20	160	0.00374366	868	Cbl proto-oncogene B	CBLB
Insulin Signaling	20	160	0.00374366	9175	mitogen-activated protein kinase kinase kinase 13	MAP3K13
Focal Adhesion	23	197	0.00465761	10000	AKT serine/threonine kinase 3	AKT3
Focal Adhesion	23	197	0.00465761	1282	collagen type IV alpha 1 chain	COL4A1
Focal Adhesion	23	197	0.00465761	1284	collagen type IV alpha 2 chain	COL4A2
Focal Adhesion	23	197	0.00465761	1956	epidermal growth factor receptor	EGFR
Focal Adhesion	23	197	0.00465761	2317	filamin B	FLNB
Focal Adhesion	23	197	0.00465761	2932	glycogen synthase kinase 3 beta	GSK3B
Focal Adhesion	23	197	0.00465761	329	baculoviral IAP repeat containing 2	BIRC2
Focal Adhesion	23	197	0.00465761	331	X-linked inhibitor of apoptosis	XIAP
Focal Adhesion	23	197	0.00465761	3673	integrin subunit alpha 2	ITGA2
Focal Adhesion	23	197	0.00465761	3678	integrin subunit alpha 5	ITGA5
Focal Adhesion	23	197	0.00465761	3685	integrin subunit alpha V	ITGAV
Focal Adhesion	23	197	0.00465761	3725	Jun proto-oncogene, AP-1 transcription factor subunit	JUN
Focal Adhesion	23	197	0.00465761	3914	laminin subunit beta 3	LAMB3
Focal Adhesion	23	197	0.00465761	4233	MET proto-oncogene, receptor tyrosine kinase	MET
Focal Adhesion	23	197	0.00465761	5062	p21 (RAC1) activated kinase 2	PAK2
Focal Adhesion	23	197	0.00465761	5154	platelet derived growth factor subunit A	PDGFA
Focal Adhesion	23	197	0.00465761	5290	phosphatidylinositol-4,5-bisphosphate 3-kinase catalytic subunit alpha	PIK3CA
Focal Adhesion	23	197	0.00465761	5293	phosphatidylinositol-4,5-bisphosphate 3-kinase catalytic subunit delta	PIK3CD
Focal Adhesion	23	197	0.00465761	5747	protein tyrosine kinase 2	PTK2
Focal Adhesion	23	197	0.00465761	5753	protein tyrosine kinase 6	PTK6
Focal Adhesion	23	197	0.00465761	673	B-Raf proto-oncogene, serine/threonine kinase	BRAF
Focal Adhesion	23	197	0.00465761	7409	vav guanine nucleotide exchange factor 1	VAV1
Focal Adhesion	23	197	0.00465761	7422	vascular endothelial growth factor A	VEGFA
MFAP5 effect on permeability and motility of endothelial cells via cytoskeleton rearrangement	5	18	0.0049418	1385	cAMP responsive element binding protein 1	CREB1
MFAP5 effect on permeability and motility of endothelial cells via cytoskeleton rearrangement	5	18	0.0049418	3685	integrin subunit alpha V	ITGAV
MFAP5 effect on permeability and motility of endothelial cells via cytoskeleton rearrangement	5	18	0.0049418	3725	Jun proto-oncogene, AP-1 transcription factor subunit	JUN
MFAP5 effect on permeability and motility of endothelial cells via cytoskeleton rearrangement	5	18	0.0049418	4026	LIM domain containing preferred translocation partner in lipoma	LPP
MFAP5 effect on permeability and motility of endothelial cells via cytoskeleton rearrangement	5	18	0.0049418	5747	protein tyrosine kinase 2	PTK2
Inhibition of exosome biogenesis and secretion by Manumycin A in CRPC cells	5	18	0.0049418	22800	related RAS viral (r-ras) oncogene homolog 2	RRAS2
Inhibition of exosome biogenesis and secretion by Manumycin A in CRPC cells	5	18	0.0049418	22808	muscle RAS oncogene homolog	MRAS
Inhibition of exosome biogenesis and secretion by Manumycin A in CRPC cells	5	18	0.0049418	3845	KRAS proto-oncogene, GTPase	KRAS
Inhibition of exosome biogenesis and secretion by Manumycin A in CRPC cells	5	18	0.0049418	5868	RAB5A, member RAS oncogene family	RAB5A
Inhibition of exosome biogenesis and secretion by Manumycin A in CRPC cells	5	18	0.0049418	673	B-Raf proto-oncogene, serine/threonine kinase	BRAF
Ebola Virus Pathway on Host	17	132	0.00536779	1956	epidermal growth factor receptor	EGFR
Ebola Virus Pathway on Host	17	132	0.00536779	2060	epidermal growth factor receptor pathway substrate 15	EPS15
Ebola Virus Pathway on Host	17	132	0.00536779	2317	filamin B	FLNB
Ebola Virus Pathway on Host	17	132	0.00536779	3107	major histocompatibility complex, class I, C	HLA-C
Ebola Virus Pathway on Host	17	132	0.00536779	3133	major histocompatibility complex, class I, E	HLA-E
Ebola Virus Pathway on Host	17	132	0.00536779	3673	integrin subunit alpha 2	ITGA2
Ebola Virus Pathway on Host	17	132	0.00536779	3678	integrin subunit alpha 5	ITGA5
Ebola Virus Pathway on Host	17	132	0.00536779	3685	integrin subunit alpha V	ITGAV
Ebola Virus Pathway on Host	17	132	0.00536779	4734	neural precursor cell expressed, developmentally down-regulated 4, E3 ubiquitin protein ligase	NEDD4
Ebola Virus Pathway on Host	17	132	0.00536779	4790	nuclear factor kappa B subunit 1	NFKB1
Ebola Virus Pathway on Host	17	132	0.00536779	4864	NPC intracellular cholesterol transporter 1	NPC1
Ebola Virus Pathway on Host	17	132	0.00536779	5290	phosphatidylinositol-4,5-bisphosphate 3-kinase catalytic subunit alpha	PIK3CA
Ebola Virus Pathway on Host	17	132	0.00536779	5293	phosphatidylinositol-4,5-bisphosphate 3-kinase catalytic subunit delta	PIK3CD
Ebola Virus Pathway on Host	17	132	0.00536779	5868	RAB5A, member RAS oncogene family	RAB5A
Ebola Virus Pathway on Host	17	132	0.00536779	7251	tumor susceptibility 101	TSG101
Ebola Virus Pathway on Host	17	132	0.00536779	8218	clathrin heavy chain like 1	CLTCL1
Ebola Virus Pathway on Host	17	132	0.00536779	9367	RAB9A, member RAS oncogene family	RAB9A
Bone Morphogenic Protein (BMP) Signalling and Regulation	4	12	0.00588416	10766	transducer of ERBB2, 2	TOB2
Bone Morphogenic Protein (BMP) Signalling and Regulation	4	12	0.00588416	4086	SMAD family member 1	SMAD1
Bone Morphogenic Protein (BMP) Signalling and Regulation	4	12	0.00588416	57154	SMAD specific E3 ubiquitin protein ligase 1	SMURF1
Bone Morphogenic Protein (BMP) Signalling and Regulation	4	12	0.00588416	860	runt related transcription factor 2	RUNX2
ncRNAs involved in STAT3 signaling in hepatocellular carcinoma	5	19	0.00635234	3589	interleukin 11	IL11
ncRNAs involved in STAT3 signaling in hepatocellular carcinoma	5	19	0.00635234	3716	Janus kinase 1	JAK1
ncRNAs involved in STAT3 signaling in hepatocellular carcinoma	5	19	0.00635234	406991	microRNA 21	MIR21
ncRNAs involved in STAT3 signaling in hepatocellular carcinoma	5	19	0.00635234	4790	nuclear factor kappa B subunit 1	NFKB1
ncRNAs involved in STAT3 signaling in hepatocellular carcinoma	5	19	0.00635234	6935	zinc finger E-box binding homeobox 1	ZEB1
TNF alpha Signaling Pathway	13	92	0.00655622	10010	TRAF family member associated NFKB activator	TANK
TNF alpha Signaling Pathway	13	92	0.00655622	1457	casein kinase 2 alpha 1	CSNK2A1
TNF alpha Signaling Pathway	13	92	0.00655622	23118	TGF-beta activated kinase 1/MAP3K7 binding protein 2	TAB2
TNF alpha Signaling Pathway	13	92	0.00655622	257397	TGF-beta activated kinase 1 and MAP3K7 binding protein 3	TAB3
TNF alpha Signaling Pathway	13	92	0.00655622	329	baculoviral IAP repeat containing 2	BIRC2
TNF alpha Signaling Pathway	13	92	0.00655622	3725	Jun proto-oncogene, AP-1 transcription factor subunit	JUN
TNF alpha Signaling Pathway	13	92	0.00655622	3845	KRAS proto-oncogene, GTPase	KRAS
TNF alpha Signaling Pathway	13	92	0.00655622	4790	nuclear factor kappa B subunit 1	NFKB1
TNF alpha Signaling Pathway	13	92	0.00655622	55312	riboflavin kinase	RFK
TNF alpha Signaling Pathway	13	92	0.00655622	598	BCL2 like 1	BCL2L1
TNF alpha Signaling Pathway	13	92	0.00655622	6347	C-C motif chemokine ligand 2	CCL2
TNF alpha Signaling Pathway	13	92	0.00655622	7133	TNF receptor superfamily member 1B	TNFRSF1B
TNF alpha Signaling Pathway	13	92	0.00655622	8837	CASP8 and FADD like apoptosis regulator	CFLAR
Factors and pathways affecting insulin-like growth factor (IGF1)-Akt signaling	6	27	0.00692633	114907	F-box protein 32	FBXO32
Factors and pathways affecting insulin-like growth factor (IGF1)-Akt signaling	6	27	0.00692633	2932	glycogen synthase kinase 3 beta	GSK3B
Factors and pathways affecting insulin-like growth factor (IGF1)-Akt signaling	6	27	0.00692633	4087	SMAD family member 2	SMAD2
Factors and pathways affecting insulin-like growth factor (IGF1)-Akt signaling	6	27	0.00692633	4088	SMAD family member 3	SMAD3
Factors and pathways affecting insulin-like growth factor (IGF1)-Akt signaling	6	27	0.00692633	4790	nuclear factor kappa B subunit 1	NFKB1
Factors and pathways affecting insulin-like growth factor (IGF1)-Akt signaling	6	27	0.00692633	5337	phospholipase D1	PLD1
Hematopoietic Stem Cell Gene Regulation by GABP alpha/beta Complex	5	20	0.00802304	2120	ETS variant 6	ETV6
Hematopoietic Stem Cell Gene Regulation by GABP alpha/beta Complex	5	20	0.00802304	2309	forkhead box O3	FOXO3
Hematopoietic Stem Cell Gene Regulation by GABP alpha/beta Complex	5	20	0.00802304	2553	GA binding protein transcription factor beta subunit 1	GABPB1
Hematopoietic Stem Cell Gene Regulation by GABP alpha/beta Complex	5	20	0.00802304	4170	MCL1, BCL2 family apoptosis regulator	MCL1
Hematopoietic Stem Cell Gene Regulation by GABP alpha/beta Complex	5	20	0.00802304	598	BCL2 like 1	BCL2L1
Hypertrophy Model	5	20	0.00802304	3552	interleukin 1 alpha	IL1A
Hypertrophy Model	5	20	0.00802304	3606	interleukin 18	IL18
Hypertrophy Model	5	20	0.00802304	467	activating transcription factor 3	ATF3
Hypertrophy Model	5	20	0.00802304	6935	zinc finger E-box binding homeobox 1	ZEB1
Hypertrophy Model	5	20	0.00802304	7422	vascular endothelial growth factor A	VEGFA
Copper homeostasis	9	55	0.00873826	2308	forkhead box O1	FOXO1
Copper homeostasis	9	55	0.00873826	2309	forkhead box O3	FOXO3
Copper homeostasis	9	55	0.00873826	2932	glycogen synthase kinase 3 beta	GSK3B
Copper homeostasis	9	55	0.00873826	331	X-linked inhibitor of apoptosis	XIAP
Copper homeostasis	9	55	0.00873826	3725	Jun proto-oncogene, AP-1 transcription factor subunit	JUN
Copper homeostasis	9	55	0.00873826	4502	metallothionein 2A	MT2A
Copper homeostasis	9	55	0.00873826	5290	phosphatidylinositol-4,5-bisphosphate 3-kinase catalytic subunit alpha	PIK3CA
Copper homeostasis	9	55	0.00873826	5621	prion protein	PRNP
Copper homeostasis	9	55	0.00873826	8754	ADAM metallopeptidase domain 9	ADAM9
Photodynamic therapy-induced HIF-1 survival signaling	7	37	0.00910693	4170	MCL1, BCL2 family apoptosis regulator	MCL1
Photodynamic therapy-induced HIF-1 survival signaling	7	37	0.00910693	5054	serpin family E member 1	SERPINE1
Photodynamic therapy-induced HIF-1 survival signaling	7	37	0.00910693	5366	phorbol-12-myristate-13-acetate-induced protein 1	PMAIP1
Photodynamic therapy-induced HIF-1 survival signaling	7	37	0.00910693	598	BCL2 like 1	BCL2L1
Photodynamic therapy-induced HIF-1 survival signaling	7	37	0.00910693	6513	solute carrier family 2 member 1	SLC2A1
Photodynamic therapy-induced HIF-1 survival signaling	7	37	0.00910693	6566	solute carrier family 16 member 1	SLC16A1
Photodynamic therapy-induced HIF-1 survival signaling	7	37	0.00910693	7422	vascular endothelial growth factor A	VEGFA
Aryl Hydrocarbon Receptor Pathway	8	46	0.00913161	1545	cytochrome P450 family 1 subfamily B member 1	CYP1B1
Aryl Hydrocarbon Receptor Pathway	8	46	0.00913161	1956	epidermal growth factor receptor	EGFR
Aryl Hydrocarbon Receptor Pathway	8	46	0.00913161	26509	myoferlin	MYOF
Aryl Hydrocarbon Receptor Pathway	8	46	0.00913161	3725	Jun proto-oncogene, AP-1 transcription factor subunit	JUN
Aryl Hydrocarbon Receptor Pathway	8	46	0.00913161	4780	nuclear factor, erythroid 2 like 2	NFE2L2
Aryl Hydrocarbon Receptor Pathway	8	46	0.00913161	51426	DNA polymerase kappa	POLK
Aryl Hydrocarbon Receptor Pathway	8	46	0.00913161	57491	aryl-hydrocarbon receptor repressor	AHRR
Aryl Hydrocarbon Receptor Pathway	8	46	0.00913161	8648	nuclear receptor coactivator 1	NCOA1
Apoptosis	12	87	0.0106618	329	baculoviral IAP repeat containing 2	BIRC2
Apoptosis	12	87	0.0106618	331	X-linked inhibitor of apoptosis	XIAP
Apoptosis	12	87	0.0106618	3663	interferon regulatory factor 5	IRF5
Apoptosis	12	87	0.0106618	3725	Jun proto-oncogene, AP-1 transcription factor subunit	JUN
Apoptosis	12	87	0.0106618	4170	MCL1, BCL2 family apoptosis regulator	MCL1
Apoptosis	12	87	0.0106618	4790	nuclear factor kappa B subunit 1	NFKB1
Apoptosis	12	87	0.0106618	5366	phorbol-12-myristate-13-acetate-induced protein 1	PMAIP1
Apoptosis	12	87	0.0106618	598	BCL2 like 1	BCL2L1
Apoptosis	12	87	0.0106618	7133	TNF receptor superfamily member 1B	TNFRSF1B
Apoptosis	12	87	0.0106618	837	caspase 4	CASP4
Apoptosis	12	87	0.0106618	8795	TNF receptor superfamily member 10b	TNFRSF10B
Apoptosis	12	87	0.0106618	8837	CASP8 and FADD like apoptosis regulator	CFLAR
MFAP5-mediated ovarian cancer cell motility and invasiveness	4	14	0.0107178	1385	cAMP responsive element binding protein 1	CREB1
MFAP5-mediated ovarian cancer cell motility and invasiveness	4	14	0.0107178	3685	integrin subunit alpha V	ITGAV
MFAP5-mediated ovarian cancer cell motility and invasiveness	4	14	0.0107178	3725	Jun proto-oncogene, AP-1 transcription factor subunit	JUN
MFAP5-mediated ovarian cancer cell motility and invasiveness	4	14	0.0107178	5747	protein tyrosine kinase 2	PTK2
BDNF-TrkB Signaling	6	30	0.0117668	1385	cAMP responsive element binding protein 1	CREB1
BDNF-TrkB Signaling	6	30	0.0117668	1742	discs large MAGUK scaffold protein 4	DLG4
BDNF-TrkB Signaling	6	30	0.0117668	3845	KRAS proto-oncogene, GTPase	KRAS
BDNF-TrkB Signaling	6	30	0.0117668	6196	ribosomal protein S6 kinase A2	RPS6KA2
BDNF-TrkB Signaling	6	30	0.0117668	673	B-Raf proto-oncogene, serine/threonine kinase	BRAF
BDNF-TrkB Signaling	6	30	0.0117668	9846	GRB2 associated binding protein 2	GAB2
Extracellular vesicle-mediated signaling in recipient cells	6	30	0.0117668	1956	epidermal growth factor receptor	EGFR
Extracellular vesicle-mediated signaling in recipient cells	6	30	0.0117668	3845	KRAS proto-oncogene, GTPase	KRAS
Extracellular vesicle-mediated signaling in recipient cells	6	30	0.0117668	4087	SMAD family member 2	SMAD2
Extracellular vesicle-mediated signaling in recipient cells	6	30	0.0117668	4088	SMAD family member 3	SMAD3
Extracellular vesicle-mediated signaling in recipient cells	6	30	0.0117668	4233	MET proto-oncogene, receptor tyrosine kinase	MET
Extracellular vesicle-mediated signaling in recipient cells	6	30	0.0117668	7042	transforming growth factor beta 2	TGFB2
Exercise-induced Circadian Regulation	8	48	0.0117816	2120	ETS variant 6	ETV6
Exercise-induced Circadian Regulation	8	48	0.0117816	23118	TGF-beta activated kinase 1/MAP3K7 binding protein 2	TAB2
Exercise-induced Circadian Regulation	8	48	0.0117816	51582	antizyme inhibitor 1	AZIN1
Exercise-induced Circadian Regulation	8	48	0.0117816	687	Kruppel like factor 9	KLF9
Exercise-induced Circadian Regulation	8	48	0.0117816	694	BTG anti-proliferation factor 1	BTG1
Exercise-induced Circadian Regulation	8	48	0.0117816	9444	QKI, KH domain containing RNA binding	QKI
Exercise-induced Circadian Regulation	8	48	0.0117816	9709	homocysteine inducible ER protein with ubiquitin like domain 1	HERPUD1
Exercise-induced Circadian Regulation	8	48	0.0117816	9975	nuclear receptor subfamily 1 group D member 2	NR1D2
Non-genomic actions of 1,25 dihydroxyvitamin D3	12	89	0.012684	10000	AKT serine/threonine kinase 3	AKT3
Non-genomic actions of 1,25 dihydroxyvitamin D3	12	89	0.012684	1591	cytochrome P450 family 24 subfamily A member 1	CYP24A1
Non-genomic actions of 1,25 dihydroxyvitamin D3	12	89	0.012684	2113	ETS proto-oncogene 1, transcription factor	ETS1
Non-genomic actions of 1,25 dihydroxyvitamin D3	12	89	0.012684	3716	Janus kinase 1	JAK1
Non-genomic actions of 1,25 dihydroxyvitamin D3	12	89	0.012684	3845	KRAS proto-oncogene, GTPase	KRAS
Non-genomic actions of 1,25 dihydroxyvitamin D3	12	89	0.012684	4790	nuclear factor kappa B subunit 1	NFKB1
Non-genomic actions of 1,25 dihydroxyvitamin D3	12	89	0.012684	5290	phosphatidylinositol-4,5-bisphosphate 3-kinase catalytic subunit alpha	PIK3CA
Non-genomic actions of 1,25 dihydroxyvitamin D3	12	89	0.012684	5293	phosphatidylinositol-4,5-bisphosphate 3-kinase catalytic subunit delta	PIK3CD
Non-genomic actions of 1,25 dihydroxyvitamin D3	12	89	0.012684	5336	phospholipase C gamma 2	PLCG2
Non-genomic actions of 1,25 dihydroxyvitamin D3	12	89	0.012684	5581	protein kinase C epsilon	PRKCE
Non-genomic actions of 1,25 dihydroxyvitamin D3	12	89	0.012684	6347	C-C motif chemokine ligand 2	CCL2
Non-genomic actions of 1,25 dihydroxyvitamin D3	12	89	0.012684	7421	vitamin D receptor	VDR
Pathways in clear cell renal cell carcinoma	12	90	0.0137993	1956	epidermal growth factor receptor	EGFR
Pathways in clear cell renal cell carcinoma	12	90	0.0137993	2887	growth factor receptor bound protein 10	GRB10
Pathways in clear cell renal cell carcinoma	12	90	0.0137993	29072	SET domain containing 2	SETD2
Pathways in clear cell renal cell carcinoma	12	90	0.0137993	29968	phosphoserine aminotransferase 1	PSAT1
Pathways in clear cell renal cell carcinoma	12	90	0.0137993	406991	microRNA 21	MIR21
Pathways in clear cell renal cell carcinoma	12	90	0.0137993	6513	solute carrier family 2 member 1	SLC2A1
Pathways in clear cell renal cell carcinoma	12	90	0.0137993	6935	zinc finger E-box binding homeobox 1	ZEB1
Pathways in clear cell renal cell carcinoma	12	90	0.0137993	7042	transforming growth factor beta 2	TGFB2
Pathways in clear cell renal cell carcinoma	12	90	0.0137993	7422	vascular endothelial growth factor A	VEGFA
Pathways in clear cell renal cell carcinoma	12	90	0.0137993	79365	basic helix-loop-helix family member e41	BHLHE41
Pathways in clear cell renal cell carcinoma	12	90	0.0137993	8082	sarcospan	SSPN
Pathways in clear cell renal cell carcinoma	12	90	0.0137993	8878	sequestosome 1	SQSTM1
TGF-B Signaling in Thyroid Cells for Epithelial-Mesenchymal Transition	4	15	0.0138735	4087	SMAD family member 2	SMAD2
TGF-B Signaling in Thyroid Cells for Epithelial-Mesenchymal Transition	4	15	0.0138735	4088	SMAD family member 3	SMAD3
TGF-B Signaling in Thyroid Cells for Epithelial-Mesenchymal Transition	4	15	0.0138735	6591	snail family transcriptional repressor 2	SNAI2
TGF-B Signaling in Thyroid Cells for Epithelial-Mesenchymal Transition	4	15	0.0138735	860	runt related transcription factor 2	RUNX2
Hippo-Yap signaling pathway	5	23	0.0148093	11186	Ras association domain family member 1	RASSF1
Hippo-Yap signaling pathway	5	23	0.0148093	23012	serine/threonine kinase 38 like	STK38L
Hippo-Yap signaling pathway	5	23	0.0148093	60485	salvador family WW domain containing protein 1	SAV1
Hippo-Yap signaling pathway	5	23	0.0148093	8491	mitogen-activated protein kinase kinase kinase kinase 3	MAP4K3
Hippo-Yap signaling pathway	5	23	0.0148093	9113	large tumor suppressor kinase 1	LATS1
Angiogenesis	5	23	0.0148093	2247	fibroblast growth factor 2	FGF2
Angiogenesis	5	23	0.0148093	4086	SMAD family member 1	SMAD1
Angiogenesis	5	23	0.0148093	5747	protein tyrosine kinase 2	PTK2
Angiogenesis	5	23	0.0148093	7010	TEK receptor tyrosine kinase	TEK
Angiogenesis	5	23	0.0148093	7422	vascular endothelial growth factor A	VEGFA
TYROBP Causal Network	9	60	0.0152316	10019	SH2B adaptor protein 3	SH2B3
TYROBP Causal Network	9	60	0.0152316	10184	lipoma HMGIC fusion partner-like 2	LHFPL2
TYROBP Causal Network	9	60	0.0152316	113277	transmembrane protein 106A	TMEM106A
TYROBP Causal Network	9	60	0.0152316	170954	protein phosphatase 1 regulatory subunit 18	PPP1R18
TYROBP Causal Network	9	60	0.0152316	3597	interleukin 13 receptor subunit alpha 1	IL13RA1
TYROBP Causal Network	9	60	0.0152316	3606	interleukin 18	IL18
TYROBP Causal Network	9	60	0.0152316	4688	neutrophil cytosolic factor 2	NCF2
TYROBP Causal Network	9	60	0.0152316	6510	solute carrier family 1 member 5	SLC1A5
TYROBP Causal Network	9	60	0.0152316	7133	TNF receptor superfamily member 1B	TNFRSF1B
Eukaryotic Transcription Initiation	7	41	0.0158816	1022	cyclin dependent kinase 7	CDK7
Eukaryotic Transcription Initiation	7	41	0.0158816	2963	general transcription factor IIF subunit 2	GTF2F2
Eukaryotic Transcription Initiation	7	41	0.0158816	2965	general transcription factor IIH subunit 1	GTF2H1
Eukaryotic Transcription Initiation	7	41	0.0158816	661	RNA polymerase III subunit D	POLR3D
Eukaryotic Transcription Initiation	7	41	0.0158816	6879	TATA-box binding protein associated factor 7	TAF7
Eukaryotic Transcription Initiation	7	41	0.0158816	6880	TATA-box binding protein associated factor 9	TAF9
Eukaryotic Transcription Initiation	7	41	0.0158816	902	cyclin H	CCNH
Nuclear Receptors Meta-Pathway	31	318	0.0158897	10252	sprouty RTK signaling antagonist 1	SPRY1
Nuclear Receptors Meta-Pathway	31	318	0.0158897	10602	CDC42 effector protein 3	CDC42EP3
Nuclear Receptors Meta-Pathway	31	318	0.0158897	121512	FYVE, RhoGEF and PH domain containing 4	FGD4
Nuclear Receptors Meta-Pathway	31	318	0.0158897	1545	cytochrome P450 family 1 subfamily B member 1	CYP1B1
Nuclear Receptors Meta-Pathway	31	318	0.0158897	1956	epidermal growth factor receptor	EGFR
Nuclear Receptors Meta-Pathway	31	318	0.0158897	2040	stomatin	STOM
Nuclear Receptors Meta-Pathway	31	318	0.0158897	2308	forkhead box O1	FOXO1
Nuclear Receptors Meta-Pathway	31	318	0.0158897	26509	myoferlin	MYOF
Nuclear Receptors Meta-Pathway	31	318	0.0158897	329	baculoviral IAP repeat containing 2	BIRC2
Nuclear Receptors Meta-Pathway	31	318	0.0158897	347902	adhesion molecule with Ig like domain 2	AMIGO2
Nuclear Receptors Meta-Pathway	31	318	0.0158897	3589	interleukin 11	IL11
Nuclear Receptors Meta-Pathway	31	318	0.0158897	3725	Jun proto-oncogene, AP-1 transcription factor subunit	JUN
Nuclear Receptors Meta-Pathway	31	318	0.0158897	4616	growth arrest and DNA damage inducible beta	GADD45B
Nuclear Receptors Meta-Pathway	31	318	0.0158897	4780	nuclear factor, erythroid 2 like 2	NFE2L2
Nuclear Receptors Meta-Pathway	31	318	0.0158897	51129	angiopoietin like 4	ANGPTL4
Nuclear Receptors Meta-Pathway	31	318	0.0158897	51426	DNA polymerase kappa	POLK
Nuclear Receptors Meta-Pathway	31	318	0.0158897	5552	serglycin	SRGN
Nuclear Receptors Meta-Pathway	31	318	0.0158897	57491	aryl-hydrocarbon receptor repressor	AHRR
Nuclear Receptors Meta-Pathway	31	318	0.0158897	6347	C-C motif chemokine ligand 2	CCL2
Nuclear Receptors Meta-Pathway	31	318	0.0158897	6513	solute carrier family 2 member 1	SLC2A1
Nuclear Receptors Meta-Pathway	31	318	0.0158897	6528	solute carrier family 5 member 5	SLC5A5
Nuclear Receptors Meta-Pathway	31	318	0.0158897	6591	snail family transcriptional repressor 2	SNAI2
Nuclear Receptors Meta-Pathway	31	318	0.0158897	7042	transforming growth factor beta 2	TGFB2
Nuclear Receptors Meta-Pathway	31	318	0.0158897	7421	vitamin D receptor	VDR
Nuclear Receptors Meta-Pathway	31	318	0.0158897	79571	GRIP and coiled-coil domain containing 1	GCC1
Nuclear Receptors Meta-Pathway	31	318	0.0158897	84002	UDP-GlcNAc:betaGal beta-1,3-N-acetylglucosaminyltransferase 5	B3GNT5
Nuclear Receptors Meta-Pathway	31	318	0.0158897	8553	basic helix-loop-helix family member e40	BHLHE40
Nuclear Receptors Meta-Pathway	31	318	0.0158897	8648	nuclear receptor coactivator 1	NCOA1
Nuclear Receptors Meta-Pathway	31	318	0.0158897	8878	sequestosome 1	SQSTM1
Nuclear Receptors Meta-Pathway	31	318	0.0158897	89795	neuron navigator 3	NAV3
Nuclear Receptors Meta-Pathway	31	318	0.0158897	9792	SERTA domain containing 2	SERTAD2
Angiopoietin Like Protein 8 Regulatory Pathway	15	125	0.0160491	11183	mitogen-activated protein kinase kinase kinase kinase 5	MAP4K5
Angiopoietin Like Protein 8 Regulatory Pathway	15	125	0.0160491	2308	forkhead box O1	FOXO1
Angiopoietin Like Protein 8 Regulatory Pathway	15	125	0.0160491	2309	forkhead box O3	FOXO3
Angiopoietin Like Protein 8 Regulatory Pathway	15	125	0.0160491	2932	glycogen synthase kinase 3 beta	GSK3B
Angiopoietin Like Protein 8 Regulatory Pathway	15	125	0.0160491	3643	insulin receptor	INSR
Angiopoietin Like Protein 8 Regulatory Pathway	15	125	0.0160491	5106	phosphoenolpyruvate carboxykinase 2, mitochondrial	PCK2
Angiopoietin Like Protein 8 Regulatory Pathway	15	125	0.0160491	5290	phosphatidylinositol-4,5-bisphosphate 3-kinase catalytic subunit alpha	PIK3CA
Angiopoietin Like Protein 8 Regulatory Pathway	15	125	0.0160491	5293	phosphatidylinositol-4,5-bisphosphate 3-kinase catalytic subunit delta	PIK3CD
Angiopoietin Like Protein 8 Regulatory Pathway	15	125	0.0160491	5597	mitogen-activated protein kinase 6	MAPK6
Angiopoietin Like Protein 8 Regulatory Pathway	15	125	0.0160491	6196	ribosomal protein S6 kinase A2	RPS6KA2
Angiopoietin Like Protein 8 Regulatory Pathway	15	125	0.0160491	6513	solute carrier family 2 member 1	SLC2A1
Angiopoietin Like Protein 8 Regulatory Pathway	15	125	0.0160491	6655	SOS Ras/Rho guanine nucleotide exchange factor 2	SOS2
Angiopoietin Like Protein 8 Regulatory Pathway	15	125	0.0160491	8491	mitogen-activated protein kinase kinase kinase kinase 3	MAP4K3
Angiopoietin Like Protein 8 Regulatory Pathway	15	125	0.0160491	868	Cbl proto-oncogene B	CBLB
Angiopoietin Like Protein 8 Regulatory Pathway	15	125	0.0160491	9175	mitogen-activated protein kinase kinase kinase 13	MAP3K13
IL17 signaling pathway	6	32	0.0160817	10758	TRAF3 interacting protein 2	TRAF3IP2
IL17 signaling pathway	6	32	0.0160817	2932	glycogen synthase kinase 3 beta	GSK3B
IL17 signaling pathway	6	32	0.0160817	3716	Janus kinase 1	JAK1
IL17 signaling pathway	6	32	0.0160817	4790	nuclear factor kappa B subunit 1	NFKB1
IL17 signaling pathway	6	32	0.0160817	54756	interleukin 17 receptor D	IL17RD
IL17 signaling pathway	6	32	0.0160817	7189	TNF receptor associated factor 6	TRAF6
The human immune response to tuberculosis	5	24	0.0177272	3455	interferon alpha and beta receptor subunit 2	IFNAR2
The human immune response to tuberculosis	5	24	0.0177272	3459	interferon gamma receptor 1	IFNGR1
The human immune response to tuberculosis	5	24	0.0177272	3460	interferon gamma receptor 2	IFNGR2
The human immune response to tuberculosis	5	24	0.0177272	3716	Janus kinase 1	JAK1
The human immune response to tuberculosis	5	24	0.0177272	5771	protein tyrosine phosphatase, non-receptor type 2	PTPN2
Regulation of Actin Cytoskeleton	17	150	0.0182891	10163	WAS protein family member 2	WASF2
Regulation of Actin Cytoskeleton	17	150	0.0182891	1073	cofilin 2	CFL2
Regulation of Actin Cytoskeleton	17	150	0.0182891	1956	epidermal growth factor receptor	EGFR
Regulation of Actin Cytoskeleton	17	150	0.0182891	2247	fibroblast growth factor 2	FGF2
Regulation of Actin Cytoskeleton	17	150	0.0182891	22800	related RAS viral (r-ras) oncogene homolog 2	RRAS2
Regulation of Actin Cytoskeleton	17	150	0.0182891	22808	muscle RAS oncogene homolog	MRAS
Regulation of Actin Cytoskeleton	17	150	0.0182891	3845	KRAS proto-oncogene, GTPase	KRAS
Regulation of Actin Cytoskeleton	17	150	0.0182891	5062	p21 (RAC1) activated kinase 2	PAK2
Regulation of Actin Cytoskeleton	17	150	0.0182891	5154	platelet derived growth factor subunit A	PDGFA
Regulation of Actin Cytoskeleton	17	150	0.0182891	5290	phosphatidylinositol-4,5-bisphosphate 3-kinase catalytic subunit alpha	PIK3CA
Regulation of Actin Cytoskeleton	17	150	0.0182891	5293	phosphatidylinositol-4,5-bisphosphate 3-kinase catalytic subunit delta	PIK3CD
Regulation of Actin Cytoskeleton	17	150	0.0182891	5597	mitogen-activated protein kinase 6	MAPK6
Regulation of Actin Cytoskeleton	17	150	0.0182891	5747	protein tyrosine kinase 2	PTK2
Regulation of Actin Cytoskeleton	17	150	0.0182891	6548	solute carrier family 9 member A1	SLC9A1
Regulation of Actin Cytoskeleton	17	150	0.0182891	6655	SOS Ras/Rho guanine nucleotide exchange factor 2	SOS2
Regulation of Actin Cytoskeleton	17	150	0.0182891	673	B-Raf proto-oncogene, serine/threonine kinase	BRAF
Regulation of Actin Cytoskeleton	17	150	0.0182891	7409	vav guanine nucleotide exchange factor 1	VAV1
Signal transduction through IL1R	6	33	0.0186028	3552	interleukin 1 alpha	IL1A
Signal transduction through IL1R	6	33	0.0186028	3556	interleukin 1 receptor accessory protein	IL1RAP
Signal transduction through IL1R	6	33	0.0186028	3725	Jun proto-oncogene, AP-1 transcription factor subunit	JUN
Signal transduction through IL1R	6	33	0.0186028	4790	nuclear factor kappa B subunit 1	NFKB1
Signal transduction through IL1R	6	33	0.0186028	7042	transforming growth factor beta 2	TGFB2
Signal transduction through IL1R	6	33	0.0186028	7189	TNF receptor associated factor 6	TRAF6
Corticotropin-releasing hormone signaling pathway	12	94	0.0190221	1385	cAMP responsive element binding protein 1	CREB1
Corticotropin-releasing hormone signaling pathway	12	94	0.0190221	1889	endothelin converting enzyme 1	ECE1
Corticotropin-releasing hormone signaling pathway	12	94	0.0190221	2776	G protein subunit alpha q	GNAQ
Corticotropin-releasing hormone signaling pathway	12	94	0.0190221	2932	glycogen synthase kinase 3 beta	GSK3B
Corticotropin-releasing hormone signaling pathway	12	94	0.0190221	3606	interleukin 18	IL18
Corticotropin-releasing hormone signaling pathway	12	94	0.0190221	3725	Jun proto-oncogene, AP-1 transcription factor subunit	JUN
Corticotropin-releasing hormone signaling pathway	12	94	0.0190221	4790	nuclear factor kappa B subunit 1	NFKB1
Corticotropin-releasing hormone signaling pathway	12	94	0.0190221	5336	phospholipase C gamma 2	PLCG2
Corticotropin-releasing hormone signaling pathway	12	94	0.0190221	5584	protein kinase C iota	PRKCI
Corticotropin-releasing hormone signaling pathway	12	94	0.0190221	5747	protein tyrosine kinase 2	PTK2
Corticotropin-releasing hormone signaling pathway	12	94	0.0190221	673	B-Raf proto-oncogene, serine/threonine kinase	BRAF
Corticotropin-releasing hormone signaling pathway	12	94	0.0190221	8061	FOS like 1, AP-1 transcription factor subunit	FOSL1
Aryl Hydrocarbon Receptor	7	43	0.0203516	1316	Kruppel like factor 6	KLF6
Aryl Hydrocarbon Receptor	7	43	0.0203516	1545	cytochrome P450 family 1 subfamily B member 1	CYP1B1
Aryl Hydrocarbon Receptor	7	43	0.0203516	1956	epidermal growth factor receptor	EGFR
Aryl Hydrocarbon Receptor	7	43	0.0203516	3845	KRAS proto-oncogene, GTPase	KRAS
Aryl Hydrocarbon Receptor	7	43	0.0203516	4780	nuclear factor, erythroid 2 like 2	NFE2L2
Aryl Hydrocarbon Receptor	7	43	0.0203516	57491	aryl-hydrocarbon receptor repressor	AHRR
Aryl Hydrocarbon Receptor	7	43	0.0203516	7422	vascular endothelial growth factor A	VEGFA
Interactions between immune cells and microRNAs in tumor microenvironment	8	53	0.0208267	3107	major histocompatibility complex, class I, C	HLA-C
Interactions between immune cells and microRNAs in tumor microenvironment	8	53	0.0208267	3566	interleukin 4 receptor	IL4R
Interactions between immune cells and microRNAs in tumor microenvironment	8	53	0.0208267	406991	microRNA 21	MIR21
Interactions between immune cells and microRNAs in tumor microenvironment	8	53	0.0208267	4790	nuclear factor kappa B subunit 1	NFKB1
Interactions between immune cells and microRNAs in tumor microenvironment	8	53	0.0208267	6347	C-C motif chemokine ligand 2	CCL2
Interactions between immune cells and microRNAs in tumor microenvironment	8	53	0.0208267	6352	C-C motif chemokine ligand 5	CCL5
Interactions between immune cells and microRNAs in tumor microenvironment	8	53	0.0208267	7042	transforming growth factor beta 2	TGFB2
Interactions between immune cells and microRNAs in tumor microenvironment	8	53	0.0208267	7189	TNF receptor associated factor 6	TRAF6
Overview of leukocyte-intrinsic Hippo pathway functions	6	34	0.0213812	23012	serine/threonine kinase 38 like	STK38L
Overview of leukocyte-intrinsic Hippo pathway functions	6	34	0.0213812	2308	forkhead box O1	FOXO1
Overview of leukocyte-intrinsic Hippo pathway functions	6	34	0.0213812	2309	forkhead box O3	FOXO3
Overview of leukocyte-intrinsic Hippo pathway functions	6	34	0.0213812	406991	microRNA 21	MIR21
Overview of leukocyte-intrinsic Hippo pathway functions	6	34	0.0213812	60485	salvador family WW domain containing protein 1	SAV1
Overview of leukocyte-intrinsic Hippo pathway functions	6	34	0.0213812	9113	large tumor suppressor kinase 1	LATS1
Nanoparticle triggered autophagic cell death	4	17	0.0218056	22863	autophagy related 14	ATG14
Nanoparticle triggered autophagic cell death	4	17	0.0218056	7405	UV radiation resistance associated	UVRAG
Nanoparticle triggered autophagic cell death	4	17	0.0218056	8408	unc-51 like autophagy activating kinase 1	ULK1
Nanoparticle triggered autophagic cell death	4	17	0.0218056	9706	unc-51 like autophagy activating kinase 2	ULK2
Interleukin-11 Signaling Pathway	7	44	0.0228863	1385	cAMP responsive element binding protein 1	CREB1
Interleukin-11 Signaling Pathway	7	44	0.0228863	3589	interleukin 11	IL11
Interleukin-11 Signaling Pathway	7	44	0.0228863	3673	integrin subunit alpha 2	ITGA2
Interleukin-11 Signaling Pathway	7	44	0.0228863	3716	Janus kinase 1	JAK1
Interleukin-11 Signaling Pathway	7	44	0.0228863	466	activating transcription factor 1	ATF1
Interleukin-11 Signaling Pathway	7	44	0.0228863	7525	YES proto-oncogene 1, Src family tyrosine kinase	YES1
Interleukin-11 Signaling Pathway	7	44	0.0228863	860	runt related transcription factor 2	RUNX2
Interleukin-1 Induced Activation of NF-kappa-B	3	10	0.0236736	7189	TNF receptor associated factor 6	TRAF6
Interleukin-1 Induced Activation of NF-kappa-B	3	10	0.0236736	84962	ajuba LIM protein	AJUBA
Interleukin-1 Induced Activation of NF-kappa-B	3	10	0.0236736	8878	sequestosome 1	SQSTM1
Viral Acute Myocarditis	11	86	0.023864	1385	cAMP responsive element binding protein 1	CREB1
Viral Acute Myocarditis	11	86	0.023864	1604	CD55 molecule (Cromer blood group)	CD55
Viral Acute Myocarditis	11	86	0.023864	26986	poly(A) binding protein cytoplasmic 1	PABPC1
Viral Acute Myocarditis	11	86	0.023864	27	ABL proto-oncogene 2, non-receptor tyrosine kinase	ABL2
Viral Acute Myocarditis	11	86	0.023864	2932	glycogen synthase kinase 3 beta	GSK3B
Viral Acute Myocarditis	11	86	0.023864	3552	interleukin 1 alpha	IL1A
Viral Acute Myocarditis	11	86	0.023864	3716	Janus kinase 1	JAK1
Viral Acute Myocarditis	11	86	0.023864	3725	Jun proto-oncogene, AP-1 transcription factor subunit	JUN
Viral Acute Myocarditis	11	86	0.023864	5921	RAS p21 protein activator 1	RASA1
Viral Acute Myocarditis	11	86	0.023864	598	BCL2 like 1	BCL2L1
Viral Acute Myocarditis	11	86	0.023864	663	BCL2 interacting protein 2	BNIP2
Photodynamic therapy-induced NF-kB survival signaling	6	35	0.0244272	329	baculoviral IAP repeat containing 2	BIRC2
Photodynamic therapy-induced NF-kB survival signaling	6	35	0.0244272	3552	interleukin 1 alpha	IL1A
Photodynamic therapy-induced NF-kB survival signaling	6	35	0.0244272	4790	nuclear factor kappa B subunit 1	NFKB1
Photodynamic therapy-induced NF-kB survival signaling	6	35	0.0244272	7189	TNF receptor associated factor 6	TRAF6
Photodynamic therapy-induced NF-kB survival signaling	6	35	0.0244272	7422	vascular endothelial growth factor A	VEGFA
Photodynamic therapy-induced NF-kB survival signaling	6	35	0.0244272	8837	CASP8 and FADD like apoptosis regulator	CFLAR
Hippo-Merlin Signaling Dysregulation	14	120	0.0244653	1956	epidermal growth factor receptor	EGFR
Hippo-Merlin Signaling Dysregulation	14	120	0.0244653	3643	insulin receptor	INSR
Hippo-Merlin Signaling Dysregulation	14	120	0.0244653	3673	integrin subunit alpha 2	ITGA2
Hippo-Merlin Signaling Dysregulation	14	120	0.0244653	3678	integrin subunit alpha 5	ITGA5
Hippo-Merlin Signaling Dysregulation	14	120	0.0244653	3685	integrin subunit alpha V	ITGAV
Hippo-Merlin Signaling Dysregulation	14	120	0.0244653	3845	KRAS proto-oncogene, GTPase	KRAS
Hippo-Merlin Signaling Dysregulation	14	120	0.0244653	4233	MET proto-oncogene, receptor tyrosine kinase	MET
Hippo-Merlin Signaling Dysregulation	14	120	0.0244653	5062	p21 (RAC1) activated kinase 2	PAK2
Hippo-Merlin Signaling Dysregulation	14	120	0.0244653	5747	protein tyrosine kinase 2	PTK2
Hippo-Merlin Signaling Dysregulation	14	120	0.0244653	60485	salvador family WW domain containing protein 1	SAV1
Hippo-Merlin Signaling Dysregulation	14	120	0.0244653	7010	TEK receptor tyrosine kinase	TEK
Hippo-Merlin Signaling Dysregulation	14	120	0.0244653	8451	cullin 4A	CUL4A
Hippo-Merlin Signaling Dysregulation	14	120	0.0244653	84962	ajuba LIM protein	AJUBA
Hippo-Merlin Signaling Dysregulation	14	120	0.0244653	9113	large tumor suppressor kinase 1	LATS1
Pathways Regulating Hippo Signaling	12	98	0.0255988	1956	epidermal growth factor receptor	EGFR
Pathways Regulating Hippo Signaling	12	98	0.0255988	2774	G protein subunit alpha L	GNAL
Pathways Regulating Hippo Signaling	12	98	0.0255988	2776	G protein subunit alpha q	GNAQ
Pathways Regulating Hippo Signaling	12	98	0.0255988	3643	insulin receptor	INSR
Pathways Regulating Hippo Signaling	12	98	0.0255988	4087	SMAD family member 2	SMAD2
Pathways Regulating Hippo Signaling	12	98	0.0255988	4088	SMAD family member 3	SMAD3
Pathways Regulating Hippo Signaling	12	98	0.0255988	4233	MET proto-oncogene, receptor tyrosine kinase	MET
Pathways Regulating Hippo Signaling	12	98	0.0255988	5581	protein kinase C epsilon	PRKCE
Pathways Regulating Hippo Signaling	12	98	0.0255988	5584	protein kinase C iota	PRKCI
Pathways Regulating Hippo Signaling	12	98	0.0255988	6934	transcription factor 7 like 2	TCF7L2
Pathways Regulating Hippo Signaling	12	98	0.0255988	7010	TEK receptor tyrosine kinase	TEK
Pathways Regulating Hippo Signaling	12	98	0.0255988	9113	large tumor suppressor kinase 1	LATS1
Nonalcoholic fatty liver disease	17	156	0.0258362	10000	AKT serine/threonine kinase 3	AKT3
Nonalcoholic fatty liver disease	17	156	0.0258362	125965	cytochrome c oxidase subunit 6B2	COX6B2
Nonalcoholic fatty liver disease	17	156	0.0258362	2081	endoplasmic reticulum to nucleus signaling 1	ERN1
Nonalcoholic fatty liver disease	17	156	0.0258362	2932	glycogen synthase kinase 3 beta	GSK3B
Nonalcoholic fatty liver disease	17	156	0.0258362	3552	interleukin 1 alpha	IL1A
Nonalcoholic fatty liver disease	17	156	0.0258362	3643	insulin receptor	INSR
Nonalcoholic fatty liver disease	17	156	0.0258362	3725	Jun proto-oncogene, AP-1 transcription factor subunit	JUN
Nonalcoholic fatty liver disease	17	156	0.0258362	3953	leptin receptor	LEPR
Nonalcoholic fatty liver disease	17	156	0.0258362	406991	microRNA 21	MIR21
Nonalcoholic fatty liver disease	17	156	0.0258362	468	activating transcription factor 4	ATF4
Nonalcoholic fatty liver disease	17	156	0.0258362	4790	nuclear factor kappa B subunit 1	NFKB1
Nonalcoholic fatty liver disease	17	156	0.0258362	5290	phosphatidylinositol-4,5-bisphosphate 3-kinase catalytic subunit alpha	PIK3CA
Nonalcoholic fatty liver disease	17	156	0.0258362	5293	phosphatidylinositol-4,5-bisphosphate 3-kinase catalytic subunit delta	PIK3CD
Nonalcoholic fatty liver disease	17	156	0.0258362	56901	NDUFA4, mitochondrial complex associated like 2	NDUFA4L2
Nonalcoholic fatty liver disease	17	156	0.0258362	6347	C-C motif chemokine ligand 2	CCL2
Nonalcoholic fatty liver disease	17	156	0.0258362	7494	X-box binding protein 1	XBP1
Nonalcoholic fatty liver disease	17	156	0.0258362	83737	itchy E3 ubiquitin protein ligase	ITCH
Oncostatin M Signaling Pathway	9	66	0.0270397	1385	cAMP responsive element binding protein 1	CREB1
Oncostatin M Signaling Pathway	9	66	0.0270397	3716	Janus kinase 1	JAK1
Oncostatin M Signaling Pathway	9	66	0.0270397	3845	KRAS proto-oncogene, GTPase	KRAS
Oncostatin M Signaling Pathway	9	66	0.0270397	4790	nuclear factor kappa B subunit 1	NFKB1
Oncostatin M Signaling Pathway	9	66	0.0270397	5054	serpin family E member 1	SERPINE1
Oncostatin M Signaling Pathway	9	66	0.0270397	5581	protein kinase C epsilon	PRKCE
Oncostatin M Signaling Pathway	9	66	0.0270397	6347	C-C motif chemokine ligand 2	CCL2
Oncostatin M Signaling Pathway	9	66	0.0270397	7422	vascular endothelial growth factor A	VEGFA
Oncostatin M Signaling Pathway	9	66	0.0270397	9180	oncostatin M receptor	OSMR
Apoptosis Modulation and Signaling	10	77	0.0277071	329	baculoviral IAP repeat containing 2	BIRC2
Apoptosis Modulation and Signaling	10	77	0.0277071	331	X-linked inhibitor of apoptosis	XIAP
Apoptosis Modulation and Signaling	10	77	0.0277071	4170	MCL1, BCL2 family apoptosis regulator	MCL1
Apoptosis Modulation and Signaling	10	77	0.0277071	5366	phorbol-12-myristate-13-acetate-induced protein 1	PMAIP1
Apoptosis Modulation and Signaling	10	77	0.0277071	7189	TNF receptor associated factor 6	TRAF6
Apoptosis Modulation and Signaling	10	77	0.0277071	837	caspase 4	CASP4
Apoptosis Modulation and Signaling	10	77	0.0277071	8682	phosphoprotein enriched in astrocytes 15	PEA15
Apoptosis Modulation and Signaling	10	77	0.0277071	8795	TNF receptor superfamily member 10b	TNFRSF10B
Apoptosis Modulation and Signaling	10	77	0.0277071	8837	CASP8 and FADD like apoptosis regulator	CFLAR
Apoptosis Modulation and Signaling	10	77	0.0277071	90427	Bcl2 modifying factor	BMF
Hepatitis C and Hepatocellular Carcinoma	8	56	0.0281669	1284	collagen type IV alpha 2 chain	COL4A2
Hepatitis C and Hepatocellular Carcinoma	8	56	0.0281669	26509	myoferlin	MYOF
Hepatitis C and Hepatocellular Carcinoma	8	56	0.0281669	3716	Janus kinase 1	JAK1
Hepatitis C and Hepatocellular Carcinoma	8	56	0.0281669	3725	Jun proto-oncogene, AP-1 transcription factor subunit	JUN
Hepatitis C and Hepatocellular Carcinoma	8	56	0.0281669	4088	SMAD family member 3	SMAD3
Hepatitis C and Hepatocellular Carcinoma	8	56	0.0281669	4790	nuclear factor kappa B subunit 1	NFKB1
Hepatitis C and Hepatocellular Carcinoma	8	56	0.0281669	598	BCL2 like 1	BCL2L1
Hepatitis C and Hepatocellular Carcinoma	8	56	0.0281669	7422	vascular endothelial growth factor A	VEGFA
IL-4 Signaling Pathway	8	56	0.0281669	3269	histamine receptor H1	HRH1
IL-4 Signaling Pathway	8	56	0.0281669	3566	interleukin 4 receptor	IL4R
IL-4 Signaling Pathway	8	56	0.0281669	3716	Janus kinase 1	JAK1
IL-4 Signaling Pathway	8	56	0.0281669	4790	nuclear factor kappa B subunit 1	NFKB1
IL-4 Signaling Pathway	8	56	0.0281669	5290	phosphatidylinositol-4,5-bisphosphate 3-kinase catalytic subunit alpha	PIK3CA
IL-4 Signaling Pathway	8	56	0.0281669	5293	phosphatidylinositol-4,5-bisphosphate 3-kinase catalytic subunit delta	PIK3CD
IL-4 Signaling Pathway	8	56	0.0281669	5921	RAS p21 protein activator 1	RASA1
IL-4 Signaling Pathway	8	56	0.0281669	9846	GRB2 associated binding protein 2	GAB2
Regulatory circuits of the STAT3 signaling pathway	10	78	0.0300021	1956	epidermal growth factor receptor	EGFR
Regulatory circuits of the STAT3 signaling pathway	10	78	0.0300021	3455	interferon alpha and beta receptor subunit 2	IFNAR2
Regulatory circuits of the STAT3 signaling pathway	10	78	0.0300021	3459	interferon gamma receptor 1	IFNGR1
Regulatory circuits of the STAT3 signaling pathway	10	78	0.0300021	3460	interferon gamma receptor 2	IFNGR2
Regulatory circuits of the STAT3 signaling pathway	10	78	0.0300021	3588	interleukin 10 receptor subunit beta	IL10RB
Regulatory circuits of the STAT3 signaling pathway	10	78	0.0300021	3601	interleukin 15 receptor subunit alpha	IL15RA
Regulatory circuits of the STAT3 signaling pathway	10	78	0.0300021	3716	Janus kinase 1	JAK1
Regulatory circuits of the STAT3 signaling pathway	10	78	0.0300021	5597	mitogen-activated protein kinase 6	MAPK6
Regulatory circuits of the STAT3 signaling pathway	10	78	0.0300021	5789	protein tyrosine phosphatase, receptor type D	PTPRD
Regulatory circuits of the STAT3 signaling pathway	10	78	0.0300021	9180	oncostatin M receptor	OSMR
Complement and Coagulation Cascades	8	57	0.030967	2152	coagulation factor III, tissue factor	F3
Complement and Coagulation Cascades	8	57	0.030967	5054	serpin family E member 1	SERPINE1
Complement and Coagulation Cascades	8	57	0.030967	5328	plasminogen activator, urokinase	PLAU
Complement and Coagulation Cascades	8	57	0.030967	5329	plasminogen activator, urokinase receptor	PLAUR
Complement and Coagulation Cascades	8	57	0.030967	7035	tissue factor pathway inhibitor	TFPI
Complement and Coagulation Cascades	8	57	0.030967	710	serpin family G member 1	SERPING1
Complement and Coagulation Cascades	8	57	0.030967	715	complement C1r	C1R
Complement and Coagulation Cascades	8	57	0.030967	716	complement C1s	C1S
Energy Metabolism	7	47	0.031777	1385	cAMP responsive element binding protein 1	CREB1
Energy Metabolism	7	47	0.031777	2308	forkhead box O1	FOXO1
Energy Metabolism	7	47	0.031777	2309	forkhead box O3	FOXO3
Energy Metabolism	7	47	0.031777	2932	glycogen synthase kinase 3 beta	GSK3B
Energy Metabolism	7	47	0.031777	5533	protein phosphatase 3 catalytic subunit gamma	PPP3CC
Energy Metabolism	7	47	0.031777	5534	protein phosphatase 3 regulatory subunit B, alpha	PPP3R1
Energy Metabolism	7	47	0.031777	8648	nuclear receptor coactivator 1	NCOA1
Serotonin Receptor 4/6/7 and NR3C Signaling	4	19	0.0320296	1385	cAMP responsive element binding protein 1	CREB1
Serotonin Receptor 4/6/7 and NR3C Signaling	4	19	0.0320296	2005	ELK4, ETS transcription factor	ELK4
Serotonin Receptor 4/6/7 and NR3C Signaling	4	19	0.0320296	466	activating transcription factor 1	ATF1
Serotonin Receptor 4/6/7 and NR3C Signaling	4	19	0.0320296	673	B-Raf proto-oncogene, serine/threonine kinase	BRAF
TCA Cycle Nutrient Utilization and Invasiveness of Ovarian Cancer	2	5	0.0374769	1956	epidermal growth factor receptor	EGFR
TCA Cycle Nutrient Utilization and Invasiveness of Ovarian Cancer	2	5	0.0374769	3716	Janus kinase 1	JAK1
Globo Sphingolipid Metabolism	4	20	0.0380312	2523	fucosyltransferase 1 (H blood group)	FUT1
Globo Sphingolipid Metabolism	4	20	0.0380312	256435	ST6 N-acetylgalactosaminide alpha-2,6-sialyltransferase 3	ST6GALNAC3
Globo Sphingolipid Metabolism	4	20	0.0380312	6480	ST6 beta-galactoside alpha-2,6-sialyltransferase 1	ST6GAL1
Globo Sphingolipid Metabolism	4	20	0.0380312	6482	ST3 beta-galactoside alpha-2,3-sialyltransferase 1	ST3GAL1
NAD metabolism, sirtuins and aging	3	12	0.0393732	2308	forkhead box O1	FOXO1
NAD metabolism, sirtuins and aging	3	12	0.0393732	2309	forkhead box O3	FOXO3
NAD metabolism, sirtuins and aging	3	12	0.0393732	4790	nuclear factor kappa B subunit 1	NFKB1
Neural Crest Cell Migration during Development	6	39	0.0394603	10000	AKT serine/threonine kinase 3	AKT3
Neural Crest Cell Migration during Development	6	39	0.0394603	2048	EPH receptor B2	EPHB2
Neural Crest Cell Migration during Development	6	39	0.0394603	3725	Jun proto-oncogene, AP-1 transcription factor subunit	JUN
Neural Crest Cell Migration during Development	6	39	0.0394603	5062	p21 (RAC1) activated kinase 2	PAK2
Neural Crest Cell Migration during Development	6	39	0.0394603	5290	phosphatidylinositol-4,5-bisphosphate 3-kinase catalytic subunit alpha	PIK3CA
Neural Crest Cell Migration during Development	6	39	0.0394603	5293	phosphatidylinositol-4,5-bisphosphate 3-kinase catalytic subunit delta	PIK3CD
Mesodermal Commitment Pathway	16	154	0.0438525	1488	C-terminal binding protein 2	CTBP2
Mesodermal Commitment Pathway	16	154	0.0438525	2005	ELK4, ETS transcription factor	ELK4
Mesodermal Commitment Pathway	16	154	0.0438525	203228	chromosome 9 open reading frame 72	C9orf72
Mesodermal Commitment Pathway	16	154	0.0438525	2131	exostosin glycosyltransferase 1	EXT1
Mesodermal Commitment Pathway	16	154	0.0438525	23499	microtubule-actin crosslinking factor 1	MACF1
Mesodermal Commitment Pathway	16	154	0.0438525	2627	GATA binding protein 6	GATA6
Mesodermal Commitment Pathway	16	154	0.0438525	29072	SET domain containing 2	SETD2
Mesodermal Commitment Pathway	16	154	0.0438525	4086	SMAD family member 1	SMAD1
Mesodermal Commitment Pathway	16	154	0.0438525	4087	SMAD family member 2	SMAD2
Mesodermal Commitment Pathway	16	154	0.0438525	4088	SMAD family member 3	SMAD3
Mesodermal Commitment Pathway	16	154	0.0438525	4780	nuclear factor, erythroid 2 like 2	NFE2L2
Mesodermal Commitment Pathway	16	154	0.0438525	6001	regulator of G protein signaling 10	RGS10
Mesodermal Commitment Pathway	16	154	0.0438525	79668	poly(ADP-ribose) polymerase family member 8	PARP8
Mesodermal Commitment Pathway	16	154	0.0438525	8553	basic helix-loop-helix family member e40	BHLHE40
Mesodermal Commitment Pathway	16	154	0.0438525	9113	large tumor suppressor kinase 1	LATS1
Mesodermal Commitment Pathway	16	154	0.0438525	92	activin A receptor type 2A	ACVR2A
Oxidative Damage	6	40	0.0439656	1647	growth arrest and DNA damage inducible alpha	GADD45A
Oxidative Damage	6	40	0.0439656	4790	nuclear factor kappa B subunit 1	NFKB1
Oxidative Damage	6	40	0.0439656	7133	TNF receptor superfamily member 1B	TNFRSF1B
Oxidative Damage	6	40	0.0439656	715	complement C1r	C1R
Oxidative Damage	6	40	0.0439656	716	complement C1s	C1S
Oxidative Damage	6	40	0.0439656	7189	TNF receptor associated factor 6	TRAF6
RAC1/PAK1/p38/MMP2 Pathway	8	61	0.0440614	1956	epidermal growth factor receptor	EGFR
RAC1/PAK1/p38/MMP2 Pathway	8	61	0.0440614	2308	forkhead box O1	FOXO1
RAC1/PAK1/p38/MMP2 Pathway	8	61	0.0440614	3845	KRAS proto-oncogene, GTPase	KRAS
RAC1/PAK1/p38/MMP2 Pathway	8	61	0.0440614	4690	NCK adaptor protein 1	NCK1
RAC1/PAK1/p38/MMP2 Pathway	8	61	0.0440614	4790	nuclear factor kappa B subunit 1	NFKB1
RAC1/PAK1/p38/MMP2 Pathway	8	61	0.0440614	5747	protein tyrosine kinase 2	PTK2
RAC1/PAK1/p38/MMP2 Pathway	8	61	0.0440614	5921	RAS p21 protein activator 1	RASA1
RAC1/PAK1/p38/MMP2 Pathway	8	61	0.0440614	7010	TEK receptor tyrosine kinase	TEK
Serotonin Receptor 2 and ELK-SRF/GATA4 signaling	4	21	0.0446325	10125	RAS guanyl releasing protein 1	RASGRP1
Serotonin Receptor 2 and ELK-SRF/GATA4 signaling	4	21	0.0446325	2005	ELK4, ETS transcription factor	ELK4
Serotonin Receptor 2 and ELK-SRF/GATA4 signaling	4	21	0.0446325	2776	G protein subunit alpha q	GNAQ
Serotonin Receptor 2 and ELK-SRF/GATA4 signaling	4	21	0.0446325	3845	KRAS proto-oncogene, GTPase	KRAS
Nanoparticle-mediated activation of receptor signaling	4	21	0.0446325	1956	epidermal growth factor receptor	EGFR
Nanoparticle-mediated activation of receptor signaling	4	21	0.0446325	22882	zinc fingers and homeoboxes 2	ZHX2
Nanoparticle-mediated activation of receptor signaling	4	21	0.0446325	3845	KRAS proto-oncogene, GTPase	KRAS
Nanoparticle-mediated activation of receptor signaling	4	21	0.0446325	5747	protein tyrosine kinase 2	PTK2
Regulation of toll-like receptor signaling pathway	15	143	0.0465564	10000	AKT serine/threonine kinase 3	AKT3
Regulation of toll-like receptor signaling pathway	15	143	0.0465564	10193	ring finger protein 41	RNF41
Regulation of toll-like receptor signaling pathway	15	143	0.0465564	10616	RANBP2-type and C3HC4-type zinc finger containing 1	RBCK1
Regulation of toll-like receptor signaling pathway	15	143	0.0465564	23118	TGF-beta activated kinase 1/MAP3K7 binding protein 2	TAB2
Regulation of toll-like receptor signaling pathway	15	143	0.0465564	257397	TGF-beta activated kinase 1 and MAP3K7 binding protein 3	TAB3
Regulation of toll-like receptor signaling pathway	15	143	0.0465564	3455	interferon alpha and beta receptor subunit 2	IFNAR2
Regulation of toll-like receptor signaling pathway	15	143	0.0465564	3663	interferon regulatory factor 5	IRF5
Regulation of toll-like receptor signaling pathway	15	143	0.0465564	3725	Jun proto-oncogene, AP-1 transcription factor subunit	JUN
Regulation of toll-like receptor signaling pathway	15	143	0.0465564	4790	nuclear factor kappa B subunit 1	NFKB1
Regulation of toll-like receptor signaling pathway	15	143	0.0465564	5290	phosphatidylinositol-4,5-bisphosphate 3-kinase catalytic subunit alpha	PIK3CA
Regulation of toll-like receptor signaling pathway	15	143	0.0465564	5293	phosphatidylinositol-4,5-bisphosphate 3-kinase catalytic subunit delta	PIK3CD
Regulation of toll-like receptor signaling pathway	15	143	0.0465564	57161	pellino E3 ubiquitin protein ligase family member 2	PELI2
Regulation of toll-like receptor signaling pathway	15	143	0.0465564	6352	C-C motif chemokine ligand 5	CCL5
Regulation of toll-like receptor signaling pathway	15	143	0.0465564	7189	TNF receptor associated factor 6	TRAF6
Regulation of toll-like receptor signaling pathway	15	143	0.0465564	8878	sequestosome 1	SQSTM1
T-Cell antigen Receptor (TCR) pathway during Staphylococcus aureus infection	7	51	0.0468577	1739	discs large MAGUK scaffold protein 1	DLG1
T-Cell antigen Receptor (TCR) pathway during Staphylococcus aureus infection	7	51	0.0468577	22882	zinc fingers and homeoboxes 2	ZHX2
T-Cell antigen Receptor (TCR) pathway during Staphylococcus aureus infection	7	51	0.0468577	2932	glycogen synthase kinase 3 beta	GSK3B
T-Cell antigen Receptor (TCR) pathway during Staphylococcus aureus infection	7	51	0.0468577	3725	Jun proto-oncogene, AP-1 transcription factor subunit	JUN
T-Cell antigen Receptor (TCR) pathway during Staphylococcus aureus infection	7	51	0.0468577	4690	NCK adaptor protein 1	NCK1
T-Cell antigen Receptor (TCR) pathway during Staphylococcus aureus infection	7	51	0.0468577	84433	caspase recruitment domain family member 11	CARD11
T-Cell antigen Receptor (TCR) pathway during Staphylococcus aureus infection	7	51	0.0468577	8915	B-cell CLL/lymphoma 10	BCL10
Osteopontin Signaling	3	13	0.0487653	3685	integrin subunit alpha V	ITGAV
Osteopontin Signaling	3	13	0.0487653	4790	nuclear factor kappa B subunit 1	NFKB1
Osteopontin Signaling	3	13	0.0487653	5328	plasminogen activator, urokinase	PLAU
TNF related weak inducer of apoptosis (TWEAK) Signaling Pathway	6	41	0.04878	2932	glycogen synthase kinase 3 beta	GSK3B
TNF related weak inducer of apoptosis (TWEAK) Signaling Pathway	6	41	0.04878	329	baculoviral IAP repeat containing 2	BIRC2
TNF related weak inducer of apoptosis (TWEAK) Signaling Pathway	6	41	0.04878	3725	Jun proto-oncogene, AP-1 transcription factor subunit	JUN
TNF related weak inducer of apoptosis (TWEAK) Signaling Pathway	6	41	0.04878	4790	nuclear factor kappa B subunit 1	NFKB1
TNF related weak inducer of apoptosis (TWEAK) Signaling Pathway	6	41	0.04878	6347	C-C motif chemokine ligand 2	CCL2
TNF related weak inducer of apoptosis (TWEAK) Signaling Pathway	6	41	0.04878	6352	C-C motif chemokine ligand 5	CCL5
Transcription factor regulation in adipogenesis	4	22	0.0518328	1385	cAMP responsive element binding protein 1	CREB1
Transcription factor regulation in adipogenesis	4	22	0.0518328	2308	forkhead box O1	FOXO1
Transcription factor regulation in adipogenesis	4	22	0.0518328	3643	insulin receptor	INSR
Transcription factor regulation in adipogenesis	4	22	0.0518328	5106	phosphoenolpyruvate carboxykinase 2, mitochondrial	PCK2
Neural Crest Cell Migration in Cancer	6	42	0.0539068	10000	AKT serine/threonine kinase 3	AKT3
Neural Crest Cell Migration in Cancer	6	42	0.0539068	2048	EPH receptor B2	EPHB2
Neural Crest Cell Migration in Cancer	6	42	0.0539068	3725	Jun proto-oncogene, AP-1 transcription factor subunit	JUN
Neural Crest Cell Migration in Cancer	6	42	0.0539068	5062	p21 (RAC1) activated kinase 2	PAK2
Neural Crest Cell Migration in Cancer	6	42	0.0539068	5290	phosphatidylinositol-4,5-bisphosphate 3-kinase catalytic subunit alpha	PIK3CA
Neural Crest Cell Migration in Cancer	6	42	0.0539068	5293	phosphatidylinositol-4,5-bisphosphate 3-kinase catalytic subunit delta	PIK3CD
Structural Pathway of Interleukin 1 (IL-1)	6	42	0.0539068	23118	TGF-beta activated kinase 1/MAP3K7 binding protein 2	TAB2
Structural Pathway of Interleukin 1 (IL-1)	6	42	0.0539068	257397	TGF-beta activated kinase 1 and MAP3K7 binding protein 3	TAB3
Structural Pathway of Interleukin 1 (IL-1)	6	42	0.0539068	3552	interleukin 1 alpha	IL1A
Structural Pathway of Interleukin 1 (IL-1)	6	42	0.0539068	3556	interleukin 1 receptor accessory protein	IL1RAP
Structural Pathway of Interleukin 1 (IL-1)	6	42	0.0539068	3725	Jun proto-oncogene, AP-1 transcription factor subunit	JUN
Structural Pathway of Interleukin 1 (IL-1)	6	42	0.0539068	7189	TNF receptor associated factor 6	TRAF6
Prion disease pathway	5	32	0.054842	1106	chromodomain helicase DNA binding protein 2	CHD2
Prion disease pathway	5	32	0.054842	1385	cAMP responsive element binding protein 1	CREB1
Prion disease pathway	5	32	0.054842	4790	nuclear factor kappa B subunit 1	NFKB1
Prion disease pathway	5	32	0.054842	5621	prion protein	PRNP
Prion disease pathway	5	32	0.054842	5747	protein tyrosine kinase 2	PTK2
Apoptosis-related network due to altered Notch3 in ovarian cancer	7	53	0.0558629	2081	endoplasmic reticulum to nucleus signaling 1	ERN1
Apoptosis-related network due to altered Notch3 in ovarian cancer	7	53	0.0558629	2113	ETS proto-oncogene 1, transcription factor	ETS1
Apoptosis-related network due to altered Notch3 in ovarian cancer	7	53	0.0558629	4790	nuclear factor kappa B subunit 1	NFKB1
Apoptosis-related network due to altered Notch3 in ovarian cancer	7	53	0.0558629	5062	p21 (RAC1) activated kinase 2	PAK2
Apoptosis-related network due to altered Notch3 in ovarian cancer	7	53	0.0558629	5747	protein tyrosine kinase 2	PTK2
Apoptosis-related network due to altered Notch3 in ovarian cancer	7	53	0.0558629	8795	TNF receptor superfamily member 10b	TNFRSF10B
Apoptosis-related network due to altered Notch3 in ovarian cancer	7	53	0.0558629	8878	sequestosome 1	SQSTM1
Lung fibrosis	8	64	0.0559767	2247	fibroblast growth factor 2	FGF2
Lung fibrosis	8	64	0.0559767	4502	metallothionein 2A	MT2A
Lung fibrosis	8	64	0.0559767	4780	nuclear factor, erythroid 2 like 2	NFE2L2
Lung fibrosis	8	64	0.0559767	5154	platelet derived growth factor subunit A	PDGFA
Lung fibrosis	8	64	0.0559767	5328	plasminogen activator, urokinase	PLAU
Lung fibrosis	8	64	0.0559767	5806	pentraxin 3	PTX3
Lung fibrosis	8	64	0.0559767	6347	C-C motif chemokine ligand 2	CCL2
Lung fibrosis	8	64	0.0559767	6352	C-C motif chemokine ligand 5	CCL5
IL-10 Anti-inflammatory Signaling Pathway	3	14	0.059142	3552	interleukin 1 alpha	IL1A
IL-10 Anti-inflammatory Signaling Pathway	3	14	0.059142	3588	interleukin 10 receptor subunit beta	IL10RB
IL-10 Anti-inflammatory Signaling Pathway	3	14	0.059142	3716	Janus kinase 1	JAK1
NRF2-ARE regulation	4	23	0.0596272	2932	glycogen synthase kinase 3 beta	GSK3B
NRF2-ARE regulation	4	23	0.0596272	3643	insulin receptor	INSR
NRF2-ARE regulation	4	23	0.0596272	4780	nuclear factor, erythroid 2 like 2	NFE2L2
NRF2-ARE regulation	4	23	0.0596272	7525	YES proto-oncogene 1, Src family tyrosine kinase	YES1
IL1 and megakaryocytes in obesity	4	23	0.0596272	3606	interleukin 18	IL18
IL1 and megakaryocytes in obesity	4	23	0.0596272	4790	nuclear factor kappa B subunit 1	NFKB1
IL1 and megakaryocytes in obesity	4	23	0.0596272	5290	phosphatidylinositol-4,5-bisphosphate 3-kinase catalytic subunit alpha	PIK3CA
IL1 and megakaryocytes in obesity	4	23	0.0596272	6347	C-C motif chemokine ligand 2	CCL2
Interferon type I signaling pathways	7	54	0.0607422	1385	cAMP responsive element binding protein 1	CREB1
Interferon type I signaling pathways	7	54	0.0607422	1975	eukaryotic translation initiation factor 4B	EIF4B
Interferon type I signaling pathways	7	54	0.0607422	3716	Janus kinase 1	JAK1
Interferon type I signaling pathways	7	54	0.0607422	5293	phosphatidylinositol-4,5-bisphosphate 3-kinase catalytic subunit delta	PIK3CD
Interferon type I signaling pathways	7	54	0.0607422	6775	signal transducer and activator of transcription 4	STAT4
Interferon type I signaling pathways	7	54	0.0607422	7409	vav guanine nucleotide exchange factor 1	VAV1
Interferon type I signaling pathways	7	54	0.0607422	9846	GRB2 associated binding protein 2	GAB2
Melatonin metabolism and effects	5	33	0.0613133	1545	cytochrome P450 family 1 subfamily B member 1	CYP1B1
Melatonin metabolism and effects	5	33	0.0613133	2308	forkhead box O1	FOXO1
Melatonin metabolism and effects	5	33	0.0613133	2932	glycogen synthase kinase 3 beta	GSK3B
Melatonin metabolism and effects	5	33	0.0613133	4133	microtubule associated protein 2	MAP2
Melatonin metabolism and effects	5	33	0.0613133	7189	TNF receptor associated factor 6	TRAF6
Androgen receptor signaling pathway	10	89	0.0645528	1385	cAMP responsive element binding protein 1	CREB1
Androgen receptor signaling pathway	10	89	0.0645528	1956	epidermal growth factor receptor	EGFR
Androgen receptor signaling pathway	10	89	0.0645528	2308	forkhead box O1	FOXO1
Androgen receptor signaling pathway	10	89	0.0645528	2932	glycogen synthase kinase 3 beta	GSK3B
Androgen receptor signaling pathway	10	89	0.0645528	3725	Jun proto-oncogene, AP-1 transcription factor subunit	JUN
Androgen receptor signaling pathway	10	89	0.0645528	4088	SMAD family member 3	SMAD3
Androgen receptor signaling pathway	10	89	0.0645528	5747	protein tyrosine kinase 2	PTK2
Androgen receptor signaling pathway	10	89	0.0645528	860	runt related transcription factor 2	RUNX2
Androgen receptor signaling pathway	10	89	0.0645528	8648	nuclear receptor coactivator 1	NCOA1
Androgen receptor signaling pathway	10	89	0.0645528	90427	Bcl2 modifying factor	BMF
Glucose Homeostasis	1	1	0.0654843	25801	grancalcin	GCA
Signaling of Hepatocyte Growth Factor Receptor	5	34	0.0681982	3725	Jun proto-oncogene, AP-1 transcription factor subunit	JUN
Signaling of Hepatocyte Growth Factor Receptor	5	34	0.0681982	4233	MET proto-oncogene, receptor tyrosine kinase	MET
Signaling of Hepatocyte Growth Factor Receptor	5	34	0.0681982	5290	phosphatidylinositol-4,5-bisphosphate 3-kinase catalytic subunit alpha	PIK3CA
Signaling of Hepatocyte Growth Factor Receptor	5	34	0.0681982	5747	protein tyrosine kinase 2	PTK2
Signaling of Hepatocyte Growth Factor Receptor	5	34	0.0681982	5921	RAS p21 protein activator 1	RASA1
RANKL/RANK (Receptor activator of NFKB (ligand)) Signaling Pathway	7	56	0.0712617	23118	TGF-beta activated kinase 1/MAP3K7 binding protein 2	TAB2
RANKL/RANK (Receptor activator of NFKB (ligand)) Signaling Pathway	7	56	0.0712617	3725	Jun proto-oncogene, AP-1 transcription factor subunit	JUN
RANKL/RANK (Receptor activator of NFKB (ligand)) Signaling Pathway	7	56	0.0712617	4790	nuclear factor kappa B subunit 1	NFKB1
RANKL/RANK (Receptor activator of NFKB (ligand)) Signaling Pathway	7	56	0.0712617	5747	protein tyrosine kinase 2	PTK2
RANKL/RANK (Receptor activator of NFKB (ligand)) Signaling Pathway	7	56	0.0712617	7189	TNF receptor associated factor 6	TRAF6
RANKL/RANK (Receptor activator of NFKB (ligand)) Signaling Pathway	7	56	0.0712617	8878	sequestosome 1	SQSTM1
RANKL/RANK (Receptor activator of NFKB (ligand)) Signaling Pathway	7	56	0.0712617	9846	GRB2 associated binding protein 2	GAB2
MAPK and NFkB Signalling Pathways Inhibited by Yersinia YopJ	2	7	0.0721375	22882	zinc fingers and homeoboxes 2	ZHX2
MAPK and NFkB Signalling Pathways Inhibited by Yersinia YopJ	2	7	0.0721375	7189	TNF receptor associated factor 6	TRAF6
Toll-like Receptor Signaling Pathway	11	103	0.0728703	10000	AKT serine/threonine kinase 3	AKT3
Toll-like Receptor Signaling Pathway	11	103	0.0728703	23118	TGF-beta activated kinase 1/MAP3K7 binding protein 2	TAB2
Toll-like Receptor Signaling Pathway	11	103	0.0728703	257397	TGF-beta activated kinase 1 and MAP3K7 binding protein 3	TAB3
Toll-like Receptor Signaling Pathway	11	103	0.0728703	3455	interferon alpha and beta receptor subunit 2	IFNAR2
Toll-like Receptor Signaling Pathway	11	103	0.0728703	3663	interferon regulatory factor 5	IRF5
Toll-like Receptor Signaling Pathway	11	103	0.0728703	3725	Jun proto-oncogene, AP-1 transcription factor subunit	JUN
Toll-like Receptor Signaling Pathway	11	103	0.0728703	4790	nuclear factor kappa B subunit 1	NFKB1
Toll-like Receptor Signaling Pathway	11	103	0.0728703	5290	phosphatidylinositol-4,5-bisphosphate 3-kinase catalytic subunit alpha	PIK3CA
Toll-like Receptor Signaling Pathway	11	103	0.0728703	5293	phosphatidylinositol-4,5-bisphosphate 3-kinase catalytic subunit delta	PIK3CD
Toll-like Receptor Signaling Pathway	11	103	0.0728703	6352	C-C motif chemokine ligand 5	CCL5
Toll-like Receptor Signaling Pathway	11	103	0.0728703	7189	TNF receptor associated factor 6	TRAF6
DNA Damage Response	8	68	0.0747868	10111	RAD50 double strand break repair protein	RAD50
DNA Damage Response	8	68	0.0747868	1021	cyclin dependent kinase 6	CDK6
DNA Damage Response	8	68	0.0747868	1385	cAMP responsive element binding protein 1	CREB1
DNA Damage Response	8	68	0.0747868	1647	growth arrest and DNA damage inducible alpha	GADD45A
DNA Damage Response	8	68	0.0747868	4616	growth arrest and DNA damage inducible beta	GADD45B
DNA Damage Response	8	68	0.0747868	5366	phorbol-12-myristate-13-acetate-induced protein 1	PMAIP1
DNA Damage Response	8	68	0.0747868	5893	RAD52 homolog, DNA repair protein	RAD52
DNA Damage Response	8	68	0.0747868	8795	TNF receptor superfamily member 10b	TNFRSF10B
Endochondral Ossification	7	57	0.0769029	2247	fibroblast growth factor 2	FGF2
Endochondral Ossification	7	57	0.0769029	50515	carbohydrate sulfotransferase 11	CHST11
Endochondral Ossification	7	57	0.0769029	5328	plasminogen activator, urokinase	PLAU
Endochondral Ossification	7	57	0.0769029	54407	solute carrier family 38 member 2	SLC38A2
Endochondral Ossification	7	57	0.0769029	7042	transforming growth factor beta 2	TGFB2
Endochondral Ossification	7	57	0.0769029	7422	vascular endothelial growth factor A	VEGFA
Endochondral Ossification	7	57	0.0769029	860	runt related transcription factor 2	RUNX2
Hypothesized Pathways in Pathogenesis of Cardiovascular Disease	4	25	0.0769607	4087	SMAD family member 2	SMAD2
Hypothesized Pathways in Pathogenesis of Cardiovascular Disease	4	25	0.0769607	4088	SMAD family member 3	SMAD3
Hypothesized Pathways in Pathogenesis of Cardiovascular Disease	4	25	0.0769607	5054	serpin family E member 1	SERPINE1
Hypothesized Pathways in Pathogenesis of Cardiovascular Disease	4	25	0.0769607	860	runt related transcription factor 2	RUNX2
Translation inhibitors in chronically activated PDGFRA cells	6	46	0.0775661	10000	AKT serine/threonine kinase 3	AKT3
Translation inhibitors in chronically activated PDGFRA cells	6	46	0.0775661	1457	casein kinase 2 alpha 1	CSNK2A1
Translation inhibitors in chronically activated PDGFRA cells	6	46	0.0775661	1974	eukaryotic translation initiation factor 4A2	EIF4A2
Translation inhibitors in chronically activated PDGFRA cells	6	46	0.0775661	1975	eukaryotic translation initiation factor 4B	EIF4B
Translation inhibitors in chronically activated PDGFRA cells	6	46	0.0775661	5290	phosphatidylinositol-4,5-bisphosphate 3-kinase catalytic subunit alpha	PIK3CA
Translation inhibitors in chronically activated PDGFRA cells	6	46	0.0775661	6196	ribosomal protein S6 kinase A2	RPS6KA2
Regulation of Microtubule Cytoskeleton	4	26	0.0864725	161742	sprouty related EVH1 domain containing 1	SPRED1
Regulation of Microtubule Cytoskeleton	4	26	0.0864725	2776	G protein subunit alpha q	GNAQ
Regulation of Microtubule Cytoskeleton	4	26	0.0864725	2932	glycogen synthase kinase 3 beta	GSK3B
Regulation of Microtubule Cytoskeleton	4	26	0.0864725	4131	microtubule associated protein 1B	MAP1B
Differentiation Pathway	6	48	0.0912779	10468	follistatin	FST
Differentiation Pathway	6	48	0.0912779	2247	fibroblast growth factor 2	FGF2
Differentiation Pathway	6	48	0.0912779	2323	fms related tyrosine kinase 3 ligand	FLT3LG
Differentiation Pathway	6	48	0.0912779	3589	interleukin 11	IL11
Differentiation Pathway	6	48	0.0912779	5154	platelet derived growth factor subunit A	PDGFA
Differentiation Pathway	6	48	0.0912779	7422	vascular endothelial growth factor A	VEGFA
Thymic Stromal LymphoPoietin (TSLP) Signaling Pathway	6	48	0.0912779	3716	Janus kinase 1	JAK1
Thymic Stromal LymphoPoietin (TSLP) Signaling Pathway	6	48	0.0912779	4790	nuclear factor kappa B subunit 1	NFKB1
Thymic Stromal LymphoPoietin (TSLP) Signaling Pathway	6	48	0.0912779	5290	phosphatidylinositol-4,5-bisphosphate 3-kinase catalytic subunit alpha	PIK3CA
Thymic Stromal LymphoPoietin (TSLP) Signaling Pathway	6	48	0.0912779	6775	signal transducer and activator of transcription 4	STAT4
Thymic Stromal LymphoPoietin (TSLP) Signaling Pathway	6	48	0.0912779	7525	YES proto-oncogene 1, Src family tyrosine kinase	YES1
Thymic Stromal LymphoPoietin (TSLP) Signaling Pathway	6	48	0.0912779	9846	GRB2 associated binding protein 2	GAB2
Association Between Physico-Chemical Features and Toxicity Associated Pathways	7	60	0.0953454	10096	ARP3 actin related protein 3 homolog	ACTR3
Association Between Physico-Chemical Features and Toxicity Associated Pathways	7	60	0.0953454	22882	zinc fingers and homeoboxes 2	ZHX2
Association Between Physico-Chemical Features and Toxicity Associated Pathways	7	60	0.0953454	23002	dishevelled associated activator of morphogenesis 1	DAAM1
Association Between Physico-Chemical Features and Toxicity Associated Pathways	7	60	0.0953454	2932	glycogen synthase kinase 3 beta	GSK3B
Association Between Physico-Chemical Features and Toxicity Associated Pathways	7	60	0.0953454	3725	Jun proto-oncogene, AP-1 transcription factor subunit	JUN
Association Between Physico-Chemical Features and Toxicity Associated Pathways	7	60	0.0953454	4690	NCK adaptor protein 1	NCK1
Association Between Physico-Chemical Features and Toxicity Associated Pathways	7	60	0.0953454	5747	protein tyrosine kinase 2	PTK2
Leptin Insulin Overlap	3	17	0.0957077	3643	insulin receptor	INSR
Leptin Insulin Overlap	3	17	0.0957077	3953	leptin receptor	LEPR
Leptin Insulin Overlap	3	17	0.0957077	8835	suppressor of cytokine signaling 2	SOCS2
Integrated Cancer Pathway	3	17	0.0957077	406991	microRNA 21	MIR21
Integrated Cancer Pathway	3	17	0.0957077	466	activating transcription factor 1	ATF1
Integrated Cancer Pathway	3	17	0.0957077	571	BTB domain and CNC homolog 1	BACH1
Endoderm Differentiation	14	146	0.0958733	1488	C-terminal binding protein 2	CTBP2
Endoderm Differentiation	14	146	0.0958733	1847	dual specificity phosphatase 5	DUSP5
Endoderm Differentiation	14	146	0.0958733	2005	ELK4, ETS transcription factor	ELK4
Endoderm Differentiation	14	146	0.0958733	2131	exostosin glycosyltransferase 1	EXT1
Endoderm Differentiation	14	146	0.0958733	2308	forkhead box O1	FOXO1
Endoderm Differentiation	14	146	0.0958733	2627	GATA binding protein 6	GATA6
Endoderm Differentiation	14	146	0.0958733	26986	poly(A) binding protein cytoplasmic 1	PABPC1
Endoderm Differentiation	14	146	0.0958733	4087	SMAD family member 2	SMAD2
Endoderm Differentiation	14	146	0.0958733	4088	SMAD family member 3	SMAD3
Endoderm Differentiation	14	146	0.0958733	6001	regulator of G protein signaling 10	RGS10
Endoderm Differentiation	14	146	0.0958733	6478	siah E3 ubiquitin protein ligase 2	SIAH2
Endoderm Differentiation	14	146	0.0958733	6875	TATA-box binding protein associated factor 4b	TAF4B
Endoderm Differentiation	14	146	0.0958733	79668	poly(ADP-ribose) polymerase family member 8	PARP8
Endoderm Differentiation	14	146	0.0958733	9425	chromodomain Y like	CDYL
miRNA Regulation of DNA Damage Response	9	84	0.0971062	10111	RAD50 double strand break repair protein	RAD50
miRNA Regulation of DNA Damage Response	9	84	0.0971062	1021	cyclin dependent kinase 6	CDK6
miRNA Regulation of DNA Damage Response	9	84	0.0971062	1385	cAMP responsive element binding protein 1	CREB1
miRNA Regulation of DNA Damage Response	9	84	0.0971062	1647	growth arrest and DNA damage inducible alpha	GADD45A
miRNA Regulation of DNA Damage Response	9	84	0.0971062	406991	microRNA 21	MIR21
miRNA Regulation of DNA Damage Response	9	84	0.0971062	4616	growth arrest and DNA damage inducible beta	GADD45B
miRNA Regulation of DNA Damage Response	9	84	0.0971062	5366	phorbol-12-myristate-13-acetate-induced protein 1	PMAIP1
miRNA Regulation of DNA Damage Response	9	84	0.0971062	5893	RAD52 homolog, DNA repair protein	RAD52
miRNA Regulation of DNA Damage Response	9	84	0.0971062	8795	TNF receptor superfamily member 10b	TNFRSF10B
IL-3 Signaling Pathway	6	49	0.0985949	3716	Janus kinase 1	JAK1
IL-3 Signaling Pathway	6	49	0.0985949	3725	Jun proto-oncogene, AP-1 transcription factor subunit	JUN
IL-3 Signaling Pathway	6	49	0.0985949	5293	phosphatidylinositol-4,5-bisphosphate 3-kinase catalytic subunit delta	PIK3CD
IL-3 Signaling Pathway	6	49	0.0985949	598	BCL2 like 1	BCL2L1
IL-3 Signaling Pathway	6	49	0.0985949	7409	vav guanine nucleotide exchange factor 1	VAV1
IL-3 Signaling Pathway	6	49	0.0985949	9846	GRB2 associated binding protein 2	GAB2
Notch Signaling Pathway	7	61	0.101993	182	jagged 1	JAG1
Notch Signaling Pathway	7	61	0.101993	2932	glycogen synthase kinase 3 beta	GSK3B
Notch Signaling Pathway	7	61	0.101993	4790	nuclear factor kappa B subunit 1	NFKB1
Notch Signaling Pathway	7	61	0.101993	4853	notch 2	NOTCH2
Notch Signaling Pathway	7	61	0.101993	83464	aph-1 homolog B, gamma-secretase subunit	APH1B
Notch Signaling Pathway	7	61	0.101993	83737	itchy E3 ubiquitin protein ligase	ITCH
Notch Signaling Pathway	7	61	0.101993	84441	mastermind like transcriptional coactivator 2	MAML2
NOTCH1 regulation of human endothelial cell calcification	3	18	0.109524	182	jagged 1	JAG1
NOTCH1 regulation of human endothelial cell calcification	3	18	0.109524	6303	spermidine/spermine N1-acetyltransferase 1	SAT1
NOTCH1 regulation of human endothelial cell calcification	3	18	0.109524	7422	vascular endothelial growth factor A	VEGFA
Regulation of Apoptosis by Parathyroid Hormone-related Protein	3	18	0.109524	2932	glycogen synthase kinase 3 beta	GSK3B
Regulation of Apoptosis by Parathyroid Hormone-related Protein	3	18	0.109524	4170	MCL1, BCL2 family apoptosis regulator	MCL1
Regulation of Apoptosis by Parathyroid Hormone-related Protein	3	18	0.109524	598	BCL2 like 1	BCL2L1
Circadian rhythm related genes	18	202	0.111496	135	adenosine A2a receptor	ADORA2A
Circadian rhythm related genes	18	202	0.111496	1385	cAMP responsive element binding protein 1	CREB1
Circadian rhythm related genes	18	202	0.111496	1859	dual specificity tyrosine phosphorylation regulated kinase 1A	DYRK1A
Circadian rhythm related genes	18	202	0.111496	2673	glutamine--fructose-6-phosphate transaminase 1	GFPT1
Circadian rhythm related genes	18	202	0.111496	2776	G protein subunit alpha q	GNAQ
Circadian rhythm related genes	18	202	0.111496	2932	glycogen synthase kinase 3 beta	GSK3B
Circadian rhythm related genes	18	202	0.111496	3725	Jun proto-oncogene, AP-1 transcription factor subunit	JUN
Circadian rhythm related genes	18	202	0.111496	468	activating transcription factor 4	ATF4
Circadian rhythm related genes	18	202	0.111496	5054	serpin family E member 1	SERPINE1
Circadian rhythm related genes	18	202	0.111496	5593	protein kinase, cGMP-dependent, type II	PRKG2
Circadian rhythm related genes	18	202	0.111496	56938	aryl hydrocarbon receptor nuclear translocator like 2	ARNTL2
Circadian rhythm related genes	18	202	0.111496	5927	lysine demethylase 5A	KDM5A
Circadian rhythm related genes	18	202	0.111496	687	Kruppel like factor 9	KLF9
Circadian rhythm related genes	18	202	0.111496	7316	ubiquitin C	UBC
Circadian rhythm related genes	18	202	0.111496	79365	basic helix-loop-helix family member e41	BHLHE41
Circadian rhythm related genes	18	202	0.111496	8473	O-linked N-acetylglucosamine (GlcNAc) transferase	OGT
Circadian rhythm related genes	18	202	0.111496	8553	basic helix-loop-helix family member e40	BHLHE40
Circadian rhythm related genes	18	202	0.111496	9975	nuclear receptor subfamily 1 group D member 2	NR1D2
LncRNA involvement in canonical Wnt signaling and colorectal cancer	10	99	0.112188	1021	cyclin dependent kinase 6	CDK6
LncRNA involvement in canonical Wnt signaling and colorectal cancer	10	99	0.112188	1457	casein kinase 2 alpha 1	CSNK2A1
LncRNA involvement in canonical Wnt signaling and colorectal cancer	10	99	0.112188	1459	casein kinase 2 alpha 2	CSNK2A2
LncRNA involvement in canonical Wnt signaling and colorectal cancer	10	99	0.112188	1488	C-terminal binding protein 2	CTBP2
LncRNA involvement in canonical Wnt signaling and colorectal cancer	10	99	0.112188	2932	glycogen synthase kinase 3 beta	GSK3B
LncRNA involvement in canonical Wnt signaling and colorectal cancer	10	99	0.112188	3725	Jun proto-oncogene, AP-1 transcription factor subunit	JUN
LncRNA involvement in canonical Wnt signaling and colorectal cancer	10	99	0.112188	467	activating transcription factor 3	ATF3
LncRNA involvement in canonical Wnt signaling and colorectal cancer	10	99	0.112188	5328	plasminogen activator, urokinase	PLAU
LncRNA involvement in canonical Wnt signaling and colorectal cancer	10	99	0.112188	6934	transcription factor 7 like 2	TCF7L2
LncRNA involvement in canonical Wnt signaling and colorectal cancer	10	99	0.112188	8061	FOS like 1, AP-1 transcription factor subunit	FOSL1
Vitamin D Metabolism	2	9	0.113469	1591	cytochrome P450 family 24 subfamily A member 1	CYP24A1
Vitamin D Metabolism	2	9	0.113469	7421	vitamin D receptor	VDR
TFs Regulate miRNAs related to cardiac hypertrophy	2	9	0.113469	406991	microRNA 21	MIR21
TFs Regulate miRNAs related to cardiac hypertrophy	2	9	0.113469	50804	myelin expression factor 2	MYEF2
Synaptic signaling pathways associated with autism spectrum disorder	6	51	0.114127	10000	AKT serine/threonine kinase 3	AKT3
Synaptic signaling pathways associated with autism spectrum disorder	6	51	0.114127	1742	discs large MAGUK scaffold protein 4	DLG4
Synaptic signaling pathways associated with autism spectrum disorder	6	51	0.114127	2932	glycogen synthase kinase 3 beta	GSK3B
Synaptic signaling pathways associated with autism spectrum disorder	6	51	0.114127	3845	KRAS proto-oncogene, GTPase	KRAS
Synaptic signaling pathways associated with autism spectrum disorder	6	51	0.114127	5290	phosphatidylinositol-4,5-bisphosphate 3-kinase catalytic subunit alpha	PIK3CA
Synaptic signaling pathways associated with autism spectrum disorder	6	51	0.114127	5293	phosphatidylinositol-4,5-bisphosphate 3-kinase catalytic subunit delta	PIK3CD
Microglia Pathogen Phagocytosis Pathway	5	40	0.117895	4688	neutrophil cytosolic factor 2	NCF2
Microglia Pathogen Phagocytosis Pathway	5	40	0.117895	5290	phosphatidylinositol-4,5-bisphosphate 3-kinase catalytic subunit alpha	PIK3CA
Microglia Pathogen Phagocytosis Pathway	5	40	0.117895	5293	phosphatidylinositol-4,5-bisphosphate 3-kinase catalytic subunit delta	PIK3CD
Microglia Pathogen Phagocytosis Pathway	5	40	0.117895	5336	phospholipase C gamma 2	PLCG2
Microglia Pathogen Phagocytosis Pathway	5	40	0.117895	7409	vav guanine nucleotide exchange factor 1	VAV1
Selective expression of chemokine receptors during T-cell polarization	4	29	0.118166	3459	interferon gamma receptor 1	IFNGR1
Selective expression of chemokine receptors during T-cell polarization	4	29	0.118166	3460	interferon gamma receptor 2	IFNGR2
Selective expression of chemokine receptors during T-cell polarization	4	29	0.118166	3566	interleukin 4 receptor	IL4R
Selective expression of chemokine receptors during T-cell polarization	4	29	0.118166	7042	transforming growth factor beta 2	TGFB2
Cytokines and Inflammatory Response	4	29	0.118166	3552	interleukin 1 alpha	IL1A
Cytokines and Inflammatory Response	4	29	0.118166	3589	interleukin 11	IL11
Cytokines and Inflammatory Response	4	29	0.118166	3600	interleukin 15	IL15
Cytokines and Inflammatory Response	4	29	0.118166	5154	platelet derived growth factor subunit A	PDGFA
Genotoxicity pathway	7	64	0.123397	1647	growth arrest and DNA damage inducible alpha	GADD45A
Genotoxicity pathway	7	64	0.123397	196513	decapping mRNA 1B	DCP1B
Genotoxicity pathway	7	64	0.123397	23002	dishevelled associated activator of morphogenesis 1	DAAM1
Genotoxicity pathway	7	64	0.123397	868	Cbl proto-oncogene B	CBLB
Genotoxicity pathway	7	64	0.123397	91947	arrestin domain containing 4	ARRDC4
Genotoxicity pathway	7	64	0.123397	9209	LRR binding FLII interacting protein 2	LRRFIP2
Genotoxicity pathway	7	64	0.123397	9693	Rap guanine nucleotide exchange factor 2	RAPGEF2
Wnt/beta-catenin Signaling Pathway in Leukemia	3	19	0.124055	2932	glycogen synthase kinase 3 beta	GSK3B
Wnt/beta-catenin Signaling Pathway in Leukemia	3	19	0.124055	57167	spalt like transcription factor 4	SALL4
Wnt/beta-catenin Signaling Pathway in Leukemia	3	19	0.124055	861	runt related transcription factor 1	RUNX1
Vitamin D in inflammatory diseases	3	19	0.124055	4088	SMAD family member 3	SMAD3
Vitamin D in inflammatory diseases	3	19	0.124055	5534	protein phosphatase 3 regulatory subunit B, alpha	PPP3R1
Vitamin D in inflammatory diseases	3	19	0.124055	7421	vitamin D receptor	VDR
Hypoxia-mediated EMT and Stemness	1	2	0.12669	6935	zinc finger E-box binding homeobox 1	ZEB1
Ophthalmate biosynthesis in hepatocytes	1	2	0.12669	7357	UDP-glucose ceramide glucosyltransferase	UGCG
Vitamins A and D - action mechanisms	1	2	0.12669	7421	vitamin D receptor	VDR
Bladder Cancer	5	41	0.127495	11186	Ras association domain family member 1	RASSF1
Bladder Cancer	5	41	0.127495	1956	epidermal growth factor receptor	EGFR
Bladder Cancer	5	41	0.127495	3845	KRAS proto-oncogene, GTPase	KRAS
Bladder Cancer	5	41	0.127495	673	B-Raf proto-oncogene, serine/threonine kinase	BRAF
Bladder Cancer	5	41	0.127495	7422	vascular endothelial growth factor A	VEGFA
IL-5 Signaling Pathway	5	41	0.127495	161742	sprouty related EVH1 domain containing 1	SPRED1
IL-5 Signaling Pathway	5	41	0.127495	2309	forkhead box O3	FOXO3
IL-5 Signaling Pathway	5	41	0.127495	2932	glycogen synthase kinase 3 beta	GSK3B
IL-5 Signaling Pathway	5	41	0.127495	3716	Janus kinase 1	JAK1
IL-5 Signaling Pathway	5	41	0.127495	3725	Jun proto-oncogene, AP-1 transcription factor subunit	JUN
MAPK Cascade	4	30	0.129708	3725	Jun proto-oncogene, AP-1 transcription factor subunit	JUN
MAPK Cascade	4	30	0.129708	3845	KRAS proto-oncogene, GTPase	KRAS
MAPK Cascade	4	30	0.129708	4133	microtubule associated protein 2	MAP2
MAPK Cascade	4	30	0.129708	673	B-Raf proto-oncogene, serine/threonine kinase	BRAF
Wnt Signaling	11	115	0.131158	1457	casein kinase 2 alpha 1	CSNK2A1
Wnt Signaling	11	115	0.131158	1459	casein kinase 2 alpha 2	CSNK2A2
Wnt Signaling	11	115	0.131158	1488	C-terminal binding protein 2	CTBP2
Wnt Signaling	11	115	0.131158	23002	dishevelled associated activator of morphogenesis 1	DAAM1
Wnt Signaling	11	115	0.131158	2932	glycogen synthase kinase 3 beta	GSK3B
Wnt Signaling	11	115	0.131158	3725	Jun proto-oncogene, AP-1 transcription factor subunit	JUN
Wnt Signaling	11	115	0.131158	5328	plasminogen activator, urokinase	PLAU
Wnt Signaling	11	115	0.131158	5533	protein phosphatase 3 catalytic subunit gamma	PPP3CC
Wnt Signaling	11	115	0.131158	5534	protein phosphatase 3 regulatory subunit B, alpha	PPP3R1
Wnt Signaling	11	115	0.131158	6934	transcription factor 7 like 2	TCF7L2
Wnt Signaling	11	115	0.131158	8061	FOS like 1, AP-1 transcription factor subunit	FOSL1
Macrophage markers	2	10	0.135918	2152	coagulation factor III, tissue factor	F3
Macrophage markers	2	10	0.135918	968	CD68 molecule	CD68
Type III interferon signaling	2	10	0.135918	3588	interleukin 10 receptor subunit beta	IL10RB
Type III interferon signaling	2	10	0.135918	3716	Janus kinase 1	JAK1
Selenium Metabolism and Selenoproteins	5	42	0.137439	3725	Jun proto-oncogene, AP-1 transcription factor subunit	JUN
Selenium Metabolism and Selenoproteins	5	42	0.137439	4780	nuclear factor, erythroid 2 like 2	NFE2L2
Selenium Metabolism and Selenoproteins	5	42	0.137439	4790	nuclear factor kappa B subunit 1	NFKB1
Selenium Metabolism and Selenoproteins	5	42	0.137439	6301	seryl-tRNA synthetase	SARS
Selenium Metabolism and Selenoproteins	5	42	0.137439	79048	SECIS binding protein 2	SECISBP2
Human Thyroid Stimulating Hormone (TSH) signaling pathway	7	66	0.138841	1385	cAMP responsive element binding protein 1	CREB1
Human Thyroid Stimulating Hormone (TSH) signaling pathway	7	66	0.138841	2776	G protein subunit alpha q	GNAQ
Human Thyroid Stimulating Hormone (TSH) signaling pathway	7	66	0.138841	3716	Janus kinase 1	JAK1
Human Thyroid Stimulating Hormone (TSH) signaling pathway	7	66	0.138841	3725	Jun proto-oncogene, AP-1 transcription factor subunit	JUN
Human Thyroid Stimulating Hormone (TSH) signaling pathway	7	66	0.138841	5290	phosphatidylinositol-4,5-bisphosphate 3-kinase catalytic subunit alpha	PIK3CA
Human Thyroid Stimulating Hormone (TSH) signaling pathway	7	66	0.138841	5337	phospholipase D1	PLD1
Human Thyroid Stimulating Hormone (TSH) signaling pathway	7	66	0.138841	673	B-Raf proto-oncogene, serine/threonine kinase	BRAF
BMP Signaling Pathway in Eyelid Development	3	20	0.139235	1956	epidermal growth factor receptor	EGFR
BMP Signaling Pathway in Eyelid Development	3	20	0.139235	3725	Jun proto-oncogene, AP-1 transcription factor subunit	JUN
BMP Signaling Pathway in Eyelid Development	3	20	0.139235	4086	SMAD family member 1	SMAD1
T-Cell Receptor and Co-stimulatory Signaling	4	31	0.141696	10125	RAS guanyl releasing protein 1	RASGRP1
T-Cell Receptor and Co-stimulatory Signaling	4	31	0.141696	1859	dual specificity tyrosine phosphorylation regulated kinase 1A	DYRK1A
T-Cell Receptor and Co-stimulatory Signaling	4	31	0.141696	2932	glycogen synthase kinase 3 beta	GSK3B
T-Cell Receptor and Co-stimulatory Signaling	4	31	0.141696	4790	nuclear factor kappa B subunit 1	NFKB1
NBIA subtypes pathway	5	43	0.147714	22863	autophagy related 14	ATG14
NBIA subtypes pathway	5	43	0.147714	54676	GTP binding protein 2	GTPBP2
NBIA subtypes pathway	5	43	0.147714	79152	fatty acid 2-hydroxylase	FA2H
NBIA subtypes pathway	5	43	0.147714	83636	chromosome 19 open reading frame 12	C19orf12
NBIA subtypes pathway	5	43	0.147714	8408	unc-51 like autophagy activating kinase 1	ULK1
Adipogenesis	12	131	0.148679	1316	Kruppel like factor 6	KLF6
Adipogenesis	12	131	0.148679	1385	cAMP responsive element binding protein 1	CREB1
Adipogenesis	12	131	0.148679	1647	growth arrest and DNA damage inducible alpha	GADD45A
Adipogenesis	12	131	0.148679	2308	forkhead box O1	FOXO1
Adipogenesis	12	131	0.148679	3159	high mobility group AT-hook 1	HMGA1
Adipogenesis	12	131	0.148679	4088	SMAD family member 3	SMAD3
Adipogenesis	12	131	0.148679	4616	growth arrest and DNA damage inducible beta	GADD45B
Adipogenesis	12	131	0.148679	5054	serpin family E member 1	SERPINE1
Adipogenesis	12	131	0.148679	5106	phosphoenolpyruvate carboxykinase 2, mitochondrial	PCK2
Adipogenesis	12	131	0.148679	57761	tribbles pseudokinase 3	TRIB3
Adipogenesis	12	131	0.148679	8609	Kruppel like factor 7	KLF7
Adipogenesis	12	131	0.148679	8648	nuclear receptor coactivator 1	NCOA1
ESC Pluripotency Pathways	11	118	0.148845	10000	AKT serine/threonine kinase 3	AKT3
ESC Pluripotency Pathways	11	118	0.148845	1956	epidermal growth factor receptor	EGFR
ESC Pluripotency Pathways	11	118	0.148845	2247	fibroblast growth factor 2	FGF2
ESC Pluripotency Pathways	11	118	0.148845	2932	glycogen synthase kinase 3 beta	GSK3B
ESC Pluripotency Pathways	11	118	0.148845	3716	Janus kinase 1	JAK1
ESC Pluripotency Pathways	11	118	0.148845	3725	Jun proto-oncogene, AP-1 transcription factor subunit	JUN
ESC Pluripotency Pathways	11	118	0.148845	4086	SMAD family member 1	SMAD1
ESC Pluripotency Pathways	11	118	0.148845	5154	platelet derived growth factor subunit A	PDGFA
ESC Pluripotency Pathways	11	118	0.148845	5293	phosphatidylinositol-4,5-bisphosphate 3-kinase catalytic subunit delta	PIK3CD
ESC Pluripotency Pathways	11	118	0.148845	5597	mitogen-activated protein kinase 6	MAPK6
ESC Pluripotency Pathways	11	118	0.148845	673	B-Raf proto-oncogene, serine/threonine kinase	BRAF
Cell Cycle	11	118	0.148845	1021	cyclin dependent kinase 6	CDK6
Cell Cycle	11	118	0.148845	1022	cyclin dependent kinase 7	CDK7
Cell Cycle	11	118	0.148845	10393	anaphase promoting complex subunit 10	ANAPC10
Cell Cycle	11	118	0.148845	1647	growth arrest and DNA damage inducible alpha	GADD45A
Cell Cycle	11	118	0.148845	2932	glycogen synthase kinase 3 beta	GSK3B
Cell Cycle	11	118	0.148845	4087	SMAD family member 2	SMAD2
Cell Cycle	11	118	0.148845	4088	SMAD family member 3	SMAD3
Cell Cycle	11	118	0.148845	4616	growth arrest and DNA damage inducible beta	GADD45B
Cell Cycle	11	118	0.148845	7042	transforming growth factor beta 2	TGFB2
Cell Cycle	11	118	0.148845	7534	tyrosine 3-monooxygenase/tryptophan 5-monooxygenase activation protein zeta	YWHAZ
Cell Cycle	11	118	0.148845	902	cyclin H	CCNH
Imatinib and Chronic Myeloid Leukemia	3	21	0.155003	1647	growth arrest and DNA damage inducible alpha	GADD45A
Imatinib and Chronic Myeloid Leukemia	3	21	0.155003	2309	forkhead box O3	FOXO3
Imatinib and Chronic Myeloid Leukemia	3	21	0.155003	9846	GRB2 associated binding protein 2	GAB2
Physiological and Pathological Hypertrophy of the Heart	3	21	0.155003	3725	Jun proto-oncogene, AP-1 transcription factor subunit	JUN
Physiological and Pathological Hypertrophy of the Heart	3	21	0.155003	50804	myelin expression factor 2	MYEF2
Physiological and Pathological Hypertrophy of the Heart	3	21	0.155003	5581	protein kinase C epsilon	PRKCE
IL-6 signaling pathway	5	44	0.158305	2932	glycogen synthase kinase 3 beta	GSK3B
IL-6 signaling pathway	5	44	0.158305	3716	Janus kinase 1	JAK1
IL-6 signaling pathway	5	44	0.158305	598	BCL2 like 1	BCL2L1
IL-6 signaling pathway	5	44	0.158305	7409	vav guanine nucleotide exchange factor 1	VAV1
IL-6 signaling pathway	5	44	0.158305	8648	nuclear receptor coactivator 1	NCOA1
Envelope proteins and their potential roles in EDMD physiopathology	5	44	0.158305	3845	KRAS proto-oncogene, GTPase	KRAS
Envelope proteins and their potential roles in EDMD physiopathology	5	44	0.158305	4087	SMAD family member 2	SMAD2
Envelope proteins and their potential roles in EDMD physiopathology	5	44	0.158305	4088	SMAD family member 3	SMAD3
Envelope proteins and their potential roles in EDMD physiopathology	5	44	0.158305	6655	SOS Ras/Rho guanine nucleotide exchange factor 2	SOS2
Envelope proteins and their potential roles in EDMD physiopathology	5	44	0.158305	7042	transforming growth factor beta 2	TGFB2
BMP2-WNT4-FOXO1 Pathway in Human Primary Endometrial Stromal Cell Differentiation	2	11	0.159233	2308	forkhead box O1	FOXO1
BMP2-WNT4-FOXO1 Pathway in Human Primary Endometrial Stromal Cell Differentiation	2	11	0.159233	4086	SMAD family member 1	SMAD1
RalA downstream regulated genes	2	11	0.159233	3845	KRAS proto-oncogene, GTPase	KRAS
RalA downstream regulated genes	2	11	0.159233	5898	RAS like proto-oncogene A	RALA
Blood Clotting Cascade	2	11	0.159233	5054	serpin family E member 1	SERPINE1
Blood Clotting Cascade	2	11	0.159233	5328	plasminogen activator, urokinase	PLAU
G Protein Signaling Pathways	9	94	0.160844	10142	A-kinase anchoring protein 9	AKAP9
G Protein Signaling Pathways	9	94	0.160844	2774	G protein subunit alpha L	GNAL
G Protein Signaling Pathways	9	94	0.160844	2776	G protein subunit alpha q	GNAQ
G Protein Signaling Pathways	9	94	0.160844	3845	KRAS proto-oncogene, GTPase	KRAS
G Protein Signaling Pathways	9	94	0.160844	5533	protein phosphatase 3 catalytic subunit gamma	PPP3CC
G Protein Signaling Pathways	9	94	0.160844	5581	protein kinase C epsilon	PRKCE
G Protein Signaling Pathways	9	94	0.160844	5584	protein kinase C iota	PRKCI
G Protein Signaling Pathways	9	94	0.160844	6548	solute carrier family 9 member A1	SLC9A1
G Protein Signaling Pathways	9	94	0.160844	9590	A-kinase anchoring protein 12	AKAP12
AGE/RAGE pathway	7	69	0.16366	1956	epidermal growth factor receptor	EGFR
AGE/RAGE pathway	7	69	0.16366	2308	forkhead box O1	FOXO1
AGE/RAGE pathway	7	69	0.16366	3643	insulin receptor	INSR
AGE/RAGE pathway	7	69	0.16366	3725	Jun proto-oncogene, AP-1 transcription factor subunit	JUN
AGE/RAGE pathway	7	69	0.16366	4087	SMAD family member 2	SMAD2
AGE/RAGE pathway	7	69	0.16366	4088	SMAD family member 3	SMAD3
AGE/RAGE pathway	7	69	0.16366	4790	nuclear factor kappa B subunit 1	NFKB1
NO/cGMP/PKG mediated Neuroprotection	5	45	0.169196	10142	A-kinase anchoring protein 9	AKAP9
NO/cGMP/PKG mediated Neuroprotection	5	45	0.169196	1385	cAMP responsive element binding protein 1	CREB1
NO/cGMP/PKG mediated Neuroprotection	5	45	0.169196	1742	discs large MAGUK scaffold protein 4	DLG4
NO/cGMP/PKG mediated Neuroprotection	5	45	0.169196	331	X-linked inhibitor of apoptosis	XIAP
NO/cGMP/PKG mediated Neuroprotection	5	45	0.169196	4790	nuclear factor kappa B subunit 1	NFKB1
Brain-Derived Neurotrophic Factor (BDNF) signaling pathway	13	148	0.170719	1385	cAMP responsive element binding protein 1	CREB1
Brain-Derived Neurotrophic Factor (BDNF) signaling pathway	13	148	0.170719	1457	casein kinase 2 alpha 1	CSNK2A1
Brain-Derived Neurotrophic Factor (BDNF) signaling pathway	13	148	0.170719	1739	discs large MAGUK scaffold protein 1	DLG1
Brain-Derived Neurotrophic Factor (BDNF) signaling pathway	13	148	0.170719	1938	eukaryotic translation elongation factor 2	EEF2
Brain-Derived Neurotrophic Factor (BDNF) signaling pathway	13	148	0.170719	2309	forkhead box O3	FOXO3
Brain-Derived Neurotrophic Factor (BDNF) signaling pathway	13	148	0.170719	2932	glycogen synthase kinase 3 beta	GSK3B
Brain-Derived Neurotrophic Factor (BDNF) signaling pathway	13	148	0.170719	3725	Jun proto-oncogene, AP-1 transcription factor subunit	JUN
Brain-Derived Neurotrophic Factor (BDNF) signaling pathway	13	148	0.170719	4688	neutrophil cytosolic factor 2	NCF2
Brain-Derived Neurotrophic Factor (BDNF) signaling pathway	13	148	0.170719	4690	NCK adaptor protein 1	NCK1
Brain-Derived Neurotrophic Factor (BDNF) signaling pathway	13	148	0.170719	4790	nuclear factor kappa B subunit 1	NFKB1
Brain-Derived Neurotrophic Factor (BDNF) signaling pathway	13	148	0.170719	5290	phosphatidylinositol-4,5-bisphosphate 3-kinase catalytic subunit alpha	PIK3CA
Brain-Derived Neurotrophic Factor (BDNF) signaling pathway	13	148	0.170719	7189	TNF receptor associated factor 6	TRAF6
Brain-Derived Neurotrophic Factor (BDNF) signaling pathway	13	148	0.170719	8878	sequestosome 1	SQSTM1
Complement Activation	3	22	0.171293	1604	CD55 molecule (Cromer blood group)	CD55
Complement Activation	3	22	0.171293	715	complement C1r	C1R
Complement Activation	3	22	0.171293	716	complement C1s	C1S
Pathogenic Escherichia coli infection	6	58	0.177169	100506658	occludin	OCLN
Pathogenic Escherichia coli infection	6	58	0.177169	347733	tubulin beta 2B class IIb	TUBB2B
Pathogenic Escherichia coli infection	6	58	0.177169	4690	NCK adaptor protein 1	NCK1
Pathogenic Escherichia coli infection	6	58	0.177169	7534	tyrosine 3-monooxygenase/tryptophan 5-monooxygenase activation protein zeta	YWHAZ
Pathogenic Escherichia coli infection	6	58	0.177169	9076	claudin 1	CLDN1
Pathogenic Escherichia coli infection	6	58	0.177169	9181	Rho/Rac guanine nucleotide exchange factor 2	ARHGEF2
Type 2 papillary renal cell carcinoma	4	34	0.180063	29072	SET domain containing 2	SETD2
Type 2 papillary renal cell carcinoma	4	34	0.180063	6513	solute carrier family 2 member 1	SLC2A1
Type 2 papillary renal cell carcinoma	4	34	0.180063	7042	transforming growth factor beta 2	TGFB2
Type 2 papillary renal cell carcinoma	4	34	0.180063	7422	vascular endothelial growth factor A	VEGFA
miRNA regulation of p53 pathway in prostate cancer	4	34	0.180063	5054	serpin family E member 1	SERPINE1
miRNA regulation of p53 pathway in prostate cancer	4	34	0.180063	5366	phorbol-12-myristate-13-acetate-induced protein 1	PMAIP1
miRNA regulation of p53 pathway in prostate cancer	4	34	0.180063	6477	siah E3 ubiquitin protein ligase 1	SIAH1
miRNA regulation of p53 pathway in prostate cancer	4	34	0.180063	8795	TNF receptor superfamily member 10b	TNFRSF10B
Mechanoregulation and pathology of YAP/TAZ via Hippo and non-Hippo mechanisms	5	46	0.18037	11183	mitogen-activated protein kinase kinase kinase kinase 5	MAP4K5
Mechanoregulation and pathology of YAP/TAZ via Hippo and non-Hippo mechanisms	5	46	0.18037	5062	p21 (RAC1) activated kinase 2	PAK2
Mechanoregulation and pathology of YAP/TAZ via Hippo and non-Hippo mechanisms	5	46	0.18037	60485	salvador family WW domain containing protein 1	SAV1
Mechanoregulation and pathology of YAP/TAZ via Hippo and non-Hippo mechanisms	5	46	0.18037	8491	mitogen-activated protein kinase kinase kinase kinase 3	MAP4K3
Mechanoregulation and pathology of YAP/TAZ via Hippo and non-Hippo mechanisms	5	46	0.18037	9113	large tumor suppressor kinase 1	LATS1
Homologous recombination	2	12	0.183205	10111	RAD50 double strand break repair protein	RAD50
Homologous recombination	2	12	0.183205	5893	RAD52 homolog, DNA repair protein	RAD52
ERK Pathway in Huntington's Disease	2	12	0.183205	1385	cAMP responsive element binding protein 1	CREB1
ERK Pathway in Huntington's Disease	2	12	0.183205	1956	epidermal growth factor receptor	EGFR
Alanine and aspartate metabolism	2	12	0.183205	1615	aspartyl-tRNA synthetase	DARS
Alanine and aspartate metabolism	2	12	0.183205	445	argininosuccinate synthase 1	ASS1
Thyroxine (Thyroid Hormone) Production	1	3	0.183895	6528	solute carrier family 5 member 5	SLC5A5
Kit receptor signaling pathway	6	59	0.187157	2309	forkhead box O3	FOXO3
Kit receptor signaling pathway	6	59	0.187157	2887	growth factor receptor bound protein 10	GRB10
Kit receptor signaling pathway	6	59	0.187157	6591	snail family transcriptional repressor 2	SNAI2
Kit receptor signaling pathway	6	59	0.187157	7409	vav guanine nucleotide exchange factor 1	VAV1
Kit receptor signaling pathway	6	59	0.187157	9306	suppressor of cytokine signaling 6	SOCS6
Kit receptor signaling pathway	6	59	0.187157	9846	GRB2 associated binding protein 2	GAB2
Nucleotide Metabolism	3	23	0.188042	10797	methylenetetrahydrofolate dehydrogenase (NADP+ dependent) 2, methenyltetrahydrofolate cyclohydrolase	MTHFD2
Nucleotide Metabolism	3	23	0.188042	3612	inositol monophosphatase 1	IMPA1
Nucleotide Metabolism	3	23	0.188042	6303	spermidine/spermine N1-acetyltransferase 1	SAT1
NAD+ biosynthetic pathways	3	23	0.188042	143	poly(ADP-ribose) polymerase family member 4	PARP4
NAD+ biosynthetic pathways	3	23	0.188042	23408	sirtuin 5	SIRT5
NAD+ biosynthetic pathways	3	23	0.188042	8658	tankyrase	TNKS
PI3K/AKT/mTOR - VitD3 Signalling	3	23	0.188042	1591	cytochrome P450 family 24 subfamily A member 1	CYP24A1
PI3K/AKT/mTOR - VitD3 Signalling	3	23	0.188042	6857	synaptotagmin 1	SYT1
PI3K/AKT/mTOR - VitD3 Signalling	3	23	0.188042	7421	vitamin D receptor	VDR
Primary Focal Segmental Glomerulosclerosis FSGS	7	72	0.190304	182	jagged 1	JAG1
Primary Focal Segmental Glomerulosclerosis FSGS	7	72	0.190304	23607	CD2 associated protein	CD2AP
Primary Focal Segmental Glomerulosclerosis FSGS	7	72	0.190304	3685	integrin subunit alpha V	ITGAV
Primary Focal Segmental Glomerulosclerosis FSGS	7	72	0.190304	4690	NCK adaptor protein 1	NCK1
Primary Focal Segmental Glomerulosclerosis FSGS	7	72	0.190304	5329	plasminogen activator, urokinase receptor	PLAUR
Primary Focal Segmental Glomerulosclerosis FSGS	7	72	0.190304	5747	protein tyrosine kinase 2	PTK2
Primary Focal Segmental Glomerulosclerosis FSGS	7	72	0.190304	9076	claudin 1	CLDN1
Wnt Signaling Pathway and Pluripotency	9	99	0.198755	1488	C-terminal binding protein 2	CTBP2
Wnt Signaling Pathway and Pluripotency	9	99	0.198755	2932	glycogen synthase kinase 3 beta	GSK3B
Wnt Signaling Pathway and Pluripotency	9	99	0.198755	3725	Jun proto-oncogene, AP-1 transcription factor subunit	JUN
Wnt Signaling Pathway and Pluripotency	9	99	0.198755	5328	plasminogen activator, urokinase	PLAU
Wnt Signaling Pathway and Pluripotency	9	99	0.198755	5520	protein phosphatase 2 regulatory subunit Balpha	PPP2R2A
Wnt Signaling Pathway and Pluripotency	9	99	0.198755	5581	protein kinase C epsilon	PRKCE
Wnt Signaling Pathway and Pluripotency	9	99	0.198755	5584	protein kinase C iota	PRKCI
Wnt Signaling Pathway and Pluripotency	9	99	0.198755	6934	transcription factor 7 like 2	TCF7L2
Wnt Signaling Pathway and Pluripotency	9	99	0.198755	8061	FOS like 1, AP-1 transcription factor subunit	FOSL1
EBV LMP1 signaling	3	24	0.20519	6352	C-C motif chemokine ligand 5	CCL5
EBV LMP1 signaling	3	24	0.20519	6857	synaptotagmin 1	SYT1
EBV LMP1 signaling	3	24	0.20519	7189	TNF receptor associated factor 6	TRAF6
Target Of Rapamycin (TOR) Signaling	4	36	0.207351	54541	DNA damage inducible transcript 4	DDIT4
Target Of Rapamycin (TOR) Signaling	4	36	0.207351	64121	Ras related GTP binding C	RRAGC
Target Of Rapamycin (TOR) Signaling	4	36	0.207351	8408	unc-51 like autophagy activating kinase 1	ULK1
Target Of Rapamycin (TOR) Signaling	4	36	0.207351	9706	unc-51 like autophagy activating kinase 2	ULK2
Estrogen Receptor Pathway	2	13	0.207648	1545	cytochrome P450 family 1 subfamily B member 1	CYP1B1
Estrogen Receptor Pathway	2	13	0.207648	3725	Jun proto-oncogene, AP-1 transcription factor subunit	JUN
Development of pulmonary dendritic cells and macrophage subsets	2	13	0.207648	2323	fms related tyrosine kinase 3 ligand	FLT3LG
Development of pulmonary dendritic cells and macrophage subsets	2	13	0.207648	860	runt related transcription factor 2	RUNX2
Canonical and Non-Canonical TGF-B signaling	2	13	0.207648	4087	SMAD family member 2	SMAD2
Canonical and Non-Canonical TGF-B signaling	2	13	0.207648	4088	SMAD family member 3	SMAD3
Amplification and Expansion of Oncogenic Pathways as Metastatic Traits	2	13	0.207648	6934	transcription factor 7 like 2	TCF7L2
Amplification and Expansion of Oncogenic Pathways as Metastatic Traits	2	13	0.207648	7422	vascular endothelial growth factor A	VEGFA
Chemokine signaling pathway	14	168	0.209934	10000	AKT serine/threonine kinase 3	AKT3
Chemokine signaling pathway	14	168	0.209934	2309	forkhead box O3	FOXO3
Chemokine signaling pathway	14	168	0.209934	2932	glycogen synthase kinase 3 beta	GSK3B
Chemokine signaling pathway	14	168	0.209934	3845	KRAS proto-oncogene, GTPase	KRAS
Chemokine signaling pathway	14	168	0.209934	4790	nuclear factor kappa B subunit 1	NFKB1
Chemokine signaling pathway	14	168	0.209934	5290	phosphatidylinositol-4,5-bisphosphate 3-kinase catalytic subunit alpha	PIK3CA
Chemokine signaling pathway	14	168	0.209934	5293	phosphatidylinositol-4,5-bisphosphate 3-kinase catalytic subunit delta	PIK3CD
Chemokine signaling pathway	14	168	0.209934	5747	protein tyrosine kinase 2	PTK2
Chemokine signaling pathway	14	168	0.209934	6347	C-C motif chemokine ligand 2	CCL2
Chemokine signaling pathway	14	168	0.209934	6352	C-C motif chemokine ligand 5	CCL5
Chemokine signaling pathway	14	168	0.209934	6361	C-C motif chemokine ligand 17	CCL17
Chemokine signaling pathway	14	168	0.209934	6655	SOS Ras/Rho guanine nucleotide exchange factor 2	SOS2
Chemokine signaling pathway	14	168	0.209934	673	B-Raf proto-oncogene, serine/threonine kinase	BRAF
Chemokine signaling pathway	14	168	0.209934	7409	vav guanine nucleotide exchange factor 1	VAV1
Neural Crest Differentiation	9	101	0.214892	1488	C-terminal binding protein 2	CTBP2
Neural Crest Differentiation	9	101	0.214892	2113	ETS proto-oncogene 1, transcription factor	ETS1
Neural Crest Differentiation	9	101	0.214892	2247	fibroblast growth factor 2	FGF2
Neural Crest Differentiation	9	101	0.214892	283659	protogenin	PRTG
Neural Crest Differentiation	9	101	0.214892	2932	glycogen synthase kinase 3 beta	GSK3B
Neural Crest Differentiation	9	101	0.214892	4086	SMAD family member 1	SMAD1
Neural Crest Differentiation	9	101	0.214892	4790	nuclear factor kappa B subunit 1	NFKB1
Neural Crest Differentiation	9	101	0.214892	4853	notch 2	NOTCH2
Neural Crest Differentiation	9	101	0.214892	6591	snail family transcriptional repressor 2	SNAI2
ATM Signaling Pathway	4	37	0.221419	10111	RAD50 double strand break repair protein	RAD50
ATM Signaling Pathway	4	37	0.221419	1385	cAMP responsive element binding protein 1	CREB1
ATM Signaling Pathway	4	37	0.221419	1647	growth arrest and DNA damage inducible alpha	GADD45A
ATM Signaling Pathway	4	37	0.221419	3725	Jun proto-oncogene, AP-1 transcription factor subunit	JUN
IL-7 Signaling Pathway	3	25	0.222676	2932	glycogen synthase kinase 3 beta	GSK3B
IL-7 Signaling Pathway	3	25	0.222676	3716	Janus kinase 1	JAK1
IL-7 Signaling Pathway	3	25	0.222676	598	BCL2 like 1	BCL2L1
H19 action Rb-E2F1 signaling and CDK-Beta-catenin activity	2	14	0.232399	182	jagged 1	JAG1
H19 action Rb-E2F1 signaling and CDK-Beta-catenin activity	2	14	0.232399	5366	phorbol-12-myristate-13-acetate-induced protein 1	PMAIP1
Ganglio Sphingolipid Metabolism	2	14	0.232399	2523	fucosyltransferase 1 (H blood group)	FUT1
Ganglio Sphingolipid Metabolism	2	14	0.232399	6482	ST3 beta-galactoside alpha-2,3-sialyltransferase 1	ST3GAL1
Regulation of Wnt/B-catenin Signaling by Small Molecule Compounds	2	14	0.232399	2932	glycogen synthase kinase 3 beta	GSK3B
Regulation of Wnt/B-catenin Signaling by Small Molecule Compounds	2	14	0.232399	8658	tankyrase	TNKS
Mammary gland development pathway - Puberty (Stage 2 of 4)	2	14	0.232399	3725	Jun proto-oncogene, AP-1 transcription factor subunit	JUN
Mammary gland development pathway - Puberty (Stage 2 of 4)	2	14	0.232399	8061	FOS like 1, AP-1 transcription factor subunit	FOSL1
Myometrial Relaxation and Contraction Pathways	13	158	0.234446	1385	cAMP responsive element binding protein 1	CREB1
Myometrial Relaxation and Contraction Pathways	13	158	0.234446	2776	G protein subunit alpha q	GNAQ
Myometrial Relaxation and Contraction Pathways	13	158	0.234446	3725	Jun proto-oncogene, AP-1 transcription factor subunit	JUN
Myometrial Relaxation and Contraction Pathways	13	158	0.234446	466	activating transcription factor 1	ATF1
Myometrial Relaxation and Contraction Pathways	13	158	0.234446	467	activating transcription factor 3	ATF3
Myometrial Relaxation and Contraction Pathways	13	158	0.234446	468	activating transcription factor 4	ATF4
Myometrial Relaxation and Contraction Pathways	13	158	0.234446	4790	nuclear factor kappa B subunit 1	NFKB1
Myometrial Relaxation and Contraction Pathways	13	158	0.234446	489	ATPase sarcoplasmic/endoplasmic reticulum Ca2+ transporting 3	ATP2A3
Myometrial Relaxation and Contraction Pathways	13	158	0.234446	5021	oxytocin receptor	OXTR
Myometrial Relaxation and Contraction Pathways	13	158	0.234446	5336	phospholipase C gamma 2	PLCG2
Myometrial Relaxation and Contraction Pathways	13	158	0.234446	5581	protein kinase C epsilon	PRKCE
Myometrial Relaxation and Contraction Pathways	13	158	0.234446	6001	regulator of G protein signaling 10	RGS10
Myometrial Relaxation and Contraction Pathways	13	158	0.234446	7534	tyrosine 3-monooxygenase/tryptophan 5-monooxygenase activation protein zeta	YWHAZ
Sudden Infant Death Syndrome (SIDS) Susceptibility Pathways	13	158	0.234446	1385	cAMP responsive element binding protein 1	CREB1
Sudden Infant Death Syndrome (SIDS) Susceptibility Pathways	13	158	0.234446	1889	endothelin converting enzyme 1	ECE1
Sudden Infant Death Syndrome (SIDS) Susceptibility Pathways	13	158	0.234446	3552	interleukin 1 alpha	IL1A
Sudden Infant Death Syndrome (SIDS) Susceptibility Pathways	13	158	0.234446	3725	Jun proto-oncogene, AP-1 transcription factor subunit	JUN
Sudden Infant Death Syndrome (SIDS) Susceptibility Pathways	13	158	0.234446	4133	microtubule associated protein 2	MAP2
Sudden Infant Death Syndrome (SIDS) Susceptibility Pathways	13	158	0.234446	4790	nuclear factor kappa B subunit 1	NFKB1
Sudden Infant Death Syndrome (SIDS) Susceptibility Pathways	13	158	0.234446	4824	NK3 homeobox 1	NKX3-1
Sudden Infant Death Syndrome (SIDS) Susceptibility Pathways	13	158	0.234446	5978	RE1 silencing transcription factor	REST
Sudden Infant Death Syndrome (SIDS) Susceptibility Pathways	13	158	0.234446	6711	spectrin beta, non-erythrocytic 1	SPTBN1
Sudden Infant Death Syndrome (SIDS) Susceptibility Pathways	13	158	0.234446	6844	vesicle associated membrane protein 2	VAMP2
Sudden Infant Death Syndrome (SIDS) Susceptibility Pathways	13	158	0.234446	7422	vascular endothelial growth factor A	VEGFA
Sudden Infant Death Syndrome (SIDS) Susceptibility Pathways	13	158	0.234446	7534	tyrosine 3-monooxygenase/tryptophan 5-monooxygenase activation protein zeta	YWHAZ
Sudden Infant Death Syndrome (SIDS) Susceptibility Pathways	13	158	0.234446	8553	basic helix-loop-helix family member e40	BHLHE40
miRNAs involved in DNA damage response	4	38	0.235729	1021	cyclin dependent kinase 6	CDK6
miRNAs involved in DNA damage response	4	38	0.235729	1385	cAMP responsive element binding protein 1	CREB1
miRNAs involved in DNA damage response	4	38	0.235729	406991	microRNA 21	MIR21
miRNAs involved in DNA damage response	4	38	0.235729	5893	RAD52 homolog, DNA repair protein	RAD52
G13 Signaling Pathway	4	38	0.235729	1073	cofilin 2	CFL2
G13 Signaling Pathway	4	38	0.235729	5290	phosphatidylinositol-4,5-bisphosphate 3-kinase catalytic subunit alpha	PIK3CA
G13 Signaling Pathway	4	38	0.235729	5293	phosphatidylinositol-4,5-bisphosphate 3-kinase catalytic subunit delta	PIK3CD
G13 Signaling Pathway	4	38	0.235729	57630	SH3 domain containing ring finger 1	SH3RF1
Serotonin Receptor 2 and STAT3 Signaling	1	4	0.237362	2776	G protein subunit alpha q	GNAQ
Oxytocin signaling	1	4	0.237362	5021	oxytocin receptor	OXTR
Folate Metabolism	6	64	0.240065	10797	methylenetetrahydrofolate dehydrogenase (NADP+ dependent) 2, methenyltetrahydrofolate cyclohydrolase	MTHFD2
Folate Metabolism	6	64	0.240065	3643	insulin receptor	INSR
Folate Metabolism	6	64	0.240065	4790	nuclear factor kappa B subunit 1	NFKB1
Folate Metabolism	6	64	0.240065	5054	serpin family E member 1	SERPINE1
Folate Metabolism	6	64	0.240065	55312	riboflavin kinase	RFK
Folate Metabolism	6	64	0.240065	6347	C-C motif chemokine ligand 2	CCL2
Vitamin B12 Metabolism	5	52	0.252391	3643	insulin receptor	INSR
Vitamin B12 Metabolism	5	52	0.252391	4790	nuclear factor kappa B subunit 1	NFKB1
Vitamin B12 Metabolism	5	52	0.252391	5054	serpin family E member 1	SERPINE1
Vitamin B12 Metabolism	5	52	0.252391	6347	C-C motif chemokine ligand 2	CCL2
Vitamin B12 Metabolism	5	52	0.252391	6352	C-C motif chemokine ligand 5	CCL5
Cancer immunotherapy by CTLA4 blockade	2	15	0.257313	5290	phosphatidylinositol-4,5-bisphosphate 3-kinase catalytic subunit alpha	PIK3CA
Cancer immunotherapy by CTLA4 blockade	2	15	0.257313	5293	phosphatidylinositol-4,5-bisphosphate 3-kinase catalytic subunit delta	PIK3CD
Cysteine and methionine catabolism	2	15	0.257313	6513	solute carrier family 2 member 1	SLC2A1
Cysteine and methionine catabolism	2	15	0.257313	7357	UDP-glucose ceramide glucosyltransferase	UGCG
Canonical and Non-canonical Notch signaling	3	27	0.258431	182	jagged 1	JAG1
Canonical and Non-canonical Notch signaling	3	27	0.258431	4853	notch 2	NOTCH2
Canonical and Non-canonical Notch signaling	3	27	0.258431	84441	mastermind like transcriptional coactivator 2	MAML2
TLR4 Signaling and Tolerance	3	27	0.258431	23118	TGF-beta activated kinase 1/MAP3K7 binding protein 2	TAB2
TLR4 Signaling and Tolerance	3	27	0.258431	4673	nucleosome assembly protein 1 like 1	NAP1L1
TLR4 Signaling and Tolerance	3	27	0.258431	7189	TNF receptor associated factor 6	TRAF6
Pathways Affected in Adenoid Cystic Carcinoma	6	66	0.262387	221037	jumonji domain containing 1C	JMJD1C
Pathways Affected in Adenoid Cystic Carcinoma	6	66	0.262387	2309	forkhead box O3	FOXO3
Pathways Affected in Adenoid Cystic Carcinoma	6	66	0.262387	23135	lysine demethylase 6B	KDM6B
Pathways Affected in Adenoid Cystic Carcinoma	6	66	0.262387	29072	SET domain containing 2	SETD2
Pathways Affected in Adenoid Cystic Carcinoma	6	66	0.262387	5290	phosphatidylinositol-4,5-bisphosphate 3-kinase catalytic subunit alpha	PIK3CA
Pathways Affected in Adenoid Cystic Carcinoma	6	66	0.262387	54756	interleukin 17 receptor D	IL17RD
DNA IR-Double Strand Breaks (DSBs) and cellular response via ATM	5	53	0.265055	10111	RAD50 double strand break repair protein	RAD50
DNA IR-Double Strand Breaks (DSBs) and cellular response via ATM	5	53	0.265055	11186	Ras association domain family member 1	RASSF1
DNA IR-Double Strand Breaks (DSBs) and cellular response via ATM	5	53	0.265055	5893	RAD52 homolog, DNA repair protein	RAD52
DNA IR-Double Strand Breaks (DSBs) and cellular response via ATM	5	53	0.265055	7189	TNF receptor associated factor 6	TRAF6
DNA IR-Double Strand Breaks (DSBs) and cellular response via ATM	5	53	0.265055	9113	large tumor suppressor kinase 1	LATS1
Synaptic Vesicle Pathway	5	53	0.265055	23025	unc-13 homolog A	UNC13A
Synaptic Vesicle Pathway	5	53	0.265055	6844	vesicle associated membrane protein 2	VAMP2
Synaptic Vesicle Pathway	5	53	0.265055	6857	synaptotagmin 1	SYT1
Synaptic Vesicle Pathway	5	53	0.265055	81539	solute carrier family 38 member 1	SLC38A1
Synaptic Vesicle Pathway	5	53	0.265055	8218	clathrin heavy chain like 1	CLTCL1
Endothelin Pathways	3	28	0.276592	1889	endothelin converting enzyme 1	ECE1
Endothelin Pathways	3	28	0.276592	22882	zinc fingers and homeoboxes 2	ZHX2
Endothelin Pathways	3	28	0.276592	2776	G protein subunit alpha q	GNAQ
ncRNAs involved in Wnt signaling in hepatocellular carcinoma	8	95	0.282195	1457	casein kinase 2 alpha 1	CSNK2A1
ncRNAs involved in Wnt signaling in hepatocellular carcinoma	8	95	0.282195	1459	casein kinase 2 alpha 2	CSNK2A2
ncRNAs involved in Wnt signaling in hepatocellular carcinoma	8	95	0.282195	1488	C-terminal binding protein 2	CTBP2
ncRNAs involved in Wnt signaling in hepatocellular carcinoma	8	95	0.282195	2932	glycogen synthase kinase 3 beta	GSK3B
ncRNAs involved in Wnt signaling in hepatocellular carcinoma	8	95	0.282195	3725	Jun proto-oncogene, AP-1 transcription factor subunit	JUN
ncRNAs involved in Wnt signaling in hepatocellular carcinoma	8	95	0.282195	5328	plasminogen activator, urokinase	PLAU
ncRNAs involved in Wnt signaling in hepatocellular carcinoma	8	95	0.282195	6934	transcription factor 7 like 2	TCF7L2
ncRNAs involved in Wnt signaling in hepatocellular carcinoma	8	95	0.282195	8061	FOS like 1, AP-1 transcription factor subunit	FOSL1
Interactome of polycomb repressive complex 2 (PRC2)	2	16	0.282262	2145	enhancer of zeste 1 polycomb repressive complex 2 subunit	EZH1
Interactome of polycomb repressive complex 2 (PRC2)	2	16	0.282262	23515	MORC family CW-type zinc finger 3	MORC3
miRNAs involvement in the immune response in sepsis	6	68	0.285221	23118	TGF-beta activated kinase 1/MAP3K7 binding protein 2	TAB2
miRNAs involvement in the immune response in sepsis	6	68	0.285221	3552	interleukin 1 alpha	IL1A
miRNAs involvement in the immune response in sepsis	6	68	0.285221	3663	interferon regulatory factor 5	IRF5
miRNAs involvement in the immune response in sepsis	6	68	0.285221	406991	microRNA 21	MIR21
miRNAs involvement in the immune response in sepsis	6	68	0.285221	4790	nuclear factor kappa B subunit 1	NFKB1
miRNAs involvement in the immune response in sepsis	6	68	0.285221	7189	TNF receptor associated factor 6	TRAF6
Sulindac Metabolic Pathway	1	5	0.287333	1545	cytochrome P450 family 1 subfamily B member 1	CYP1B1
Thiamine metabolic pathways	1	5	0.287333	27010	thiamin pyrophosphokinase 1	TPK1
Glycosylation and related congenital defects	1	5	0.287333	79868	ALG13, UDP-N-acetylglucosaminyltransferase subunit	ALG13
IL-2 Signaling Pathway	4	42	0.294806	2309	forkhead box O3	FOXO3
IL-2 Signaling Pathway	4	42	0.294806	3716	Janus kinase 1	JAK1
IL-2 Signaling Pathway	4	42	0.294806	3725	Jun proto-oncogene, AP-1 transcription factor subunit	JUN
IL-2 Signaling Pathway	4	42	0.294806	9846	GRB2 associated binding protein 2	GAB2
Fas Ligand (FasL) pathway and Stress induction of Heat Shock Proteins (HSP) regulation	4	42	0.294806	3552	interleukin 1 alpha	IL1A
Fas Ligand (FasL) pathway and Stress induction of Heat Shock Proteins (HSP) regulation	4	42	0.294806	3725	Jun proto-oncogene, AP-1 transcription factor subunit	JUN
Fas Ligand (FasL) pathway and Stress induction of Heat Shock Proteins (HSP) regulation	4	42	0.294806	5062	p21 (RAC1) activated kinase 2	PAK2
Fas Ligand (FasL) pathway and Stress induction of Heat Shock Proteins (HSP) regulation	4	42	0.294806	8837	CASP8 and FADD like apoptosis regulator	CFLAR
Hair Follicle Development: Cytodifferentiation (Part 3 of 3)	7	83	0.300067	10468	follistatin	FST
Hair Follicle Development: Cytodifferentiation (Part 3 of 3)	7	83	0.300067	1956	epidermal growth factor receptor	EGFR
Hair Follicle Development: Cytodifferentiation (Part 3 of 3)	7	83	0.300067	22822	pleckstrin homology like domain family A member 1	PHLDA1
Hair Follicle Development: Cytodifferentiation (Part 3 of 3)	7	83	0.300067	3725	Jun proto-oncogene, AP-1 transcription factor subunit	JUN
Hair Follicle Development: Cytodifferentiation (Part 3 of 3)	7	83	0.300067	4086	SMAD family member 1	SMAD1
Hair Follicle Development: Cytodifferentiation (Part 3 of 3)	7	83	0.300067	4790	nuclear factor kappa B subunit 1	NFKB1
Hair Follicle Development: Cytodifferentiation (Part 3 of 3)	7	83	0.300067	4853	notch 2	NOTCH2
Estrogen signaling pathway	2	17	0.307136	1385	cAMP responsive element binding protein 1	CREB1
Estrogen signaling pathway	2	17	0.307136	3725	Jun proto-oncogene, AP-1 transcription factor subunit	JUN
Vitamin B12 Disorders	2	17	0.307136	27249	methylmalonic aciduria and homocystinuria, cblD type	MMADHC
Vitamin B12 Disorders	2	17	0.307136	868	Cbl proto-oncogene B	CBLB
Differentiation of white and brown adipocyte	2	17	0.307136	4086	SMAD family member 1	SMAD1
Differentiation of white and brown adipocyte	2	17	0.307136	9325	thyroid hormone receptor interactor 4	TRIP4
Biomarkers for pyrimidine metabolism disorders	2	17	0.307136	7084	thymidine kinase 2, mitochondrial	TK2
Biomarkers for pyrimidine metabolism disorders	2	17	0.307136	7378	uridine phosphorylase 1	UPP1
AMP-activated Protein Kinase (AMPK) Signaling	4	43	0.309893	1938	eukaryotic translation elongation factor 2	EEF2
AMP-activated Protein Kinase (AMPK) Signaling	4	43	0.309893	3643	insulin receptor	INSR
AMP-activated Protein Kinase (AMPK) Signaling	4	43	0.309893	3953	leptin receptor	LEPR
AMP-activated Protein Kinase (AMPK) Signaling	4	43	0.309893	9181	Rho/Rac guanine nucleotide exchange factor 2	ARHGEF2
Development and heterogeneity of the ILC family	3	30	0.313223	3600	interleukin 15	IL15
Development and heterogeneity of the ILC family	3	30	0.313223	3606	interleukin 18	IL18
Development and heterogeneity of the ILC family	3	30	0.313223	51561	interleukin 23 subunit alpha	IL23A
MicroRNAs in cardiomyocyte hypertrophy	6	71	0.320211	2247	fibroblast growth factor 2	FGF2
MicroRNAs in cardiomyocyte hypertrophy	6	71	0.320211	406991	microRNA 21	MIR21
MicroRNAs in cardiomyocyte hypertrophy	6	71	0.320211	4790	nuclear factor kappa B subunit 1	NFKB1
MicroRNAs in cardiomyocyte hypertrophy	6	71	0.320211	50804	myelin expression factor 2	MYEF2
MicroRNAs in cardiomyocyte hypertrophy	6	71	0.320211	5290	phosphatidylinositol-4,5-bisphosphate 3-kinase catalytic subunit alpha	PIK3CA
MicroRNAs in cardiomyocyte hypertrophy	6	71	0.320211	5293	phosphatidylinositol-4,5-bisphosphate 3-kinase catalytic subunit delta	PIK3CD
TP53 Network	2	18	0.331838	1647	growth arrest and DNA damage inducible alpha	GADD45A
TP53 Network	2	18	0.331838	5366	phorbol-12-myristate-13-acetate-induced protein 1	PMAIP1
Type II diabetes mellitus	2	18	0.331838	2710	glycerol kinase	GK
Type II diabetes mellitus	2	18	0.331838	3643	insulin receptor	INSR
Osteoblast Signaling	1	6	0.334037	3685	integrin subunit alpha V	ITGAV
Robo4 and VEGF Signaling Pathways Crosstalk	1	6	0.334037	7422	vascular endothelial growth factor A	VEGFA
Metabolic reprogramming in colon cancer	4	45	0.340257	29968	phosphoserine aminotransferase 1	PSAT1
Metabolic reprogramming in colon cancer	4	45	0.340257	3612	inositol monophosphatase 1	IMPA1
Metabolic reprogramming in colon cancer	4	45	0.340257	6510	solute carrier family 1 member 5	SLC1A5
Metabolic reprogramming in colon cancer	4	45	0.340257	6513	solute carrier family 2 member 1	SLC2A1
Integrin-mediated Cell Adhesion	8	101	0.341414	10000	AKT serine/threonine kinase 3	AKT3
Integrin-mediated Cell Adhesion	8	101	0.341414	3673	integrin subunit alpha 2	ITGA2
Integrin-mediated Cell Adhesion	8	101	0.341414	3678	integrin subunit alpha 5	ITGA5
Integrin-mediated Cell Adhesion	8	101	0.341414	3685	integrin subunit alpha V	ITGAV
Integrin-mediated Cell Adhesion	8	101	0.341414	5062	p21 (RAC1) activated kinase 2	PAK2
Integrin-mediated Cell Adhesion	8	101	0.341414	5597	mitogen-activated protein kinase 6	MAPK6
Integrin-mediated Cell Adhesion	8	101	0.341414	5747	protein tyrosine kinase 2	PTK2
Integrin-mediated Cell Adhesion	8	101	0.341414	673	B-Raf proto-oncogene, serine/threonine kinase	BRAF
Ectoderm Differentiation	11	144	0.342647	2627	GATA binding protein 6	GATA6
Ectoderm Differentiation	11	144	0.342647	51762	RAB8B, member RAS oncogene family	RAB8B
Ectoderm Differentiation	11	144	0.342647	54521	WD repeat domain 44	WDR44
Ectoderm Differentiation	11	144	0.342647	57154	SMAD specific E3 ubiquitin protein ligase 1	SMURF1
Ectoderm Differentiation	11	144	0.342647	57621	zinc finger and BTB domain containing 2	ZBTB2
Ectoderm Differentiation	11	144	0.342647	6016	Ras like without CAAX 1	RIT1
Ectoderm Differentiation	11	144	0.342647	6347	C-C motif chemokine ligand 2	CCL2
Ectoderm Differentiation	11	144	0.342647	8473	O-linked N-acetylglucosamine (GlcNAc) transferase	OGT
Ectoderm Differentiation	11	144	0.342647	8675	syntaxin 16	STX16
Ectoderm Differentiation	11	144	0.342647	8835	suppressor of cytokine signaling 2	SOCS2
Ectoderm Differentiation	11	144	0.342647	9924	PAN2 poly(A) specific ribonuclease subunit	PAN2
Trans-sulfuration and one carbon metabolism	3	32	0.349963	10797	methylenetetrahydrofolate dehydrogenase (NADP+ dependent) 2, methenyltetrahydrofolate cyclohydrolase	MTHFD2
Trans-sulfuration and one carbon metabolism	3	32	0.349963	25902	methylenetetrahydrofolate dehydrogenase (NADP+ dependent) 1-like	MTHFD1L
Trans-sulfuration and one carbon metabolism	3	32	0.349963	29968	phosphoserine aminotransferase 1	PSAT1
Notch Signaling	4	46	0.355484	1488	C-terminal binding protein 2	CTBP2
Notch Signaling	4	46	0.355484	182	jagged 1	JAG1
Notch Signaling	4	46	0.355484	4853	notch 2	NOTCH2
Notch Signaling	4	46	0.355484	83464	aph-1 homolog B, gamma-secretase subunit	APH1B
Mammary gland development pathway - Embryonic development (Stage 1 of 4)	2	19	0.356283	3552	interleukin 1 alpha	IL1A
Mammary gland development pathway - Embryonic development (Stage 1 of 4)	2	19	0.356283	9839	zinc finger E-box binding homeobox 2	ZEB2
Heart Development	4	47	0.37071	2627	GATA binding protein 6	GATA6
Heart Development	4	47	0.37071	4086	SMAD family member 1	SMAD1
Heart Development	4	47	0.37071	7422	vascular endothelial growth factor A	VEGFA
Heart Development	4	47	0.37071	8553	basic helix-loop-helix family member e40	BHLHE40
DDX1 as a regulatory component of the Drosha microprocessor	1	7	0.377686	10111	RAD50 double strand break repair protein	RAD50
Non-homologous end joining	1	7	0.377686	10111	RAD50 double strand break repair protein	RAD50
Classical pathway of steroidogenesis, including diseases	1	7	0.377686	9563	hexose-6-phosphate dehydrogenase/glucose 1-dehydrogenase	H6PD
Mitochondrial Gene Expression	2	20	0.380399	1385	cAMP responsive element binding protein 1	CREB1
Mitochondrial Gene Expression	2	20	0.380399	50804	myelin expression factor 2	MYEF2
Transcription co-factors SKI and SKIL protein partners	2	20	0.380399	60485	salvador family WW domain containing protein 1	SAV1
Transcription co-factors SKI and SKIL protein partners	2	20	0.380399	9113	large tumor suppressor kinase 1	LATS1
Pyrimidine metabolism and related diseases	2	20	0.380399	7084	thymidine kinase 2, mitochondrial	TK2
Pyrimidine metabolism and related diseases	2	20	0.380399	7378	uridine phosphorylase 1	UPP1
Joubert Syndrome	6	78	0.403572	10111	RAD50 double strand break repair protein	RAD50
Joubert Syndrome	6	78	0.403572	153241	centrosomal protein 120	CEP120
Joubert Syndrome	6	78	0.403572	468	activating transcription factor 4	ATF4
Joubert Syndrome	6	78	0.403572	51259	transmembrane protein 216	TMEM216
Joubert Syndrome	6	78	0.403572	8481	OFD1, centriole and centriolar satellite protein	OFD1
Joubert Syndrome	6	78	0.403572	9731	centrosomal protein 104	CEP104
Nuclear Receptors in Lipid Metabolism and Toxicity	3	35	0.404569	1591	cytochrome P450 family 24 subfamily A member 1	CYP24A1
Nuclear Receptors in Lipid Metabolism and Toxicity	3	35	0.404569	7421	vitamin D receptor	VDR
Nuclear Receptors in Lipid Metabolism and Toxicity	3	35	0.404569	9619	ATP binding cassette subfamily G member 1	ABCG1
Amyotrophic lateral sclerosis (ALS)	3	35	0.404569	5533	protein phosphatase 3 catalytic subunit gamma	PPP3CC
Amyotrophic lateral sclerosis (ALS)	3	35	0.404569	5868	RAB5A, member RAS oncogene family	RAB5A
Amyotrophic lateral sclerosis (ALS)	3	35	0.404569	598	BCL2 like 1	BCL2L1
G1 to S cell cycle control	5	64	0.409752	1021	cyclin dependent kinase 6	CDK6
G1 to S cell cycle control	5	64	0.409752	1022	cyclin dependent kinase 7	CDK7
G1 to S cell cycle control	5	64	0.409752	1385	cAMP responsive element binding protein 1	CREB1
G1 to S cell cycle control	5	64	0.409752	1647	growth arrest and DNA damage inducible alpha	GADD45A
G1 to S cell cycle control	5	64	0.409752	902	cyclin H	CCNH
Translation Factors	4	50	0.416153	1938	eukaryotic translation elongation factor 2	EEF2
Translation Factors	4	50	0.416153	1974	eukaryotic translation initiation factor 4A2	EIF4A2
Translation Factors	4	50	0.416153	1975	eukaryotic translation initiation factor 4B	EIF4B
Translation Factors	4	50	0.416153	26986	poly(A) binding protein cytoplasmic 1	PABPC1
Canonical NF-KB pathway	1	8	0.418482	4790	nuclear factor kappa B subunit 1	NFKB1
HIF1A and PPARG regulation of glycolysis	1	8	0.418482	6513	solute carrier family 2 member 1	SLC2A1
Hypothetical Craniofacial Development Pathway	1	8	0.418482	9181	Rho/Rac guanine nucleotide exchange factor 2	ARHGEF2
Proteasome Degradation	5	65	0.422969	3107	major histocompatibility complex, class I, C	HLA-C
Proteasome Degradation	5	65	0.422969	3133	major histocompatibility complex, class I, E	HLA-E
Proteasome Degradation	5	65	0.422969	4734	neural precursor cell expressed, developmentally down-regulated 4, E3 ubiquitin protein ligase	NEDD4
Proteasome Degradation	5	65	0.422969	7316	ubiquitin C	UBC
Proteasome Degradation	5	65	0.422969	7320	ubiquitin conjugating enzyme E2 B	UBE2B
Wnt Signaling Pathway	4	51	0.431154	1021	cyclin dependent kinase 6	CDK6
Wnt Signaling Pathway	4	51	0.431154	2932	glycogen synthase kinase 3 beta	GSK3B
Wnt Signaling Pathway	4	51	0.431154	6934	transcription factor 7 like 2	TCF7L2
Wnt Signaling Pathway	4	51	0.431154	7010	TEK receptor tyrosine kinase	TEK
Type II interferon signaling (IFNG)	3	37	0.44024	3459	interferon gamma receptor 1	IFNGR1
Type II interferon signaling (IFNG)	3	37	0.44024	3460	interferon gamma receptor 2	IFNGR2
Type II interferon signaling (IFNG)	3	37	0.44024	3716	Janus kinase 1	JAK1
Cancer immunotherapy by PD-1 blockade	2	23	0.450206	3725	Jun proto-oncogene, AP-1 transcription factor subunit	JUN
Cancer immunotherapy by PD-1 blockade	2	23	0.450206	4790	nuclear factor kappa B subunit 1	NFKB1
Photodynamic therapy-induced NFE2L2 (NRF2) survival signaling	2	23	0.450206	3725	Jun proto-oncogene, AP-1 transcription factor subunit	JUN
Photodynamic therapy-induced NFE2L2 (NRF2) survival signaling	2	23	0.450206	4780	nuclear factor, erythroid 2 like 2	NFE2L2
Folate-Alcohol and Cancer Pathway Hypotheses	1	9	0.456608	1385	cAMP responsive element binding protein 1	CREB1
Benzo(a)pyrene metabolism	1	9	0.456608	1545	cytochrome P450 family 1 subfamily B member 1	CYP1B1
Insulin signalling in human adipocytes (normal condition)	1	9	0.456608	3643	insulin receptor	INSR
MicroRNA network associated with chronic lymphocytic leukemia	1	9	0.456608	4170	MCL1, BCL2 family apoptosis regulator	MCL1
Biomarkers for urea cycle disorders	1	9	0.456608	445	argininosuccinate synthase 1	ASS1
Ethanol metabolism resulting in production of ROS by CYP2E1	1	9	0.456608	4780	nuclear factor, erythroid 2 like 2	NFE2L2
Role Altered Glycolysation of MUC1 in Tumour Microenvironment	1	9	0.456608	4790	nuclear factor kappa B subunit 1	NFKB1
Cell-type Dependent Selectivity of CCK2R Signaling	1	9	0.456608	7220	transient receptor potential cation channel subfamily C member 1	TRPC1
MicroRNA for Targeting Cancer Growth and Vascularization in Glioblastoma	1	9	0.456608	7422	vascular endothelial growth factor A	VEGFA
Dual hijack model of Vif in HIV infection	1	9	0.456608	861	runt related transcription factor 1	RUNX1
Glycogen Synthesis and Degradation	3	38	0.457769	2932	glycogen synthase kinase 3 beta	GSK3B
Glycogen Synthesis and Degradation	3	38	0.457769	5255	phosphorylase kinase regulatory subunit alpha 1	PHKA1
Glycogen Synthesis and Degradation	3	38	0.457769	5520	protein phosphatase 2 regulatory subunit Balpha	PPP2R2A
Vitamin D Receptor Pathway	12	174	0.469794	10125	RAS guanyl releasing protein 1	RASGRP1
Vitamin D Receptor Pathway	12	174	0.469794	1591	cytochrome P450 family 24 subfamily A member 1	CYP24A1
Vitamin D Receptor Pathway	12	174	0.469794	1647	growth arrest and DNA damage inducible alpha	GADD45A
Vitamin D Receptor Pathway	12	174	0.469794	2308	forkhead box O1	FOXO1
Vitamin D Receptor Pathway	12	174	0.469794	240	arachidonate 5-lipoxygenase	ALOX5
Vitamin D Receptor Pathway	12	174	0.469794	3663	interferon regulatory factor 5	IRF5
Vitamin D Receptor Pathway	12	174	0.469794	4084	MAX dimerization protein 1	MXD1
Vitamin D Receptor Pathway	12	174	0.469794	57167	spalt like transcription factor 4	SALL4
Vitamin D Receptor Pathway	12	174	0.469794	7042	transforming growth factor beta 2	TGFB2
Vitamin D Receptor Pathway	12	174	0.469794	7421	vitamin D receptor	VDR
Vitamin D Receptor Pathway	12	174	0.469794	79789	calmin	CLMN
Vitamin D Receptor Pathway	12	174	0.469794	8853	ArfGAP with SH3 domain, ankyrin repeat and PH domain 2	ASAP2
Eicosanoid Synthesis	2	24	0.47248	240	arachidonate 5-lipoxygenase	ALOX5
Eicosanoid Synthesis	2	24	0.47248	50640	patatin like phospholipase domain containing 8	PNPLA8
Human Complement System	7	99	0.473868	1604	CD55 molecule (Cromer blood group)	CD55
Human Complement System	7	99	0.473868	3673	integrin subunit alpha 2	ITGA2
Human Complement System	7	99	0.473868	5329	plasminogen activator, urokinase receptor	PLAUR
Human Complement System	7	99	0.473868	5806	pentraxin 3	PTX3
Human Complement System	7	99	0.473868	710	serpin family G member 1	SERPING1
Human Complement System	7	99	0.473868	715	complement C1r	C1R
Human Complement System	7	99	0.473868	716	complement C1s	C1S
Fibrin Complement Receptor 3 Signaling Pathway	3	40	0.492098	6347	C-C motif chemokine ligand 2	CCL2
Fibrin Complement Receptor 3 Signaling Pathway	3	40	0.492098	7189	TNF receptor associated factor 6	TRAF6
Fibrin Complement Receptor 3 Signaling Pathway	3	40	0.492098	868	Cbl proto-oncogene B	CBLB
Leptin and adiponectin	1	10	0.49224	3953	leptin receptor	LEPR
Tgif disruption of Shh signaling	1	10	0.49224	4087	SMAD family member 2	SMAD2
ApoE and miR-146 in inflammation and atherosclerosis	1	10	0.49224	7189	TNF receptor associated factor 6	TRAF6
Signal Transduction of S1P Receptor	2	25	0.494202	10000	AKT serine/threonine kinase 3	AKT3
Signal Transduction of S1P Receptor	2	25	0.494202	5597	mitogen-activated protein kinase 6	MAPK6
Genes related to primary cilium development (based on CRISPR)	7	101	0.495255	146057	tau tubulin kinase 2	TTBK2
Genes related to primary cilium development (based on CRISPR)	7	101	0.495255	153241	centrosomal protein 120	CEP120
Genes related to primary cilium development (based on CRISPR)	7	101	0.495255	166379	Bardet-Biedl syndrome 12	BBS12
Genes related to primary cilium development (based on CRISPR)	7	101	0.495255	51175	tubulin epsilon 1	TUBE1
Genes related to primary cilium development (based on CRISPR)	7	101	0.495255	51259	transmembrane protein 216	TMEM216
Genes related to primary cilium development (based on CRISPR)	7	101	0.495255	8481	OFD1, centriole and centriolar satellite protein	OFD1
Genes related to primary cilium development (based on CRISPR)	7	101	0.495255	9731	centrosomal protein 104	CEP104
Selenium Micronutrient Network	6	87	0.509228	240	arachidonate 5-lipoxygenase	ALOX5
Selenium Micronutrient Network	6	87	0.509228	3643	insulin receptor	INSR
Selenium Micronutrient Network	6	87	0.509228	4790	nuclear factor kappa B subunit 1	NFKB1
Selenium Micronutrient Network	6	87	0.509228	5054	serpin family E member 1	SERPINE1
Selenium Micronutrient Network	6	87	0.509228	55312	riboflavin kinase	RFK
Selenium Micronutrient Network	6	87	0.509228	6347	C-C motif chemokine ligand 2	CCL2
Phosphodiesterases in neuronal function	4	57	0.518405	10846	phosphodiesterase 10A	PDE10A
Phosphodiesterases in neuronal function	4	57	0.518405	135	adenosine A2a receptor	ADORA2A
Phosphodiesterases in neuronal function	4	57	0.518405	1385	cAMP responsive element binding protein 1	CREB1
Phosphodiesterases in neuronal function	4	57	0.518405	5152	phosphodiesterase 9A	PDE9A
Ferroptosis	3	42	0.525322	5621	prion protein	PRNP
Ferroptosis	3	42	0.525322	6303	spermidine/spermine N1-acetyltransferase 1	SAT1
Ferroptosis	3	42	0.525322	81631	microtubule associated protein 1 light chain 3 beta	MAP1LC3B
Nucleotide GPCRs	1	11	0.525541	135	adenosine A2a receptor	ADORA2A
LncRNA-mediated mechanisms of therapeutic resistance	1	11	0.525541	9988	cyclin D binding myb like transcription factor 1	DMTF1
Cytosolic DNA-sensing pathway	5	73	0.525747	3606	interleukin 18	IL18
Cytosolic DNA-sensing pathway	5	73	0.525747	4790	nuclear factor kappa B subunit 1	NFKB1
Cytosolic DNA-sensing pathway	5	73	0.525747	6352	C-C motif chemokine ligand 5	CCL5
Cytosolic DNA-sensing pathway	5	73	0.525747	661	RNA polymerase III subunit D	POLR3D
Cytosolic DNA-sensing pathway	5	73	0.525747	84265	RNA polymerase III subunit G like	POLR3GL
Resistin as a regulator of inflammation	2	27	0.535902	10000	AKT serine/threonine kinase 3	AKT3
Resistin as a regulator of inflammation	2	27	0.535902	5336	phospholipase C gamma 2	PLCG2
One Carbon Metabolism	2	27	0.535902	10797	methylenetetrahydrofolate dehydrogenase (NADP+ dependent) 2, methenyltetrahydrofolate cyclohydrolase	MTHFD2
One Carbon Metabolism	2	27	0.535902	25902	methylenetetrahydrofolate dehydrogenase (NADP+ dependent) 1-like	MTHFD1L
Follicle Stimulating Hormone (FSH) signaling pathway	2	27	0.535902	1385	cAMP responsive element binding protein 1	CREB1
Follicle Stimulating Hormone (FSH) signaling pathway	2	27	0.535902	2308	forkhead box O1	FOXO1
Intraflagellar transport proteins binding to dynein	2	27	0.535902	1783	dynein cytoplasmic 1 light intermediate chain 2	DYNC1LI2
Intraflagellar transport proteins binding to dynein	2	27	0.535902	51143	dynein cytoplasmic 1 light intermediate chain 1	DYNC1LI1
Arrhythmogenic Right Ventricular Cardiomyopathy	5	74	0.538063	3673	integrin subunit alpha 2	ITGA2
Arrhythmogenic Right Ventricular Cardiomyopathy	5	74	0.538063	3678	integrin subunit alpha 5	ITGA5
Arrhythmogenic Right Ventricular Cardiomyopathy	5	74	0.538063	3685	integrin subunit alpha V	ITGAV
Arrhythmogenic Right Ventricular Cardiomyopathy	5	74	0.538063	59283	calcium voltage-gated channel auxiliary subunit gamma 8	CACNG8
Arrhythmogenic Right Ventricular Cardiomyopathy	5	74	0.538063	6934	transcription factor 7 like 2	TCF7L2
Allograft Rejection	6	90	0.543002	1459	casein kinase 2 alpha 2	CSNK2A2
Allograft Rejection	6	90	0.543002	1604	CD55 molecule (Cromer blood group)	CD55
Allograft Rejection	6	90	0.543002	3107	major histocompatibility complex, class I, C	HLA-C
Allograft Rejection	6	90	0.543002	3133	major histocompatibility complex, class I, E	HLA-E
Allograft Rejection	6	90	0.543002	3552	interleukin 1 alpha	IL1A
Allograft Rejection	6	90	0.543002	7422	vascular endothelial growth factor A	VEGFA
PDGF Pathway	2	28	0.555849	3716	Janus kinase 1	JAK1
PDGF Pathway	2	28	0.555849	7409	vav guanine nucleotide exchange factor 1	VAV1
Novel intracellular components of RIG-I-like receptor (RLR) pathway	4	60	0.559631	10010	TRAF family member associated NFKB activator	TANK
Novel intracellular components of RIG-I-like receptor (RLR) pathway	4	60	0.559631	4790	nuclear factor kappa B subunit 1	NFKB1
Novel intracellular components of RIG-I-like receptor (RLR) pathway	4	60	0.559631	64343	5-azacytidine induced 2	AZI2
Novel intracellular components of RIG-I-like receptor (RLR) pathway	4	60	0.559631	7189	TNF receptor associated factor 6	TRAF6
miRNA targets in ECM and membrane receptors	2	29	0.57518	1282	collagen type IV alpha 1 chain	COL4A1
miRNA targets in ECM and membrane receptors	2	29	0.57518	1284	collagen type IV alpha 2 chain	COL4A2
Transcriptional cascade regulating adipogenesis	1	13	0.585747	1054	CCAAT/enhancer binding protein gamma	CEBPG
Sphingolipid pathway	2	30	0.593892	10087	collagen type IV alpha 3 binding protein	COL4A3BP
Sphingolipid pathway	2	30	0.593892	8879	sphingosine-1-phosphate lyase 1	SGPL1
Irinotecan Pathway	1	14	0.612928	4864	NPC intracellular cholesterol transporter 1	NPC1
GPCRs, Class C Metabotropic glutamate, pheromone	1	15	0.638329	2550	gamma-aminobutyric acid type B receptor subunit 1	GABBR1
Phytochemical activity on NRF2 transcriptional activation	1	15	0.638329	4780	nuclear factor, erythroid 2 like 2	NFE2L2
EDA Signalling in Hair Follicle Development	1	15	0.638329	6857	synaptotagmin 1	SYT1
Nanomaterial induced apoptosis	1	15	0.638329	8837	CASP8 and FADD like apoptosis regulator	CFLAR
Cell migration and invasion through p75NTR	2	31	0.989	10000	AKT serine/threonine kinase 3	AKT3
Cell migration and invasion through p75NTR	2	31	0.989	3725	Jun proto-oncogene, AP-1 transcription factor subunit	JUN
Lipid Metabolism Pathway	1	33	0.989	10000	AKT serine/threonine kinase 3	AKT3
Calcium Regulation in the Cardiac Cell	6	154	0.989	10052	gap junction protein gamma 1	GJC1
Calcium Regulation in the Cardiac Cell	6	154	0.989	2776	G protein subunit alpha q	GNAQ
Calcium Regulation in the Cardiac Cell	6	154	0.989	489	ATPase sarcoplasmic/endoplasmic reticulum Ca2+ transporting 3	ATP2A3
Calcium Regulation in the Cardiac Cell	6	154	0.989	5581	protein kinase C epsilon	PRKCE
Calcium Regulation in the Cardiac Cell	6	154	0.989	6001	regulator of G protein signaling 10	RGS10
Calcium Regulation in the Cardiac Cell	6	154	0.989	7534	tyrosine 3-monooxygenase/tryptophan 5-monooxygenase activation protein zeta	YWHAZ
ATM Signaling Network in Development and Disease	2	39	0.989	10111	RAD50 double strand break repair protein	RAD50
ATM Signaling Network in Development and Disease	2	39	0.989	80254	centrosomal protein 63	CEP63
DNA IR-damage and cellular response via ATR	3	80	0.989	10111	RAD50 double strand break repair protein	RAD50
DNA IR-damage and cellular response via ATR	3	80	0.989	5893	RAD52 homolog, DNA repair protein	RAD52
DNA IR-damage and cellular response via ATR	3	80	0.989	7486	Werner syndrome RecQ like helicase	WRN
Metastatic brain tumor	1	27	0.989	1021	cyclin dependent kinase 6	CDK6
Prader-Willi and Angelman Syndrome	2	65	0.989	1021	cyclin dependent kinase 6	CDK6
Prader-Willi and Angelman Syndrome	2	65	0.989	4194	MDM4, p53 regulator	MDM4
Retinoblastoma Gene in Cancer	2	90	0.989	1021	cyclin dependent kinase 6	CDK6
Retinoblastoma Gene in Cancer	2	90	0.989	406991	microRNA 21	MIR21
Tumor suppressor activity of SMARCB1	1	31	0.989	1021	cyclin dependent kinase 6	CDK6
Rett syndrome causing genes	2	49	0.989	10765	lysine demethylase 5B	KDM5B
Rett syndrome causing genes	2	49	0.989	673	B-Raf proto-oncogene, serine/threonine kinase	BRAF
Monoamine Transport	2	32	0.989	114907	F-box protein 32	FBXO32
Monoamine Transport	2	32	0.989	135	adenosine A2a receptor	ADORA2A
mRNA Processing	3	130	0.989	1195	CDC like kinase 1	CLK1
mRNA Processing	3	130	0.989	6733	SRSF protein kinase 2	SRPK2
mRNA Processing	3	130	0.989	8731	RNA guanine-7 methyltransferase	RNMT
Spinal Cord Injury	7	116	0.989	1282	collagen type IV alpha 1 chain	COL4A1
Spinal Cord Injury	7	116	0.989	1647	growth arrest and DNA damage inducible alpha	GADD45A
Spinal Cord Injury	7	116	0.989	1956	epidermal growth factor receptor	EGFR
Spinal Cord Injury	7	116	0.989	2309	forkhead box O3	FOXO3
Spinal Cord Injury	7	116	0.989	3552	interleukin 1 alpha	IL1A
Spinal Cord Injury	7	116	0.989	50515	carbohydrate sulfotransferase 11	CHST11
Spinal Cord Injury	7	116	0.989	6347	C-C motif chemokine ligand 2	CCL2
Cannabinoid receptor signaling	1	34	0.989	135	adenosine A2a receptor	ADORA2A
GPCRs, Class A Rhodopsin-like	3	259	0.989	135	adenosine A2a receptor	ADORA2A
GPCRs, Class A Rhodopsin-like	3	259	0.989	3269	histamine receptor H1	HRH1
GPCRs, Class A Rhodopsin-like	3	259	0.989	5021	oxytocin receptor	OXTR
GPCRs, Other	1	101	0.989	135	adenosine A2a receptor	ADORA2A
Common Pathways Underlying Drug Addiction	1	40	0.989	1385	cAMP responsive element binding protein 1	CREB1
Fragile X Syndrome	7	121	0.989	1385	cAMP responsive element binding protein 1	CREB1
Fragile X Syndrome	7	121	0.989	1742	discs large MAGUK scaffold protein 4	DLG4
Fragile X Syndrome	7	121	0.989	3845	KRAS proto-oncogene, GTPase	KRAS
Fragile X Syndrome	7	121	0.989	4131	microtubule associated protein 1B	MAP1B
Fragile X Syndrome	7	121	0.989	6566	solute carrier family 16 member 1	SLC16A1
Fragile X Syndrome	7	121	0.989	673	B-Raf proto-oncogene, serine/threonine kinase	BRAF
Fragile X Syndrome	7	121	0.989	8218	clathrin heavy chain like 1	CLTCL1
MECP2 and Associated Rett Syndrome	3	74	0.989	1385	cAMP responsive element binding protein 1	CREB1
MECP2 and Associated Rett Syndrome	3	74	0.989	2247	fibroblast growth factor 2	FGF2
MECP2 and Associated Rett Syndrome	3	74	0.989	5978	RE1 silencing transcription factor	REST
p38 MAPK Signaling Pathway	2	34	0.989	1385	cAMP responsive element binding protein 1	CREB1
p38 MAPK Signaling Pathway	2	34	0.989	7042	transforming growth factor beta 2	TGFB2
Sterol Regulatory Element-Binding Proteins (SREBP) signalling	2	59	0.989	1385	cAMP responsive element binding protein 1	CREB1
Sterol Regulatory Element-Binding Proteins (SREBP) signalling	2	59	0.989	51360	membrane bound transcription factor peptidase, site 2	MBTPS2
Thermogenesis	7	115	0.989	1385	cAMP responsive element binding protein 1	CREB1
Thermogenesis	7	115	0.989	3845	KRAS proto-oncogene, GTPase	KRAS
Thermogenesis	7	115	0.989	5593	protein kinase, cGMP-dependent, type II	PRKG2
Thermogenesis	7	115	0.989	6196	ribosomal protein S6 kinase A2	RPS6KA2
Thermogenesis	7	115	0.989	6655	SOS Ras/Rho guanine nucleotide exchange factor 2	SOS2
Thermogenesis	7	115	0.989	9586	cAMP responsive element binding protein 5	CREB5
Thermogenesis	7	115	0.989	9658	zinc finger protein 516	ZNF516
White fat cell differentiation	2	34	0.989	1385	cAMP responsive element binding protein 1	CREB1
White fat cell differentiation	2	34	0.989	2308	forkhead box O1	FOXO1
Hedgehog Signaling Pathway	2	46	0.989	1456	casein kinase 1 gamma 3	CSNK1G3
Hedgehog Signaling Pathway	2	46	0.989	57154	SMAD specific E3 ubiquitin protein ligase 1	SMURF1
Ciliary landscape	13	216	0.989	1488	C-terminal binding protein 2	CTBP2
Ciliary landscape	13	216	0.989	2040	stomatin	STOM
Ciliary landscape	13	216	0.989	23011	RAB21, member RAS oncogene family	RAB21
Ciliary landscape	13	216	0.989	26286	ADP ribosylation factor GTPase activating protein 3	ARFGAP3
Ciliary landscape	13	216	0.989	27152	inturned planar cell polarity protein	INTU
Ciliary landscape	13	216	0.989	4790	nuclear factor kappa B subunit 1	NFKB1
Ciliary landscape	13	216	0.989	51143	dynein cytoplasmic 1 light intermediate chain 1	DYNC1LI1
Ciliary landscape	13	216	0.989	51646	yippee like 5	YPEL5
Ciliary landscape	13	216	0.989	7328	ubiquitin conjugating enzyme E2 H	UBE2H
Ciliary landscape	13	216	0.989	79018	GID complex subunit 4 homolog	GID4
Ciliary landscape	13	216	0.989	80005	dedicator of cytokinesis 5	DOCK5
Ciliary landscape	13	216	0.989	8526	diacylglycerol kinase epsilon	DGKE
Ciliary landscape	13	216	0.989	9859	centrosomal protein 170	CEP170
Estrogen metabolism	1	18	0.989	1545	cytochrome P450 family 1 subfamily B member 1	CYP1B1
Metapathway biotransformation Phase I and II	3	187	0.989	1545	cytochrome P450 family 1 subfamily B member 1	CYP1B1
Metapathway biotransformation Phase I and II	3	187	0.989	1591	cytochrome P450 family 24 subfamily A member 1	CYP24A1
Metapathway biotransformation Phase I and II	3	187	0.989	50515	carbohydrate sulfotransferase 11	CHST11
Oxidation by Cytochrome P450	2	66	0.989	1545	cytochrome P450 family 1 subfamily B member 1	CYP1B1
Oxidation by Cytochrome P450	2	66	0.989	1591	cytochrome P450 family 24 subfamily A member 1	CYP24A1
Tamoxifen metabolism	1	22	0.989	1545	cytochrome P450 family 1 subfamily B member 1	CYP1B1
Tryptophan metabolism	1	42	0.989	1545	cytochrome P450 family 1 subfamily B member 1	CYP1B1
Serotonin and anxiety	1	19	0.989	1938	eukaryotic translation elongation factor 2	EEF2
Extracellular vesicles in the crosstalk of cardiac cells	1	25	0.989	1956	epidermal growth factor receptor	EGFR
Gastric Cancer Network 2	2	32	0.989	1956	epidermal growth factor receptor	EGFR
Gastric Cancer Network 2	2	32	0.989	25909	AT-hook containing transcription factor 1	AHCTF1
Mammary gland development pathway - Pregnancy and lactation (Stage 3 of 4)	2	35	0.989	1956	epidermal growth factor receptor	EGFR
Mammary gland development pathway - Pregnancy and lactation (Stage 3 of 4)	2	35	0.989	598	BCL2 like 1	BCL2L1
ID signaling pathway	1	16	0.989	2005	ELK4, ETS transcription factor	ELK4
Splicing factor NOVA regulated synaptic proteins	2	44	0.989	2035	erythrocyte membrane protein band 4.1	EPB41
Splicing factor NOVA regulated synaptic proteins	2	44	0.989	23332	cytoplasmic linker associated protein 1	CLASP1
[truncated: 100 more rows]

## Sheet: Enriched Pathways_A549-specific
"Meta-analysis of host transcriptional responses to SARS-CoV-2 infection reveals their manifestation in human tumors." Fengju Chen, Yiqun Zhang, Richard Sucgang, Sasirekha Ramani, David Corry, Farrah Kheradmand, Chad J. Creighton
Pathway	Count in Selected Genes	Count in Total Population	P-value	fdr
Primary Focal Segmental Glomerulosclerosis FSGS	14	72	2.85946e-07	0.00011924
Cytoplasmic Ribosomal Proteins	14	88	3.61683e-06	0.000754108
Arrhythmogenic Right Ventricular Cardiomyopathy	11	74	7.78782e-05	0.0108251
Alpha 6 Beta 4 signaling pathway	7	33	0.000166917	0.0174011
Focal Adhesion	18	197	0.000351225	0.0292921
Translation Factors	8	50	0.000447979	0.0311346
Focal Adhesion-PI3K-Akt-mTOR-signaling pathway	22	306	0.00212306	0.126474
Brain-Derived Neurotrophic Factor (BDNF) signaling pathway	13	148	0.00327357	0.170635
Interferon type I signaling pathways	7	54	0.00356459	0.16516
Ferroptosis	6	42	0.00421147	0.175618
Pathways Regulating Hippo Signaling	9	98	0.0102616	0.389009
Wnt Signaling Pathway	6	51	0.0109613	0.380907
Methionine De Novo and Salvage Pathway	4	24	0.0109776	0.352127
Integrin-mediated Cell Adhesion	9	101	0.0123759	0.368624
Myometrial Relaxation and Contraction Pathways	12	158	0.014241	0.3959
miRNA targets in ECM and membrane receptors	4	29	0.021239	0.553541
Sphingolipid pathway	4	30	0.0238121	0.584096
Ebola Virus Pathway on Host	10	132	0.0245719	0.56925
Translation inhibitors in chronically activated PDGFRA cells	5	46	0.026899	0.590362
Calcium Regulation in the Cardiac Cell	11	154	0.027774	0.579087
Spinal Cord Injury	9	116	0.0280652	0.557294
PI3K-Akt Signaling Pathway	20	342	0.0286716	0.543458
Mammary gland development pathway - Embryonic development (Stage 1 of 4)	3	19	0.0315786	0.572533
Inflammatory Response Pathway	4	33	0.0326254	0.566867
Composition of Lipid Particles	2	8	0.0331727	--
NLR Proteins	2	8	0.0331727	--
Metabolic pathway of LDL, HDL and TG, including diseases	2	9	0.0416223	--
Serotonin Transporter Activity	2	10	0.0507775	0.846968
Copper homeostasis	5	55	0.0523345	0.839364
Endochondral Ossification	5	57	0.0594007	0.917412
Prolactin Signaling Pathway	6	76	0.0623234	0.928174
IL-7 Signaling Pathway	3	25	0.0637722	0.917
miRs in Muscle Cell Differentiation	4	41	0.064316	0.893992
Regulatory circuits of the STAT3 signaling pathway	6	78	0.068963	0.927663
IL-2 Signaling Pathway	4	42	0.0691069	0.900549
Regulation of Microtubule Cytoskeleton	3	26	0.070189	0.886934
NAD metabolism, sirtuins and aging	2	12	0.0709538	0.870228
Association Between Physico-Chemical Features and Toxicity Associated Pathways	5	60	0.0709704	0.845561
Photodynamic therapy-induced unfolded protein response	3	27	0.0768846	0.89058
Hippo-Merlin Signaling Dysregulation	8	120	0.0773149	0.871359
EGF/EGFR Signaling Pathway	10	162	0.0785837	0.862352
Splicing factor NOVA regulated synaptic proteins	4	44	0.0792228	0.847074
Transcriptional cascade regulating adipogenesis	2	13	0.0818588	0.853378
MFAP5-mediated ovarian cancer cell motility and invasiveness	2	14	0.0932365	0.948283
Alzheimers Disease	9	147	0.0958128	0.951284
Oncostatin M Signaling Pathway	5	66	0.0975318	0.945832
Thymic Stromal LymphoPoietin (TSLP) Signaling Pathway	4	48	0.101509	0.962029
Non-small cell lung cancer	5	67	0.102388	0.948799
Selenium Micronutrient Network	6	87	0.103685	0.939928
EDA Signalling in Hair Follicle Development	2	15	0.105037	0.931925
Cell migration and invasion through p75NTR	3	31	0.106259	0.923129
Effects of Nitric Oxide	1	3	0.107343	--
Vitamin D Receptor Pathway	10	174	0.112408	0.956617
Statin Pathway	3	32	0.1142	0.952426
GPR40 Pathway	2	16	0.117214	0.958395
Vitamin B12 Metabolism	4	52	0.126344	1.01318
Nanoparticle triggered autophagic cell death	2	17	0.129723	0.983534
IL-9 Signaling Pathway	2	17	0.129723	0.983534
Dopamine metabolism	2	17	0.129723	0.983534
p38 MAPK Signaling Pathway	3	34	0.130721	0.956326
White fat cell differentiation	3	34	0.130721	0.956326
Nicotine Activity on Chromaffin Cells	1	4	0.14051	--
Cerebral Organic Acidurias, including diseases	1	4	0.14051	--
Type II diabetes mellitus	2	18	0.142523	1.00732
NOTCH1 regulation of human endothelial cell calcification	2	18	0.142523	1.00732
Target Of Rapamycin (TOR) Signaling	3	36	0.148022	1.01189
Cardiac Hypertrophic Response	3	36	0.148022	1.01189
Nuclear Receptors	3	38	0.166015	1.11658
Hypertrophy Model	2	20	0.168843	1.11758
Leptin signaling pathway	5	79	0.169293	1.10305
Sulindac Metabolic Pathway	1	5	0.172449	--
Synthesis and Degradation of Ketone Bodies	1	5	0.172449	--
Sterol Regulatory Element-Binding Proteins (SREBP) signalling	4	59	0.175102	1.12335
Novel intracellular components of RIG-I-like receptor (RLR) pathway	4	60	0.18254	1.15332
RAC1/PAK1/p38/MMP2 Pathway	4	61	0.190081	1.16564
Notch Signaling Pathway	4	61	0.190081	1.16564
Eukaryotic Transcription Initiation	3	41	0.194107	1.17308
Urea cycle and metabolism of amino groups	2	22	0.195895	1.16698
Nicotine Metabolism	1	6	0.203206	--
Osteoblast Signaling	1	6	0.203206	--
Robo4 and VEGF Signaling Pathways Crosstalk	1	6	0.203206	--
Structural Pathway of Interleukin 1 (IL-1)	3	42	0.203723	1.19651
Folate Metabolism	4	64	0.213268	1.23518
NBIA subtypes pathway	3	43	0.213446	1.21927
Eicosanoid Synthesis	2	24	0.223434	1.25908
exRNA mechanism of action and biogenesis	1	7	0.232825	--
Non-homologous end joining	1	7	0.232825	--
Non-genomic actions of 1,25 dihydroxyvitamin D3	5	89	0.235005	1.30663
Hypothesized Pathways in Pathogenesis of Cardiovascular Disease	2	25	0.237317	1.30212
Epithelial to mesenchymal transition in colorectal cancer	8	159	0.238286	1.29046
ErbB Signaling Pathway	5	90	0.241948	1.29349
Hedgehog Signaling Pathway	3	46	0.243163	1.26749
Mechanoregulation and pathology of YAP/TAZ via Hippo and non-Hippo mechanisms	3	46	0.243163	1.26749
Insulin Signaling	8	160	0.243445	1.25329
VEGFA-VEGFR2 Signaling Pathway	11	233	0.247959	1.26096
PPAR signaling pathway	4	69	0.253482	1.25836
AGE/RAGE pathway	4	69	0.253482	1.25836
Wnt Signaling	6	115	0.255045	1.25122
Phase I biotransformations, non P450	1	8	0.261346	--
Glucocorticoid and Mineralcorticoid Metabolism	1	8	0.261346	--
Glial Cell Differentiation	1	8	0.261346	--
HIF1A and PPARG regulation of glycolysis	1	8	0.261346	--
Catalytic cycle of mammalian Flavin-containing MonoOxygenases (FMOs)	1	8	0.261346	--
Amino Acid metabolism	5	93	0.263095	1.2757
Follicle Stimulating Hormone (FSH) signaling pathway	2	27	0.265193	1.2711
IL-3 Signaling Pathway	3	49	0.273496	1.296
Endothelin Pathways	2	28	0.279143	1.30789
Cell-type Dependent Selectivity of CCK2R Signaling	1	9	0.288812	--
Insulin signalling in human adipocytes (diabetic condition)	1	9	0.288812	--
Insulin signalling in human adipocytes (normal condition)	1	9	0.288812	--
Folate-Alcohol and Cancer Pathway Hypotheses	1	9	0.288812	--
T-Cell antigen Receptor (TCR) pathway during Staphylococcus aureus infection	3	51	0.293937	1.36191
MECP2 and Associated Rett Syndrome	4	74	0.2951	1.35227
Human Complement System	5	99	0.306526	1.37442
Wnt Signaling Pathway and Pluripotency	5	99	0.306526	1.37442
Apoptosis-related network due to altered Notch3 in ovarian cancer	3	53	0.314475	1.39506
ApoE and miR-146 in inflammation and atherosclerosis	1	10	0.31526	1.38383
T-Cell Receptor and Co-stimulatory Signaling	2	31	0.320811	1.36508
Tumor suppressor activity of SMARCB1	2	31	0.320811	1.36508
Matrix Metalloproteinases	2	31	0.320811	1.36508
Genes related to primary cilium development (based on CRISPR)	5	101	0.321248	1.35314
Monoamine Transport	2	32	0.334585	1.39522
RalA downstream regulated genes	1	11	0.340729	1.36619
Mammary gland development pathway - Involution (Stage 4 of 4)	1	11	0.340729	1.36619
Gene regulatory network modelling somitogenesis	1	11	0.340729	1.36619
Methionine metabolism leading to Sulphur Amino Acids and related disorders	1	11	0.340729	1.36619
Hepatitis C and Hepatocellular Carcinoma	3	56	0.345323	1.37143
Overview of leukocyte-intrinsic Hippo pathway functions	2	34	0.361874	1.4236
Trans-sulfuration pathway	1	12	0.365254	1.41028
ERK Pathway in Huntington's Disease	1	12	0.365254	1.41028
Pathogenic Escherichia coli infection	3	58	0.365832	1.39956
Nuclear Receptors in Lipid Metabolism and Toxicity	2	35	0.375365	1.41015
Amyotrophic lateral sclerosis (ALS)	2	35	0.375365	1.41015
Kit receptor signaling pathway	3	59	0.37605	1.40012
TGF-beta Signaling Pathway	6	134	0.379699	1.40119
Signaling Pathways in Glioblastoma	4	84	0.380146	1.39053
TYROBP Causal Network	3	60	0.386235	1.40052
Mevalonate arm of cholesterol biosynthesis pathway	1	13	0.38887	1.36268
Osteopontin Signaling	1	13	0.38887	1.36268
Canonical and Non-Canonical TGF-B signaling	1	13	0.38887	1.36268
Nanoparticle triggered regulated necrosis	1	13	0.38887	1.36268
Zinc homeostasis	2	37	0.401983	1.38535
Type II interferon signaling (IFNG)	2	37	0.401983	1.38535
H19 action Rb-E2F1 signaling and CDK-Beta-catenin activity	1	14	0.411611	1.39546
Ganglio Sphingolipid Metabolism	1	14	0.411611	1.39546
Striated Muscle Contraction Pathway	2	38	0.415093	1.39592
Thermogenesis	5	115	0.425311	1.41884
Neural Crest Cell Migration during Development	2	39	0.428058	1.41667
Pancreatic adenocarcinoma pathway	4	90	0.4309	1.41484
Chemokine signaling pathway	7	168	0.43319	1.41125
Oxidative Damage	2	40	0.440871	1.41418
Common Pathways Underlying Drug Addiction	2	40	0.440871	1.41418
MAPK Signaling Pathway	10	249	0.446287	1.42062
Oxidation by Cytochrome P450	3	66	0.44634	1.41003
IL-5 Signaling Pathway	2	41	0.453525	1.42196
Mitochondrial LC-Fatty Acid Beta-Oxidation	1	16	0.454595	1.40419
Deregulation of Rab and Rab Effector Genes in Bladder Cancer	1	16	0.454595	1.40419
Endoderm Differentiation	6	146	0.459822	1.4099
G Protein Signaling Pathways	4	94	0.464139	1.41275
Selenium Metabolism and Selenoproteins	2	42	0.466015	1.39805
Neural Crest Cell Migration in Cancer	2	42	0.466015	1.39805
Fragile X Syndrome	5	121	0.469289	1.39781
Biomarkers for pyrimidine metabolism disorders	1	17	0.4749	1.36575
4-hydroxytamoxifen, Dexamethasone, and Retinoic Acids Regulation of p27 Expression	1	17	0.4749	1.36575
Cells and Molecules involved in local acute inflammatory response	1	17	0.4749	1.36575
Vitamin B12 Disorders	1	17	0.4749	1.36575
SRF and miRs in Smooth Muscle Differentiation and Proliferation	1	17	0.4749	1.36575
AMP-activated Protein Kinase (AMPK) Signaling	2	43	0.478336	1.36621
Pyrimidine metabolism	4	97	0.488619	1.38608
Interleukin-11 Signaling Pathway	2	44	0.490482	1.37269
IL-6 signaling pathway	2	44	0.490482	1.37269
miR-509-3p alteration of YAP1/ECM axis	1	18	0.494451	1.33023
SREBF and miR33 in cholesterol and lipid homeostasis	1	18	0.494451	1.33023
Genes targeted by miRNAs in adipocytes	1	18	0.494451	1.33023
MFAP5 effect on permeability and motility of endothelial cells via cytoskeleton rearrangement	1	18	0.494451	1.33023
Estrogen metabolism	1	18	0.494451	1.33023
Inhibition of exosome biogenesis and secretion by Manumycin A in CRPC cells	1	18	0.494451	1.33023
MicroRNAs in cardiomyocyte hypertrophy	3	71	0.494593	1.32208
Angiopoietin Like Protein 8 Regulatory Pathway	5	125	0.498035	1.32281
Prostaglandin Synthesis and Regulation	2	45	0.50245	1.32609
LncRNA involvement in canonical Wnt signaling and colorectal cancer	4	99	0.504686	1.31534
B Cell Receptor Signaling Pathway	4	99	0.504686	1.31534
Mesodermal Commitment Pathway	6	154	0.511899	1.32585
ncRNAs involved in STAT3 signaling in hepatocellular carcinoma	1	19	0.513278	1.31311
Serotonin Receptor 4/6/7 and NR3C Signaling	1	19	0.513278	1.31311
Cytosolic DNA-sensing pathway	3	73	0.513309	1.30518
Notch Signaling	2	46	0.514236	1.29961
Chromosomal and microsatellite instability in colorectal cancer	3	74	0.522529	1.31262
Energy Metabolism	2	47	0.525836	1.31302
Pyrimidine metabolism and related diseases	1	20	0.531406	1.30351
NAD+ metabolism	1	20	0.531406	1.30351
BMP Signaling Pathway in Eyelid Development	1	20	0.531406	1.30351
Oligodendrocyte Specification and differentiation(including remyelination), leading to Myelin Components for CNS	1	21	0.548862	1.32298
Physiological and Pathological Hypertrophy of the Heart	1	21	0.548862	1.32298
Nanoparticle-mediated activation of receptor signaling	1	21	0.548862	1.32298
Joubert Syndrome	3	78	0.558431	1.33831
Fatty Acid Biosynthesis	1	22	0.56567	1.34025
Transcription factor regulation in adipogenesis	1	22	0.56567	1.34025
Synaptic signaling pathways associated with autism spectrum disorder	2	51	0.570345	1.34369
NRF2-ARE regulation	1	23	0.581854	1.33315
PI3K/AKT/mTOR - VitD3 Signalling	1	23	0.581854	1.33315
Angiogenesis	1	23	0.581854	1.33315
IL1 and megakaryocytes in obesity	1	23	0.581854	1.33315
Cancer immunotherapy by PD-1 blockade	1	23	0.581854	1.33315
Cardiac Progenitor Differentiation	2	53	0.591442	1.34771
The human immune response to tuberculosis	1	24	0.597437	1.34666
EBV LMP1 signaling	1	24	0.597437	1.34666
Signal Transduction of S1P Receptor	1	25	0.612442	1.36571
Metabolism of Spingolipids in ER and Golgi apparatus	1	25	0.612442	1.36571
PPAR Alpha Pathway	1	26	0.62689	1.38314
EPO Receptor Signaling	1	26	0.62689	1.38314
Ras Signaling	6	187	0.989	1.4835
Cell Cycle	2	118	0.989	1.4835
Dopaminergic Neurogenesis	1	30	0.989	1.4835
G1 to S cell cycle control	1	64	0.989	1.4835
Nuclear Receptors Meta-Pathway	9	318	0.989	1.4835
Senescence and Autophagy in Cancer	4	115	0.989	1.4835
Regulation of toll-like receptor signaling pathway	5	143	0.989	1.4835
Sudden Infant Death Syndrome (SIDS) Susceptibility Pathways	3	158	0.989	1.4835
Metapathway biotransformation Phase I and II	4	187	0.989	1.4835
Prader-Willi and Angelman Syndrome	2	65	0.989	1.4835
Circadian rhythm related genes	5	202	0.989	1.4835
Adipogenesis	4	131	0.989	1.4835
Nonalcoholic fatty liver disease	4	156	0.989	1.4835
Preimplantation Embryo	1	59	0.989	1.4835
Fluoropyrimidine Activity	1	35	0.989	1.4835
Hair Follicle Development: Cytodifferentiation (Part 3 of 3)	2	83	0.989	1.4835
BDNF-TrkB Signaling	1	30	0.989	1.4835
PI3K-AKT-mTOR signaling pathway and therapeutic opportunities	1	30	0.989	1.4835
Complement and Coagulation Cascades	1	57	0.989	1.4835
GPCRs, Class A Rhodopsin-like	5	259	0.989	1.4835
GPCRs, Other	1	101	0.989	1.4835
Regulation of Actin Cytoskeleton	4	150	0.989	1.4835
Fatty Acid Beta Oxidation	1	34	0.989	1.4835
Integrated Breast Cancer Pathway	4	136	0.989	1.4835
mRNA Processing	2	130	0.989	1.4835
Ectoderm Differentiation	5	144	0.989	1.4835
Ciliary landscape	8	216	0.989	1.4835
Human Thyroid Stimulating Hormone (TSH) signaling pathway	2	66	0.989	1.4835
Resistin as a regulator of inflammation	1	27	0.989	1.4835
NRF2 pathway	4	143	0.989	1.4835
Prion disease pathway	1	32	0.989	1.4835
T-Cell antigen Receptor (TCR) Signaling Pathway	3	92	0.989	1.4835
Viral Acute Myocarditis	2	86	0.989	1.4835
Breast cancer pathway	2	154	0.989	1.4835
Corticotropin-releasing hormone signaling pathway	2	94	0.989	1.4835
FBXL10 enhancement of MAP/ERK signaling in diffuse large B-cell lymphoma	1	36	0.989	1.4835
Histone Modifications	2	66	0.989	1.4835
Glycolysis and Gluconeogenesis	1	46	0.989	1.4835
Pathways in clear cell renal cell carcinoma	1	90	0.989	1.4835
Allograft Rejection	2	90	0.989	1.4835
Proteasome Degradation	1	65	0.989	1.4835
Purine metabolism	1	28	0.989	1.4835
Tryptophan metabolism	1	42	0.989	1.4835
Parkin-Ubiquitin Proteasomal System pathway	2	64	0.989	1.4835
Monoamine GPCRs	1	34	0.989	1.4835
Toll-like Receptor Signaling Pathway	3	103	0.989	1.4835
Neural Crest Differentiation	2	101	0.989	1.4835
Signaling of Hepatocyte Growth Factor Receptor	1	34	0.989	1.4835
IL-4 Signaling Pathway	2	56	0.989	1.4835
MAPK Cascade	1	30	0.989	1.4835
Synaptic Vesicle Pathway	1	53	0.989	1.4835
NO/cGMP/PKG mediated Neuroprotection	1	45	0.989	1.4835
Phosphodiesterases in neuronal function	2	57	0.989	1.4835
Differentiation Pathway	1	48	0.989	1.4835
ncRNAs involved in Wnt signaling in hepatocellular carcinoma	3	95	0.989	1.4835
DNA IR-damage and cellular response via ATR	2	80	0.989	1.4835
Lipid Metabolism Pathway	1	33	0.989	1.4835
Intraflagellar transport proteins binding to dynein	1	27	0.989	1.4835
ESC Pluripotency Pathways	2	118	0.989	1.4835
Canonical and Non-canonical Notch signaling	1	27	0.989	1.4835
Electron Transport Chain (OXPHOS system in mitochondria)	2	106	0.989	1.4835
Androgen receptor signaling pathway	3	89	0.989	1.4835
DNA Damage Response (only ATM dependent)	1	110	0.989	1.4835
G13 Signaling Pathway	1	38	0.989	1.4835
Microglia Pathogen Phagocytosis Pathway	1	40	0.989	1.4835
Nucleotide-binding Oligomerization Domain (NOD) pathway	1	41	0.989	1.4835
PDGF Pathway	1	28	0.989	1.4835
RANKL/RANK (Receptor activator of NFKB (ligand)) Signaling Pathway	2	56	0.989	1.4835
TNF alpha Signaling Pathway	1	92	0.989	1.4835
TNF related weak inducer of apoptosis (TWEAK) Signaling Pathway	1	41	0.989	1.4835
Metabolic reprogramming in colon cancer	1	45	0.989	1.4835
miRNA regulation of p53 pathway in prostate cancer	1	34	0.989	1.4835
Parkinsons Disease Pathway	1	52	0.989	1.4835
Rett syndrome causing genes	1	49	0.989	1.4835
Mammary gland development pathway - Pregnancy and lactation (Stage 3 of 4)	1	35	0.989	1.4835
Extracellular vesicle-mediated signaling in recipient cells	1	30	0.989	1.4835
Lung fibrosis	1	64	0.989	1.4835
Photodynamic therapy-induced HIF-1 survival signaling	1	37	0.989	1.4835
Type 2 papillary renal cell carcinoma	1	34	0.989	1.4835
Fas Ligand (FasL) pathway and Stress induction of Heat Shock Proteins (HSP) regulation	1	42	0.989	1.4835
TLR4 Signaling and Tolerance	1	27	0.989	1.4835
Retinoblastoma Gene in Cancer	1	90	0.989	1.4835
ATM Signaling Network in Development and Disease	1	39	0.989	1.4835
Wnt Signaling in Kidney Disease	1	37	0.989	1.4835
Trans-sulfuration and one carbon metabolism	1	32	0.989	1.4835
Bladder Cancer	1	41	0.989	1.4835
TGF-beta Receptor Signaling	1	55	0.989	1.4835
Aryl Hydrocarbon Receptor	1	43	0.989	1.4835
Initiation of transcription and translation elongation at the HIV-1 LTR	1	33	0.989	1.4835

## Sheet: Pathways w Genes_A549-specific
"Meta-analysis of host transcriptional responses to SARS-CoV-2 infection reveals their manifestation in human tumors." Fengju Chen, Yiqun Zhang, Richard Sucgang, Sasirekha Ramani, David Corry, Farrah Kheradmand, Chad J. Creighton
Pathway	Count in Selected Genes	Count in Total Population	P-value	Gene	Title	Symbol
Primary Focal Segmental Glomerulosclerosis FSGS	14	72	2.85946e-07	1028	cyclin dependent kinase inhibitor 1C	CDKN1C
Primary Focal Segmental Glomerulosclerosis FSGS	14	72	2.85946e-07	1287	collagen type IV alpha 5 chain	COL4A5
Primary Focal Segmental Glomerulosclerosis FSGS	14	72	2.85946e-07	2534	FYN proto-oncogene, Src family tyrosine kinase	FYN
Primary Focal Segmental Glomerulosclerosis FSGS	14	72	2.85946e-07	3313	heat shock protein family A (Hsp70) member 9	HSPA9
Primary Focal Segmental Glomerulosclerosis FSGS	14	72	2.85946e-07	3675	integrin subunit alpha 3	ITGA3
Primary Focal Segmental Glomerulosclerosis FSGS	14	72	2.85946e-07	3688	integrin subunit beta 1	ITGB1
Primary Focal Segmental Glomerulosclerosis FSGS	14	72	2.85946e-07	3690	integrin subunit beta 3	ITGB3
Primary Focal Segmental Glomerulosclerosis FSGS	14	72	2.85946e-07	4868	NPHS1, nephrin	NPHS1
Primary Focal Segmental Glomerulosclerosis FSGS	14	72	2.85946e-07	50485	SWI/SNF related, matrix associated, actin dependent regulator of chromatin, subfamily a like 1	SMARCAL1
Primary Focal Segmental Glomerulosclerosis FSGS	14	72	2.85946e-07	5420	podocalyxin like	PODXL
Primary Focal Segmental Glomerulosclerosis FSGS	14	72	2.85946e-07	55742	parvin alpha	PARVA
Primary Focal Segmental Glomerulosclerosis FSGS	14	72	2.85946e-07	5800	protein tyrosine phosphatase, receptor type O	PTPRO
Primary Focal Segmental Glomerulosclerosis FSGS	14	72	2.85946e-07	7402	utrophin	UTRN
Primary Focal Segmental Glomerulosclerosis FSGS	14	72	2.85946e-07	950	scavenger receptor class B member 2	SCARB2
Cytoplasmic Ribosomal Proteins	14	88	3.61683e-06	4736	ribosomal protein L10a	RPL10A
Cytoplasmic Ribosomal Proteins	14	88	3.61683e-06	6122	ribosomal protein L3	RPL3
Cytoplasmic Ribosomal Proteins	14	88	3.61683e-06	6125	ribosomal protein L5	RPL5
Cytoplasmic Ribosomal Proteins	14	88	3.61683e-06	6129	ribosomal protein L7	RPL7
Cytoplasmic Ribosomal Proteins	14	88	3.61683e-06	6136	ribosomal protein L12	RPL12
Cytoplasmic Ribosomal Proteins	14	88	3.61683e-06	6154	ribosomal protein L26	RPL26
Cytoplasmic Ribosomal Proteins	14	88	3.61683e-06	6156	ribosomal protein L30	RPL30
Cytoplasmic Ribosomal Proteins	14	88	3.61683e-06	6167	ribosomal protein L37	RPL37
Cytoplasmic Ribosomal Proteins	14	88	3.61683e-06	6169	ribosomal protein L38	RPL38
Cytoplasmic Ribosomal Proteins	14	88	3.61683e-06	6189	ribosomal protein S3A	RPS3A
Cytoplasmic Ribosomal Proteins	14	88	3.61683e-06	6194	ribosomal protein S6	RPS6
Cytoplasmic Ribosomal Proteins	14	88	3.61683e-06	6207	ribosomal protein S13	RPS13
Cytoplasmic Ribosomal Proteins	14	88	3.61683e-06	6210	ribosomal protein S15a	RPS15A
Cytoplasmic Ribosomal Proteins	14	88	3.61683e-06	6228	ribosomal protein S23	RPS23
Arrhythmogenic Right Ventricular Cardiomyopathy	11	74	7.78782e-05	1824	desmocollin 2	DSC2
Arrhythmogenic Right Ventricular Cardiomyopathy	11	74	7.78782e-05	1829	desmoglein 2	DSG2
Arrhythmogenic Right Ventricular Cardiomyopathy	11	74	7.78782e-05	2697	gap junction protein alpha 1	GJA1
Arrhythmogenic Right Ventricular Cardiomyopathy	11	74	7.78782e-05	3655	integrin subunit alpha 6	ITGA6
Arrhythmogenic Right Ventricular Cardiomyopathy	11	74	7.78782e-05	3675	integrin subunit alpha 3	ITGA3
Arrhythmogenic Right Ventricular Cardiomyopathy	11	74	7.78782e-05	3688	integrin subunit beta 1	ITGB1
Arrhythmogenic Right Ventricular Cardiomyopathy	11	74	7.78782e-05	3690	integrin subunit beta 3	ITGB3
Arrhythmogenic Right Ventricular Cardiomyopathy	11	74	7.78782e-05	59284	calcium voltage-gated channel auxiliary subunit gamma 7	CACNG7
Arrhythmogenic Right Ventricular Cardiomyopathy	11	74	7.78782e-05	6443	sarcoglycan beta	SGCB
Arrhythmogenic Right Ventricular Cardiomyopathy	11	74	7.78782e-05	6546	solute carrier family 8 member A1	SLC8A1
Arrhythmogenic Right Ventricular Cardiomyopathy	11	74	7.78782e-05	71	actin gamma 1	ACTG1
Alpha 6 Beta 4 signaling pathway	7	33	0.000166917	1978	eukaryotic translation initiation factor 4E binding protein 1	EIF4EBP1
Alpha 6 Beta 4 signaling pathway	7	33	0.000166917	3655	integrin subunit alpha 6	ITGA6
Alpha 6 Beta 4 signaling pathway	7	33	0.000166917	3912	laminin subunit beta 1	LAMB1
Alpha 6 Beta 4 signaling pathway	7	33	0.000166917	3915	laminin subunit gamma 1	LAMC1
Alpha 6 Beta 4 signaling pathway	7	33	0.000166917	3918	laminin subunit gamma 2	LAMC2
Alpha 6 Beta 4 signaling pathway	7	33	0.000166917	5580	protein kinase C delta	PRKCD
Alpha 6 Beta 4 signaling pathway	7	33	0.000166917	5879	ras-related C3 botulinum toxin substrate 1 (rho family, small GTP binding protein Rac1)	RAC1
Focal Adhesion	18	197	0.000351225	10627	myosin light chain 12A	MYL12A
Focal Adhesion	18	197	0.000351225	1288	collagen type IV alpha 6 chain	COL4A6
Focal Adhesion	18	197	0.000351225	1290	collagen type V alpha 2 chain	COL5A2
Focal Adhesion	18	197	0.000351225	2534	FYN proto-oncogene, Src family tyrosine kinase	FYN
Focal Adhesion	18	197	0.000351225	25759	SHC adaptor protein 2	SHC2
Focal Adhesion	18	197	0.000351225	3655	integrin subunit alpha 6	ITGA6
Focal Adhesion	18	197	0.000351225	3675	integrin subunit alpha 3	ITGA3
Focal Adhesion	18	197	0.000351225	3688	integrin subunit beta 1	ITGB1
Focal Adhesion	18	197	0.000351225	3690	integrin subunit beta 3	ITGB3
Focal Adhesion	18	197	0.000351225	3910	laminin subunit alpha 4	LAMA4
Focal Adhesion	18	197	0.000351225	3912	laminin subunit beta 1	LAMB1
Focal Adhesion	18	197	0.000351225	3915	laminin subunit gamma 1	LAMC1
Focal Adhesion	18	197	0.000351225	3918	laminin subunit gamma 2	LAMC2
Focal Adhesion	18	197	0.000351225	55742	parvin alpha	PARVA
Focal Adhesion	18	197	0.000351225	5582	protein kinase C gamma	PRKCG
Focal Adhesion	18	197	0.000351225	5879	ras-related C3 botulinum toxin substrate 1 (rho family, small GTP binding protein Rac1)	RAC1
Focal Adhesion	18	197	0.000351225	71	actin gamma 1	ACTG1
Focal Adhesion	18	197	0.000351225	824	calpain 2	CAPN2
Translation Factors	8	50	0.000447979	10209	eukaryotic translation initiation factor 1	EIF1
Translation Factors	8	50	0.000447979	1915	eukaryotic translation elongation factor 1 alpha 1	EEF1A1
Translation Factors	8	50	0.000447979	1968	eukaryotic translation initiation factor 2 subunit gamma	EIF2S3
Translation Factors	8	50	0.000447979	1978	eukaryotic translation initiation factor 4E binding protein 1	EIF4EBP1
Translation Factors	8	50	0.000447979	3646	eukaryotic translation initiation factor 3 subunit E	EIF3E
Translation Factors	8	50	0.000447979	8664	eukaryotic translation initiation factor 3 subunit D	EIF3D
Translation Factors	8	50	0.000447979	8665	eukaryotic translation initiation factor 3 subunit F	EIF3F
Translation Factors	8	50	0.000447979	8667	eukaryotic translation initiation factor 3 subunit H	EIF3H
Focal Adhesion-PI3K-Akt-mTOR-signaling pathway	22	306	0.00212306	1288	collagen type IV alpha 6 chain	COL4A6
Focal Adhesion-PI3K-Akt-mTOR-signaling pathway	22	306	0.00212306	1289	collagen type V alpha 1 chain	COL5A1
Focal Adhesion-PI3K-Akt-mTOR-signaling pathway	22	306	0.00212306	1290	collagen type V alpha 2 chain	COL5A2
Focal Adhesion-PI3K-Akt-mTOR-signaling pathway	22	306	0.00212306	1944	ephrin A3	EFNA3
Focal Adhesion-PI3K-Akt-mTOR-signaling pathway	22	306	0.00212306	1946	ephrin A5	EFNA5
Focal Adhesion-PI3K-Akt-mTOR-signaling pathway	22	306	0.00212306	1978	eukaryotic translation initiation factor 4E binding protein 1	EIF4EBP1
Focal Adhesion-PI3K-Akt-mTOR-signaling pathway	22	306	0.00212306	2149	coagulation factor II thrombin receptor	F2R
Focal Adhesion-PI3K-Akt-mTOR-signaling pathway	22	306	0.00212306	3454	interferon alpha and beta receptor subunit 1	IFNAR1
Focal Adhesion-PI3K-Akt-mTOR-signaling pathway	22	306	0.00212306	3563	interleukin 3 receptor subunit alpha	IL3RA
Focal Adhesion-PI3K-Akt-mTOR-signaling pathway	22	306	0.00212306	3655	integrin subunit alpha 6	ITGA6
Focal Adhesion-PI3K-Akt-mTOR-signaling pathway	22	306	0.00212306	3675	integrin subunit alpha 3	ITGA3
Focal Adhesion-PI3K-Akt-mTOR-signaling pathway	22	306	0.00212306	3687	integrin subunit alpha X	ITGAX
Focal Adhesion-PI3K-Akt-mTOR-signaling pathway	22	306	0.00212306	3688	integrin subunit beta 1	ITGB1
Focal Adhesion-PI3K-Akt-mTOR-signaling pathway	22	306	0.00212306	3690	integrin subunit beta 3	ITGB3
Focal Adhesion-PI3K-Akt-mTOR-signaling pathway	22	306	0.00212306	3718	Janus kinase 3	JAK3
Focal Adhesion-PI3K-Akt-mTOR-signaling pathway	22	306	0.00212306	3910	laminin subunit alpha 4	LAMA4
Focal Adhesion-PI3K-Akt-mTOR-signaling pathway	22	306	0.00212306	3912	laminin subunit beta 1	LAMB1
Focal Adhesion-PI3K-Akt-mTOR-signaling pathway	22	306	0.00212306	3915	laminin subunit gamma 1	LAMC1
Focal Adhesion-PI3K-Akt-mTOR-signaling pathway	22	306	0.00212306	3918	laminin subunit gamma 2	LAMC2
Focal Adhesion-PI3K-Akt-mTOR-signaling pathway	22	306	0.00212306	4842	nitric oxide synthase 1	NOS1
Focal Adhesion-PI3K-Akt-mTOR-signaling pathway	22	306	0.00212306	6194	ribosomal protein S6	RPS6
Focal Adhesion-PI3K-Akt-mTOR-signaling pathway	22	306	0.00212306	81617	calcium binding protein 39 like	CAB39L
Brain-Derived Neurotrophic Factor (BDNF) signaling pathway	13	148	0.00327357	1795	dedicator of cytokinesis 3	DOCK3
Brain-Derived Neurotrophic Factor (BDNF) signaling pathway	13	148	0.00327357	1978	eukaryotic translation initiation factor 4E binding protein 1	EIF4EBP1
Brain-Derived Neurotrophic Factor (BDNF) signaling pathway	13	148	0.00327357	2534	FYN proto-oncogene, Src family tyrosine kinase	FYN
Brain-Derived Neurotrophic Factor (BDNF) signaling pathway	13	148	0.00327357	25759	SHC adaptor protein 2	SHC2
Brain-Derived Neurotrophic Factor (BDNF) signaling pathway	13	148	0.00327357	4137	microtubule associated protein tau	MAPT
Brain-Derived Neurotrophic Factor (BDNF) signaling pathway	13	148	0.00327357	5580	protein kinase C delta	PRKCD
Brain-Derived Neurotrophic Factor (BDNF) signaling pathway	13	148	0.00327357	5607	mitogen-activated protein kinase kinase 5	MAP2K5
Brain-Derived Neurotrophic Factor (BDNF) signaling pathway	13	148	0.00327357	5792	protein tyrosine phosphatase, receptor type F	PTPRF
Brain-Derived Neurotrophic Factor (BDNF) signaling pathway	13	148	0.00327357	5879	ras-related C3 botulinum toxin substrate 1 (rho family, small GTP binding protein Rac1)	RAC1
Brain-Derived Neurotrophic Factor (BDNF) signaling pathway	13	148	0.00327357	6194	ribosomal protein S6	RPS6
Brain-Derived Neurotrophic Factor (BDNF) signaling pathway	13	148	0.00327357	6777	signal transducer and activator of transcription 5B	STAT5B
Brain-Derived Neurotrophic Factor (BDNF) signaling pathway	13	148	0.00327357	6868	ADAM metallopeptidase domain 17	ADAM17
Brain-Derived Neurotrophic Factor (BDNF) signaling pathway	13	148	0.00327357	9252	ribosomal protein S6 kinase A5	RPS6KA5
Interferon type I signaling pathways	7	54	0.00356459	1978	eukaryotic translation initiation factor 4E binding protein 1	EIF4EBP1
Interferon type I signaling pathways	7	54	0.00356459	2534	FYN proto-oncogene, Src family tyrosine kinase	FYN
Interferon type I signaling pathways	7	54	0.00356459	3454	interferon alpha and beta receptor subunit 1	IFNAR1
Interferon type I signaling pathways	7	54	0.00356459	5879	ras-related C3 botulinum toxin substrate 1 (rho family, small GTP binding protein Rac1)	RAC1
Interferon type I signaling pathways	7	54	0.00356459	6194	ribosomal protein S6	RPS6
Interferon type I signaling pathways	7	54	0.00356459	6777	signal transducer and activator of transcription 5B	STAT5B
Interferon type I signaling pathways	7	54	0.00356459	9252	ribosomal protein S6 kinase A5	RPS6KA5
Ferroptosis	6	42	0.00421147	10533	autophagy related 7	ATG7
Ferroptosis	6	42	0.00421147	2182	acyl-CoA synthetase long-chain family member 4	ACSL4
Ferroptosis	6	42	0.00421147	23516	solute carrier family 39 member 14	SLC39A14
Ferroptosis	6	42	0.00421147	2495	ferritin heavy chain 1	FTH1
Ferroptosis	6	42	0.00421147	7417	voltage dependent anion channel 2	VDAC2
Ferroptosis	6	42	0.00421147	9474	autophagy related 5	ATG5
Pathways Regulating Hippo Signaling	9	98	0.0102616	1001	cadherin 3	CDH3
Pathways Regulating Hippo Signaling	9	98	0.0102616	1002	cadherin 4	CDH4
Pathways Regulating Hippo Signaling	9	98	0.0102616	23236	phospholipase C beta 1	PLCB1
Pathways Regulating Hippo Signaling	9	98	0.0102616	23683	protein kinase D3	PRKD3
Pathways Regulating Hippo Signaling	9	98	0.0102616	51422	protein kinase AMP-activated non-catalytic subunit gamma 2	PRKAG2
Pathways Regulating Hippo Signaling	9	98	0.0102616	5580	protein kinase C delta	PRKCD
Pathways Regulating Hippo Signaling	9	98	0.0102616	5582	protein kinase C gamma	PRKCG
Pathways Regulating Hippo Signaling	9	98	0.0102616	5583	protein kinase C eta	PRKCH
Pathways Regulating Hippo Signaling	9	98	0.0102616	5879	ras-related C3 botulinum toxin substrate 1 (rho family, small GTP binding protein Rac1)	RAC1
Wnt Signaling Pathway	6	51	0.0109613	2697	gap junction protein alpha 1	GJA1
Wnt Signaling Pathway	6	51	0.0109613	4919	receptor tyrosine kinase like orphan receptor 1	ROR1
Wnt Signaling Pathway	6	51	0.0109613	5468	peroxisome proliferator activated receptor gamma	PPARG
Wnt Signaling Pathway	6	51	0.0109613	5582	protein kinase C gamma	PRKCG
Wnt Signaling Pathway	6	51	0.0109613	5879	ras-related C3 botulinum toxin substrate 1 (rho family, small GTP binding protein Rac1)	RAC1
Wnt Signaling Pathway	6	51	0.0109613	6259	receptor-like tyrosine kinase	RYK
Methionine De Novo and Salvage Pathway	4	24	0.0109776	253827	methionine sulfoxide reductase B3	MSRB3
Methionine De Novo and Salvage Pathway	4	24	0.0109776	4953	ornithine decarboxylase 1	ODC1
Methionine De Novo and Salvage Pathway	4	24	0.0109776	5663	presenilin 1	PSEN1
Methionine De Novo and Salvage Pathway	4	24	0.0109776	6611	spermine synthase	SMS
Integrin-mediated Cell Adhesion	9	101	0.0123759	2534	FYN proto-oncogene, Src family tyrosine kinase	FYN
Integrin-mediated Cell Adhesion	9	101	0.0123759	3655	integrin subunit alpha 6	ITGA6
Integrin-mediated Cell Adhesion	9	101	0.0123759	3675	integrin subunit alpha 3	ITGA3
Integrin-mediated Cell Adhesion	9	101	0.0123759	3687	integrin subunit alpha X	ITGAX
Integrin-mediated Cell Adhesion	9	101	0.0123759	3688	integrin subunit beta 1	ITGB1
Integrin-mediated Cell Adhesion	9	101	0.0123759	3690	integrin subunit beta 3	ITGB3
Integrin-mediated Cell Adhesion	9	101	0.0123759	5607	mitogen-activated protein kinase kinase 5	MAP2K5
Integrin-mediated Cell Adhesion	9	101	0.0123759	5879	ras-related C3 botulinum toxin substrate 1 (rho family, small GTP binding protein Rac1)	RAC1
Integrin-mediated Cell Adhesion	9	101	0.0123759	824	calpain 2	CAPN2
Myometrial Relaxation and Contraction Pathways	12	158	0.014241	10266	receptor activity modifying protein 2	RAMP2
Myometrial Relaxation and Contraction Pathways	12	158	0.014241	26575	regulator of G protein signaling 17	RGS17
Myometrial Relaxation and Contraction Pathways	12	158	0.014241	2697	gap junction protein alpha 1	GJA1
Myometrial Relaxation and Contraction Pathways	12	158	0.014241	3709	inositol 1,4,5-trisphosphate receptor type 2	ITPR2
Myometrial Relaxation and Contraction Pathways	12	158	0.014241	3710	inositol 1,4,5-trisphosphate receptor type 3	ITPR3
Myometrial Relaxation and Contraction Pathways	12	158	0.014241	4842	nitric oxide synthase 1	NOS1
Myometrial Relaxation and Contraction Pathways	12	158	0.014241	5580	protein kinase C delta	PRKCD
Myometrial Relaxation and Contraction Pathways	12	158	0.014241	5582	protein kinase C gamma	PRKCG
Myometrial Relaxation and Contraction Pathways	12	158	0.014241	5583	protein kinase C eta	PRKCH
Myometrial Relaxation and Contraction Pathways	12	158	0.014241	6546	solute carrier family 8 member A1	SLC8A1
Myometrial Relaxation and Contraction Pathways	12	158	0.014241	71	actin gamma 1	ACTG1
Myometrial Relaxation and Contraction Pathways	12	158	0.014241	8787	regulator of G protein signaling 9	RGS9
miRNA targets in ECM and membrane receptors	4	29	0.021239	1289	collagen type V alpha 1 chain	COL5A1
miRNA targets in ECM and membrane receptors	4	29	0.021239	1290	collagen type V alpha 2 chain	COL5A2
miRNA targets in ECM and membrane receptors	4	29	0.021239	3910	laminin subunit alpha 4	LAMA4
miRNA targets in ECM and membrane receptors	4	29	0.021239	3915	laminin subunit gamma 1	LAMC1
Sphingolipid pathway	4	30	0.0238121	2531	3-ketodihydrosphingosine reductase	KDSR
Sphingolipid pathway	4	30	0.0238121	8464	SPT3 homolog, SAGA and STAGA complex component	SUPT3H
Sphingolipid pathway	4	30	0.0238121	91012	ceramide synthase 5	CERS5
Sphingolipid pathway	4	30	0.0238121	9331	beta-1,4-galactosyltransferase 6	B4GALT6
Ebola Virus Pathway on Host	10	132	0.0245719	1508	cathepsin B	CTSB
Ebola Virus Pathway on Host	10	132	0.0245719	3106	major histocompatibility complex, class I, B	HLA-B
Ebola Virus Pathway on Host	10	132	0.0245719	3655	integrin subunit alpha 6	ITGA6
Ebola Virus Pathway on Host	10	132	0.0245719	3675	integrin subunit alpha 3	ITGA3
Ebola Virus Pathway on Host	10	132	0.0245719	3688	integrin subunit beta 1	ITGB1
Ebola Virus Pathway on Host	10	132	0.0245719	3690	integrin subunit beta 3	ITGB3
Ebola Virus Pathway on Host	10	132	0.0245719	558	AXL receptor tyrosine kinase	AXL
Ebola Virus Pathway on Host	10	132	0.0245719	5879	ras-related C3 botulinum toxin substrate 1 (rho family, small GTP binding protein Rac1)	RAC1
Ebola Virus Pathway on Host	10	132	0.0245719	6868	ADAM metallopeptidase domain 17	ADAM17
Ebola Virus Pathway on Host	10	132	0.0245719	71	actin gamma 1	ACTG1
Translation inhibitors in chronically activated PDGFRA cells	5	46	0.026899	1978	eukaryotic translation initiation factor 4E binding protein 1	EIF4EBP1
Translation inhibitors in chronically activated PDGFRA cells	5	46	0.026899	5580	protein kinase C delta	PRKCD
Translation inhibitors in chronically activated PDGFRA cells	5	46	0.026899	5607	mitogen-activated protein kinase kinase 5	MAP2K5
Translation inhibitors in chronically activated PDGFRA cells	5	46	0.026899	6194	ribosomal protein S6	RPS6
Translation inhibitors in chronically activated PDGFRA cells	5	46	0.026899	9252	ribosomal protein S6 kinase A5	RPS6KA5
Calcium Regulation in the Cardiac Cell	11	154	0.027774	26575	regulator of G protein signaling 17	RGS17
Calcium Regulation in the Cardiac Cell	11	154	0.027774	2697	gap junction protein alpha 1	GJA1
Calcium Regulation in the Cardiac Cell	11	154	0.027774	2700	gap junction protein alpha 3	GJA3
Calcium Regulation in the Cardiac Cell	11	154	0.027774	3709	inositol 1,4,5-trisphosphate receptor type 2	ITPR2
Calcium Regulation in the Cardiac Cell	11	154	0.027774	3710	inositol 1,4,5-trisphosphate receptor type 3	ITPR3
Calcium Regulation in the Cardiac Cell	11	154	0.027774	490	ATPase plasma membrane Ca2+ transporting 1	ATP2B1
Calcium Regulation in the Cardiac Cell	11	154	0.027774	5580	protein kinase C delta	PRKCD
Calcium Regulation in the Cardiac Cell	11	154	0.027774	5582	protein kinase C gamma	PRKCG
Calcium Regulation in the Cardiac Cell	11	154	0.027774	5583	protein kinase C eta	PRKCH
Calcium Regulation in the Cardiac Cell	11	154	0.027774	6546	solute carrier family 8 member A1	SLC8A1
Calcium Regulation in the Cardiac Cell	11	154	0.027774	8787	regulator of G protein signaling 9	RGS9
Spinal Cord Injury	9	116	0.0280652	2697	gap junction protein alpha 1	GJA1
Spinal Cord Injury	9	116	0.0280652	4155	myelin basic protein	MBP
Spinal Cord Injury	9	116	0.0280652	4842	nitric oxide synthase 1	NOS1
Spinal Cord Injury	9	116	0.0280652	5879	ras-related C3 botulinum toxin substrate 1 (rho family, small GTP binding protein Rac1)	RAC1
Spinal Cord Injury	9	116	0.0280652	6098	ROS proto-oncogene 1, receptor tyrosine kinase	ROS1
Spinal Cord Injury	9	116	0.0280652	64131	xylosyltransferase 1	XYLT1
Spinal Cord Injury	9	116	0.0280652	6585	slit guidance ligand 1	SLIT1
Spinal Cord Injury	9	116	0.0280652	6586	slit guidance ligand 3	SLIT3
Spinal Cord Injury	9	116	0.0280652	961	CD47 molecule	CD47
PI3K-Akt Signaling Pathway	20	342	0.0286716	1287	collagen type IV alpha 5 chain	COL4A5
PI3K-Akt Signaling Pathway	20	342	0.0286716	1288	collagen type IV alpha 6 chain	COL4A6
PI3K-Akt Signaling Pathway	20	342	0.0286716	1944	ephrin A3	EFNA3
PI3K-Akt Signaling Pathway	20	342	0.0286716	1946	ephrin A5	EFNA5
PI3K-Akt Signaling Pathway	20	342	0.0286716	1978	eukaryotic translation initiation factor 4E binding protein 1	EIF4EBP1
PI3K-Akt Signaling Pathway	20	342	0.0286716	2149	coagulation factor II thrombin receptor	F2R
PI3K-Akt Signaling Pathway	20	342	0.0286716	3454	interferon alpha and beta receptor subunit 1	IFNAR1
PI3K-Akt Signaling Pathway	20	342	0.0286716	3563	interleukin 3 receptor subunit alpha	IL3RA
PI3K-Akt Signaling Pathway	20	342	0.0286716	3655	integrin subunit alpha 6	ITGA6
PI3K-Akt Signaling Pathway	20	342	0.0286716	3675	integrin subunit alpha 3	ITGA3
PI3K-Akt Signaling Pathway	20	342	0.0286716	3688	integrin subunit beta 1	ITGB1
PI3K-Akt Signaling Pathway	20	342	0.0286716	3690	integrin subunit beta 3	ITGB3
PI3K-Akt Signaling Pathway	20	342	0.0286716	3718	Janus kinase 3	JAK3
PI3K-Akt Signaling Pathway	20	342	0.0286716	3910	laminin subunit alpha 4	LAMA4
PI3K-Akt Signaling Pathway	20	342	0.0286716	3912	laminin subunit beta 1	LAMB1
PI3K-Akt Signaling Pathway	20	342	0.0286716	3915	laminin subunit gamma 1	LAMC1
PI3K-Akt Signaling Pathway	20	342	0.0286716	3918	laminin subunit gamma 2	LAMC2
PI3K-Akt Signaling Pathway	20	342	0.0286716	5879	ras-related C3 botulinum toxin substrate 1 (rho family, small GTP binding protein Rac1)	RAC1
PI3K-Akt Signaling Pathway	20	342	0.0286716	6194	ribosomal protein S6	RPS6
PI3K-Akt Signaling Pathway	20	342	0.0286716	7039	transforming growth factor alpha	TGFA
Mammary gland development pathway - Embryonic development (Stage 1 of 4)	3	19	0.0315786	1364	claudin 4	CLDN4
Mammary gland development pathway - Embryonic development (Stage 1 of 4)	3	19	0.0315786	3655	integrin subunit alpha 6	ITGA6
Mammary gland development pathway - Embryonic development (Stage 1 of 4)	3	19	0.0315786	3688	integrin subunit beta 1	ITGB1
Inflammatory Response Pathway	4	33	0.0326254	3912	laminin subunit beta 1	LAMB1
Inflammatory Response Pathway	4	33	0.0326254	3915	laminin subunit gamma 1	LAMC1
Inflammatory Response Pathway	4	33	0.0326254	3918	laminin subunit gamma 2	LAMC2
Inflammatory Response Pathway	4	33	0.0326254	958	CD40 molecule	CD40
Composition of Lipid Particles	2	8	0.0331727	3290	hydroxysteroid 11-beta dehydrogenase 1	HSD11B1
Composition of Lipid Particles	2	8	0.0331727	6098	ROS proto-oncogene 1, receptor tyrosine kinase	ROS1
NLR Proteins	2	8	0.0331727	7182	nuclear receptor subfamily 2 group C member 2	NR2C2
NLR Proteins	2	8	0.0331727	958	CD40 molecule	CD40
Metabolic pathway of LDL, HDL and TG, including diseases	2	9	0.0416223	19	ATP binding cassette subfamily A member 1	ABCA1
Metabolic pathway of LDL, HDL and TG, including diseases	2	9	0.0416223	3155	3-hydroxymethyl-3-methylglutaryl-CoA lyase	HMGCL
Serotonin Transporter Activity	2	10	0.0507775	3690	integrin subunit beta 3	ITGB3
Serotonin Transporter Activity	2	10	0.0507775	4842	nitric oxide synthase 1	NOS1
Copper homeostasis	5	55	0.0523345	261729	STEAP2 metalloreductase	STEAP2
Copper homeostasis	5	55	0.0523345	26872	STEAP family member 1	STEAP1
Copper homeostasis	5	55	0.0523345	351	amyloid beta precursor protein	APP
Copper homeostasis	5	55	0.0523345	4137	microtubule associated protein tau	MAPT
Copper homeostasis	5	55	0.0523345	6868	ADAM metallopeptidase domain 17	ADAM17
Endochondral Ossification	5	57	0.0594007	1028	cyclin dependent kinase inhibitor 1C	CDKN1C
Endochondral Ossification	5	57	0.0594007	5727	patched 1	PTCH1
Endochondral Ossification	5	57	0.0594007	5744	parathyroid hormone like hormone	PTHLH
Endochondral Ossification	5	57	0.0594007	6777	signal transducer and activator of transcription 5B	STAT5B
Endochondral Ossification	5	57	0.0594007	7045	transforming growth factor beta induced	TGFBI
Prolactin Signaling Pathway	6	76	0.0623234	1978	eukaryotic translation initiation factor 4E binding protein 1	EIF4EBP1
Prolactin Signaling Pathway	6	76	0.0623234	2534	FYN proto-oncogene, Src family tyrosine kinase	FYN
Prolactin Signaling Pathway	6	76	0.0623234	3688	integrin subunit beta 1	ITGB1
Prolactin Signaling Pathway	6	76	0.0623234	5879	ras-related C3 botulinum toxin substrate 1 (rho family, small GTP binding protein Rac1)	RAC1
Prolactin Signaling Pathway	6	76	0.0623234	6194	ribosomal protein S6	RPS6
Prolactin Signaling Pathway	6	76	0.0623234	6777	signal transducer and activator of transcription 5B	STAT5B
IL-7 Signaling Pathway	3	25	0.0637722	2534	FYN proto-oncogene, Src family tyrosine kinase	FYN
IL-7 Signaling Pathway	3	25	0.0637722	3718	Janus kinase 3	JAK3
IL-7 Signaling Pathway	3	25	0.0637722	6777	signal transducer and activator of transcription 5B	STAT5B
miRs in Muscle Cell Differentiation	4	41	0.064316	23683	protein kinase D3	PRKD3
miRs in Muscle Cell Differentiation	4	41	0.064316	5580	protein kinase C delta	PRKCD
miRs in Muscle Cell Differentiation	4	41	0.064316	5582	protein kinase C gamma	PRKCG
miRs in Muscle Cell Differentiation	4	41	0.064316	5583	protein kinase C eta	PRKCH
Regulatory circuits of the STAT3 signaling pathway	6	78	0.068963	2149	coagulation factor II thrombin receptor	F2R
Regulatory circuits of the STAT3 signaling pathway	6	78	0.068963	2151	coagulation factor II thrombin receptor like 2	F2RL2
Regulatory circuits of the STAT3 signaling pathway	6	78	0.068963	3454	interferon alpha and beta receptor subunit 1	IFNAR1
Regulatory circuits of the STAT3 signaling pathway	6	78	0.068963	3563	interleukin 3 receptor subunit alpha	IL3RA
Regulatory circuits of the STAT3 signaling pathway	6	78	0.068963	3718	Janus kinase 3	JAK3
Regulatory circuits of the STAT3 signaling pathway	6	78	0.068963	53833	interleukin 20 receptor subunit beta	IL20RB
IL-2 Signaling Pathway	4	42	0.0691069	2534	FYN proto-oncogene, Src family tyrosine kinase	FYN
IL-2 Signaling Pathway	4	42	0.0691069	3718	Janus kinase 3	JAK3
IL-2 Signaling Pathway	4	42	0.0691069	6194	ribosomal protein S6	RPS6
IL-2 Signaling Pathway	4	42	0.0691069	6777	signal transducer and activator of transcription 5B	STAT5B
Regulation of Microtubule Cytoskeleton	3	26	0.070189	2151	coagulation factor II thrombin receptor like 2	F2RL2
Regulation of Microtubule Cytoskeleton	3	26	0.070189	4137	microtubule associated protein tau	MAPT
Regulation of Microtubule Cytoskeleton	3	26	0.070189	5879	ras-related C3 botulinum toxin substrate 1 (rho family, small GTP binding protein Rac1)	RAC1
NAD metabolism, sirtuins and aging	2	12	0.0709538	5468	peroxisome proliferator activated receptor gamma	PPARG
NAD metabolism, sirtuins and aging	2	12	0.0709538	6098	ROS proto-oncogene 1, receptor tyrosine kinase	ROS1
Association Between Physico-Chemical Features and Toxicity Associated Pathways	5	60	0.0709704	4842	nitric oxide synthase 1	NOS1
Association Between Physico-Chemical Features and Toxicity Associated Pathways	5	60	0.0709704	6098	ROS proto-oncogene 1, receptor tyrosine kinase	ROS1
Association Between Physico-Chemical Features and Toxicity Associated Pathways	5	60	0.0709704	6777	signal transducer and activator of transcription 5B	STAT5B
Association Between Physico-Chemical Features and Toxicity Associated Pathways	5	60	0.0709704	7039	transforming growth factor alpha	TGFA
Association Between Physico-Chemical Features and Toxicity Associated Pathways	5	60	0.0709704	8323	frizzled class receptor 6	FZD6
Photodynamic therapy-induced unfolded protein response	3	27	0.0768846	1649	DNA damage inducible transcript 3	DDIT3
Photodynamic therapy-induced unfolded protein response	3	27	0.0768846	5611	DnaJ heat shock protein family (Hsp40) member C3	DNAJC3
Photodynamic therapy-induced unfolded protein response	3	27	0.0768846	9695	ER degradation enhancing alpha-mannosidase like protein 1	EDEM1
Hippo-Merlin Signaling Dysregulation	8	120	0.0773149	1001	cadherin 3	CDH3
Hippo-Merlin Signaling Dysregulation	8	120	0.0773149	1002	cadherin 4	CDH4
Hippo-Merlin Signaling Dysregulation	8	120	0.0773149	3655	integrin subunit alpha 6	ITGA6
Hippo-Merlin Signaling Dysregulation	8	120	0.0773149	3675	integrin subunit alpha 3	ITGA3
Hippo-Merlin Signaling Dysregulation	8	120	0.0773149	3687	integrin subunit alpha X	ITGAX
Hippo-Merlin Signaling Dysregulation	8	120	0.0773149	3688	integrin subunit beta 1	ITGB1
Hippo-Merlin Signaling Dysregulation	8	120	0.0773149	3690	integrin subunit beta 3	ITGB3
Hippo-Merlin Signaling Dysregulation	8	120	0.0773149	960	CD44 molecule (Indian blood group)	CD44
EGF/EGFR Signaling Pathway	10	162	0.0785837	1978	eukaryotic translation initiation factor 4E binding protein 1	EIF4EBP1
EGF/EGFR Signaling Pathway	10	162	0.0785837	2697	gap junction protein alpha 1	GJA1
EGF/EGFR Signaling Pathway	10	162	0.0785837	30011	SH3 domain containing kinase binding protein 1	SH3KBP1
EGF/EGFR Signaling Pathway	10	162	0.0785837	5580	protein kinase C delta	PRKCD
EGF/EGFR Signaling Pathway	10	162	0.0785837	5607	mitogen-activated protein kinase kinase 5	MAP2K5
EGF/EGFR Signaling Pathway	10	162	0.0785837	5879	ras-related C3 botulinum toxin substrate 1 (rho family, small GTP binding protein Rac1)	RAC1
EGF/EGFR Signaling Pathway	10	162	0.0785837	5899	RAS like proto-oncogene B	RALB
EGF/EGFR Signaling Pathway	10	162	0.0785837	6777	signal transducer and activator of transcription 5B	STAT5B
EGF/EGFR Signaling Pathway	10	162	0.0785837	9185	RALBP1 associated Eps domain containing 2	REPS2
EGF/EGFR Signaling Pathway	10	162	0.0785837	9252	ribosomal protein S6 kinase A5	RPS6KA5
Splicing factor NOVA regulated synaptic proteins	4	44	0.0792228	1946	ephrin A5	EFNA5
Splicing factor NOVA regulated synaptic proteins	4	44	0.0792228	490	ATPase plasma membrane Ca2+ transporting 1	ATP2B1
Splicing factor NOVA regulated synaptic proteins	4	44	0.0792228	54386	TERF2 interacting protein	TERF2IP
Splicing factor NOVA regulated synaptic proteins	4	44	0.0792228	5792	protein tyrosine phosphatase, receptor type F	PTPRF
Transcriptional cascade regulating adipogenesis	2	13	0.0818588	1649	DNA damage inducible transcript 3	DDIT3
Transcriptional cascade regulating adipogenesis	2	13	0.0818588	5468	peroxisome proliferator activated receptor gamma	PPARG
MFAP5-mediated ovarian cancer cell motility and invasiveness	2	14	0.0932365	3690	integrin subunit beta 3	ITGB3
MFAP5-mediated ovarian cancer cell motility and invasiveness	2	14	0.0932365	3710	inositol 1,4,5-trisphosphate receptor type 3	ITPR3
Alzheimers Disease	9	147	0.0958128	23236	phospholipase C beta 1	PLCB1
Alzheimers Disease	9	147	0.0958128	351	amyloid beta precursor protein	APP
Alzheimers Disease	9	147	0.0958128	3709	inositol 1,4,5-trisphosphate receptor type 2	ITPR2
Alzheimers Disease	9	147	0.0958128	3710	inositol 1,4,5-trisphosphate receptor type 3	ITPR3
Alzheimers Disease	9	147	0.0958128	4137	microtubule associated protein tau	MAPT
Alzheimers Disease	9	147	0.0958128	4842	nitric oxide synthase 1	NOS1
Alzheimers Disease	9	147	0.0958128	5663	presenilin 1	PSEN1
Alzheimers Disease	9	147	0.0958128	6868	ADAM metallopeptidase domain 17	ADAM17
Alzheimers Disease	9	147	0.0958128	824	calpain 2	CAPN2
Oncostatin M Signaling Pathway	5	66	0.0975318	3718	Janus kinase 3	JAK3
Oncostatin M Signaling Pathway	5	66	0.0975318	5580	protein kinase C delta	PRKCD
Oncostatin M Signaling Pathway	5	66	0.0975318	5583	protein kinase C eta	PRKCH
Oncostatin M Signaling Pathway	5	66	0.0975318	6194	ribosomal protein S6	RPS6
Oncostatin M Signaling Pathway	5	66	0.0975318	6777	signal transducer and activator of transcription 5B	STAT5B
Thymic Stromal LymphoPoietin (TSLP) Signaling Pathway	4	48	0.101509	1978	eukaryotic translation initiation factor 4E binding protein 1	EIF4EBP1
Thymic Stromal LymphoPoietin (TSLP) Signaling Pathway	4	48	0.101509	2534	FYN proto-oncogene, Src family tyrosine kinase	FYN
Thymic Stromal LymphoPoietin (TSLP) Signaling Pathway	4	48	0.101509	6194	ribosomal protein S6	RPS6
Thymic Stromal LymphoPoietin (TSLP) Signaling Pathway	4	48	0.101509	6777	signal transducer and activator of transcription 5B	STAT5B
Non-small cell lung cancer	5	67	0.102388	2272	fragile histidine triad	FHIT
Non-small cell lung cancer	5	67	0.102388	3718	Janus kinase 3	JAK3
Non-small cell lung cancer	5	67	0.102388	5582	protein kinase C gamma	PRKCG
Non-small cell lung cancer	5	67	0.102388	6777	signal transducer and activator of transcription 5B	STAT5B
Non-small cell lung cancer	5	67	0.102388	7039	transforming growth factor alpha	TGFA
Selenium Micronutrient Network	6	87	0.103685	19	ATP binding cassette subfamily A member 1	ABCA1
Selenium Micronutrient Network	6	87	0.103685	241	arachidonate 5-lipoxygenase activating protein	ALOX5AP
Selenium Micronutrient Network	6	87	0.103685	3290	hydroxysteroid 11-beta dehydrogenase 1	HSD11B1
Selenium Micronutrient Network	6	87	0.103685	5663	presenilin 1	PSEN1
Selenium Micronutrient Network	6	87	0.103685	6098	ROS proto-oncogene 1, receptor tyrosine kinase	ROS1
Selenium Micronutrient Network	6	87	0.103685	875	cystathionine-beta-synthase	CBS
EDA Signalling in Hair Follicle Development	2	15	0.105037	5727	patched 1	PTCH1
EDA Signalling in Hair Follicle Development	2	15	0.105037	958	CD40 molecule	CD40
Cell migration and invasion through p75NTR	3	31	0.106259	1944	ephrin A3	EFNA3
Cell migration and invasion through p75NTR	3	31	0.106259	1946	ephrin A5	EFNA5
Cell migration and invasion through p75NTR	3	31	0.106259	5879	ras-related C3 botulinum toxin substrate 1 (rho family, small GTP binding protein Rac1)	RAC1
Effects of Nitric Oxide	1	3	0.107343	316	aldehyde oxidase 1	AOX1
Vitamin D Receptor Pathway	10	174	0.112408	1946	ephrin A5	EFNA5
Vitamin D Receptor Pathway	10	174	0.112408	3885	keratin 34	KRT34
Vitamin D Receptor Pathway	10	174	0.112408	490	ATPase plasma membrane Ca2+ transporting 1	ATP2B1
Vitamin D Receptor Pathway	10	174	0.112408	5744	parathyroid hormone like hormone	PTHLH
Vitamin D Receptor Pathway	10	174	0.112408	6546	solute carrier family 8 member A1	SLC8A1
Vitamin D Receptor Pathway	10	174	0.112408	7077	TIMP metallopeptidase inhibitor 2	TIMP2
Vitamin D Receptor Pathway	10	174	0.112408	7168	tropomyosin 1 (alpha)	TPM1
Vitamin D Receptor Pathway	10	174	0.112408	875	cystathionine-beta-synthase	CBS
Vitamin D Receptor Pathway	10	174	0.112408	928	CD9 molecule	CD9
Vitamin D Receptor Pathway	10	174	0.112408	958	CD40 molecule	CD40
Statin Pathway	3	32	0.1142	19	ATP binding cassette subfamily A member 1	ABCA1
Statin Pathway	3	32	0.1142	3290	hydroxysteroid 11-beta dehydrogenase 1	HSD11B1
Statin Pathway	3	32	0.1142	5360	phospholipid transfer protein	PLTP
GPR40 Pathway	2	16	0.117214	23236	phospholipase C beta 1	PLCB1
GPR40 Pathway	2	16	0.117214	3710	inositol 1,4,5-trisphosphate receptor type 3	ITPR3
Vitamin B12 Metabolism	4	52	0.126344	19	ATP binding cassette subfamily A member 1	ABCA1
Vitamin B12 Metabolism	4	52	0.126344	3290	hydroxysteroid 11-beta dehydrogenase 1	HSD11B1
Vitamin B12 Metabolism	4	52	0.126344	5663	presenilin 1	PSEN1
Vitamin B12 Metabolism	4	52	0.126344	875	cystathionine-beta-synthase	CBS
Nanoparticle triggered autophagic cell death	2	17	0.129723	10533	autophagy related 7	ATG7
Nanoparticle triggered autophagic cell death	2	17	0.129723	9474	autophagy related 5	ATG5
IL-9 Signaling Pathway	2	17	0.129723	3718	Janus kinase 3	JAK3
IL-9 Signaling Pathway	2	17	0.129723	6777	signal transducer and activator of transcription 5B	STAT5B
Dopamine metabolism	2	17	0.129723	5663	presenilin 1	PSEN1
Dopamine metabolism	2	17	0.129723	6098	ROS proto-oncogene 1, receptor tyrosine kinase	ROS1
p38 MAPK Signaling Pathway	3	34	0.130721	1649	DNA damage inducible transcript 3	DDIT3
p38 MAPK Signaling Pathway	3	34	0.130721	5879	ras-related C3 botulinum toxin substrate 1 (rho family, small GTP binding protein Rac1)	RAC1
p38 MAPK Signaling Pathway	3	34	0.130721	9252	ribosomal protein S6 kinase A5	RPS6KA5
White fat cell differentiation	3	34	0.130721	1649	DNA damage inducible transcript 3	DDIT3
White fat cell differentiation	3	34	0.130721	5468	peroxisome proliferator activated receptor gamma	PPARG
White fat cell differentiation	3	34	0.130721	6777	signal transducer and activator of transcription 5B	STAT5B
Nicotine Activity on Chromaffin Cells	1	4	0.14051	1143	cholinergic receptor nicotinic beta 4 subunit	CHRNB4
Cerebral Organic Acidurias, including diseases	1	4	0.14051	5663	presenilin 1	PSEN1
Type II diabetes mellitus	2	18	0.142523	3376	isoleucyl-tRNA synthetase	IARS
Type II diabetes mellitus	2	18	0.142523	5580	protein kinase C delta	PRKCD
NOTCH1 regulation of human endothelial cell calcification	2	18	0.142523	5744	parathyroid hormone like hormone	PTHLH
NOTCH1 regulation of human endothelial cell calcification	2	18	0.142523	813	calumenin	CALU
Target Of Rapamycin (TOR) Signaling	3	36	0.148022	1978	eukaryotic translation initiation factor 4E binding protein 1	EIF4EBP1
Target Of Rapamycin (TOR) Signaling	3	36	0.148022	51422	protein kinase AMP-activated non-catalytic subunit gamma 2	PRKAG2
Target Of Rapamycin (TOR) Signaling	3	36	0.148022	5879	ras-related C3 botulinum toxin substrate 1 (rho family, small GTP binding protein Rac1)	RAC1
Cardiac Hypertrophic Response	3	36	0.148022	5607	mitogen-activated protein kinase kinase 5	MAP2K5
Cardiac Hypertrophic Response	3	36	0.148022	5879	ras-related C3 botulinum toxin substrate 1 (rho family, small GTP binding protein Rac1)	RAC1
Cardiac Hypertrophic Response	3	36	0.148022	7182	nuclear receptor subfamily 2 group C member 2	NR2C2
Nuclear Receptors	3	38	0.166015	4919	receptor tyrosine kinase like orphan receptor 1	ROR1
Nuclear Receptors	3	38	0.166015	5468	peroxisome proliferator activated receptor gamma	PPARG
Nuclear Receptors	3	38	0.166015	7182	nuclear receptor subfamily 2 group C member 2	NR2C2
Hypertrophy Model	2	20	0.168843	1978	eukaryotic translation initiation factor 4E binding protein 1	EIF4EBP1
Hypertrophy Model	2	20	0.168843	3475	interferon related developmental regulator 1	IFRD1
Leptin signaling pathway	5	79	0.169293	1978	eukaryotic translation initiation factor 4E binding protein 1	EIF4EBP1
Leptin signaling pathway	5	79	0.169293	2534	FYN proto-oncogene, Src family tyrosine kinase	FYN
Leptin signaling pathway	5	79	0.169293	5879	ras-related C3 botulinum toxin substrate 1 (rho family, small GTP binding protein Rac1)	RAC1
Leptin signaling pathway	5	79	0.169293	6194	ribosomal protein S6	RPS6
Leptin signaling pathway	5	79	0.169293	6777	signal transducer and activator of transcription 5B	STAT5B
Sulindac Metabolic Pathway	1	5	0.172449	253827	methionine sulfoxide reductase B3	MSRB3
Synthesis and Degradation of Ketone Bodies	1	5	0.172449	3155	3-hydroxymethyl-3-methylglutaryl-CoA lyase	HMGCL
Sterol Regulatory Element-Binding Proteins (SREBP) signalling	4	59	0.175102	1024	cyclin dependent kinase 8	CDK8
Sterol Regulatory Element-Binding Proteins (SREBP) signalling	4	59	0.175102	267	autocrine motility factor receptor	AMFR
Sterol Regulatory Element-Binding Proteins (SREBP) signalling	4	59	0.175102	51422	protein kinase AMP-activated non-catalytic subunit gamma 2	PRKAG2
Sterol Regulatory Element-Binding Proteins (SREBP) signalling	4	59	0.175102	5468	peroxisome proliferator activated receptor gamma	PPARG
Novel intracellular components of RIG-I-like receptor (RLR) pathway	4	60	0.18254	338376	interferon epsilon	IFNE
Novel intracellular components of RIG-I-like receptor (RLR) pathway	4	60	0.18254	54941	ring finger protein 125	RNF125
Novel intracellular components of RIG-I-like receptor (RLR) pathway	4	60	0.18254	80143	suppressor of IKBKE 1	SIKE1
Novel intracellular components of RIG-I-like receptor (RLR) pathway	4	60	0.18254	9474	autophagy related 5	ATG5
RAC1/PAK1/p38/MMP2 Pathway	4	61	0.190081	1978	eukaryotic translation initiation factor 4E binding protein 1	EIF4EBP1
RAC1/PAK1/p38/MMP2 Pathway	4	61	0.190081	4842	nitric oxide synthase 1	NOS1
RAC1/PAK1/p38/MMP2 Pathway	4	61	0.190081	5879	ras-related C3 botulinum toxin substrate 1 (rho family, small GTP binding protein Rac1)	RAC1
RAC1/PAK1/p38/MMP2 Pathway	4	61	0.190081	6777	signal transducer and activator of transcription 5B	STAT5B
Notch Signaling Pathway	4	61	0.190081	2273	four and a half LIM domains 1	FHL1
Notch Signaling Pathway	4	61	0.190081	5663	presenilin 1	PSEN1
Notch Signaling Pathway	4	61	0.190081	6868	ADAM metallopeptidase domain 17	ADAM17
Notch Signaling Pathway	4	61	0.190081	7088	transducin like enhancer of split 1	TLE1
Eukaryotic Transcription Initiation	3	41	0.194107	2967	general transcription factor IIH subunit 3	GTF2H3
Eukaryotic Transcription Initiation	3	41	0.194107	51082	RNA polymerase I subunit D	POLR1D
Eukaryotic Transcription Initiation	3	41	0.194107	6883	TATA-box binding protein associated factor 12	TAF12
Urea cycle and metabolism of amino groups	2	22	0.195895	4953	ornithine decarboxylase 1	ODC1
Urea cycle and metabolism of amino groups	2	22	0.195895	6611	spermine synthase	SMS
Nicotine Metabolism	1	6	0.203206	316	aldehyde oxidase 1	AOX1
Osteoblast Signaling	1	6	0.203206	3690	integrin subunit beta 3	ITGB3
Robo4 and VEGF Signaling Pathways Crosstalk	1	6	0.203206	5879	ras-related C3 botulinum toxin substrate 1 (rho family, small GTP binding protein Rac1)	RAC1
Structural Pathway of Interleukin 1 (IL-1)	3	42	0.203723	4155	myelin basic protein	MBP
Structural Pathway of Interleukin 1 (IL-1)	3	42	0.203723	7182	nuclear receptor subfamily 2 group C member 2	NR2C2
Structural Pathway of Interleukin 1 (IL-1)	3	42	0.203723	9252	ribosomal protein S6 kinase A5	RPS6KA5
Folate Metabolism	4	64	0.213268	19	ATP binding cassette subfamily A member 1	ABCA1
Folate Metabolism	4	64	0.213268	3290	hydroxysteroid 11-beta dehydrogenase 1	HSD11B1
Folate Metabolism	4	64	0.213268	5663	presenilin 1	PSEN1
Folate Metabolism	4	64	0.213268	875	cystathionine-beta-synthase	CBS
NBIA subtypes pathway	3	43	0.213446	10533	autophagy related 7	ATG7
NBIA subtypes pathway	3	43	0.213446	55062	WD repeat domain, phosphoinositide interacting 1	WIPI1
NBIA subtypes pathway	3	43	0.213446	9474	autophagy related 5	ATG5
Eicosanoid Synthesis	2	24	0.223434	241	arachidonate 5-lipoxygenase activating protein	ALOX5AP
Eicosanoid Synthesis	2	24	0.223434	4048	leukotriene A4 hydrolase	LTA4H
exRNA mechanism of action and biogenesis	1	7	0.232825	3290	hydroxysteroid 11-beta dehydrogenase 1	HSD11B1
Non-homologous end joining	1	7	0.232825	79840	non-homologous end joining factor 1	NHEJ1
Non-genomic actions of 1,25 dihydroxyvitamin D3	5	89	0.235005	23236	phospholipase C beta 1	PLCB1
Non-genomic actions of 1,25 dihydroxyvitamin D3	5	89	0.235005	5580	protein kinase C delta	PRKCD
Non-genomic actions of 1,25 dihydroxyvitamin D3	5	89	0.235005	5582	protein kinase C gamma	PRKCG
Non-genomic actions of 1,25 dihydroxyvitamin D3	5	89	0.235005	5583	protein kinase C eta	PRKCH
Non-genomic actions of 1,25 dihydroxyvitamin D3	5	89	0.235005	958	CD40 molecule	CD40
Hypothesized Pathways in Pathogenesis of Cardiovascular Disease	2	25	0.237317	4053	latent transforming growth factor beta binding protein 2	LTBP2
Hypothesized Pathways in Pathogenesis of Cardiovascular Disease	2	25	0.237317	7182	nuclear receptor subfamily 2 group C member 2	NR2C2
Epithelial to mesenchymal transition in colorectal cancer	8	159	0.238286	114793	formin like 2	FMNL2
Epithelial to mesenchymal transition in colorectal cancer	8	159	0.238286	1287	collagen type IV alpha 5 chain	COL4A5
Epithelial to mesenchymal transition in colorectal cancer	8	159	0.238286	1288	collagen type IV alpha 6 chain	COL4A6
Epithelial to mesenchymal transition in colorectal cancer	8	159	0.238286	1364	claudin 4	CLDN4
Epithelial to mesenchymal transition in colorectal cancer	8	159	0.238286	7182	nuclear receptor subfamily 2 group C member 2	NR2C2
Epithelial to mesenchymal transition in colorectal cancer	8	159	0.238286	8323	frizzled class receptor 6	FZD6
Epithelial to mesenchymal transition in colorectal cancer	8	159	0.238286	8999	cyclin dependent kinase like 2	CDKL2
Epithelial to mesenchymal transition in colorectal cancer	8	159	0.238286	9069	claudin 12	CLDN12
ErbB Signaling Pathway	5	90	0.241948	25759	SHC adaptor protein 2	SHC2
ErbB Signaling Pathway	5	90	0.241948	3084	neuregulin 1	NRG1
ErbB Signaling Pathway	5	90	0.241948	5582	protein kinase C gamma	PRKCG
ErbB Signaling Pathway	5	90	0.241948	6777	signal transducer and activator of transcription 5B	STAT5B
ErbB Signaling Pathway	5	90	0.241948	7039	transforming growth factor alpha	TGFA
Hedgehog Signaling Pathway	3	46	0.243163	23432	G protein-coupled receptor 161	GPR161
Hedgehog Signaling Pathway	3	46	0.243163	5727	patched 1	PTCH1
Hedgehog Signaling Pathway	3	46	0.243163	64750	SMAD specific E3 ubiquitin protein ligase 2	SMURF2
Mechanoregulation and pathology of YAP/TAZ via Hippo and non-Hippo mechanisms	3	46	0.243163	3688	integrin subunit beta 1	ITGB1
Mechanoregulation and pathology of YAP/TAZ via Hippo and non-Hippo mechanisms	3	46	0.243163	3690	integrin subunit beta 3	ITGB3
Mechanoregulation and pathology of YAP/TAZ via Hippo and non-Hippo mechanisms	3	46	0.243163	71	actin gamma 1	ACTG1
Insulin Signaling	8	160	0.243445	1978	eukaryotic translation initiation factor 4E binding protein 1	EIF4EBP1
Insulin Signaling	8	160	0.243445	25759	SHC adaptor protein 2	SHC2
Insulin Signaling	8	160	0.243445	5580	protein kinase C delta	PRKCD
Insulin Signaling	8	160	0.243445	5583	protein kinase C eta	PRKCH
Insulin Signaling	8	160	0.243445	5607	mitogen-activated protein kinase kinase 5	MAP2K5
Insulin Signaling	8	160	0.243445	5792	protein tyrosine phosphatase, receptor type F	PTPRF
Insulin Signaling	8	160	0.243445	5879	ras-related C3 botulinum toxin substrate 1 (rho family, small GTP binding protein Rac1)	RAC1
Insulin Signaling	8	160	0.243445	9252	ribosomal protein S6 kinase A5	RPS6KA5
VEGFA-VEGFR2 Signaling Pathway	11	233	0.247959	2534	FYN proto-oncogene, Src family tyrosine kinase	FYN
VEGFA-VEGFR2 Signaling Pathway	11	233	0.247959	25759	SHC adaptor protein 2	SHC2
VEGFA-VEGFR2 Signaling Pathway	11	233	0.247959	2697	gap junction protein alpha 1	GJA1
VEGFA-VEGFR2 Signaling Pathway	11	233	0.247959	3688	integrin subunit beta 1	ITGB1
VEGFA-VEGFR2 Signaling Pathway	11	233	0.247959	3690	integrin subunit beta 3	ITGB3
VEGFA-VEGFR2 Signaling Pathway	11	233	0.247959	5580	protein kinase C delta	PRKCD
VEGFA-VEGFR2 Signaling Pathway	11	233	0.247959	5879	ras-related C3 botulinum toxin substrate 1 (rho family, small GTP binding protein Rac1)	RAC1
VEGFA-VEGFR2 Signaling Pathway	11	233	0.247959	6194	ribosomal protein S6	RPS6
VEGFA-VEGFR2 Signaling Pathway	11	233	0.247959	6546	solute carrier family 8 member A1	SLC8A1
VEGFA-VEGFR2 Signaling Pathway	11	233	0.247959	824	calpain 2	CAPN2
VEGFA-VEGFR2 Signaling Pathway	11	233	0.247959	9252	ribosomal protein S6 kinase A5	RPS6KA5
PPAR signaling pathway	4	69	0.253482	2182	acyl-CoA synthetase long-chain family member 4	ACSL4
PPAR signaling pathway	4	69	0.253482	4973	oxidized low density lipoprotein receptor 1	OLR1
PPAR signaling pathway	4	69	0.253482	5360	phospholipid transfer protein	PLTP
PPAR signaling pathway	4	69	0.253482	5468	peroxisome proliferator activated receptor gamma	PPARG
AGE/RAGE pathway	4	69	0.253482	4316	matrix metallopeptidase 7	MMP7
AGE/RAGE pathway	4	69	0.253482	5580	protein kinase C delta	PRKCD
AGE/RAGE pathway	4	69	0.253482	5879	ras-related C3 botulinum toxin substrate 1 (rho family, small GTP binding protein Rac1)	RAC1
AGE/RAGE pathway	4	69	0.253482	6777	signal transducer and activator of transcription 5B	STAT5B
Wnt Signaling	6	115	0.255045	23236	phospholipase C beta 1	PLCB1
Wnt Signaling	6	115	0.255045	4919	receptor tyrosine kinase like orphan receptor 1	ROR1
Wnt Signaling	6	115	0.255045	5582	protein kinase C gamma	PRKCG
Wnt Signaling	6	115	0.255045	5879	ras-related C3 botulinum toxin substrate 1 (rho family, small GTP binding protein Rac1)	RAC1
Wnt Signaling	6	115	0.255045	6259	receptor-like tyrosine kinase	RYK
Wnt Signaling	6	115	0.255045	8323	frizzled class receptor 6	FZD6
Phase I biotransformations, non P450	1	8	0.261346	2098	esterase D	ESD
Glucocorticoid and Mineralcorticoid Metabolism	1	8	0.261346	3290	hydroxysteroid 11-beta dehydrogenase 1	HSD11B1
Glial Cell Differentiation	1	8	0.261346	4155	myelin basic protein	MBP
HIF1A and PPARG regulation of glycolysis	1	8	0.261346	5468	peroxisome proliferator activated receptor gamma	PPARG
Catalytic cycle of mammalian Flavin-containing MonoOxygenases (FMOs)	1	8	0.261346	5663	presenilin 1	PSEN1
Amino Acid metabolism	5	93	0.263095	3155	3-hydroxymethyl-3-methylglutaryl-CoA lyase	HMGCL
Amino Acid metabolism	5	93	0.263095	3376	isoleucyl-tRNA synthetase	IARS
Amino Acid metabolism	5	93	0.263095	4953	ornithine decarboxylase 1	ODC1
Amino Acid metabolism	5	93	0.263095	6611	spermine synthase	SMS
Amino Acid metabolism	5	93	0.263095	875	cystathionine-beta-synthase	CBS
Follicle Stimulating Hormone (FSH) signaling pathway	2	27	0.265193	1978	eukaryotic translation initiation factor 4E binding protein 1	EIF4EBP1
Follicle Stimulating Hormone (FSH) signaling pathway	2	27	0.265193	6194	ribosomal protein S6	RPS6
IL-3 Signaling Pathway	3	49	0.273496	2534	FYN proto-oncogene, Src family tyrosine kinase	FYN
IL-3 Signaling Pathway	3	49	0.273496	3563	interleukin 3 receptor subunit alpha	IL3RA
IL-3 Signaling Pathway	3	49	0.273496	6777	signal transducer and activator of transcription 5B	STAT5B
Endothelin Pathways	2	28	0.279143	3710	inositol 1,4,5-trisphosphate receptor type 3	ITPR3
Endothelin Pathways	2	28	0.279143	6443	sarcoglycan beta	SGCB
Cell-type Dependent Selectivity of CCK2R Signaling	1	9	0.288812	23236	phospholipase C beta 1	PLCB1
Insulin signalling in human adipocytes (diabetic condition)	1	9	0.288812	6194	ribosomal protein S6	RPS6
Insulin signalling in human adipocytes (normal condition)	1	9	0.288812	6194	ribosomal protein S6	RPS6
Folate-Alcohol and Cancer Pathway Hypotheses	1	9	0.288812	875	cystathionine-beta-synthase	CBS
T-Cell antigen Receptor (TCR) pathway during Staphylococcus aureus infection	3	51	0.293937	2534	FYN proto-oncogene, Src family tyrosine kinase	FYN
T-Cell antigen Receptor (TCR) pathway during Staphylococcus aureus infection	3	51	0.293937	7182	nuclear receptor subfamily 2 group C member 2	NR2C2
T-Cell antigen Receptor (TCR) pathway during Staphylococcus aureus infection	3	51	0.293937	925	CD8a molecule	CD8A
MECP2 and Associated Rett Syndrome	4	74	0.2951	4155	myelin basic protein	MBP
MECP2 and Associated Rett Syndrome	4	74	0.2951	4354	membrane palmitoylated protein 1	MPP1
MECP2 and Associated Rett Syndrome	4	74	0.2951	6194	ribosomal protein S6	RPS6
MECP2 and Associated Rett Syndrome	4	74	0.2951	6872	TATA-box binding protein associated factor 1	TAF1
Human Complement System	5	99	0.306526	3690	integrin subunit beta 3	ITGB3
Human Complement System	5	99	0.306526	3912	laminin subunit beta 1	LAMB1
Human Complement System	5	99	0.306526	3915	laminin subunit gamma 1	LAMC1
Human Complement System	5	99	0.306526	958	CD40 molecule	CD40
Human Complement System	5	99	0.306526	966	CD59 molecule (CD59 blood group)	CD59
Wnt Signaling Pathway and Pluripotency	5	99	0.306526	4316	matrix metallopeptidase 7	MMP7
Wnt Signaling Pathway and Pluripotency	5	99	0.306526	5580	protein kinase C delta	PRKCD
Wnt Signaling Pathway and Pluripotency	5	99	0.306526	5583	protein kinase C eta	PRKCH
Wnt Signaling Pathway and Pluripotency	5	99	0.306526	8323	frizzled class receptor 6	FZD6
Wnt Signaling Pathway and Pluripotency	5	99	0.306526	960	CD44 molecule (Indian blood group)	CD44
Apoptosis-related network due to altered Notch3 in ovarian cancer	3	53	0.314475	2149	coagulation factor II thrombin receptor	F2R
Apoptosis-related network due to altered Notch3 in ovarian cancer	3	53	0.314475	3084	neuregulin 1	NRG1
Apoptosis-related network due to altered Notch3 in ovarian cancer	3	53	0.314475	351	amyloid beta precursor protein	APP
ApoE and miR-146 in inflammation and atherosclerosis	1	10	0.31526	3290	hydroxysteroid 11-beta dehydrogenase 1	HSD11B1
T-Cell Receptor and Co-stimulatory Signaling	2	31	0.320811	2534	FYN proto-oncogene, Src family tyrosine kinase	FYN
T-Cell Receptor and Co-stimulatory Signaling	2	31	0.320811	925	CD8a molecule	CD8A
Tumor suppressor activity of SMARCB1	2	31	0.320811	3021	H3 histone family member 3B	H3F3B
Tumor suppressor activity of SMARCB1	2	31	0.320811	5727	patched 1	PTCH1
Matrix Metalloproteinases	2	31	0.320811	4316	matrix metallopeptidase 7	MMP7
Matrix Metalloproteinases	2	31	0.320811	7077	TIMP metallopeptidase inhibitor 2	TIMP2
Genes related to primary cilium development (based on CRISPR)	5	101	0.321248	23059	clusterin associated protein 1	CLUAP1
Genes related to primary cilium development (based on CRISPR)	5	101	0.321248	51626	dynein cytoplasmic 2 light intermediate chain 1	DYNC2LI1
Genes related to primary cilium development (based on CRISPR)	5	101	0.321248	583	Bardet-Biedl syndrome 2	BBS2
Genes related to primary cilium development (based on CRISPR)	5	101	0.321248	8195	McKusick-Kaufman syndrome	MKKS
Genes related to primary cilium development (based on CRISPR)	5	101	0.321248	84100	ADP ribosylation factor like GTPase 6	ARL6
Monoamine Transport	2	32	0.334585	3690	integrin subunit beta 3	ITGB3
Monoamine Transport	2	32	0.334585	4842	nitric oxide synthase 1	NOS1
RalA downstream regulated genes	1	11	0.340729	5879	ras-related C3 botulinum toxin substrate 1 (rho family, small GTP binding protein Rac1)	RAC1
Mammary gland development pathway - Involution (Stage 4 of 4)	1	11	0.340729	6777	signal transducer and activator of transcription 5B	STAT5B
Gene regulatory network modelling somitogenesis	1	11	0.340729	84667	hes family bHLH transcription factor 7	HES7
Methionine metabolism leading to Sulphur Amino Acids and related disorders	1	11	0.340729	875	cystathionine-beta-synthase	CBS
Hepatitis C and Hepatocellular Carcinoma	3	56	0.345323	5420	podocalyxin like	PODXL
Hepatitis C and Hepatocellular Carcinoma	3	56	0.345323	5879	ras-related C3 botulinum toxin substrate 1 (rho family, small GTP binding protein Rac1)	RAC1
Hepatitis C and Hepatocellular Carcinoma	3	56	0.345323	960	CD44 molecule (Indian blood group)	CD44
Overview of leukocyte-intrinsic Hippo pathway functions	2	34	0.361874	27342	RAB guanine nucleotide exchange factor 1	RABGEF1
Overview of leukocyte-intrinsic Hippo pathway functions	2	34	0.361874	5879	ras-related C3 botulinum toxin substrate 1 (rho family, small GTP binding protein Rac1)	RAC1
Trans-sulfuration pathway	1	12	0.365254	875	cystathionine-beta-synthase	CBS
ERK Pathway in Huntington's Disease	1	12	0.365254	9252	ribosomal protein S6 kinase A5	RPS6KA5
Pathogenic Escherichia coli infection	3	58	0.365832	2534	FYN proto-oncogene, Src family tyrosine kinase	FYN
Pathogenic Escherichia coli infection	3	58	0.365832	3688	integrin subunit beta 1	ITGB1
Pathogenic Escherichia coli infection	3	58	0.365832	71	actin gamma 1	ACTG1
Nuclear Receptors in Lipid Metabolism and Toxicity	2	35	0.375365	19	ATP binding cassette subfamily A member 1	ABCA1
Nuclear Receptors in Lipid Metabolism and Toxicity	2	35	0.375365	5468	peroxisome proliferator activated receptor gamma	PPARG
Amyotrophic lateral sclerosis (ALS)	2	35	0.375365	4842	nitric oxide synthase 1	NOS1
Amyotrophic lateral sclerosis (ALS)	2	35	0.375365	5879	ras-related C3 botulinum toxin substrate 1 (rho family, small GTP binding protein Rac1)	RAC1
Kit receptor signaling pathway	3	59	0.37605	2534	FYN proto-oncogene, Src family tyrosine kinase	FYN
Kit receptor signaling pathway	3	59	0.37605	6194	ribosomal protein S6	RPS6
Kit receptor signaling pathway	3	59	0.37605	6777	signal transducer and activator of transcription 5B	STAT5B
TGF-beta Signaling Pathway	6	134	0.379699	351	amyloid beta precursor protein	APP
TGF-beta Signaling Pathway	6	134	0.379699	3688	integrin subunit beta 1	ITGB1
TGF-beta Signaling Pathway	6	134	0.379699	3690	integrin subunit beta 3	ITGB3
TGF-beta Signaling Pathway	6	134	0.379699	5879	ras-related C3 botulinum toxin substrate 1 (rho family, small GTP binding protein Rac1)	RAC1
TGF-beta Signaling Pathway	6	134	0.379699	64750	SMAD specific E3 ubiquitin protein ligase 2	SMURF2
TGF-beta Signaling Pathway	6	134	0.379699	9372	zinc finger FYVE-type containing 9	ZFYVE9
Signaling Pathways in Glioblastoma	4	84	0.380146	5580	protein kinase C delta	PRKCD
Signaling Pathways in Glioblastoma	4	84	0.380146	5582	protein kinase C gamma	PRKCG
Signaling Pathways in Glioblastoma	4	84	0.380146	5583	protein kinase C eta	PRKCH
Signaling Pathways in Glioblastoma	4	84	0.380146	5607	mitogen-activated protein kinase kinase 5	MAP2K5
TYROBP Causal Network	3	60	0.386235	1806	dihydropyrimidine dehydrogenase	DPYD
TYROBP Causal Network	3	60	0.386235	2000	E74 like ETS transcription factor 4	ELF4
TYROBP Causal Network	3	60	0.386235	3687	integrin subunit alpha X	ITGAX
Mevalonate arm of cholesterol biosynthesis pathway	1	13	0.38887	3155	3-hydroxymethyl-3-methylglutaryl-CoA lyase	HMGCL
Osteopontin Signaling	1	13	0.38887	3690	integrin subunit beta 3	ITGB3
Canonical and Non-Canonical TGF-B signaling	1	13	0.38887	4017	lysyl oxidase like 2	LOXL2
Nanoparticle triggered regulated necrosis	1	13	0.38887	6098	ROS proto-oncogene 1, receptor tyrosine kinase	ROS1
Zinc homeostasis	2	37	0.401983	23516	solute carrier family 39 member 14	SLC39A14
Zinc homeostasis	2	37	0.401983	55676	solute carrier family 30 member 6	SLC30A6
Type II interferon signaling (IFNG)	2	37	0.401983	3106	major histocompatibility complex, class I, B	HLA-B
Type II interferon signaling (IFNG)	2	37	0.401983	5580	protein kinase C delta	PRKCD
H19 action Rb-E2F1 signaling and CDK-Beta-catenin activity	1	14	0.411611	1024	cyclin dependent kinase 8	CDK8
Ganglio Sphingolipid Metabolism	1	14	0.411611	8705	beta-1,3-galactosyltransferase 4	B3GALT4
Striated Muscle Contraction Pathway	2	38	0.415093	71	actin gamma 1	ACTG1
Striated Muscle Contraction Pathway	2	38	0.415093	7168	tropomyosin 1 (alpha)	TPM1
Thermogenesis	5	115	0.425311	2182	acyl-CoA synthetase long-chain family member 4	ACSL4
Thermogenesis	5	115	0.425311	51422	protein kinase AMP-activated non-catalytic subunit gamma 2	PRKAG2
Thermogenesis	5	115	0.425311	5468	peroxisome proliferator activated receptor gamma	PPARG
Thermogenesis	5	115	0.425311	6194	ribosomal protein S6	RPS6
Thermogenesis	5	115	0.425311	71	actin gamma 1	ACTG1
Neural Crest Cell Migration during Development	2	39	0.428058	2151	coagulation factor II thrombin receptor like 2	F2RL2
Neural Crest Cell Migration during Development	2	39	0.428058	5879	ras-related C3 botulinum toxin substrate 1 (rho family, small GTP binding protein Rac1)	RAC1
Pancreatic adenocarcinoma pathway	4	90	0.4309	5580	protein kinase C delta	PRKCD
Pancreatic adenocarcinoma pathway	4	90	0.4309	5879	ras-related C3 botulinum toxin substrate 1 (rho family, small GTP binding protein Rac1)	RAC1
Pancreatic adenocarcinoma pathway	4	90	0.4309	5899	RAS like proto-oncogene B	RALB
Pancreatic adenocarcinoma pathway	4	90	0.4309	7039	transforming growth factor alpha	TGFA
Chemokine signaling pathway	7	168	0.43319	10235	RAS guanyl releasing protein 2	RASGRP2
Chemokine signaling pathway	7	168	0.43319	23236	phospholipase C beta 1	PLCB1
Chemokine signaling pathway	7	168	0.43319	25759	SHC adaptor protein 2	SHC2
Chemokine signaling pathway	7	168	0.43319	3718	Janus kinase 3	JAK3
Chemokine signaling pathway	7	168	0.43319	5580	protein kinase C delta	PRKCD
Chemokine signaling pathway	7	168	0.43319	5879	ras-related C3 botulinum toxin substrate 1 (rho family, small GTP binding protein Rac1)	RAC1
Chemokine signaling pathway	7	168	0.43319	6777	signal transducer and activator of transcription 5B	STAT5B
Oxidative Damage	2	40	0.440871	1028	cyclin dependent kinase inhibitor 1C	CDKN1C
Oxidative Damage	2	40	0.440871	51567	tyrosyl-DNA phosphodiesterase 2	TDP2
Common Pathways Underlying Drug Addiction	2	40	0.440871	5582	protein kinase C gamma	PRKCG
Common Pathways Underlying Drug Addiction	2	40	0.440871	71	actin gamma 1	ACTG1
MAPK Signaling Pathway	10	249	0.446287	10235	RAS guanyl releasing protein 2	RASGRP2
MAPK Signaling Pathway	10	249	0.446287	1649	DNA damage inducible transcript 3	DDIT3
MAPK Signaling Pathway	10	249	0.446287	4137	microtubule associated protein tau	MAPT
MAPK Signaling Pathway	10	249	0.446287	5580	protein kinase C delta	PRKCD
MAPK Signaling Pathway	10	249	0.446287	5582	protein kinase C gamma	PRKCG
MAPK Signaling Pathway	10	249	0.446287	5607	mitogen-activated protein kinase kinase 5	MAP2K5
MAPK Signaling Pathway	10	249	0.446287	5879	ras-related C3 botulinum toxin substrate 1 (rho family, small GTP binding protein Rac1)	RAC1
MAPK Signaling Pathway	10	249	0.446287	5924	Ras protein specific guanine nucleotide releasing factor 2	RASGRF2
MAPK Signaling Pathway	10	249	0.446287	59284	calcium voltage-gated channel auxiliary subunit gamma 7	CACNG7
MAPK Signaling Pathway	10	249	0.446287	9252	ribosomal protein S6 kinase A5	RPS6KA5
Oxidation by Cytochrome P450	3	66	0.44634	285440	cytochrome P450 family 4 subfamily V member 2	CYP4V2
Oxidation by Cytochrome P450	3	66	0.44634	51167	cytochrome b5 reductase 4	CYB5R4
Oxidation by Cytochrome P450	3	66	0.44634	57404	cytochrome P450 family 20 subfamily A member 1	CYP20A1
IL-5 Signaling Pathway	2	41	0.453525	6194	ribosomal protein S6	RPS6
IL-5 Signaling Pathway	2	41	0.453525	6777	signal transducer and activator of transcription 5B	STAT5B
Mitochondrial LC-Fatty Acid Beta-Oxidation	1	16	0.454595	2182	acyl-CoA synthetase long-chain family member 4	ACSL4
Deregulation of Rab and Rab Effector Genes in Bladder Cancer	1	16	0.454595	5873	RAB27A, member RAS oncogene family	RAB27A
Endoderm Differentiation	6	146	0.459822	115825	WD repeat and FYVE domain containing 2	WDFY2
Endoderm Differentiation	6	146	0.459822	23576	dimethylarginine dimethylaminohydrolase 1	DDAH1
Endoderm Differentiation	6	146	0.459822	351	amyloid beta precursor protein	APP
Endoderm Differentiation	6	146	0.459822	3915	laminin subunit gamma 1	LAMC1
Endoderm Differentiation	6	146	0.459822	5744	parathyroid hormone like hormone	PTHLH
Endoderm Differentiation	6	146	0.459822	57690	trinucleotide repeat containing 6C	TNRC6C
G Protein Signaling Pathways	4	94	0.464139	23683	protein kinase D3	PRKD3
G Protein Signaling Pathways	4	94	0.464139	5580	protein kinase C delta	PRKCD
G Protein Signaling Pathways	4	94	0.464139	5582	protein kinase C gamma	PRKCG
G Protein Signaling Pathways	4	94	0.464139	5583	protein kinase C eta	PRKCH
Selenium Metabolism and Selenoproteins	2	42	0.466015	1390	cAMP responsive element modulator	CREM
Selenium Metabolism and Selenoproteins	2	42	0.466015	6156	ribosomal protein L30	RPL30
Neural Crest Cell Migration in Cancer	2	42	0.466015	2151	coagulation factor II thrombin receptor like 2	F2RL2
Neural Crest Cell Migration in Cancer	2	42	0.466015	5879	ras-related C3 botulinum toxin substrate 1 (rho family, small GTP binding protein Rac1)	RAC1
Fragile X Syndrome	5	121	0.469289	1915	eukaryotic translation elongation factor 1 alpha 1	EEF1A1
Fragile X Syndrome	5	121	0.469289	23236	phospholipase C beta 1	PLCB1
Fragile X Syndrome	5	121	0.469289	2534	FYN proto-oncogene, Src family tyrosine kinase	FYN
Fragile X Syndrome	5	121	0.469289	351	amyloid beta precursor protein	APP
Fragile X Syndrome	5	121	0.469289	51256	TBC1 domain family member 7	TBC1D7
Biomarkers for pyrimidine metabolism disorders	1	17	0.4749	1806	dihydropyrimidine dehydrogenase	DPYD
4-hydroxytamoxifen, Dexamethasone, and Retinoic Acids Regulation of p27 Expression	1	17	0.4749	1978	eukaryotic translation initiation factor 4E binding protein 1	EIF4EBP1
Cells and Molecules involved in local acute inflammatory response	1	17	0.4749	3688	integrin subunit beta 1	ITGB1
Vitamin B12 Disorders	1	17	0.4749	5663	presenilin 1	PSEN1
SRF and miRs in Smooth Muscle Differentiation and Proliferation	1	17	0.4749	93649	myocardin	MYOCD
AMP-activated Protein Kinase (AMPK) Signaling	2	43	0.478336	1978	eukaryotic translation initiation factor 4E binding protein 1	EIF4EBP1
AMP-activated Protein Kinase (AMPK) Signaling	2	43	0.478336	23236	phospholipase C beta 1	PLCB1
Pyrimidine metabolism	4	97	0.488619	1806	dihydropyrimidine dehydrogenase	DPYD
Pyrimidine metabolism	4	97	0.488619	4907	5'-nucleotidase ecto	NT5E
Pyrimidine metabolism	4	97	0.488619	51082	RNA polymerase I subunit D	POLR1D
Pyrimidine metabolism	4	97	0.488619	9583	ectonucleoside triphosphate diphosphohydrolase 4	ENTPD4
Interleukin-11 Signaling Pathway	2	44	0.490482	2534	FYN proto-oncogene, Src family tyrosine kinase	FYN
Interleukin-11 Signaling Pathway	2	44	0.490482	6194	ribosomal protein S6	RPS6
IL-6 signaling pathway	2	44	0.490482	5580	protein kinase C delta	PRKCD
IL-6 signaling pathway	2	44	0.490482	5879	ras-related C3 botulinum toxin substrate 1 (rho family, small GTP binding protein Rac1)	RAC1
miR-509-3p alteration of YAP1/ECM axis	1	18	0.494451	1289	collagen type V alpha 1 chain	COL5A1
SREBF and miR33 in cholesterol and lipid homeostasis	1	18	0.494451	19	ATP binding cassette subfamily A member 1	ABCA1
Genes targeted by miRNAs in adipocytes	1	18	0.494451	2697	gap junction protein alpha 1	GJA1
MFAP5 effect on permeability and motility of endothelial cells via cytoskeleton rearrangement	1	18	0.494451	3690	integrin subunit beta 3	ITGB3
Estrogen metabolism	1	18	0.494451	414	arylsulfatase D	ARSD
Inhibition of exosome biogenesis and secretion by Manumycin A in CRPC cells	1	18	0.494451	5873	RAB27A, member RAS oncogene family	RAB27A
MicroRNAs in cardiomyocyte hypertrophy	3	71	0.494593	5607	mitogen-activated protein kinase kinase 5	MAP2K5
MicroRNAs in cardiomyocyte hypertrophy	3	71	0.494593	5879	ras-related C3 botulinum toxin substrate 1 (rho family, small GTP binding protein Rac1)	RAC1
MicroRNAs in cardiomyocyte hypertrophy	3	71	0.494593	7182	nuclear receptor subfamily 2 group C member 2	NR2C2
Angiopoietin Like Protein 8 Regulatory Pathway	5	125	0.498035	1978	eukaryotic translation initiation factor 4E binding protein 1	EIF4EBP1
Angiopoietin Like Protein 8 Regulatory Pathway	5	125	0.498035	25759	SHC adaptor protein 2	SHC2
Angiopoietin Like Protein 8 Regulatory Pathway	5	125	0.498035	5607	mitogen-activated protein kinase kinase 5	MAP2K5
Angiopoietin Like Protein 8 Regulatory Pathway	5	125	0.498035	6567	solute carrier family 16 member 2	SLC16A2
Angiopoietin Like Protein 8 Regulatory Pathway	5	125	0.498035	9252	ribosomal protein S6 kinase A5	RPS6KA5
Prostaglandin Synthesis and Regulation	2	45	0.50245	3290	hydroxysteroid 11-beta dehydrogenase 1	HSD11B1
Prostaglandin Synthesis and Regulation	2	45	0.50245	5468	peroxisome proliferator activated receptor gamma	PPARG
LncRNA involvement in canonical Wnt signaling and colorectal cancer	4	99	0.504686	1024	cyclin dependent kinase 8	CDK8
LncRNA involvement in canonical Wnt signaling and colorectal cancer	4	99	0.504686	4919	receptor tyrosine kinase like orphan receptor 1	ROR1
LncRNA involvement in canonical Wnt signaling and colorectal cancer	4	99	0.504686	6259	receptor-like tyrosine kinase	RYK
LncRNA involvement in canonical Wnt signaling and colorectal cancer	4	99	0.504686	8323	frizzled class receptor 6	FZD6
B Cell Receptor Signaling Pathway	4	99	0.504686	2534	FYN proto-oncogene, Src family tyrosine kinase	FYN
B Cell Receptor Signaling Pathway	4	99	0.504686	5580	protein kinase C delta	PRKCD
B Cell Receptor Signaling Pathway	4	99	0.504686	5879	ras-related C3 botulinum toxin substrate 1 (rho family, small GTP binding protein Rac1)	RAC1
B Cell Receptor Signaling Pathway	4	99	0.504686	7462	linker for activation of T-cells family member 2	LAT2
Mesodermal Commitment Pathway	6	154	0.511899	115825	WD repeat and FYVE domain containing 2	WDFY2
Mesodermal Commitment Pathway	6	154	0.511899	23576	dimethylarginine dimethylaminohydrolase 1	DDAH1
Mesodermal Commitment Pathway	6	154	0.511899	5080	paired box 6	PAX6
Mesodermal Commitment Pathway	6	154	0.511899	6169	ribosomal protein L38	RPL38
Mesodermal Commitment Pathway	6	154	0.511899	8091	high mobility group AT-hook 2	HMGA2
Mesodermal Commitment Pathway	6	154	0.511899	84667	hes family bHLH transcription factor 7	HES7
ncRNAs involved in STAT3 signaling in hepatocellular carcinoma	1	19	0.513278	3718	Janus kinase 3	JAK3
Serotonin Receptor 4/6/7 and NR3C Signaling	1	19	0.513278	9252	ribosomal protein S6 kinase A5	RPS6KA5
Cytosolic DNA-sensing pathway	3	73	0.513309	51082	RNA polymerase I subunit D	POLR1D
Cytosolic DNA-sensing pathway	3	73	0.513309	54941	ring finger protein 125	RNF125
Cytosolic DNA-sensing pathway	3	73	0.513309	9474	autophagy related 5	ATG5
Notch Signaling	2	46	0.514236	5663	presenilin 1	PSEN1
Notch Signaling	2	46	0.514236	6868	ADAM metallopeptidase domain 17	ADAM17
Chromosomal and microsatellite instability in colorectal cancer	3	74	0.522529	4437	mutS homolog 3	MSH3
Chromosomal and microsatellite instability in colorectal cancer	3	74	0.522529	5879	ras-related C3 botulinum toxin substrate 1 (rho family, small GTP binding protein Rac1)	RAC1
Chromosomal and microsatellite instability in colorectal cancer	3	74	0.522529	5899	RAS like proto-oncogene B	RALB
Energy Metabolism	2	47	0.525836	51422	protein kinase AMP-activated non-catalytic subunit gamma 2	PRKAG2
Energy Metabolism	2	47	0.525836	5468	peroxisome proliferator activated receptor gamma	PPARG
Pyrimidine metabolism and related diseases	1	20	0.531406	1806	dihydropyrimidine dehydrogenase	DPYD
NAD+ metabolism	1	20	0.531406	4907	5'-nucleotidase ecto	NT5E
BMP Signaling Pathway in Eyelid Development	1	20	0.531406	7039	transforming growth factor alpha	TGFA
Oligodendrocyte Specification and differentiation(including remyelination), leading to Myelin Components for CNS	1	21	0.548862	4155	myelin basic protein	MBP
Physiological and Pathological Hypertrophy of the Heart	1	21	0.548862	5879	ras-related C3 botulinum toxin substrate 1 (rho family, small GTP binding protein Rac1)	RAC1
Nanoparticle-mediated activation of receptor signaling	1	21	0.548862	6098	ROS proto-oncogene 1, receptor tyrosine kinase	ROS1
Joubert Syndrome	3	78	0.558431	117177	RAB3A interacting protein	RAB3IP
Joubert Syndrome	3	78	0.558431	51199	ninein	NIN
Joubert Syndrome	3	78	0.558431	583	Bardet-Biedl syndrome 2	BBS2
Fatty Acid Biosynthesis	1	22	0.56567	2182	acyl-CoA synthetase long-chain family member 4	ACSL4
Transcription factor regulation in adipogenesis	1	22	0.56567	5468	peroxisome proliferator activated receptor gamma	PPARG
Synaptic signaling pathways associated with autism spectrum disorder	2	51	0.570345	1978	eukaryotic translation initiation factor 4E binding protein 1	EIF4EBP1
Synaptic signaling pathways associated with autism spectrum disorder	2	51	0.570345	51422	protein kinase AMP-activated non-catalytic subunit gamma 2	PRKAG2
NRF2-ARE regulation	1	23	0.581854	2534	FYN proto-oncogene, Src family tyrosine kinase	FYN
PI3K/AKT/mTOR - VitD3 Signalling	1	23	0.581854	6098	ROS proto-oncogene 1, receptor tyrosine kinase	ROS1
Angiogenesis	1	23	0.581854	7077	TIMP metallopeptidase inhibitor 2	TIMP2
IL1 and megakaryocytes in obesity	1	23	0.581854	7077	TIMP metallopeptidase inhibitor 2	TIMP2
Cancer immunotherapy by PD-1 blockade	1	23	0.581854	925	CD8a molecule	CD8A
Cardiac Progenitor Differentiation	2	53	0.591442	3084	neuregulin 1	NRG1
Cardiac Progenitor Differentiation	2	53	0.591442	5080	paired box 6	PAX6
The human immune response to tuberculosis	1	24	0.597437	3454	interferon alpha and beta receptor subunit 1	IFNAR1
EBV LMP1 signaling	1	24	0.597437	958	CD40 molecule	CD40
Signal Transduction of S1P Receptor	1	25	0.612442	23236	phospholipase C beta 1	PLCB1
Metabolism of Spingolipids in ER and Golgi apparatus	1	25	0.612442	2531	3-ketodihydrosphingosine reductase	KDSR
PPAR Alpha Pathway	1	26	0.62689	5360	phospholipid transfer protein	PLTP
EPO Receptor Signaling	1	26	0.62689	6777	signal transducer and activator of transcription 5B	STAT5B
Ras Signaling	6	187	0.989	10235	RAS guanyl releasing protein 2	RASGRP2
Ras Signaling	6	187	0.989	25759	SHC adaptor protein 2	SHC2
Ras Signaling	6	187	0.989	5582	protein kinase C gamma	PRKCG
Ras Signaling	6	187	0.989	5879	ras-related C3 botulinum toxin substrate 1 (rho family, small GTP binding protein Rac1)	RAC1
Ras Signaling	6	187	0.989	5899	RAS like proto-oncogene B	RALB
Ras Signaling	6	187	0.989	5924	Ras protein specific guanine nucleotide releasing factor 2	RASGRF2
Cell Cycle	2	118	0.989	1028	cyclin dependent kinase inhibitor 1C	CDKN1C
Cell Cycle	2	118	0.989	8881	cell division cycle 16	CDC16
Dopaminergic Neurogenesis	1	30	0.989	1028	cyclin dependent kinase inhibitor 1C	CDKN1C
G1 to S cell cycle control	1	64	0.989	1028	cyclin dependent kinase inhibitor 1C	CDKN1C
Nuclear Receptors Meta-Pathway	9	318	0.989	1028	cyclin dependent kinase inhibitor 1C	CDKN1C
Nuclear Receptors Meta-Pathway	9	318	0.989	1831	TSC22 domain family member 3	TSC22D3
Nuclear Receptors Meta-Pathway	9	318	0.989	23516	solute carrier family 39 member 14	SLC39A14
Nuclear Receptors Meta-Pathway	9	318	0.989	241	arachidonate 5-lipoxygenase activating protein	ALOX5AP
Nuclear Receptors Meta-Pathway	9	318	0.989	2495	ferritin heavy chain 1	FTH1
Nuclear Receptors Meta-Pathway	9	318	0.989	3084	neuregulin 1	NRG1
Nuclear Receptors Meta-Pathway	9	318	0.989	5360	phospholipid transfer protein	PLTP
Nuclear Receptors Meta-Pathway	9	318	0.989	6594	SWI/SNF related, matrix associated, actin dependent regulator of chromatin, subfamily a, member 1	SMARCA1
Nuclear Receptors Meta-Pathway	9	318	0.989	7039	transforming growth factor alpha	TGFA
Senescence and Autophagy in Cancer	4	115	0.989	10533	autophagy related 7	ATG7
Senescence and Autophagy in Cancer	4	115	0.989	3920	lysosomal associated membrane protein 2	LAMP2
Senescence and Autophagy in Cancer	4	115	0.989	9474	autophagy related 5	ATG5
Senescence and Autophagy in Cancer	4	115	0.989	960	CD44 molecule (Indian blood group)	CD44
Regulation of toll-like receptor signaling pathway	5	143	0.989	10771	zinc finger MYND-type containing 11	ZMYND11
Regulation of toll-like receptor signaling pathway	5	143	0.989	3454	interferon alpha and beta receptor subunit 1	IFNAR1
Regulation of toll-like receptor signaling pathway	5	143	0.989	5879	ras-related C3 botulinum toxin substrate 1 (rho family, small GTP binding protein Rac1)	RAC1
Regulation of toll-like receptor signaling pathway	5	143	0.989	8727	catenin alpha like 1	CTNNAL1
Regulation of toll-like receptor signaling pathway	5	143	0.989	958	CD40 molecule	CD40
Sudden Infant Death Syndrome (SIDS) Susceptibility Pathways	3	158	0.989	1143	cholinergic receptor nicotinic beta 4 subunit	CHRNB4
Sudden Infant Death Syndrome (SIDS) Susceptibility Pathways	3	158	0.989	1390	cAMP responsive element modulator	CREM
Sudden Infant Death Syndrome (SIDS) Susceptibility Pathways	3	158	0.989	2697	gap junction protein alpha 1	GJA1
Metapathway biotransformation Phase I and II	4	187	0.989	119391	glutathione S-transferase omega 2	GSTO2
Metapathway biotransformation Phase I and II	4	187	0.989	285440	cytochrome P450 family 4 subfamily V member 2	CYP4V2
Metapathway biotransformation Phase I and II	4	187	0.989	57404	cytochrome P450 family 20 subfamily A member 1	CYP20A1
Metapathway biotransformation Phase I and II	4	187	0.989	8534	carbohydrate sulfotransferase 1	CHST1
Prader-Willi and Angelman Syndrome	2	65	0.989	123606	non imprinted in Prader-Willi/Angelman syndrome 1	NIPA1
Prader-Willi and Angelman Syndrome	2	65	0.989	9637	fasciculation and elongation protein zeta 2	FEZ2
Circadian rhythm related genes	5	202	0.989	1364	claudin 4	CLDN4
Circadian rhythm related genes	5	202	0.989	1390	cAMP responsive element modulator	CREM
Circadian rhythm related genes	5	202	0.989	50865	heme binding protein 1	HEBP1
Circadian rhythm related genes	5	202	0.989	5468	peroxisome proliferator activated receptor gamma	PPARG
Circadian rhythm related genes	5	202	0.989	5582	protein kinase C gamma	PRKCG
Adipogenesis	4	131	0.989	1649	DNA damage inducible transcript 3	DDIT3
Adipogenesis	4	131	0.989	5468	peroxisome proliferator activated receptor gamma	PPARG
Adipogenesis	4	131	0.989	6695	SPARC/osteonectin, cwcv and kazal like domains proteoglycan 1	SPOCK1
Adipogenesis	4	131	0.989	6777	signal transducer and activator of transcription 5B	STAT5B
Nonalcoholic fatty liver disease	4	156	0.989	1649	DNA damage inducible transcript 3	DDIT3
Nonalcoholic fatty liver disease	4	156	0.989	51422	protein kinase AMP-activated non-catalytic subunit gamma 2	PRKAG2
Nonalcoholic fatty liver disease	4	156	0.989	5879	ras-related C3 botulinum toxin substrate 1 (rho family, small GTP binding protein Rac1)	RAC1
Nonalcoholic fatty liver disease	4	156	0.989	6098	ROS proto-oncogene 1, receptor tyrosine kinase	ROS1
Preimplantation Embryo	1	59	0.989	1649	DNA damage inducible transcript 3	DDIT3
Fluoropyrimidine Activity	1	35	0.989	1806	dihydropyrimidine dehydrogenase	DPYD
Hair Follicle Development: Cytodifferentiation (Part 3 of 3)	2	83	0.989	1824	desmocollin 2	DSC2
Hair Follicle Development: Cytodifferentiation (Part 3 of 3)	2	83	0.989	6868	ADAM metallopeptidase domain 17	ADAM17
BDNF-TrkB Signaling	1	30	0.989	1978	eukaryotic translation initiation factor 4E binding protein 1	EIF4EBP1
PI3K-AKT-mTOR signaling pathway and therapeutic opportunities	1	30	0.989	1978	eukaryotic translation initiation factor 4E binding protein 1	EIF4EBP1
Complement and Coagulation Cascades	1	57	0.989	2149	coagulation factor II thrombin receptor	F2R
GPCRs, Class A Rhodopsin-like	5	259	0.989	2149	coagulation factor II thrombin receptor	F2R
GPCRs, Class A Rhodopsin-like	5	259	0.989	2150	F2R like trypsin receptor 1	F2RL1
GPCRs, Class A Rhodopsin-like	5	259	0.989	2151	coagulation factor II thrombin receptor like 2	F2RL2
GPCRs, Class A Rhodopsin-like	5	259	0.989	23432	G protein-coupled receptor 161	GPR161
GPCRs, Class A Rhodopsin-like	5	259	0.989	3352	5-hydroxytryptamine receptor 1D	HTR1D
GPCRs, Other	1	101	0.989	2149	coagulation factor II thrombin receptor	F2R
Regulation of Actin Cytoskeleton	4	150	0.989	2149	coagulation factor II thrombin receptor	F2R
Regulation of Actin Cytoskeleton	4	150	0.989	5879	ras-related C3 botulinum toxin substrate 1 (rho family, small GTP binding protein Rac1)	RAC1
Regulation of Actin Cytoskeleton	4	150	0.989	71	actin gamma 1	ACTG1
Regulation of Actin Cytoskeleton	4	150	0.989	79837	phosphatidylinositol-5-phosphate 4-kinase type 2 gamma	PIP4K2C
Fatty Acid Beta Oxidation	1	34	0.989	2182	acyl-CoA synthetase long-chain family member 4	ACSL4
Integrated Breast Cancer Pathway	4	136	0.989	221002	RasGEF domain family member 1A	RASGEF1A
Integrated Breast Cancer Pathway	4	136	0.989	4664	NGFI-A binding protein 1	NAB1
Integrated Breast Cancer Pathway	4	136	0.989	4953	ornithine decarboxylase 1	ODC1
Integrated Breast Cancer Pathway	4	136	0.989	5879	ras-related C3 botulinum toxin substrate 1 (rho family, small GTP binding protein Rac1)	RAC1
mRNA Processing	2	130	0.989	22916	nuclear cap binding protein subunit 2	NCBP2
mRNA Processing	2	130	0.989	6732	SRSF protein kinase 1	SRPK1
Ectoderm Differentiation	5	144	0.989	2300	forkhead box L1	FOXL1
Ectoderm Differentiation	5	144	0.989	2534	FYN proto-oncogene, Src family tyrosine kinase	FYN
Ectoderm Differentiation	5	144	0.989	5080	paired box 6	PAX6
Ectoderm Differentiation	5	144	0.989	51422	protein kinase AMP-activated non-catalytic subunit gamma 2	PRKAG2
Ectoderm Differentiation	5	144	0.989	5420	podocalyxin like	PODXL
Ciliary landscape	8	216	0.989	23059	clusterin associated protein 1	CLUAP1
Ciliary landscape	8	216	0.989	55812	spermatogenesis associated 7	SPATA7
Ciliary landscape	8	216	0.989	583	Bardet-Biedl syndrome 2	BBS2
Ciliary landscape	8	216	0.989	5879	ras-related C3 botulinum toxin substrate 1 (rho family, small GTP binding protein Rac1)	RAC1
Ciliary landscape	8	216	0.989	5899	RAS like proto-oncogene B	RALB
[truncated: 90 more rows]

## Sheet: Enriched Pathway_Calu3-specific
"Meta-analysis of host transcriptional responses to SARS-CoV-2 infection reveals their manifestation in human tumors." Fengju Chen, Yiqun Zhang, Richard Sucgang, Sasirekha Ramani, David Corry, Farrah Kheradmand, Chad J. Creighton
[truncated: 353 more rows]

[truncated: 1 more sheets: Pathways w Genes_Calu3-specific]
