# Supplementary material for: Meta-analysis of host transcriptional responses to SARS-CoV-2 infection reveals their manifestation in human tumors
Source: Sci Rep. 2021 Jan 28;11:2459. doi: 10.1038/s41598-021-82221-4 (PMC7844278; doi:10.1038/s41598-021-82221-4)
Supplement: Supplementary file 4 — Supplementary Information 4. [file 41598_2021_82221_MOESM4_ESM.xlsx]

## Sheet: Enriched Terms  up all three
"Meta-analysis of host transcriptional responses to SARS-CoV-2 infection reveals their manifestation in human tumors." Fengju Chen, Yiqun Zhang, Richard Sucgang, Sasirekha Ramani, David Corry, Farrah Kheradmand, Chad J. Creighton
Term	Count in Selected Genes	Count in Total Population	P-value
defense response	52	861	2.30985e-28
immune system process	66	1816	1.07486e-23
immune response	44	741	1.45125e-23
regulation of response to stimulus	89	3345	1.56694e-23
response to stress	77	2602	1.57718e-22
positive regulation of biological process	104	4895	8.73204e-21
response to stimulus	96	4243	1.3747e-20
positive regulation of cellular process	96	4385	1.54896e-19
positive regulation of response to stimulus	60	1801	1.86745e-19
regulation of immune system process	49	1201	2.85629e-19
cytokine-mediated signaling pathway	31	429	4.43524e-19
inflammatory response	29	370	7.56992e-19
response to external biotic stimulus	36	625	7.70454e-19
regulation of signal transduction	71	2575	9.24107e-19
positive regulation of immune system process	40	811	1.60657e-18
response to biotic stimulus	36	654	3.33125e-18
positive regulation of multicellular organismal process	49	1342	2.71547e-17
response to external stimulus	45	1147	5.14618e-17
regulation of cell communication	72	2860	7.23454e-17
regulation of response to stress	46	1227	1.21022e-16
cell surface receptor signaling pathway	57	1870	1.218e-16
regulation of multicellular organismal process	66	2470	1.42774e-16
regulation of signaling	72	2902	1.60191e-16
regulation of cell proliferation	49	1420	2.62007e-16
regulation of cytokine production	31	548	4.5483e-16
positive regulation of nitrogen compound metabolic process	66	2597	1.76715e-15
positive regulation of metabolic process	70	2904	2.44268e-15
positive regulation of macromolecule metabolic process	67	2696	2.96792e-15
cytokine activity	19	176	3.2759e-15
protein binding	145	10251	3.51079e-15
response to cytokine	24	334	6.83305e-15
regulation of biological process	140	9724	9.26478e-15
regulation of apoptotic process	45	1325	1.06046e-14
regulation of response to external stimulus	31	615	1.07381e-14
positive regulation of cellular metabolic process	66	2696	1.11707e-14
regulation of programmed cell death	45	1338	1.50892e-14
biological regulation	144	10289	1.93222e-14
cytokine receptor binding	20	223	2.15353e-14
positive regulation of protein metabolic process	46	1414	2.41371e-14
signal transduction	81	3934	3.7645e-14
regulation of cell death	46	1434	4.02787e-14
regulation of defense response	30	605	4.67041e-14
regulation of cellular process	133	9173	1.6458e-13
response to organic substance	50	1756	2.33181e-13
regulation of cell migration	30	644	2.36039e-13
cellular_component	178	16057	3.97824e-13
binding	162	13129	6.7102e-13
regulation of protein metabolic process	58	2362	8.35795e-13
molecular_function	174	15224	8.42162e-13
positive regulation of cell migration	23	380	9.58749e-13
positive regulation of phosphate metabolic process	35	935	1.09451e-12
positive regulation of phosphorus metabolic process	35	935	1.09451e-12
positive regulation of protein phosphorylation	32	785	1.2534e-12
regulation of cell motility	30	691	1.42758e-12
regulation of immune response	32	789	1.43513e-12
response to chemical	55	2187	1.60124e-12
positive regulation of cell motility	23	392	1.82211e-12
negative regulation of cell death	33	847	1.82322e-12
positive regulation of cytokine production	22	354	1.83554e-12
regulation of cellular component movement	31	751	2.1407e-12
regulation of intracellular signal transduction	46	1605	2.24367e-12
regulation of locomotion	31	753	2.29318e-12
positive regulation of cellular component movement	23	403	3.21707e-12
negative regulation of apoptotic process	31	764	3.33454e-12
receptor binding	41	1319	3.72755e-12
positive regulation of signal transduction	41	1320	3.8186e-12
positive regulation of phosphorylation	32	823	4.38516e-12
positive regulation of cellular protein metabolic process	41	1328	4.62773e-12
regulation of phosphorylation	40	1272	5.06042e-12
negative regulation of programmed cell death	31	777	5.1456e-12
positive regulation of locomotion	23	419	7.122e-12
regulation of molecular function	62	2790	7.9182e-12
response to molecule of bacterial origin	19	271	8.07645e-12
regulation of cellular metabolic process	94	5508	8.85306e-12
positive regulation of response to external stimulus	18	239	8.93068e-12
regulation of phosphate metabolic process	43	1482	9.50679e-12
regulation of nitrogen compound metabolic process	91	5241	9.99926e-12
regulation of protein phosphorylation	38	1182	1.00437e-11
extracellular space	38	1185	1.08296e-11
negative regulation of biological process	82	4453	1.2325e-11
regulation of phosphorus metabolic process	43	1495	1.26409e-11
negative regulation of response to stimulus	40	1313	1.35212e-11
response to oxygen-containing compound	38	1198	1.49666e-11
positive regulation of protein modification process	35	1036	1.967e-11
positive regulation of defense response	21	362	2.22107e-11
regulation of cellular protein metabolic process	53	2198	2.38459e-11
innate immune response	21	364	2.46257e-11
response to lipopolysaccharide	18	255	2.63344e-11
positive regulation of cell communication	41	1442	6.09516e-11
growth factor receptor binding	13	117	6.09767e-11
positive regulation of signaling	41	1449	7.07525e-11
regulation of inflammatory response	18	271	7.19607e-11
immune effector process	30	812	7.8345e-11
regulation of metabolic process	96	5903	8.10161e-11
positive regulation of molecular function	46	1789	9.20069e-11
regulation of primary metabolic process	90	5353	9.57882e-11
regulation of protein modification process	42	1549	1.48417e-10
negative regulation of cellular process	74	3979	1.67782e-10
regulation of developmental process	50	2102	1.74278e-10
negative regulation of signal transduction	34	1065	1.81222e-10
positive regulation of sequence-specific DNA binding transcription factor activity	16	223	2.76438e-10
positive regulation of immune response	24	552	3.00075e-10
regulation of macromolecule metabolic process	90	5472	3.34673e-10
negative regulation of cell communication	35	1152	3.54346e-10
response to other organism	21	421	3.61078e-10
negative regulation of signaling	35	1156	3.88738e-10
regulation of multicellular organismal development	42	1604	4.34608e-10
growth factor activity	13	139	5.37873e-10
response to lipid	26	668	5.51936e-10
positive regulation of gene expression	42	1620	5.88239e-10
positive regulation of cellular biosynthetic process	42	1623	6.2229e-10
regulation of type I interferon production	12	114	6.41788e-10
regulation of sequence-specific DNA binding transcription factor activity	19	355	8.18575e-10
regulation of innate immune response	19	356	8.57881e-10
positive regulation of biosynthetic process	42	1646	9.53258e-10
chemotaxis	16	250	1.4743e-09
taxis	16	251	1.56216e-09
extracellular region	39	1474	1.58243e-09
negative regulation of multicellular organismal process	30	925	1.74159e-09
positive regulation of intracellular signal transduction	28	818	2.00132e-09
positive regulation of developmental process	33	1113	2.2751e-09
biological_process	169	15149	2.49749e-09
single-organism process	130	9883	2.60876e-09
regulation of vasculature development	15	227	3.17043e-09
response to virus	15	229	3.57401e-09
single-organism cellular process	116	8380	4.48346e-09
negative regulation of type I interferon production	8	43	4.94424e-09
intracellular signal transduction	37	1403	4.97662e-09
positive regulation of leukocyte migration	11	109	5.31771e-09
locomotion	28	868	7.33088e-09
multi-organism process	33	1172	8.13634e-09
negative regulation of cell proliferation	23	606	9.59777e-09
positive regulation of macromolecule biosynthetic process	38	1505	9.65225e-09
positive regulation of apoptotic process	22	558	1.04579e-08
positive regulation of programmed cell death	22	563	1.22778e-08
positive regulation of peptidyl-tyrosine phosphorylation	11	119	1.34923e-08
positive regulation of inflammatory response	10	93	1.45023e-08
regulation of extrinsic apoptotic signaling pathway	12	150	1.50317e-08
regulation of catalytic activity	48	2254	1.72451e-08
cytoplasmic pattern recognition receptor signaling pathway	7	33	1.76615e-08
regulation of localization	49	2346	2.16839e-08
positive regulation of cell death	22	595	3.28889e-08
positive regulation of NF-kappaB transcription factor activity	11	131	3.69004e-08
positive regulation of cell proliferation	25	764	3.88757e-08
cell part	164	14681	4.04061e-08
positive regulation of reactive oxygen species metabolic process	9	78	4.18297e-08
extracellular region part	63	3528	4.26378e-08
regulation of apoptotic signaling pathway	17	362	4.55594e-08
regulation of angiogenesis	13	203	5.34358e-08
regulation of anatomical structure morphogenesis	27	899	6.13084e-08
regulation of transcription from RNA polymerase II promoter	40	1757	6.37136e-08
regulation of response to cytokine stimulus	11	139	6.81734e-08
negative regulation of cytokine production	13	212	8.89012e-08
regulation of transcription factor import into nucleus	9	85	8.93589e-08
positive regulation of transcription from RNA polymerase II promoter	28	980	9.60215e-08
extrinsic apoptotic signaling pathway	9	86	9.90181e-08
regulation of leukocyte migration	11	147	1.21092e-07
regulation of cytokine biosynthetic process	9	88	1.21097e-07
interferon-gamma-mediated signaling pathway	8	64	1.27978e-07
pattern recognition receptor signaling pathway	10	117	1.32329e-07
regulation of cellular biosynthetic process	67	3984	1.35036e-07
regulation of endopeptidase activity	16	345	1.36981e-07
activation of immune response	17	392	1.42965e-07
positive regulation of transcription factor import into nucleus	7	44	1.45443e-07
positive regulation of chemotaxis	10	119	1.55361e-07
cell chemotaxis	11	151	1.59242e-07
positive regulation of protein import into nucleus	9	91	1.62228e-07
positive regulation of RNA metabolic process	33	1331	1.67178e-07
response to muramyl dipeptide	5	15	1.7618e-07
positive regulation of protein localization to nucleus	10	121	1.81844e-07
developmental process	71	4373	1.86529e-07
negative regulation of protein metabolic process	28	1013	1.89774e-07
positive regulation of protein import	9	93	1.95966e-07
regulation of hydrolase activity	32	1274	1.98716e-07
regulation of biosynthetic process	67	4025	2.01646e-07
positive regulation of nucleic acid-templated transcription	32	1280	2.20829e-07
positive regulation of transcription, DNA-templated	32	1280	2.20829e-07
cell activation	26	897	2.21016e-07
cell motility	24	778	2.2125e-07
positive regulation of RNA biosynthetic process	32	1281	2.24731e-07
positive regulation of neutrophil migration	6	29	2.25941e-07
movement of cell or subcellular component	31	1215	2.26065e-07
I-kappaB/NF-kappaB complex	4	7	2.40024e-07
regulation of cysteine-type endopeptidase activity involved in apoptotic process	12	193	2.43337e-07
positive regulation of nucleobase-containing compound metabolic process	36	1566	2.66629e-07
positive regulation of innate immune response	14	277	3.0469e-07
regulation of MAPK cascade	21	621	3.05628e-07
regulation of vascular endothelial growth factor production	6	31	3.44888e-07
regulation of protein import into nucleus	11	163	3.45211e-07
regulation of proteolysis	22	683	3.58047e-07
cellular response to stimulus	46	2332	3.65708e-07
regulation of peptidase activity	16	372	3.78283e-07
regulation of protein import	11	166	4.14578e-07
regulation of nucleocytoplasmic transport	12	203	4.1922e-07
regulation of cytokine-mediated signaling pathway	10	133	4.40919e-07
cytoplasmic part	113	8652	4.48966e-07
positive regulation of vasculature development	10	134	4.72713e-07
regulation of peptidyl-tyrosine phosphorylation	11	169	4.95985e-07
regulation of cysteine-type endopeptidase activity	12	207	5.1655e-07
regulation of gene expression	67	4131	5.48749e-07
innate immune response-activating signal transduction	12	209	5.72364e-07
regulation of protein localization to nucleus	12	209	5.72364e-07
single-organism developmental process	65	3960	5.83338e-07
cellular response to external stimulus	13	250	5.93125e-07
cellular response to organic substance	27	1009	6.08327e-07
cell migration	22	705	6.10401e-07
positive regulation of nitric oxide biosynthetic process	6	34	6.15682e-07
positive regulation of nitric oxide metabolic process	6	34	6.15682e-07
regulation of cell differentiation	33	1412	6.40379e-07
cellular response to cytokine stimulus	12	214	7.36019e-07
regulation of neutrophil migration	6	35	7.37401e-07
positive regulation of leukocyte chemotaxis	8	80	7.39313e-07
cellular process	150	13108	7.44788e-07
regulation of cell adhesion	20	602	7.86289e-07
acute inflammatory response	7	56	8.01918e-07
regulation of macromolecule biosynthetic process	63	3818	8.03791e-07
activation of innate immune response	12	216	8.12322e-07
defense response to other organism	14	301	8.26995e-07
cellular response to molecule of bacterial origin	9	110	8.27224e-07
positive regulation of nucleocytoplasmic transport	9	111	8.93138e-07
leukocyte activation	23	784	9.64689e-07
regulation of reactive oxygen species metabolic process	10	147	1.11035e-06
I-kappaB kinase/NF-kappaB signaling	7	59	1.15248e-06
response to interleukin-1	8	85	1.18023e-06
response to tumor necrosis factor	9	116	1.29537e-06
positive regulation of cell differentiation	23	799	1.33244e-06
positive regulation of angiogenesis	9	117	1.39229e-06
cellular developmental process	45	2369	1.45904e-06
regulation of I-kappaB kinase/NF-kappaB signaling	12	231	1.64666e-06
negative regulation of cellular metabolic process	43	2229	1.79281e-06
positive regulation of hemopoiesis	10	156	1.90789e-06
positive regulation of reactive oxygen species biosynthetic process	6	41	1.9511e-06
negative regulation of cellular protein metabolic process	25	950	2.2447e-06
regulation of NF-kappaB import into nucleus	6	42	2.25895e-06
regulation of chemotaxis	10	159	2.26682e-06
negative regulation of apoptotic signaling pathway	11	198	2.36246e-06
positive regulation of catalytic activity	33	1506	2.64253e-06
regulation of leukocyte chemotaxis	8	95	2.75639e-06
regulation of transcription, DNA-templated	56	3344	2.85509e-06
positive regulation of acute inflammatory response	5	25	2.89221e-06
negative regulation of molecular function	26	1034	3.16665e-06
positive regulation of MAPK cascade	16	439	3.29499e-06
cellular response to chemical stimulus	29	1242	3.46898e-06
negative regulation of extrinsic apoptotic signaling pathway	8	98	3.48574e-06
regulation of nucleic acid-templated transcription	56	3366	3.51118e-06
positive regulation of neutrophil chemotaxis	5	26	3.55415e-06
cellular response to biotic stimulus	9	131	3.56877e-06
regulation of RNA biosynthetic process	56	3374	3.78301e-06
regulation of cellular macromolecule biosynthetic process	60	3727	3.90632e-06
regulation of granulocyte chemotaxis	6	46	3.91214e-06
regulation of nitric oxide biosynthetic process	6	46	3.91214e-06
regulation of nucleobase-containing compound metabolic process	61	3818	3.99198e-06
identical protein binding	30	1323	4.13042e-06
cellular response to oxygen-containing compound	20	673	4.29328e-06
nucleotide-binding oligomerization domain containing signaling pathway	5	27	4.32942e-06
positive regulation of vascular endothelial growth factor production	5	27	4.32942e-06
regulation of hemopoiesis	13	300	4.49155e-06
regulation of cell activation	16	451	4.643e-06
cellular response to lipopolysaccharide	8	102	4.70775e-06
regulation of RNA metabolic process	57	3485	4.72431e-06
leukocyte migration	12	257	4.95915e-06
nucleotide-binding domain, leucine rich repeat containing receptor signaling pathway	5	28	5.23134e-06
regulation of biological quality	51	2986	5.49068e-06
response to organic cyclic compound	20	687	5.8296e-06
positive regulation of granulocyte chemotaxis	5	29	6.27413e-06
positive regulation of myeloid cell differentiation	7	76	6.47352e-06
positive regulation of vascular endothelial growth factor receptor signaling pathway	4	14	6.52578e-06
anatomical structure formation involved in morphogenesis	19	633	6.5698e-06
cytosol	68	4522	7.12271e-06
apoptotic signaling pathway	12	267	7.31202e-06
response to mechanical stimulus	10	182	7.57116e-06
myeloid leukocyte differentiation	7	78	7.70268e-06
positive regulation of hydrolase activity	23	892	8.27764e-06
positive regulation of peptidyl-serine phosphorylation	7	79	8.38635e-06
platelet-derived growth factor receptor binding	4	15	8.83472e-06
CXCR chemokine receptor binding	4	15	8.83472e-06
regulation of neutrophil chemotaxis	5	31	8.84368e-06
positive regulation of cytokine biosynthetic process	6	53	9.08934e-06
defense response to virus	9	147	9.15632e-06
regulation of endothelial cell migration	8	112	9.4395e-06
apoptotic process	18	592	9.78715e-06
activation of protein kinase activity	12	276	1.02157e-05
regulation of extrinsic apoptotic signaling pathway via death domain receptors	6	55	1.13038e-05
immune response-regulating signaling pathway	14	379	1.19e-05
negative regulation of response to external stimulus	11	235	1.21253e-05
positive regulation of cellular component organization	26	1116	1.23118e-05
cellular response to interleukin-1	6	56	1.2564e-05
negative regulation of nitrogen compound metabolic process	39	2087	1.30251e-05
regulation of leukocyte cell-cell adhesion	12	284	1.3599e-05
enzyme binding	35	1780	1.37097e-05
acute-phase response	5	34	1.4162e-05
chemokine activity	5	34	1.4162e-05
negative regulation of extrinsic apoptotic signaling pathway via death domain receptors	5	35	1.63994e-05
regulation of cellular component organization	40	2194	1.75243e-05
regulation of wound healing	8	122	1.76778e-05
angiogenesis	11	245	1.78872e-05
positive regulation of interleukin-6 production	6	60	1.87906e-05
negative regulation of wound healing	6	61	2.06821e-05
positive regulation of transport	22	880	2.12661e-05
negative regulation of metabolic process	44	2542	2.1811e-05
negative regulation of intracellular signal transduction	15	455	2.20435e-05
response to abiotic stimulus	23	949	2.22318e-05
regulation of reactive oxygen species biosynthetic process	6	62	2.27242e-05
immune response-activating signal transduction	13	351	2.39257e-05
cellular response to tumor necrosis factor	7	93	2.45938e-05
positive regulation of cell adhesion	13	352	2.46458e-05
negative regulation of endopeptidase activity	10	209	2.52024e-05
regulation of interleukin-12 biosynthetic process	3	7	2.63059e-05
regulation of epithelial cell migration	9	168	2.66465e-05
regulation of cell-cell adhesion	13	355	2.69211e-05
response to nitrogen compound	20	764	2.71375e-05
regulation of acute inflammatory response	6	64	2.72951e-05
regulation of myeloid cell differentiation	9	169	2.79248e-05
regulation of interleukin-6 production	7	95	2.8246e-05
regulation of response to interferon-gamma	4	20	3.02466e-05
myeloid leukocyte activation	16	526	3.1047e-05
regulation of leukocyte activation	14	417	3.42261e-05
response to organonitrogen compound	19	716	3.62999e-05
programmed cell death	19	718	3.76936e-05
negative regulation of phosphorylation	14	421	3.79702e-05
negative regulation of peptidase activity	10	220	3.90158e-05
regulation of interferon-beta production	5	42	4.07865e-05
chemokine receptor binding	5	42	4.07865e-05
regulation of interleukin-12 production	5	42	4.07865e-05
regulation of leukocyte proliferation	9	178	4.19643e-05
regulation of cellular response to growth factor stimulus	10	223	4.37513e-05
positive regulation of NF-kappaB import into nucleus	4	22	4.50124e-05
regulation of cysteine-type endopeptidase activity involved in apoptotic signaling pathway	4	22	4.50124e-05
positive regulation of endothelial cell migration	6	70	4.56012e-05
positive regulation of type I interferon production	6	70	4.56012e-05
positive regulation of lipid localization	6	71	4.94326e-05
response to inorganic substance	14	434	5.27375e-05
negative regulation of response to wounding	6	72	5.35175e-05
cellular response to mechanical stimulus	6	72	5.35175e-05
regulation of multi-organism process	12	329	5.73565e-05
regulation of response to wounding	8	145	6.10836e-05
morphogenesis of a branching structure	8	145	6.10836e-05
positive regulation of cell division	6	74	6.24963e-05
negative regulation of blood coagulation	5	46	6.37924e-05
negative regulation of hemostasis	5	46	6.37924e-05
negative regulation of macromolecule metabolic process	40	2322	6.38505e-05
regulation of peptidyl-serine phosphorylation	7	108	6.44628e-05
positive regulation of epithelial cell migration	7	108	6.44628e-05
regulation of immune effector process	11	283	6.66496e-05
cell death	19	753	7.11678e-05
myeloid cell differentiation	8	149	7.40031e-05
organonitrogen compound biosynthetic process	20	822	7.50698e-05
negative regulation of proteolysis	11	287	7.55564e-05
regulation of vascular endothelial growth factor receptor signaling pathway	4	25	7.61759e-05
negative regulation of coagulation	5	48	7.85091e-05
regulation of interleukin-2 production	5	48	7.85091e-05
plasma membrane	54	3561	8.20528e-05
interferon-gamma receptor activity	2	2	8.46512e-05
negative regulation of cell activation	8	152	8.51165e-05
regulation of protein targeting	11	291	8.54644e-05
positive regulation of protein kinase activity	14	455	8.72701e-05
regulation of defense response to virus by host	4	26	8.93799e-05
negative regulation of cysteine-type endopeptidase activity involved in apoptotic process	6	79	9.02732e-05
epithelial cell development	7	114	9.08211e-05
intracellular	14	459	9.57154e-05
activation of cysteine-type endopeptidase activity involved in apoptotic process	6	81	0.000103809
positive regulation of interferon-beta production	4	27	0.000104171
intracellular part	143	13008	0.000104405
regulation of protein kinase activity	18	710	0.000104829
cellular response to stress	28	1418	0.000106087
developmental process involved in reproduction	15	523	0.000106607
cell surface	14	466	0.000112214
membrane	87	6780	0.00011251
enzyme linked receptor protein signaling pathway	17	651	0.000115355
anatomical structure development	47	2985	0.000116093
myeloid leukocyte migration	6	83	0.00011891
positive regulation of interleukin-12 production	4	28	0.000120661
positive regulation of blood vessel endothelial cell migration	4	28	0.000120661
regulation of lymphocyte activation	12	356	0.000121086
negative regulation of catalytic activity	19	787	0.00012672
regulation of blood vessel endothelial cell migration	5	53	0.000126768
negative regulation of cysteine-type endopeptidase activity	6	84	0.000127087
positive regulation of leukocyte mediated immunity	6	84	0.000127087
regulation of lipid localization	7	121	0.000132039
negative regulation of phosphate metabolic process	15	534	0.000133973
negative regulation of phosphorus metabolic process	15	535	0.00013674
transferase activity, transferring pentosyl groups	5	54	0.000138668
chemokine-mediated signaling pathway	5	54	0.000138668
MyD88-dependent toll-like receptor signaling pathway	4	29	0.000138963
regulation of macrophage derived foam cell differentiation	4	29	0.000138963
negative regulation of transport	13	419	0.000144256
intracellular receptor signaling pathway	8	164	0.000144358
protein deubiquitination	10	258	0.000146644
regulation of defense response to virus	5	55	0.000151404
response to steroid hormone	9	211	0.000154594
regulation of endothelial cell differentiation	4	30	0.000159192
positive regulation of cell junction assembly	4	30	0.000159192
positive regulation of granulocyte macrophage colony-stimulating factor production	3	12	0.000159815
trophoblast giant cell differentiation	3	12	0.000159815
cytoplasm	56	3838	0.000165949
positive regulation of cellular protein localization	12	369	0.000169048
regulation of intracellular protein transport	12	369	0.000169048
cellular response to abiotic stimulus	10	263	0.000171381
cellular response to lipid	11	316	0.00017623
positive regulation of kinase activity	14	488	0.000181188
epidermal growth factor receptor binding	4	31	0.000181466
intrinsic apoptotic signaling pathway in response to endoplasmic reticulum stress	4	31	0.000181466
lipopolysaccharide-mediated signaling pathway	4	31	0.000181466
regulation of leukocyte differentiation	9	217	0.000190741
organonitrogen compound metabolic process	65	4704	0.000196157
cell differentiation	30	1628	0.000199074
morphogenesis of an epithelium	10	269	0.000205619
regulation of granulocyte macrophage colony-stimulating factor production	3	13	0.000206351
positive regulation of sprouting angiogenesis	3	13	0.000206351
activation of cysteine-type endopeptidase activity involved in apoptotic signaling pathway	3	13	0.000206351
regulation of mononuclear cell proliferation	8	173	0.000208254
positive regulation of apoptotic signaling pathway	8	173	0.000208254
cellular response to organic cyclic compound	11	323	0.000212978
regulation of lymphocyte differentiation	7	131	0.000216068
positive regulation of protein serine/threonine kinase activity	11	324	0.000218722
positive regulation of I-kappaB kinase/NF-kappaB signaling	8	175	0.000225213
regulation of ERK1 and ERK2 cascade	9	222	0.000226003
protein modification by small protein removal	10	273	0.0002315
toll-like receptor signaling pathway	6	94	0.000235947
tissue remodeling	5	61	0.000247628
pri-miRNA transcription from RNA polymerase II promoter	2	3	0.000252409
regulation of type III interferon production	2	3	0.000252409
regulation of lung blood pressure	2	3	0.000252409
fever generation	2	3	0.000252409
regulation of kinase activity	18	763	0.000254446
interaction with host	7	135	0.000259885
response to fluid shear stress	4	34	0.000261754
regulation of cellular protein localization	15	569	0.000265721
response to interferon-gamma	5	62	0.000267356
morphogenesis of a branching epithelium	7	136	0.000271885
regulation of cytokine secretion	7	136	0.000271885
reactive oxygen species metabolic process	6	97	0.000279912
secretion	21	981	0.000289889
response to glucocorticoid	7	138	0.000297224
anatomical structure morphogenesis	24	1203	0.000298352
regulation of epithelial cell proliferation	10	284	0.000317154
activation of MAPK activity	7	140	0.000324426
regulation of response to biotic stimulus	6	100	0.000330066
protein homodimerization activity	17	713	0.000335866
humoral immune response	7	141	0.000338756
regulation of alpha-beta T cell activation	5	66	0.000358434
complement activation	4	37	0.000364822
regulation of protein serine/threonine kinase activity	13	462	0.000371169
NIK/NF-kappaB signaling	5	67	0.000384476
positive regulation of macrophage derived foam cell differentiation	3	16	0.000395889
Ras guanyl-nucleotide exchange factor activity	9	240	0.00040084
leukocyte cell-cell adhesion	4	38	0.000404825
response to reactive oxygen species	8	191	0.000405965
leukocyte differentiation	9	241	0.00041314
positive regulation of leukocyte cell-cell adhesion	8	192	0.000420336
regulation of organ morphogenesis	9	242	0.00042575
leukocyte chemotaxis	6	105	0.000429035
cytoplasmic vesicle part	25	1311	0.000434997
regulation of transport	30	1705	0.000437117
response to hydrogen peroxide	6	106	0.000451344
positive regulation of lymphocyte mediated immunity	5	70	0.000471224
cell cycle arrest	7	149	0.00047262
positive regulation of cysteine-type endopeptidase activity involved in apoptotic signaling pathway	3	17	0.000477468
positive regulation of MAP kinase activity	9	247	0.000493651
regulation of endocrine process	4	40	0.000494069
regulation of lipid storage	4	40	0.000494069
spongiotrophoblast differentiation	2	4	0.000501749
positive regulation of hyaluronan biosynthetic process	2	4	0.000501749
spermine catabolic process	2	4	0.000501749
TRAIL binding	2	4	0.000501749
positive regulation of smooth muscle cell proliferation	5	71	0.000503177
response to peptide	10	302	0.000513739
positive regulation of proteolysis	11	361	0.000545712
positive regulation of intracellular protein transport	9	251	0.000554167
regulation of body fluid levels	11	362	0.000558379
myeloid dendritic cell differentiation	3	18	0.000569086
response to corticosteroid	7	154	0.000575716
positive regulation of immune effector process	7	154	0.000575716
regulation of smooth muscle cell proliferation	6	111	0.000576805
positive regulation of epithelial cell proliferation	7	155	0.000598331
multicellular organismal process	44	2934	0.000601485
negative regulation of hydrolase activity	11	366	0.000611532
leukocyte activation involved in immune response	14	552	0.000623951
guanyl-nucleotide exchange factor activity	10	311	0.000644775
cell activation involved in immune response	14	554	0.000646361
regulation of binding	10	312	0.000660901
negative regulation of lymphocyte activation	6	114	0.000664132
regulation of interferon-gamma-mediated signaling pathway	3	19	0.00067122
regulation of organelle organization	22	1121	0.000673665
protein dimerization activity	22	1122	0.000681657
positive regulation of secretion by cell	10	314	0.000694155
positive regulation of cell-matrix adhesion	4	44	0.00071314
positive regulation of mitotic nuclear division	4	44	0.00071314
positive regulation of cysteine-type endopeptidase activity involved in apoptotic process	6	116	0.000727811
carbohydrate biosynthetic process	6	116	0.000727811
regulation of system process	12	435	0.000741115
regulation of MAP kinase activity	10	317	0.000746618
cell development	14	564	0.000768947
response to growth factor	9	263	0.000773215
Rho guanyl-nucleotide exchange factor activity	5	78	0.00077464
regulation of extrinsic apoptotic signaling pathway in absence of ligand	4	45	0.000777126
regulation of macrophage differentiation	3	20	0.000784333
regulation of necroptotic process	3	20	0.000784333
fibrinolysis	3	20	0.000784333
regulation of protein kinase B signaling	6	118	0.000796113
detection of virus	2	5	0.000831169
interferon receptor activity	2	5	0.000831169
heat generation	2	5	0.000831169
epithelial cell proliferation involved in salivary gland morphogenesis	2	5	0.000831169
positive regulation of interleukin-12 biosynthetic process	2	5	0.000831169
negative regulation of intrinsic apoptotic signaling pathway in response to osmotic stress	2	5	0.000831169
MAPK cascade	10	322	0.000841303
positive regulation of chemokine production	4	46	0.000845063
positive regulation of intracellular transport	10	323	0.000861377
regulation of epithelial cell differentiation	6	120	0.000869263
regulation of T cell activation	9	269	0.000906659
regulation of adaptive immune response	6	121	0.000907727
positive regulation of transcription from RNA polymerase I promoter	3	21	0.000908872
exocytosis	16	710	0.000918857
positive regulation of protein transport	12	446	0.000919989
regulated exocytosis	15	643	0.000940841
negative regulation of protein phosphorylation	11	386	0.000944832
single-multicellular organism process	36	2296	0.000963572
positive regulation of cell-cell adhesion	8	218	0.000965853
regulation of blood coagulation	5	82	0.000971991
regulation of hemostasis	5	82	0.000971991
positive regulation of organelle organization	14	578	0.000973251
positive regulation of leukocyte differentiation	6	123	0.000988577
tumor necrosis factor-mediated signaling pathway	6	123	0.000988577
regulation of protein transport	16	716	0.00100349
regulation of alpha-beta T cell proliferation	3	22	0.00104527
myeloid dendritic cell activation	3	22	0.00104527
response to ketone	7	171	0.00106637
regulation of toll-like receptor signaling pathway	4	49	0.0010739
positive regulation of cysteine-type endopeptidase activity	6	125	0.00107485
regulation of cell division	6	125	0.00107485
regulation of lymphocyte proliferation	7	172	0.00110312
neutrophil degranulation	12	457	0.00113356
regulation of coagulation	5	85	0.00114286
neutrophil activation involved in immune response	12	458	0.00115486
cell differentiation involved in embryonic placenta development	3	23	0.00119395
positive regulation of focal adhesion assembly	3	23	0.00119395
NAD biosynthetic process	3	23	0.00119395
molecular function regulator	24	1328	0.00120281
tissue morphogenesis	10	338	0.00121294
regulation of T cell proliferation	6	128	0.00121497
extracellular matrix organization	9	281	0.00122979
positive regulation of leukocyte adhesion to vascular endothelial cell	2	6	0.00123919
cytoplasmic pattern recognition receptor signaling pathway in response to virus	2	6	0.00123919
cyclohydrolase activity	2	6	0.00123919
regulation of calcidiol 1-monooxygenase activity	2	6	0.00123919
polyamine catabolic process	2	6	0.00123919
regulation of intrinsic apoptotic signaling pathway in response to osmotic stress	2	6	0.00123919
neutrophil chemotaxis	4	51	0.00124863
regulation of cell-substrate adhesion	7	176	0.00126017
extracellular structure organization	9	282	0.00126045
neutrophil activation	12	464	0.0012898
positive regulation of secretion	10	341	0.00129566
entry into cell of other organism involved in symbiotic interaction	5	88	0.00133501
entry into host cell	5	88	0.00133501
entry into host	5	88	0.00133501
entry into other organism involved in symbiotic interaction	5	88	0.00133501
granulocyte activation	12	466	0.00133758
regulation of tumor necrosis factor-mediated signaling pathway	4	52	0.00134304
cellular response to endogenous stimulus	14	598	0.0013432
regulation of B cell differentiation	3	24	0.0013553
response to hormone	13	532	0.00136136
T cell activation	7	179	0.00138904
ligase activity	7	179	0.00138904
regulation of peptide transport	16	741	0.00143114
positive regulation of lipid transport	4	53	0.00144233
regulation of interleukin-1 production	4	53	0.00144233
leukocyte degranulation	12	472	0.00148982
secretion by cell	18	889	0.00149515
cellular response to growth factor stimulus	8	234	0.00151718
cellular response to extracellular stimulus	7	182	0.001528
regulation of intracellular transport	13	539	0.00152914
response to gonadotropin	3	25	0.00152973
positive regulation of adherens junction organization	3	25	0.00152973
amine catabolic process	3	25	0.00152973
cellular biogenic amine catabolic process	3	25	0.00152973
negative regulation of leukocyte activation	6	134	0.00153677
positive regulation of nuclear division	4	54	0.00154662
negative regulation of ERK1 and ERK2 cascade	4	55	0.00165605
neutrophil migration	4	55	0.00165605
myeloid cell activation involved in immune response	12	479	0.00168527
negative regulation of cytokine biosynthetic process	3	26	0.0017176
endodermal cell differentiation	3	26	0.0017176
NAD+ ADP-ribosyltransferase activity	3	26	0.0017176
complement activation, classical pathway	3	26	0.0017176
regulation of phosphatidylinositol 3-kinase signaling	6	137	0.00172017
negative regulation of endothelial cell differentiation	2	7	0.00172434
tetrahydrofolate biosynthetic process	2	7	0.00172434
regulation of interleukin-2 secretion	2	7	0.00172434
positive regulation of monocyte chemotactic protein-1 production	2	7	0.00172434
positive regulation of fever generation	2	7	0.00172434
regulation of fever generation	2	7	0.00172434
vascular endothelial growth factor receptor 2 binding	2	7	0.00172434
regulation of hyaluronan biosynthetic process	2	7	0.00172434
spermine metabolic process	2	7	0.00172434
positive regulation of cell migration involved in sprouting angiogenesis	2	7	0.00172434
negative regulation of lipopolysaccharide-mediated signaling pathway	2	7	0.00172434
response to endogenous stimulus	17	829	0.00176859
negative regulation of I-kappaB kinase/NF-kappaB signaling	4	56	0.00177074
response to purine-containing compound	6	138	0.00178485
positive regulation of endopeptidase activity	6	138	0.00178485
regulation of cell-matrix adhesion	5	94	0.00178949
regulation of lipid transport	5	95	0.00187502
type I interferon signaling pathway	4	57	0.00189084
granulocyte chemotaxis	4	57	0.00189084
negative regulation of hormone secretion	4	57	0.00189084
negative regulation of B cell activation	3	27	0.00191928
cellular response to osmotic stress	3	27	0.00191928
nicotinamide nucleotide biosynthetic process	3	27	0.00191928
pyridine nucleotide biosynthetic process	3	27	0.00191928
negative regulation of inflammatory response	5	96	0.0019635
transmembrane receptor protein tyrosine kinase signaling pathway	12	488	0.00196715
positive regulation of transferase activity	14	624	0.00199411
homeostatic process	22	1220	0.00199445
negative regulation of transmembrane receptor protein serine/threonine kinase signaling pathway	5	97	0.002055
regulation of transforming growth factor beta receptor signaling pathway	5	97	0.002055
oxoacid metabolic process	18	917	0.00209912
regulation of necrotic cell death	3	28	0.00213512
monocyte chemotaxis	3	28	0.00213512
regulation of sprouting angiogenesis	3	28	0.00213512
secretory granule lumen	9	305	0.00215416
cytoplasmic vesicle membrane	14	630	0.00217667
signal transduction by protein phosphorylation	10	366	0.00218005
peptidase regulator activity	7	194	0.00219544
regulation of cellular response to transforming growth factor beta stimulus	5	99	0.00224729
multi-multicellular organism process	5	99	0.00224729
regulation of transmembrane receptor protein serine/threonine kinase signaling pathway	7	195	0.00225983
cellular response to hydrogen peroxide	4	60	0.00228477
regulation of tissue remodeling	4	60	0.00228477
protein activation cascade	4	60	0.00228477
wound healing, spreading of epidermal cells	2	8	0.00228518
ectopic germ cell programmed cell death	2	8	0.00228518
regulation of vitamin D biosynthetic process	2	8	0.00228518
laminin complex	2	8	0.00228518
cardiac muscle fiber development	2	8	0.00228518
response to hypoxia	8	251	0.00235053
positive regulation of establishment of protein localization	12	499	0.00236314
extrinsic apoptotic signaling pathway in absence of ligand	3	29	0.00236544
positive regulation of interleukin-2 production	3	29	0.00236544
signal transduction in absence of ligand	3	29	0.00236544
mononuclear cell migration	3	29	0.00236544
negative regulation of MAPK cascade	6	146	0.00237093
regulation of leukocyte mediated immunity	6	146	0.00237093
plasma membrane part	35	2329	0.00237515
regulation of transferase activity	18	928	0.0023871
proteolysis	20	1082	0.00241326
regulation of intrinsic apoptotic signaling pathway	6	147	0.00245327
organic acid metabolic process	18	932	0.00249974
regulation of B cell activation	5	102	0.00255984
granulocyte migration	4	62	0.00257672
response to osmotic stress	4	62	0.00257672
response to extracellular stimulus	10	375	0.00259779
dendritic cell differentiation	3	30	0.00261058
cardiac cell development	3	30	0.00261058
negative regulation of insulin receptor signaling pathway	3	30	0.00261058
regulation of establishment of protein localization	16	788	0.00265547
glycosaminoglycan biosynthetic process	5	103	0.00267069
anchoring junction	12	507	0.00269027
negative regulation of protein modification process	13	576	0.00272727
positive regulation of cell-substrate adhesion	5	104	0.00278499
aminoglycan biosynthetic process	5	104	0.00278499
defense response to bacterium	6	151	0.00280435
vesicle membrane	14	648	0.00280935
response to decreased oxygen levels	8	259	0.00285003
negative regulation of extrinsic apoptotic signaling pathway in absence of ligand	3	31	0.00287084
negative regulation of signal transduction in absence of ligand	3	31	0.00287084
positive regulation of T cell mediated immunity	3	31	0.00287084
pyridine-containing compound biosynthetic process	3	31	0.00287084
regulation of chemokine production	4	64	0.0028933
negative regulation of transforming growth factor beta receptor signaling pathway	4	64	0.0028933
blood microparticle	5	105	0.00290279
axon guidance	7	204	0.00290723
positive regulation of steroid hormone secretion	2	9	0.0029203
Lys63-specific deubiquitinase activity	2	9	0.0029203
regulation of nucleotide-binding oligomerization domain containing signaling pathway	2	9	0.0029203
iron ion transmembrane transporter activity	2	9	0.0029203
cellular response to lipoteichoic acid	2	9	0.0029203
response to lipoteichoic acid	2	9	0.0029203
regulation of T cell differentiation	5	106	0.00302415
cytoplasmic vesicle lumen	9	321	0.00303089
negative regulation of cell cycle	12	515	0.00305341
positive regulation of leukocyte activation	8	262	0.00305735
negative regulation of NF-kappaB transcription factor activity	4	65	0.00306114
neuron projection guidance	7	206	0.00306866
vesicle lumen	9	322	0.00309385
regulation of transcription from RNA polymerase I promoter	3	32	0.00314653
negative regulation of cellular response to insulin stimulus	3	32	0.00314653
MyD88-independent toll-like receptor signaling pathway	3	32	0.00314653
platelet alpha granule lumen	4	66	0.00323551
negative regulation of cellular response to transforming growth factor beta stimulus	4	66	0.00323551
regulation of cell cycle	18	956	0.0032735
rhythmic process	8	265	0.00327625
regulation of lymphocyte mediated immunity	5	108	0.00327779
positive regulation of peptidase activity	6	156	0.00329459
regulation of secretion by cell	13	589	0.00329788
cellular response to nutrient levels	6	157	0.00339984
multi-organism reproductive process	5	109	0.0034102
focal adhesion	10	390	0.00343479
nucleobase metabolic process	3	33	0.00343792
positive regulation of interleukin-1 production	3	33	0.00343792
regulation of adaptive immune response based on somatic recombination of immune receptors built from immunoglobulin superfamily domains	5	110	0.00354641
cell-substrate adherens junction	10	393	0.00362543
regulation of leukocyte adhesion to vascular endothelial cell	2	10	0.00362828
parturition	2	10	0.00362828
negative regulation of necroptotic process	2	10	0.00362828
positive regulation of heat generation	2	10	0.00362828
regulation of vitamin metabolic process	2	10	0.00362828
regulation of response to osmotic stress	2	10	0.00362828
response to oxidative stress	9	330	0.00363554
negative regulation of macromolecule biosynthetic process	22	1282	0.00364356
positive regulation of cell activation	8	271	0.00375049
tissue development	12	530	0.00384132
cell-substrate junction	10	398	0.00396177
external side of plasma membrane	6	162	0.00396411
serine-type endopeptidase activity	6	162	0.00396411
carboxylic acid metabolic process	16	822	0.00400409
response to oxygen levels	8	274	0.0040067
positive regulation of epidermal growth factor receptor signaling pathway	3	35	0.0040689
cellular modified amino acid metabolic process	6	163	0.00408481
wound healing	4	71	0.00420948
cell communication	15	752	0.00423004
regulation of nuclear division	6	165	0.00433434
regulation of interferon-gamma biosynthetic process	2	11	0.00440775
platelet-derived growth factor binding	2	11	0.00440775
peptidyl-threonine dephosphorylation	2	11	0.00440775
embryonic viscerocranium morphogenesis	2	11	0.00440775
programmed cell death involved in cell development	2	11	0.00440775
regulation of heat generation	2	11	0.00440775
negative regulation of bone resorption	2	11	0.00440775
vascular endothelial growth factor receptor binding	2	11	0.00440775
hemidesmosome assembly	2	11	0.00440775
complement activation, alternative pathway	2	11	0.00440775
embryo implantation	3	36	0.004409
negative regulation of lipid localization	3	36	0.004409
positive regulation of adaptive immune response based on somatic recombination of immune receptors built from immunoglobulin superfamily domains	4	72	0.00442552
positive regulation of mononuclear cell proliferation	5	116	0.00444696
branching morphogenesis of an epithelial tube	5	116	0.00444696
regulation of reproductive process	5	116	0.00444696
positive regulation of GTPase activity	13	611	0.00448304
viral entry into host cell	4	73	0.00464892
positive regulation of ERBB signaling pathway	3	37	0.00476584
negative regulation of cellular response to growth factor stimulus	5	118	0.00478031
leukocyte mediated immunity	4	74	0.00487978
regulation of cell junction assembly	4	74	0.00487978
response to drug	9	346	0.00494093
positive regulation of leukocyte proliferation	5	119	0.00495348
response to bacterium	6	170	0.00500732
regulation of cellular localization	16	842	0.00503186
regulation of anatomical structure size	9	347	0.00503322
regulation of cell morphogenesis	10	413	0.00512123
response to nutrient levels	9	348	0.00512685
positive regulation of mitotic cell cycle	5	120	0.00513106
positive regulation of interleukin-8 production	3	38	0.00513965
ovarian follicle development	3	38	0.00513965
cell projection membrane	8	286	0.0051693
activin binding	2	12	0.00525734
endoderm formation	2	12	0.00525734
MAP kinase tyrosine/serine/threonine phosphatase activity	2	12	0.00525734
pyrimidine nucleoside salvage	2	12	0.00525734
pyrimidine-containing compound salvage	2	12	0.00525734
folic acid-containing compound biosynthetic process	2	12	0.00525734
positive regulation of cellular extravasation	2	12	0.00525734
positive regulation of interleukin-2 biosynthetic process	2	12	0.00525734
regulation of chemokine biosynthetic process	2	12	0.00525734
cellular response to hormone stimulus	8	287	0.00527672
gland development	7	228	0.00533234
positive regulation of adaptive immune response	4	76	0.00536434
regulation of cytoskeleton organization	10	416	0.0053822
negative regulation of lymphocyte differentiation	3	39	0.00553063
positive regulation of protein kinase B signaling	4	77	0.00561825
blood vessel morphogenesis	4	77	0.00561825
positive regulation of lymphocyte differentiation	4	77	0.00561825
Fc-epsilon receptor signaling pathway	5	123	0.00569081
regulation of Rho protein signal transduction	5	123	0.00569081
adherens junction	11	488	0.00574658
response to organophosphorus	5	124	0.0058866
regulation of lipid biosynthetic process	5	124	0.0058866
cysteine-type endopeptidase regulator activity involved in apoptotic process	3	40	0.005939
response to dsRNA	3	40	0.005939
cellular modified amino acid biosynthetic process	3	40	0.005939
cell-substrate junction assembly	3	40	0.005939
positive regulation of kidney development	3	40	0.005939
lactation	3	40	0.005939
lymphocyte activation	8	293	0.00595753
carbohydrate derivative biosynthetic process	9	357	0.00603167
regulation of morphogenesis of an epithelium	6	177	0.00607448
regulation of protein localization	17	937	0.00609532
positive regulation of nervous system development	10	424	0.00612935
positive regulation of macrophage differentiation	2	13	0.0061757
MAP kinase phosphatase activity	2	13	0.0061757
regulation of transmission of nerve impulse	2	13	0.0061757
regulation of translational initiation in response to stress	2	13	0.0061757
negative regulation of necrotic cell death	2	13	0.0061757
establishment of endothelial intestinal barrier	2	13	0.0061757
regulation of monocyte chemotactic protein-1 production	2	13	0.0061757
negative regulation of bone remodeling	2	13	0.0061757
iron ion transmembrane transport	2	13	0.0061757
polyamine biosynthetic process	2	13	0.0061757
NAD biosynthesis via nicotinamide riboside salvage pathway	2	13	0.0061757
positive regulation of nitric-oxide synthase biosynthetic process	2	13	0.0061757
reproductive process	20	1180	0.00632322
cellular response to organonitrogen compound	9	360	0.00635918
regulation of interleukin-1 beta production	3	41	0.00636495
response to dexamethasone	3	41	0.00636495
cofactor biosynthetic process	6	179	0.00640769
regulation of interferon-gamma production	4	80	0.00642783
response to metal ion	8	297	0.00644726
negative regulation of cellular biosynthetic process	22	1347	0.00647778
regulation of secretion	13	640	0.00654788
regulation of nervous system development	14	714	0.00654794
positive regulation of lymphocyte activation	7	237	0.00655259
negative regulation of cell differentiation	12	568	0.0065863
single organism reproductive process	17	945	0.00661514
integrin-mediated signaling pathway	4	81	0.00671397
negative regulation of sequence-specific DNA binding transcription factor activity	5	128	0.00671733
positive regulation of gliogenesis	3	42	0.00680868
translesion synthesis	3	42	0.00680868
serine-type peptidase activity	6	182	0.00693216
negative regulation of cell-cell adhesion	5	129	0.0069372
positive regulation of T cell activation	6	183	0.0071137
single-organism biosynthetic process	19	1112	0.00712259
regulation of macromitophagy	2	14	0.00716151
granulocyte differentiation	2	14	0.00716151
CD4-positive or CD8-positive, alpha-beta T cell lineage commitment	2	14	0.00716151
angiogenesis involved in wound healing	2	14	0.00716151
response to laminar fluid shear stress	2	14	0.00716151
positive regulation of interferon-alpha production	2	14	0.00716151
dicarboxylic acid biosynthetic process	2	14	0.00716151
neutrophil mediated immunity	2	14	0.00716151
positive regulation of metanephros development	2	14	0.00716151
regulation of protein kinase C signaling	2	14	0.00716151
regulation of antigen receptor-mediated signaling pathway	3	43	0.00727036
negative regulation of fat cell differentiation	3	43	0.00727036
heterophilic cell-cell adhesion via plasma membrane cell adhesion molecules	3	43	0.00727036
cytokine receptor activity	4	83	0.00731131
positive regulation of neurogenesis	9	369	0.00742436
negative regulation of protein transport	6	185	0.00748708
serine hydrolase activity	6	185	0.00748708
negative regulation of biosynthetic process	22	1366	0.00758743
positive regulation of T cell proliferation	4	84	0.00762269
response to acid chemical	8	306	0.00766051
positive regulation of myeloid leukocyte differentiation	3	44	0.00775015
positive regulation of cellular component biogenesis	10	440	0.0078648
animal organ development	19	1125	0.00801887
leading edge membrane	5	134	0.00811246
regulation of podosome assembly	2	15	0.00821345
mitotic cell cycle arrest	2	15	0.00821345
negative regulation of glucose transport	2	15	0.00821345
interleukin-1-mediated signaling pathway	2	15	0.00821345
response to manganese ion	2	15	0.00821345
Rac guanyl-nucleotide exchange factor activity	2	15	0.00821345
positive regulation of dephosphorylation	3	45	0.00824823
regulation of leukocyte mediated cytotoxicity	3	45	0.00824823
regulation of protein catabolic process	9	376	0.0083433
regulation of cell development	14	736	0.00844146
positive regulation of alpha-beta T cell activation	3	46	0.00876473
regulation of cell shape	5	137	0.00888035
negative regulation of binding	5	137	0.00888035
regulation of GTPase activity	13	665	0.00888169
negative regulation of intrinsic apoptotic signaling pathway	4	88	0.00895524
regulation of carbohydrate metabolic process	5	138	0.0091471
negative regulation of cellular macromolecule biosynthetic process	20	1223	0.00921812
carboxylic acid biosynthetic process	7	253	0.00921939
organic acid biosynthetic process	7	253	0.00921939
interleukin-27 receptor binding	1	1	0.00922604
interleukin-3 receptor binding	1	1	0.00922604
modulation by symbiont of host I-kappaB kinase/NF-kappaB cascade	1	1	0.00922604
modulation by symbiont of host signal transduction pathway	1	1	0.00922604
modulation of signal transduction in other organism involved in symbiotic interaction	1	1	0.00922604
modulation of signal transduction in other organism	1	1	0.00922604
mammary gland fat development	1	1	0.00922604
positive regulation of cellular response to macrophage colony-stimulating factor stimulus	1	1	0.00922604
positive regulation of macrophage colony-stimulating factor signaling pathway	1	1	0.00922604
positive regulation of microglial cell migration	1	1	0.00922604
positive regulation of response to macrophage colony-stimulating factor	1	1	0.00922604
granulocyte macrophage colony-stimulating factor receptor binding	1	1	0.00922604
granulocyte colony-stimulating factor receptor binding	1	1	0.00922604
endocardial cushion cell development	1	1	0.00922604
negative regulation of elastin biosynthetic process	1	1	0.00922604
regulation of elastin biosynthetic process	1	1	0.00922604
pyrimidine-nucleoside phosphorylase activity	1	1	0.00922604
regulation of gastric motility	1	1	0.00922604
thymidine phosphorylase activity	1	1	0.00922604
Ire1 complex	1	1	0.00922604
mRNA endonucleolytic cleavage involved in unfolded protein response	1	1	0.00922604
mRNA splicing, via endonucleolytic cleavage and ligation	1	1	0.00922604
peptidyl-serine trans-autophosphorylation	1	1	0.00922604
protein trans-autophosphorylation	1	1	0.00922604
nucleus accumbens development	1	1	0.00922604
positive regulation of endoplasmic reticulum stress-induced eIF2 alpha dephosphorylation	1	1	0.00922604
regulation of endoplasmic reticulum stress-induced eIF2 alpha dephosphorylation	1	1	0.00922604
7,8-dihydroneopterin 3'-triphosphate biosynthetic process	1	1	0.00922604
GTP cyclohydrolase activity	1	1	0.00922604
GTP cyclohydrolase I activity	1	1	0.00922604
response to sulfur dioxide	1	1	0.00922604
positive regulation of myosin light chain kinase activity	1	1	0.00922604
regulation of myosin light chain kinase activity	1	1	0.00922604
glucagon secretion	1	1	0.00922604
activin A complex	1	1	0.00922604
activin complex	1	1	0.00922604
positive regulation of histone H3-K27 acetylation	1	1	0.00922604
mineralocorticoid receptor binding	1	1	0.00922604
negative regulation of lung blood pressure	1	1	0.00922604
argininosuccinate metabolic process	1	1	0.00922604
argininosuccinate synthase activity	1	1	0.00922604
positive regulation of transcription from RNA polymerase II promoter in response to arsenic-containing substance	1	1	0.00922604
negative regulation of interleukin-12 biosynthetic process	1	1	0.00922604
dorsal aorta development	1	1	0.00922604
MADS box domain binding	1	1	0.00922604
positive regulation of androgen secretion	1	1	0.00922604
regulation of androgen secretion	1	1	0.00922604
cadmium ion transmembrane transporter activity	1	1	0.00922604
cobalt ion transmembrane transporter activity	1	1	0.00922604
ferrous iron uptake transmembrane transporter activity	1	1	0.00922604
lead ion transmembrane transporter activity	1	1	0.00922604
lead ion transport	1	1	0.00922604
paraferritin complex	1	1	0.00922604
polysaccharide localization	1	1	0.00922604
metanephric glomerular mesangial cell development	1	1	0.00922604
positive regulation of phenotypic switching	1	1	0.00922604
positive regulation of vascular smooth muscle cell dedifferentiation	1	1	0.00922604
regulation of vascular smooth muscle cell dedifferentiation	1	1	0.00922604
urokinase plasminogen activator receptor activity	1	1	0.00922604
urokinase plasminogen activator signaling pathway	1	1	0.00922604
N1-acetylspermine:oxygen oxidoreductase (N1-acetylspermidine-forming) activity	1	1	0.00922604
norspermine:oxygen oxidoreductase activity	1	1	0.00922604
peptidoglycan glycosyltransferase activity	1	1	0.00922604
polyamine homeostasis	1	1	0.00922604
engulfment of target by autophagosome	1	1	0.00922604
single-organism membrane invagination	1	1	0.00922604
substrate localization to autophagosome	1	1	0.00922604
cellular response to non-ionic osmotic stress	1	1	0.00922604
response to non-ionic osmotic stress	1	1	0.00922604
regulation of branching involved in salivary gland morphogenesis by extracellular matrix-epithelial cell signaling	1	1	0.00922604
selenocysteine-tRNA ligase activity	1	1	0.00922604
positive regulation of interleukin-1 alpha biosynthetic process	1	1	0.00922604
regulation of interleukin-1 alpha biosynthetic process	1	1	0.00922604
regulation of extrathymic T cell differentiation	1	1	0.00922604
sebum secreting cell proliferation	1	1	0.00922604
monovalent anion:sodium symporter activity	1	1	0.00922604
sodium:iodide symporter activity	1	1	0.00922604
acetylcholine-mediated vasodilation involved in regulation of systemic arterial blood pressure	1	1	0.00922604
age-dependent response to reactive oxygen species	1	1	0.00922604
triacyl lipopeptide binding	1	1	0.00922604
negative regulation of CD40 signaling pathway	1	1	0.00922604
negative regulation of nucleotide-binding oligomerization domain containing 1 signaling pathway	1	1	0.00922604
negative regulation of toll-like receptor 5 signaling pathway	1	1	0.00922604
regulation of toll-like receptor 5 signaling pathway	1	1	0.00922604
tolerance induction to lipopolysaccharide	1	1	0.00922604
C5a anaphylatoxin chemotactic receptor binding	1	1	0.00922604
C5L2 anaphylatoxin chemotactic receptor binding	1	1	0.00922604
uridine catabolic process	1	1	0.00922604
positive regulation of protein kinase D signaling	1	1	0.00922604
regulation of protein kinase D signaling	1	1	0.00922604
negative regulation of vasculogenesis	1	1	0.00922604
oxidoreductase activity, acting on CH or CH2 groups, oxygen as acceptor	1	1	0.00922604
xanthine oxidase activity	1	1	0.00922604
olfactory lobe development	1	1	0.00922604
anthranilate metabolic process	1	1	0.00922604
kynureninase activity	1	1	0.00922604
response to vitamin B6	1	1	0.00922604
cellular response to butyrate	1	1	0.00922604
drug transport across blood-nerve barrier	1	1	0.00922604
response to butyrate	1	1	0.00922604
negative regulation of podosome assembly	1	1	0.00922604
formation of primary germ layer	3	47	0.0092998
negative regulation of reproductive process	3	47	0.0092998
regulation of T cell mediated immunity	3	47	0.0092998
regulation of alpha-beta T cell differentiation	3	47	0.0092998
positive regulation of cytokine secretion	4	89	0.00931059
basement membrane organization	2	16	0.00933025
macrophage differentiation	2	16	0.00933025
monocyte differentiation	2	16	0.00933025
mononuclear cell differentiation	2	16	0.00933025
regulation of circadian sleep/wake cycle, sleep	2	16	0.00933025
negative regulation of meiotic cell cycle	2	16	0.00933025
cysteine-type endopeptidase activator activity involved in apoptotic process	2	16	0.00933025
positive regulation of defense response to virus by host	2	16	0.00933025
cellular response to interleukin-6	2	16	0.00933025
interleukin-1 receptor binding	2	16	0.00933025
cellular response to gonadotropin stimulus	2	16	0.00933025
polyamine metabolic process	2	16	0.00933025
regulation of lipopolysaccharide-mediated signaling pathway	2	16	0.00933025
regulation of cellular response to stress	12	596	0.00946025
negative regulation of leukocyte cell-cell adhesion	4	90	0.009675
dicarboxylic acid metabolic process	4	90	0.009675
cellular carbohydrate biosynthetic process	3	48	0.00985356
regulation of insulin receptor signaling pathway	3	48	0.00985356
negative regulation of cellular protein localization	5	141	0.00998044
negative regulation of defense response	5	141	0.00998044
negative regulation of establishment of protein localization	6	197	0.0100304
transforming growth factor beta receptor signaling pathway	4	91	0.0100486
regulation of Ras protein signal transduction	6	198	0.0102669
coenzyme biosynthetic process	5	142	0.0102694
kinase binding	12	603	0.0103125
regulation of ERBB signaling pathway	4	92	0.0104314
cellular response to nitrogen compound	9	390	0.0104385
negative regulation of platelet activation	2	17	0.0105106
regulation of steroid hormone secretion	2	17	0.0105106
regulation of circadian sleep/wake cycle	2	17	0.0105106
nucleoside salvage	2	17	0.0105106
positive regulation of vascular smooth muscle cell proliferation	2	17	0.0105106
pteridine-containing compound biosynthetic process	2	17	0.0105106
negative regulation of interleukin-2 production	2	17	0.0105106
nitric oxide metabolic process	2	17	0.0105106
cell adhesion mediated by integrin	2	17	0.0105106
myeloid leukocyte mediated immunity	2	17	0.0105106
negative regulation of lipid storage	2	17	0.0105106
positive regulation of T-helper cell differentiation	2	17	0.0105106
positive regulation of transforming growth factor beta production	2	17	0.0105106
regulation of nitric-oxide synthase biosynthetic process	2	17	0.0105106
positive regulation of p38MAPK cascade	2	17	0.0105106
activation of NF-kappaB-inducing kinase activity	2	17	0.0105106
regulation of mitotic nuclear division	5	144	0.0108645
positive regulation of DNA replication	3	50	0.0110177
regulation of tumor necrosis factor production	4	94	0.011225
negative regulation of multi-organism process	5	146	0.0114828
ligase activity, forming carbon-nitrogen bonds	3	51	0.0116282
positive regulation of extrinsic apoptotic signaling pathway	3	51	0.0116282
regulation of cell-substrate junction assembly	3	51	0.0116282
regulation of focal adhesion assembly	3	51	0.0116282
cellular biogenic amine metabolic process	3	51	0.0116282
single-organism metabolic process	43	3328	0.0116957
positive regulation of alpha-beta T cell proliferation	2	18	0.0117533
defense response to protozoan	2	18	0.0117533
positive regulation of antigen receptor-mediated signaling pathway	2	18	0.0117533
T cell lineage commitment	2	18	0.0117533
multi-organism cellular process	2	18	0.0117533
reactive nitrogen species metabolic process	2	18	0.0117533
response to interferon-alpha	2	18	0.0117533
regulation of interleukin-2 biosynthetic process	2	18	0.0117533
negative regulation of tissue remodeling	2	18	0.0117533
activin receptor signaling pathway	2	18	0.0117533
cellular response to fluid shear stress	2	18	0.0117533
regulation of cell migration involved in sprouting angiogenesis	2	18	0.0117533
positive regulation of myeloid leukocyte mediated immunity	2	18	0.0117533
negative regulation of catabolic process	6	204	0.0117699
cell proliferation	12	614	0.0117709
regulation of cellular catabolic process	12	616	0.0120523
regulation of myeloid leukocyte differentiation	4	96	0.0120565
regulation of endothelial cell proliferation	4	96	0.0120565
protein homooligomerization	7	267	0.0121412
positive regulation of interferon-gamma production	3	52	0.0122579
artery morphogenesis	3	52	0.0122579
cellular amine metabolic process	3	52	0.0122579
tube morphogenesis	6	206	0.0123037
endopeptidase inhibitor activity	5	149	0.0124545
phosphorus metabolic process	28	1954	0.0124581
regulation of tumor necrosis factor superfamily cytokine production	4	97	0.0124867
phosphate-containing compound metabolic process	27	1867	0.012615
regulation of monooxygenase activity	3	53	0.0129069
regulation of cell killing	3	53	0.0129069
positive regulation of tumor necrosis factor production	3	53	0.0129069
postreplication repair	3	53	0.0129069
cellular response to hypoxia	4	98	0.0129266
positive regulation of osteoclast differentiation	2	19	0.0130571
embryonic placenta development	2	19	0.0130571
negative regulation of protein localization to plasma membrane	2	19	0.0130571
peptidase activator activity involved in apoptotic process	2	19	0.0130571
regulation of interferon-alpha production	2	19	0.0130571
regulation of translation in response to stress	2	19	0.0130571
tetrahydrofolate metabolic process	2	19	0.0130571
positive regulation of pri-miRNA transcription from RNA polymerase II promoter	2	19	0.0130571
response to muscle stretch	2	19	0.0130571
aorta development	2	19	0.0130571
ankyrin binding	2	19	0.0130571
small molecule biosynthetic process	9	405	0.0130996
adaptive immune response	5	151	0.0131324
positive regulation of supramolecular fiber organization	5	151	0.0131324
regulation of cell projection organization	11	550	0.0133369
nicotinamide nucleotide metabolic process	4	99	0.0133762
pyridine nucleotide metabolic process	4	99	0.0133762
glycosaminoglycan metabolic process	5	152	0.0134805
regulation of kidney development	3	54	0.0135751
regulation of adherens junction organization	3	54	0.0135751
regulation of supramolecular fiber organization	7	273	0.0135787
negative regulation of secretion by cell	5	153	0.0138348
protein complex binding	13	705	0.0139268
positive regulation of protein complex assembly	6	212	0.014007
transferase activity, transferring glycosyl groups	7	275	0.0140839
positive regulation of ERK1 and ERK2 cascade	5	154	0.0141953
kidney epithelium development	3	55	0.0142628
regulation of interleukin-8 production	3	55	0.0142628
positive regulation of tumor necrosis factor superfamily cytokine production	3	55	0.0142628
response to protozoan	2	20	0.0144207
osteoclast differentiation	2	20	0.0144207
negative regulation of protein localization to cell periphery	2	20	0.0144207
wound healing, spreading of cells	2	20	0.0144207
pyrimidine nucleoside catabolic process	2	20	0.0144207
response to interleukin-6	2	20	0.0144207
decidualization	2	20	0.0144207
positive regulation of lipid storage	2	20	0.0144207
hyperosmotic response	2	20	0.0144207
endopeptidase regulator activity	5	155	0.0145621
blood vessel development	4	102	0.0147845
regulation of neurogenesis	12	634	0.0148249
negative regulation of transcription from RNA polymerase II promoter	13	711	0.0148432
negative regulation of cell adhesion	6	215	0.0149177
aminoglycan metabolic process	5	156	0.0149352
adaptive immune response based on somatic recombination of immune receptors built from immunoglobulin superfamily domains	3	56	0.0149699
regulation of mitotic cell cycle	10	487	0.0151944
transcription factor activity, RNA polymerase II core promoter proximal region sequence-specific binding	8	346	0.0152237
transmembrane receptor protein serine/threonine kinase signaling pathway	5	157	0.0153146
RNA polymerase II transcription factor activity, sequence-specific DNA binding	12	638	0.0155022
positive regulation of blood circulation	3	57	0.0156965
peptidase inhibitor activity	5	158	0.0157005
plasma membrane receptor complex	5	158	0.0157005
cellular response to reactive oxygen species	4	104	0.0157735
positive regulation of translation	4	104	0.0157735
multicellular organismal homeostasis	4	104	0.0157735
negative regulation of NF-kappaB import into nucleus	2	21	0.015843
purine nucleobase metabolic process	2	21	0.015843
regulation of cellular component biogenesis	14	796	0.0158625
G-protein coupled receptor binding	6	218	0.0158687
side of membrane	6	219	0.0161948
cellular response to decreased oxygen levels	4	105	0.0162833
regulation of DNA binding	4	105	0.0162833
amine metabolic process	3	58	0.0164427
negative regulation of leukocyte proliferation	3	58	0.0164427
macromolecular complex binding	15	880	0.0164786
vesicle	44	3496	0.0166133
regulation of fat cell differentiation	4	106	0.0168032
mucopolysaccharide metabolic process	4	106	0.0168032
pyridine-containing compound metabolic process	4	106	0.0168032
aging	6	221	0.0168609
negative regulation of immune system process	8	353	0.0169654
transcription factor activity, sequence-specific DNA binding	18	1132	0.017202
phosphatidylinositol-4,5-bisphosphate 3-kinase activity	3	59	0.0172085
specific granule lumen	3	59	0.0172085
hematopoietic or lymphoid organ development	5	162	0.0173087
cellular response to vascular endothelial growth factor stimulus	2	22	0.0173228
vasodilation	2	22	0.0173228
positive regulation of tissue remodeling	2	22	0.0173228
regulation of cellular extravasation	2	22	0.0173228
positive regulation of CD4-positive, alpha-beta T cell differentiation	2	22	0.0173228
response to interferon-beta	2	22	0.0173228
positive regulation of positive chemotaxis	2	22	0.0173228
transcription factor activity, RNA polymerase II core promoter sequence-specific	2	22	0.0173228
cellular biogenic amine biosynthetic process	2	22	0.0173228
protease binding	4	107	0.0173335
nucleic acid binding transcription factor activity	18	1133	0.0173406
positive regulation of endocytosis	4	108	0.0178741
regulation of blood vessel diameter	4	108	0.0178741
regulation of tube diameter	4	108	0.0178741
positive regulation of cell development	9	427	0.0178747
regulation of organelle assembly	5	164	0.0181523
erythropoietin receptor binding	1	2	0.0183674
positive regulation of aldosterone secretion	1	2	0.0183674
positive regulation of mineralocorticoid secretion	1	2	0.0183674
CSF1-CSF1R complex	1	2	0.0183674
mammary duct terminal end bud growth	1	2	0.0183674
positive regulation of glial cell migration	1	2	0.0183674
regulation of microglial cell migration	1	2	0.0183674
response to silicon dioxide	1	2	0.0183674
protein linear deubiquitination	1	2	0.0183674
leading edge cell differentiation	1	2	0.0183674
IRE1-RACK1-PP2A complex	1	2	0.0183674
optic cup morphogenesis involved in camera-type eye development	1	2	0.0183674
positive regulation of peptidyl-serine dephosphorylation	1	2	0.0183674
regulation of endoplasmic reticulum stress-induced eIF2 alpha phosphorylation	1	2	0.0183674
regulation of translational initiation by eIF2 alpha dephosphorylation	1	2	0.0183674
10-formyltetrahydrofolate biosynthetic process	1	2	0.0183674
formate-tetrahydrofolate ligase activity	1	2	0.0183674
dihydrobiopterin metabolic process	1	2	0.0183674
lactose biosynthetic process	1	2	0.0183674
lactose metabolic process	1	2	0.0183674
lactose synthase activity	1	2	0.0183674
alveolar lamellar body membrane	1	2	0.0183674
lamellar body membrane	1	2	0.0183674
glycerol kinase activity	1	2	0.0183674
glycerol-3-phosphate biosynthetic process	1	2	0.0183674
positive regulation of calcidiol 1-monooxygenase activity	1	2	0.0183674
positive regulation of vitamin D biosynthetic process	1	2	0.0183674
positive regulation of vitamin metabolic process	1	2	0.0183674
cellular response to prolactin	1	2	0.0183674
hepatic immune response	1	2	0.0183674
neutrophil apoptotic process	1	2	0.0183674
inhibin A complex	1	2	0.0183674
inhibin complex	1	2	0.0183674
positive regulation of ovulation	1	2	0.0183674
progesterone secretion	1	2	0.0183674
regulation of ovulation	1	2	0.0183674
type II activin receptor binding	1	2	0.0183674
negative regulation of regulatory T cell differentiation	1	2	0.0183674
laminin-2 complex	1	2	0.0183674
leukemia inhibitory factor receptor binding	1	2	0.0183674
paraxial mesoderm morphogenesis	1	2	0.0183674
positive regulation of transforming growth factor beta3 production	1	2	0.0183674
SMAD2-SMAD3 protein complex	1	2	0.0183674
methionine-tRNA ligase activity	1	2	0.0183674
methionyl-tRNA aminoacylation	1	2	0.0183674
ATF1-ATF4 transcription factor complex	1	2	0.0183674
ATF4-CREB1 transcription factor complex	1	2	0.0183674
CHOP-ATF4 complex	1	2	0.0183674
regulation of transcription from RNA polymerase II promoter in response to arsenic-containing substance	1	2	0.0183674
Bcl3/NF-kappaB2 complex	1	2	0.0183674
follicular dendritic cell activation	1	2	0.0183674
follicular dendritic cell differentiation	1	2	0.0183674
nucleotide-binding oligomerization domain containing 1 signaling pathway	1	2	0.0183674
N-acetylgalactosamine 4-sulfate 6-O-sulfotransferase activity	1	2	0.0183674
mitochondrial iron ion transport	1	2	0.0183674
cellular response to mycophenolic acid	1	2	0.0183674
negative regulation of phosphatidylinositol biosynthetic process	1	2	0.0183674
response to mycophenolic acid	1	2	0.0183674
interleukin-23 complex	1	2	0.0183674
interleukin-23 receptor binding	1	2	0.0183674
polyamine oxidase activity	1	2	0.0183674
spermine:oxygen oxidoreductase (spermidine-forming) activity	1	2	0.0183674
chondroitin sulfate proteoglycan biosynthetic process, polysaccharide chain biosynthetic process	1	2	0.0183674
positive regulation of platelet-derived growth factor production	1	2	0.0183674
prostaglandin-endoperoxide synthase activity	1	2	0.0183674
serine-tRNA ligase activity	1	2	0.0183674
seryl-tRNA aminoacylation	1	2	0.0183674
spermidine binding	1	2	0.0183674
CCR6 chemokine receptor binding	1	2	0.0183674
thymocyte migration	1	2	0.0183674
arginine transmembrane transport	1	2	0.0183674
age-dependent response to oxidative stress	1	2	0.0183674
regulation of Fas signaling pathway	1	2	0.0183674
cuticular plate	1	2	0.0183674
detection of diacyl bacterial lipopeptide	1	2	0.0183674
detection of triacyl bacterial lipopeptide	1	2	0.0183674
positive regulation of interleukin-18 production	1	2	0.0183674
Toll-like receptor 1-Toll-like receptor 2 protein complex	1	2	0.0183674
negative regulation of osteoclast proliferation	1	2	0.0183674
negative regulation of toll-like receptor 2 signaling pathway	1	2	0.0183674
regulation of nucleotide-binding oligomerization domain containing 1 signaling pathway	1	2	0.0183674
positive regulation of activation of membrane attack complex	1	2	0.0183674
positive regulation of type II hypersensitivity	1	2	0.0183674
positive regulation of type IIa hypersensitivity	1	2	0.0183674
regulation of type II hypersensitivity	1	2	0.0183674
regulation of type IIa hypersensitivity	1	2	0.0183674
uridine metabolic process	1	2	0.0183674
uridine phosphorylase activity	1	2	0.0183674
coronary vein morphogenesis	1	2	0.0183674
lymph vessel morphogenesis	1	2	0.0183674
neuropilin signaling pathway	1	2	0.0183674
positive regulation of retinal ganglion cell axon guidance	1	2	0.0183674
primitive erythrocyte differentiation	1	2	0.0183674
vascular endothelial growth factor receptor 1 binding	1	2	0.0183674
VEGF-activated neuropilin signaling pathway	1	2	0.0183674
oxidoreductase activity, acting on CH or CH2 groups, NAD or NADP as acceptor	1	2	0.0183674
xanthine catabolic process	1	2	0.0183674
xanthine dehydrogenase activity	1	2	0.0183674
L-kynurenine catabolic process	1	2	0.0183674
tryptophan catabolic process to acetyl-CoA	1	2	0.0183674
oncostatin-M receptor complex	1	2	0.0183674
regulation of catabolic process	13	733	0.0186042
cell junction	18	1142	0.0186279
plasma membrane region	15	894	0.0187193
regulation of endoplasmic reticulum unfolded protein response	2	23	0.0188589
cellular response to virus	2	23	0.0188589
regulation of metanephros development	2	23	0.0188589
regulation of positive chemotaxis	2	23	0.0188589
R-SMAD binding	2	23	0.0188589
amine biosynthetic process	2	23	0.0188589
nitrogen compound metabolic process	84	7574	0.0188687
stimulatory C-type lectin receptor signaling pathway	4	110	0.0189866
regulation of small GTPase mediated signal transduction	7	293	0.019252
response to wounding	5	167	0.019468
innate immune response activating cell surface receptor signaling pathway	4	111	0.0195585
phosphatidylinositol bisphosphate kinase activity	3	62	0.0196239
system development	12	660	0.0196563
protein heterodimerization activity	9	437	0.0204214
mitogen-activated protein kinase binding	2	24	0.0204501
positive regulation of monooxygenase activity	2	24	0.0204501
response to copper ion	2	24	0.0204501
temperature homeostasis	2	24	0.0204501
positive regulation of transcription from RNA polymerase II promoter in response to stress	2	24	0.0204501
chemoattractant activity	2	24	0.0204501
protein targeting to plasma membrane	2	24	0.0204501
response to vitamin D	2	24	0.0204501
death receptor activity	2	24	0.0204501
tumor necrosis factor-activated receptor activity	2	24	0.0204501
positive regulation of phosphatidylinositol 3-kinase signaling	3	63	0.0204685
regulation of epithelial cell apoptotic process	3	63	0.0204685
protein heterooligomerization	4	113	0.0207342
regulation of transcription from RNA polymerase II promoter in response to stress	4	113	0.0207342
cellular response to oxygen levels	4	113	0.0207342
regulation of protein complex assembly	8	367	0.0208729
regulation of cell growth	8	367	0.0208729
regulation of cellular component size	6	233	0.0212575
regulation of hormone secretion	6	233	0.0212575
collagen binding	3	64	0.0213329
regulation of cellular response to insulin stimulus	3	64	0.0213329
iron ion homeostasis	3	64	0.0213329
NAD metabolic process	3	64	0.0213329
protein oligomerization	9	442	0.0217887
positive regulation of lymphocyte proliferation	4	115	0.0219524
oxidoreduction coenzyme metabolic process	4	115	0.0219524
regulation of growth	11	593	0.0219687
negative regulation of protein kinase activity	6	235	0.022059
protein K48-linked deubiquitination	2	25	0.0220954
protein K63-linked deubiquitination	2	25	0.0220954
inactivation of MAPK activity	2	25	0.0220954
regulation of vascular smooth muscle cell proliferation	2	25	0.0220954
chondroitin sulfate biosynthetic process	2	25	0.0220954
positive regulation of protein autophosphorylation	2	25	0.0220954
regulation of natural killer cell activation	2	25	0.0220954
regulation of Notch signaling pathway	3	65	0.022217
regulation of cellular response to oxidative stress	3	65	0.022217
virus receptor activity	3	65	0.022217
transcriptional activator activity, RNA polymerase II core promoter proximal region sequence-specific binding	6	236	0.0224673
extracellular matrix component	4	116	0.0225776
regulation of blood vessel size	4	116	0.0225776
positive regulation of cytoskeleton organization	5	174	0.0227775
regulation of ossification	5	174	0.0227775
negative regulation of secretion	5	174	0.0227775
negative regulation of developmental process	13	755	0.0230467
positive regulation of T cell differentiation	3	66	0.0231209
body fluid secretion	3	66	0.0231209
organelle	107	10106	0.0231455
response to estradiol	4	117	0.0232136
regulation of tube size	4	117	0.0232136
cell recognition	4	117	0.0232136
intrinsic component of plasma membrane	19	1259	0.0236679
negative regulation of protein localization to membrane	2	26	0.0237935
positive regulation of erythrocyte differentiation	2	26	0.0237935
positive regulation of CD4-positive, alpha-beta T cell activation	2	26	0.0237935
regulation of T-helper cell differentiation	2	26	0.0237935
heterotypic cell-cell adhesion	2	26	0.0237935
artery development	2	26	0.0237935
fibronectin binding	2	26	0.0237935
regulation of DNA-templated transcription in response to stress	4	118	0.0238604
phosphatidylinositol 3-kinase activity	3	67	0.0240445
positive regulation of cell projection organization	7	307	0.0240983
RNA polymerase II core promoter proximal region sequence-specific DNA binding	7	308	0.0244738
negative regulation of hemopoiesis	4	119	0.024518
phosphatidylinositol-mediated signaling	4	119	0.024518
positive regulation of cellular amide metabolic process	4	119	0.024518
protein modification by small protein conjugation or removal	15	926	0.0247131
regulation of protein binding	5	178	0.0248228
regulation of protein localization to plasma membrane	3	68	0.0249879
ovulation cycle process	3	68	0.0249879
positive regulation of endothelial cell proliferation	3	68	0.0249879
Fc receptor signaling pathway	5	179	0.025352
negative regulation of macroautophagy	2	27	0.0255434
positive regulation of interleukin-1 beta production	2	27	0.0255434
positive regulation of phosphatase activity	2	27	0.0255434
folic acid-containing compound metabolic process	2	27	0.0255434
oxidoreductase activity, acting on the CH-NH group of donors	2	27	0.0255434
establishment of endothelial barrier	2	27	0.0255434
negative regulation of endothelial cell apoptotic process	2	27	0.0255434
positive regulation of vasoconstriction	2	27	0.0255434
regulation of transforming growth factor beta production	2	27	0.0255434
positive regulation of transcription from RNA polymerase II promoter involved in cellular response to chemical stimulus	2	27	0.0255434
cardiac muscle cell development	2	27	0.0255434
regulation of protein localization to cell periphery	3	69	0.0259511
cellular response to steroid hormone stimulus	3	69	0.0259511
inositol lipid-mediated signaling	4	122	0.0265563
negative regulation of protein serine/threonine kinase activity	4	122	0.0265563
small molecule metabolic process	23	1630	0.0269196
negative regulation of MAP kinase activity	3	70	0.0269339
stress-activated MAPK cascade	3	70	0.0269339
platelet degranulation	4	123	0.0272577
branching involved in blood vessel morphogenesis	2	28	0.0273441
TRIF-dependent toll-like receptor signaling pathway	2	28	0.0273441
brown fat cell differentiation	2	28	0.0273441
regulation of pri-miRNA transcription from RNA polymerase II promoter	2	28	0.0273441
positive regulation of interleukin-10 production	2	28	0.0273441
eye photoreceptor cell development	2	28	0.0273441
opioid peptide activity	1	3	0.0274249
macrophage colony-stimulating factor receptor binding	1	3	0.0274249
macrophage colony-stimulating factor signaling pathway	1	3	0.0274249
osteoclast proliferation	1	3	0.0274249
positive regulation of odontogenesis of dentin-containing tooth	1	3	0.0274249
regulation of cellular response to macrophage colony-stimulating factor stimulus	1	3	0.0274249
regulation of macrophage colony-stimulating factor signaling pathway	1	3	0.0274249
regulation of response to macrophage colony-stimulating factor	1	3	0.0274249
neutrophil differentiation	1	3	0.0274249
positive regulation of interleukin-23 production	1	3	0.0274249
ripoptosome assembly involved in necroptotic process	1	3	0.0274249
ripoptosome assembly	1	3	0.0274249
cardiac neural crest cell development involved in outflow tract morphogenesis	1	3	0.0274249
ciliary body morphogenesis	1	3	0.0274249
protein tyrosine/threonine phosphatase activity	1	3	0.0274249
endocardial cushion to mesenchymal transition involved in heart valve formation	1	3	0.0274249
AIP1-IRE1 complex	1	3	0.0274249
Harderian gland development	1	3	0.0274249
olfactory pit development	1	3	0.0274249
RIG-I signaling pathway	1	3	0.0274249
positive regulation of apoptotic process involved in development	1	3	0.0274249
positive regulation of apoptotic process involved in mammary gland involution	1	3	0.0274249
positive regulation of apoptotic process involved in morphogenesis	1	3	0.0274249
positive regulation of mammary gland involution	1	3	0.0274249
regulation of mammary gland involution	1	3	0.0274249
T cell activation via T cell receptor contact with antigen bound to MHC molecule on antigen presenting cell	1	3	0.0274249
T cell antigen processing and presentation	1	3	0.0274249
monocyte aggregation	1	3	0.0274249
interleukin-6 receptor complex	1	3	0.0274249
negative regulation of chemokine biosynthetic process	1	3	0.0274249
positive regulation of STAT protein import into nucleus	1	3	0.0274249
regulation of STAT protein import into nucleus	1	3	0.0274249
negative regulation of follicle-stimulating hormone secretion	1	3	0.0274249
negative regulation of interferon-gamma biosynthetic process	1	3	0.0274249
striatal medium spiny neuron differentiation	1	3	0.0274249
alphav-beta3 integrin-vitronectin complex	1	3	0.0274249
laminin-5 complex	1	3	0.0274249
iron chelate transport	1	3	0.0274249
siderophore transport	1	3	0.0274249
regulation of histone H3-K27 acetylation	1	3	0.0274249
avoidance of defenses of other organism involved in symbiotic interaction	1	3	0.0274249
avoidance of host defenses	1	3	0.0274249
evasion or tolerance of defenses of other organism involved in symbiotic interaction	1	3	0.0274249
evasion or tolerance of host defenses by virus	1	3	0.0274249
evasion or tolerance of host defenses	1	3	0.0274249
immune system development	1	3	0.0274249
negative regulation of cardiac muscle adaptation	1	3	0.0274249
negative regulation of cardiac muscle hypertrophy in response to stress	1	3	0.0274249
regulation of transforming growth factor beta3 production	1	3	0.0274249
Lewy body core	1	3	0.0274249
response to manganese-induced endoplasmic reticulum stress	1	3	0.0274249
negative regulation of calcidiol 1-monooxygenase activity	1	3	0.0274249
androgen receptor activity	1	3	0.0274249
negative regulation of estrogen receptor binding	1	3	0.0274249
regulation of estrogen receptor binding	1	3	0.0274249
salivary gland development	1	3	0.0274249
ferrous iron import	1	3	0.0274249
ferrous iron transmembrane transporter activity	1	3	0.0274249
negative regulation of vascular smooth muscle cell differentiation	1	3	0.0274249
positive regulation of metanephric mesenchymal cell migration by platelet-derived growth factor receptor-beta signaling pathway	1	3	0.0274249
positive regulation of metanephric mesenchymal cell migration	1	3	0.0274249
regulation of metanephric mesenchymal cell migration by platelet-derived growth factor receptor-beta signaling pathway	1	3	0.0274249
regulation of phenotypic switching	1	3	0.0274249
positive regulation of T-helper 17 cell lineage commitment	1	3	0.0274249
regulation of smooth muscle cell-matrix adhesion	1	3	0.0274249
oxidoreductase activity, acting on the CH-NH group of donors, oxygen as acceptor	1	3	0.0274249
dermatan sulfate proteoglycan biosynthetic process	1	3	0.0274249
glucuronylgalactosylproteoglycan 4-beta-N-acetylgalactosaminyltransferase activity	1	3	0.0274249
heparan sulfate proteoglycan biosynthetic process, polysaccharide chain biosynthetic process	1	3	0.0274249
UDP-N-acetylgalactosamine metabolic process	1	3	0.0274249
positive regulation of translational termination	1	3	0.0274249
translational frameshifting	1	3	0.0274249
protein targeting to vacuole involved in autophagy	1	3	0.0274249
arachidonate 15-lipoxygenase activity	1	3	0.0274249
maintenance of permeability of blood-brain barrier	1	3	0.0274249
negative regulation of synaptic transmission, dopaminergic	1	3	0.0274249
positive regulation of fibroblast growth factor production	1	3	0.0274249
positive regulation of prostaglandin biosynthetic process	1	3	0.0274249
positive regulation of unsaturated fatty acid biosynthetic process	1	3	0.0274249
regulation of platelet-derived growth factor production	1	3	0.0274249
selenocysteine metabolic process	1	3	0.0274249
diamine N-acetyltransferase activity	1	3	0.0274249
polyamine acetylation	1	3	0.0274249
polyamine binding	1	3	0.0274249
putrescine catabolic process	1	3	0.0274249
spermidine acetylation	1	3	0.0274249
positive regulation of interleukin-1 biosynthetic process	1	3	0.0274249
regulation of interleukin-1 biosynthetic process	1	3	0.0274249
MDA-5 signaling pathway	1	3	0.0274249
iodide transmembrane transporter activity	1	3	0.0274249
arginine transport	1	3	0.0274249
positive regulation of interleukin-2 secretion	1	3	0.0274249
prolactin signaling pathway	1	3	0.0274249
cellular response to triacyl bacterial lipopeptide	1	3	0.0274249
central nervous system myelin formation	1	3	0.0274249
cytokine secretion involved in immune response	1	3	0.0274249
detection of bacterial lipopeptide	1	3	0.0274249
interleukin-10 production	1	3	0.0274249
response to triacyl bacterial lipopeptide	1	3	0.0274249
toll-like receptor TLR1:TLR2 signaling pathway	1	3	0.0274249
B-1 B cell homeostasis	1	3	0.0274249
negative regulation of nucleotide-binding oligomerization domain containing 2 signaling pathway	1	3	0.0274249
negative regulation of nucleotide-binding oligomerization domain containing signaling pathway	1	3	0.0274249
negative regulation of toll-like receptor 3 signaling pathway	1	3	0.0274249
regulation of osteoclast proliferation	1	3	0.0274249
positive regulation of complement activation	1	3	0.0274249
positive regulation of protein activation cascade	1	3	0.0274249
regulation of activation of membrane attack complex	1	3	0.0274249
ubiquitin homeostasis	1	3	0.0274249
cardiac vascular smooth muscle cell development	1	3	0.0274249
positive regulation of cell proliferation by VEGF-activated platelet derived growth factor receptor signaling pathway	1	3	0.0274249
VEGF-activated platelet-derived growth factor receptor signaling pathway	1	3	0.0274249
xanthine metabolic process	1	3	0.0274249
TRAIL-activated apoptotic signaling pathway	1	3	0.0274249
hydrolase activity, acting on acid carbon-carbon bonds, in ketonic substances	1	3	0.0274249
hydrolase activity, acting on acid carbon-carbon bonds	1	3	0.0274249
quinolinate biosynthetic process	1	3	0.0274249
cellular response to lead ion	1	3	0.0274249
establishment of blood-nerve barrier	1	3	0.0274249
positive regulation of bicellular tight junction assembly	1	3	0.0274249
response to interleukin-18	1	3	0.0274249
oncostatin-M receptor activity	1	3	0.0274249
single organism cell adhesion	6	248	0.0277692
integral component of plasma membrane	18	1195	0.0277766
cytokine production	3	71	0.0279365
negative regulation of lipid metabolic process	3	71	0.0279365
regulation of JAK-STAT cascade	3	71	0.0279365
regulation of STAT cascade	3	71	0.0279365
cellular response to UV	3	71	0.0279365
cell junction organization	5	184	0.0281063
phosphorylation	17	1111	0.0281607
membrane-bounded organelle	98	9188	0.0281687
cell cortex	4	125	0.0286934
regulation of plasma membrane bounded cell projection organization	10	541	0.0288652
negative regulation of viral life cycle	3	72	0.0289587
negative regulation of nucleocytoplasmic transport	3	72	0.0289587
regulation of epithelial to mesenchymal transition	3	72	0.0289587
macrophage activation	2	29	0.0291944
heart valve morphogenesis	2	29	0.0291944
regulation of extracellular matrix organization	2	29	0.0291944
positive regulation of histone acetylation	2	29	0.0291944
negative regulation of Notch signaling pathway	2	29	0.0291944
positive regulation of glial cell differentiation	2	29	0.0291944
positive regulation of leukocyte mediated cytotoxicity	2	29	0.0291944
zymogen activation	2	29	0.0291944
regulation of complement activation	2	29	0.0291944
regulation of p38MAPK cascade	2	29	0.0291944
placenta blood vessel development	2	29	0.0291944
glycosaminoglycan binding	5	186	0.0292592
negative regulation of kinase activity	6	252	0.0297058
core promoter proximal region sequence-specific DNA binding	7	321	0.0297265
SMAD binding	3	73	0.0300005
regulation of response to oxidative stress	3	73	0.0300005
vascular endothelial growth factor receptor signaling pathway	3	73	0.0300005
DNA synthesis involved in DNA repair	3	73	0.0300005
regulation of viral life cycle	4	127	0.0301735
growth factor binding	4	127	0.0301735
core promoter proximal region DNA binding	7	323	0.0305972
positive regulation of protein catabolic process	6	254	0.0307065
regulation of blood pressure	4	128	0.0309301
cell junction assembly	4	128	0.0309301
membrane region	7	324	0.0310389
transcriptional activator activity, RNA polymerase II transcription regulatory region sequence-specific binding	7	324	0.0310389
positive regulation of cell cycle	7	324	0.0310389
thiol-dependent ubiquitin-specific protease activity	3	74	0.031062
stress-activated protein kinase signaling cascade	3	74	0.031062
regulation of axon extension	3	74	0.031062
protein metabolic process	45	3736	0.0310722
regulation of platelet activation	2	30	0.0310932
nucleoside catabolic process	2	30	0.0310932
pyrimidine nucleoside biosynthetic process	2	30	0.0310932
positive regulation of peptidyl-lysine acetylation	2	30	0.0310932
response to ATP	2	30	0.0310932
regulation of protein activation cascade	2	30	0.0310932
photoreceptor cell development	2	30	0.0310932
negative regulation of organelle assembly	2	30	0.0310932
negative regulation of transcription, DNA-templated	16	1041	0.0316005
regulation of cellular protein catabolic process	6	256	0.0317291
response to fatty acid	3	75	0.0321429
organic substance biosynthetic process	48	4045	0.0327661
podosome	2	31	0.0330396
negative regulation of T cell differentiation	2	31	0.0330396
blood vessel remodeling	2	31	0.0330396
pyrimidine-containing compound catabolic process	2	31	0.0330396
negative regulation of proteasomal protein catabolic process	2	31	0.0330396
regulation of alcohol biosynthetic process	2	31	0.0330396
defense response to Gram-negative bacterium	2	31	0.0330396
regulation of bone resorption	2	31	0.0330396
platelet-derived growth factor receptor signaling pathway	2	31	0.0330396
positive regulation of cell killing	2	31	0.0330396
establishment of protein localization to vacuole	2	31	0.0330396
leukocyte proliferation	3	76	0.0332434
positive regulation of actin filament polymerization	3	76	0.0332434
negative regulation of leukocyte differentiation	3	76	0.0332434
cellular nitrogen compound biosynthetic process	38	3076	0.0340175
regulation of macroautophagy	4	132	0.0340681
signaling adaptor activity	3	77	0.0343634
animal organ regeneration	3	77	0.0343634
cellular protein modification process	35	2792	0.0346578
protein modification process	35	2792	0.0346578
positive regulation of stress-activated MAPK cascade	4	133	0.0348805
membrane raft	6	262	0.0349295
regulation of T cell receptor signaling pathway	2	32	0.0350324
Hsp90 protein binding	2	32	0.0350324
hydrolase activity, acting on carbon-nitrogen (but not peptide) bonds, in cyclic amidines	2	32	0.0350324
endothelial cell development	2	32	0.0350324
protein kinase B signaling	2	32	0.0350324
positive regulation of morphogenesis of an epithelium	2	32	0.0350324
regulation of polysaccharide biosynthetic process	2	32	0.0350324
liver regeneration	2	32	0.0350324
cell adhesion	13	803	0.0354228
regulation of lipid metabolic process	6	263	0.0354824
regulation of plasma membrane organization	3	78	0.0355027
regulation of carbohydrate biosynthetic process	3	78	0.0355027
response to vitamin	3	78	0.0355027
single-organism carbohydrate metabolic process	7	334	0.0356936
positive regulation of stress-activated protein kinase signaling cascade	4	134	0.0357042
response to insulin	4	134	0.0357042
membrane microdomain	6	264	0.0360409
negative regulation of macromitophagy	1	4	0.0363993
retinal blood vessel morphogenesis	1	4	0.0363993
negative regulation of cytolysis	1	4	0.0363993
transforming growth factor beta receptor complex	1	4	0.0363993
distal tubule development	1	4	0.0363993
loop of Henle development	1	4	0.0363993
pulmonary artery morphogenesis	1	4	0.0363993
notochord formation	1	4	0.0363993
IRE1-TRAF2-ASK1 complex	1	4	0.0363993
PML body organization	1	4	0.0363993
NLRP1 inflammasome complex	1	4	0.0363993
positive regulation of translational initiation in response to stress	1	4	0.0363993
methenyltetrahydrofolate cyclohydrolase activity	1	4	0.0363993
methylenetetrahydrofolate dehydrogenase (NADP+) activity	1	4	0.0363993
negative regulation of interleukin-2 secretion	1	4	0.0363993
development of secondary sexual characteristics	1	4	0.0363993
disaccharide biosynthetic process	1	4	0.0363993
N-acetyllactosamine synthase activity	1	4	0.0363993
glycerol catabolic process	1	4	0.0363993
phospholipase A2 inhibitor activity	1	4	0.0363993
establishment of Sertoli cell barrier	1	4	0.0363993
connective tissue replacement involved in inflammatory response wound healing	1	4	0.0363993
connective tissue replacement	1	4	0.0363993
positive regulation of neutrophil extravasation	1	4	0.0363993
interleukin-1 beta production	1	4	0.0363993
interleukin-1 production	1	4	0.0363993
negative regulation of adiponectin secretion	1	4	0.0363993
positive regulation of cell adhesion molecule production	1	4	0.0363993
sequestering of triglyceride	1	4	0.0363993
smooth muscle adaptation	1	4	0.0363993
negative regulation of interleukin-1-mediated signaling pathway	1	4	0.0363993
positive regulation of cell proliferation in bone marrow	1	4	0.0363993
positive regulation of type B pancreatic cell apoptotic process	1	4	0.0363993
regulation of cell proliferation in bone marrow	1	4	0.0363993
response to prolactin	1	4	0.0363993
activin receptor binding	1	4	0.0363993
GABAergic neuron differentiation	1	4	0.0363993
negative regulation of B cell differentiation	1	4	0.0363993
steroid hormone secretion	1	4	0.0363993
regulation of CD8-positive, alpha-beta T cell proliferation	1	4	0.0363993
regulation of MyD88-dependent toll-like receptor signaling pathway	1	4	0.0363993
cell-cell adhesion mediated by integrin	1	4	0.0363993
basement membrane assembly	1	4	0.0363993
response to mycotoxin	1	4	0.0363993
leukemia inhibitory factor signaling pathway	1	4	0.0363993
positive regulation of mesenchymal to epithelial transition involved in metanephros morphogenesis	1	4	0.0363993
arginine biosynthetic process	1	4	0.0363993
phagolysosome	1	4	0.0363993
cadmium ion transmembrane transport	1	4	0.0363993
cadmium ion transport	1	4	0.0363993
cobalt ion transport	1	4	0.0363993
manganese ion transmembrane transporter activity	1	4	0.0363993
chondroitin 4-sulfotransferase activity	1	4	0.0363993
interleukin-18-mediated signaling pathway	1	4	0.0363993
negative regulation of phospholipid biosynthetic process	1	4	0.0363993
paracrine signaling	1	4	0.0363993
positive regulation of glomerular filtration	1	4	0.0363993
regulation of metanephric mesenchymal cell migration	1	4	0.0363993
regulation of phosphatidylinositol biosynthetic process	1	4	0.0363993
positive regulation of NK T cell proliferation	1	4	0.0363993
positive regulation of T-helper 17 cell differentiation	1	4	0.0363993
regulation of NK T cell proliferation	1	4	0.0363993
phosphatidylserine biosynthetic process	1	4	0.0363993
positive regulation of DNA topoisomerase (ATP-hydrolyzing) activity	1	4	0.0363993
regulation of DNA topoisomerase (ATP-hydrolyzing) activity	1	4	0.0363993
dermatan sulfate proteoglycan metabolic process	1	4	0.0363993
UDP-glucuronate metabolic process	1	4	0.0363993
peptidyl-lysine modification to peptidyl-hypusine	1	4	0.0363993
extracellular matrix-cell signaling	1	4	0.0363993
selenocysteinyl-tRNA(Sec) biosynthetic process	1	4	0.0363993
positive regulation of extracellular exosome assembly	1	4	0.0363993
thrombospondin receptor activity	1	4	0.0363993
iodide transport	1	4	0.0363993
arginine transmembrane transporter activity	1	4	0.0363993
2,3-bisphosphoglycerate-dependent phosphoglycerate mutase activity	1	4	0.0363993
bisphosphoglycerate mutase activity	1	4	0.0363993
phosphoglycerate mutase activity	1	4	0.0363993
allantoin metabolic process	1	4	0.0363993
creatinine metabolic process	1	4	0.0363993
cellular response to diacyl bacterial lipopeptide	1	4	0.0363993
detection of bacterial lipoprotein	1	4	0.0363993
regulation of interleukin-18 production	1	4	0.0363993
response to diacyl bacterial lipopeptide	1	4	0.0363993
toll-like receptor TLR6:TLR2 signaling pathway	1	4	0.0363993
protein deubiquitination involved in ubiquitin-dependent protein catabolic process	1	4	0.0363993
regulation of vascular wound healing	1	4	0.0363993
complement activation, lectin pathway	1	4	0.0363993
extracellular matrix structural constituent conferring compression resistance	1	4	0.0363993
structural constituent of tooth enamel	1	4	0.0363993
positive regulation of transcription from RNA polymerase II promoter in response to hypoxia	1	4	0.0363993
post-embryonic camera-type eye development	1	4	0.0363993
regulation of retinal ganglion cell axon guidance	1	4	0.0363993
molybdopterin cofactor binding	1	4	0.0363993
purine nucleobase catabolic process	1	4	0.0363993
vitellogenesis	1	4	0.0363993
quinolinate metabolic process	1	4	0.0363993
oncostatin-M-mediated signaling pathway	1	4	0.0363993
ISG15 transferase activity	1	4	0.0363993
MIS complex	1	4	0.0363993
mRNA editing complex	1	4	0.0363993
negative regulation of protein binding	3	79	0.0366614
positive regulation of ossification	3	79	0.0366614
regulation of protein processing	3	79	0.0366614
regulation of epidermal growth factor receptor signaling pathway	3	79	0.0366614
pteridine-containing compound metabolic process	2	33	0.0370708
cellular response to dexamethasone stimulus	2	33	0.0370708
regulation of CD4-positive, alpha-beta T cell differentiation	2	33	0.0370708
superoxide metabolic process	2	33	0.0370708
positive chemotaxis	2	33	0.0370708
negative regulation of response to biotic stimulus	2	33	0.0370708
extrinsic apoptotic signaling pathway via death domain receptors	2	33	0.0370708
single-organism transport	28	2145	0.0371623
protein domain specific binding	11	645	0.0372094
biological adhesion	13	809	0.0372527
regulation of actin filament polymerization	4	136	0.0373851
anchored component of membrane	4	136	0.0373851
maintenance of location	4	136	0.0373851
extracellular exosome	33	2619	0.0376195
serine-type endopeptidase inhibitor activity	3	80	0.0378393
epithelial cell proliferation	3	80	0.0378393
ruffle membrane	3	80	0.0378393
regulation of oxidoreductase activity	3	80	0.0378393
regulation of protein maturation	3	80	0.0378393
regulation of protein complex disassembly	3	80	0.0378393
vascular process in circulatory system	4	137	0.0382424
cofactor metabolic process	7	340	0.0386976
secretory granule membrane	6	269	0.0389184
negative regulation of epithelial cell differentiation	2	34	0.0391536
positive regulation of response to endoplasmic reticulum stress	2	34	0.0391536
positive regulation of protein dephosphorylation	2	34	0.0391536
positive regulation of protein acetylation	2	34	0.0391536
positive regulation of cytokine production involved in immune response	2	34	0.0391536
heparin binding	4	139	0.0399906
cellular carbohydrate metabolic process	4	139	0.0399906
protein phosphorylation	14	902	0.040052
extracellular vesicle	33	2633	0.0401173
transcription regulatory region DNA binding	12	735	0.0401534
positive regulation of histone modification	3	82	0.0402527
extracellular organelle	33	2634	0.0403005
negative regulation of nucleic acid-templated transcription	16	1075	0.0405004
regulatory region DNA binding	12	737	0.0408511
positive regulation of protein secretion	5	204	0.0409835
whole membrane	17	1164	0.0410248
negative regulation of RNA biosynthetic process	16	1077	0.0410752
regulatory region nucleic acid binding	12	738	0.0412032
T cell proliferation	2	35	0.04128
cellular metabolic compound salvage	2	35	0.04128
response to exogenous dsRNA	2	35	0.04128
positive regulation of alpha-beta T cell differentiation	2	35	0.04128
regulation of polysaccharide metabolic process	2	35	0.04128
cellular polysaccharide biosynthetic process	2	35	0.04128
bone mineralization	2	35	0.04128
phosphotyrosine binding	2	35	0.04128
biosynthetic process	48	4106	0.041404
organic substance metabolic process	90	8455	0.0416486
mitochondrial outer membrane	4	141	0.0417838
organelle membrane	32	2547	0.0418739
regulation of developmental growth	6	274	0.0419386
coenzyme metabolic process	6	274	0.0419386
single-organism localization	29	2264	0.0421236
Rho GTPase binding	3	84	0.0427423
negative regulation of T cell activation	3	84	0.0427423
regulation of autophagy	6	276	0.043187
regulation of cell adhesion mediated by integrin	2	36	0.0434489
negative regulation of blood pressure	2	36	0.0434489
cellular response to alkaloid	2	36	0.0434489
negative regulation of epithelial cell apoptotic process	2	36	0.0434489
alpha-beta T cell differentiation	2	36	0.0434489
ureteric bud development	2	36	0.0434489
JAK-STAT cascade	2	36	0.0434489
STAT cascade	2	36	0.0434489
negative regulation of transferase activity	7	349	0.0435075
sulfur compound binding	5	208	0.0439247
negative regulation of viral process	3	85	0.0440154
hemopoiesis	3	85	0.0440154
maintenance of protein location	3	85	0.0440154
organophosphate metabolic process	13	830	0.04419
transcription regulatory region sequence-specific DNA binding	10	583	0.0443358
RNA polymerase II regulatory region sequence-specific DNA binding	9	505	0.0450305
negative regulation of gene expression	21	1536	0.0450437
extracellular matrix constituent conferring elasticity	1	5	0.0452914
auditory receptor cell differentiation	1	5	0.0452914
cardiac neural crest cell development involved in heart development	1	5	0.0452914
negative regulation of endoplasmic reticulum stress-induced eIF2 alpha phosphorylation	1	5	0.0452914
negative regulation of PERK-mediated unfolded protein response	1	5	0.0452914
negative regulation of transcription from RNA polymerase II promoter in response to endoplasmic reticulum stress	1	5	0.0452914
regulation of peptidyl-serine dephosphorylation	1	5	0.0452914
10-formyltetrahydrofolate metabolic process	1	5	0.0452914
Golgi trans cisterna	1	5	0.0452914
alditol catabolic process	1	5	0.0452914
membrane to membrane docking	1	5	0.0452914
receptor-mediated virion attachment to host cell	1	5	0.0452914
interleukin-10 receptor activity	1	5	0.0452914
regulation of neutrophil extravasation	1	5	0.0452914
regulation of cell adhesion molecule production	1	5	0.0452914
myeloid cell apoptotic process	1	5	0.0452914
response to yeast	1	5	0.0452914
hemoglobin biosynthetic process	1	5	0.0452914
inhibin binding	1	5	0.0452914
negative regulation of gonadotropin secretion	1	5	0.0452914
recognition of apoptotic cell	1	5	0.0452914
mesoderm morphogenesis	1	5	0.0452914
regulation of cardiac muscle adaptation	1	5	0.0452914
regulation of cardiac muscle hypertrophy in response to stress	1	5	0.0452914
transforming growth factor beta receptor, pathway-specific cytoplasmic mediator activity	1	5	0.0452914
positive regulation of transcription from RNA polymerase II promoter in response to oxidative stress	1	5	0.0452914
negative regulation of vitamin D biosynthetic process	1	5	0.0452914
positive regulation of miRNA metabolic process	1	5	0.0452914
nucleotide-binding oligomerization domain containing 2 signaling pathway	1	5	0.0452914
estrogen receptor activity	1	5	0.0452914
cadmium ion binding	1	5	0.0452914
ferrous iron transmembrane transport	1	5	0.0452914
ferrous iron transport	1	5	0.0452914
manganese ion transmembrane transport	1	5	0.0452914
N-acetylgalactosamine 4-O-sulfotransferase activity	1	5	0.0452914
glomerular mesangial cell development	1	5	0.0452914
positive regulation of glomerular mesangial cell proliferation	1	5	0.0452914
positive regulation of memory T cell differentiation	1	5	0.0452914
regulation of T-helper 17 cell lineage commitment	1	5	0.0452914
negative regulation of cysteine-type endopeptidase activity involved in apoptotic signaling pathway	1	5	0.0452914
positive regulation of isomerase activity	1	5	0.0452914
regulation of isomerase activity	1	5	0.0452914
glucuronosyl-N-acetylgalactosaminyl-proteoglycan 4-beta-N-acetylgalactosaminyltransferase activity	1	5	0.0452914
positive regulation of translational elongation	1	5	0.0452914
parkin-mediated stimulation of mitophagy in response to mitochondrial depolarization	1	5	0.0452914
positive regulation of brown fat cell differentiation	1	5	0.0452914
regulation of prostaglandin biosynthetic process	1	5	0.0452914
regulation of unsaturated fatty acid biosynthetic process	1	5	0.0452914
laminin-1 binding	1	5	0.0452914
T-helper 1 cell differentiation	1	5	0.0452914
positive regulation of interleukin-1 alpha production	1	5	0.0452914
regulation of NK T cell differentiation	1	5	0.0452914
oxidoreductase activity, acting on superoxide radicals as acceptor	1	5	0.0452914
superoxide dismutase activity	1	5	0.0452914
regulation of pentose-phosphate shunt	1	5	0.0452914
isoleucine metabolic process	1	5	0.0452914
lipopolysaccharide receptor activity	1	5	0.0452914
negative regulation of toll-like receptor 4 signaling pathway	1	5	0.0452914
regulation of CD40 signaling pathway	1	5	0.0452914
regulation of toll-like receptor 2 signaling pathway	1	5	0.0452914
pyrimidine nucleotide salvage	1	5	0.0452914
pyrimidine ribonucleotide salvage	1	5	0.0452914
UMP salvage	1	5	0.0452914
positive regulation of endothelial cell chemotaxis by VEGF-activated vascular endothelial growth factor receptor signaling pathway	1	5	0.0452914
positive regulation of histone deacetylase activity	1	5	0.0452914
positive regulation of peptidyl-tyrosine autophosphorylation	1	5	0.0452914
negative regulation of vascular endothelial growth factor signaling pathway	1	5	0.0452914
L-kynurenine metabolic process	1	5	0.0452914
cellular response to muramyl dipeptide	1	5	0.0452914
regulation of gliogenesis	3	86	0.0453074
RNA polymerase II regulatory region DNA binding	9	506	0.0454966
positive regulation of cell growth	4	145	0.0455051
peptidase activator activity	2	37	0.0456593
tricarboxylic acid metabolic process	2	37	0.0456593
cellular response to glucose starvation	2	37	0.0456593
neuron projection membrane	2	37	0.0456593
transition metal ion transmembrane transporter activity	2	37	0.0456593
regulation of actin cytoskeleton organization	6	281	0.0464095
negative regulation of cellular catabolic process	4	146	0.0464635
cellular biosynthetic process	46	3939	0.046667
transcription factor binding	9	510	0.0473937
chemical homeostasis	13	839	0.0474248
regulation of axonogenesis	4	147	0.047433
response to carbohydrate	4	147	0.047433
intracellular organelle	92	8715	0.047673
nuclear membrane	6	283	0.0477393
positive regulation of epithelial to mesenchymal transition	2	38	0.0479104
regulation of meiotic cell cycle	2	38	0.0479104
glycosyl compound catabolic process	2	38	0.0479104
pyrimidine-containing compound biosynthetic process	2	38	0.0479104
regulation of protein export from nucleus	2	38	0.0479104
regulation of bone remodeling	2	38	0.0479104
polysaccharide biosynthetic process	2	38	0.0479104
positive regulation of NIK/NF-kappaB signaling	2	38	0.0479104
cellular response to light stimulus	3	88	0.0479473
regulation of extent of cell growth	3	88	0.0479473
enzyme inhibitor activity	7	357	0.0480949
immune response-regulating cell surface receptor signaling pathway	6	284	0.048413
intrinsic apoptotic signaling pathway	4	148	0.0484138
response to temperature stimulus	4	148	0.0484138
transition metal ion binding	18	1278	0.0484211
negative regulation of intracellular protein transport	3	89	0.0492951
response to cAMP	3	89	0.0492951
positive regulation of chromatin organization	3	89	0.0492951
positive regulation of Wnt signaling pathway	4	149	0.0494058
endocytic vesicle membrane	4	149	0.0494058
bounding membrane of organelle	23	1738	0.0499894
glycoprotein biosynthetic process	2	39	0.0502012
modification by symbiont of host morphology or physiology	2	39	0.0502012
ERBB2 signaling pathway	2	39	0.0502012
response to testosterone	2	39	0.0502012
regulation of CD4-positive, alpha-beta T cell activation	2	39	0.0502012
mesonephric tubule development	2	39	0.0502012
actinin binding	2	39	0.0502012
regulation of interleukin-10 production	2	39	0.0502012
cellular response to interferon-gamma	2	39	0.0502012
regulation of myeloid leukocyte mediated immunity	2	39	0.0502012
positive regulation of axon extension	2	39	0.0502012
enzyme regulator activity	14	938	0.0523818
negative regulation of transcription factor import into nucleus	2	40	0.0525308
regulation of endothelial cell apoptotic process	2	40	0.0525308
mesonephric epithelium development	2	40	0.0525308
negative regulation of cellular response to oxidative stress	2	40	0.0525308
negative regulation of oxidative stress-induced cell death	2	40	0.0525308
negative regulation of response to oxidative stress	2	40	0.0525308
positive regulation of protein tyrosine kinase activity	2	40	0.0525308
regulation of protein autophosphorylation	2	40	0.0525308
regulation of mast cell activation	2	40	0.0525308
protein localization to vacuole	2	40	0.0525308
response to progesterone	2	40	0.0525308
regulation of circadian rhythm	3	92	0.0534486
phosphatidylinositol phosphorylation	3	92	0.0534486
response to heat	3	92	0.0534486
positive regulation of developmental growth	4	153	0.0534854
negative regulation of mitophagy	1	6	0.0541018
regulation of aldosterone secretion	1	6	0.0541018
regulation of mineralocorticoid secretion	1	6	0.0541018
collagen type IV trimer	1	6	0.0541018
regulation of interleukin-23 production	1	6	0.0541018
positive regulation of clathrin-dependent endocytosis	1	6	0.0541018
phosphorylase activity	1	6	0.0541018
aortic valve morphogenesis	1	6	0.0541018
endocardial cushion to mesenchymal transition	1	6	0.0541018
negative regulation of dendritic spine morphogenesis	1	6	0.0541018
negative regulation of thymocyte apoptotic process	1	6	0.0541018
insulin metabolic process	1	6	0.0541018
peptidyl-serine autophosphorylation	1	6	0.0541018
thyroid hormone binding	1	6	0.0541018
positive regulation of translation in response to stress	1	6	0.0541018
formate metabolic process	1	6	0.0541018
penetration of zona pellucida	1	6	0.0541018
positive regulation of epithelial cell proliferation involved in wound healing	1	6	0.0541018
glycerol-3-phosphate metabolic process	1	6	0.0541018
regulation of adiponectin secretion	1	6	0.0541018
inflammatory cell apoptotic process	1	6	0.0541018
positive regulation of T-helper 2 cell cytokine production	1	6	0.0541018
positive regulation of transmission of nerve impulse	1	6	0.0541018
regulation of interleukin-1-mediated signaling pathway	1	6	0.0541018
T-helper 17 cell lineage commitment	1	6	0.0541018
positive regulation of follicle-stimulating hormone secretion	1	6	0.0541018
regulation of follicle-stimulating hormone secretion	1	6	0.0541018
lung vasculature development	1	6	0.0541018
muscle organ morphogenesis	1	6	0.0541018
positive regulation of alkaline phosphatase activity	1	6	0.0541018
response to defenses of other organism involved in symbiotic interaction	1	6	0.0541018
response to host defenses	1	6	0.0541018
response to host	1	6	0.0541018
transdifferentiation	1	6	0.0541018
negative regulation of vitamin metabolic process	1	6	0.0541018
negative regulation of epithelial cell proliferation involved in prostate gland development	1	6	0.0541018
negative regulation of insulin-like growth factor receptor signaling pathway	1	6	0.0541018
copper ion transmembrane transporter activity	1	6	0.0541018
copper ion transmembrane transport	1	6	0.0541018
chondroitin sulfotransferase activity	1	6	0.0541018
mesangial cell development	1	6	0.0541018
platelet-derived growth factor receptor-beta signaling pathway	1	6	0.0541018
positive regulation of natural killer cell proliferation	1	6	0.0541018
positive regulation of NK T cell activation	1	6	0.0541018
positive regulation of T-helper 17 type immune response	1	6	0.0541018
invadopodium membrane	1	6	0.0541018
ubiquitin-dependent SMAD protein catabolic process	1	6	0.0541018
regulation of fibroblast growth factor production	1	6	0.0541018
regulation of interleukin-1 alpha production	1	6	0.0541018
regulation of extracellular exosome assembly	1	6	0.0541018
basic amino acid transmembrane transport	1	6	0.0541018
oxygen homeostasis	1	6	0.0541018
chromo shadow domain binding	1	6	0.0541018
common-partner SMAD protein phosphorylation	1	6	0.0541018
cellular lactam metabolic process	1	6	0.0541018
cellular response to bacterial lipopeptide	1	6	0.0541018
cellular response to bacterial lipoprotein	1	6	0.0541018
lipopeptide binding	1	6	0.0541018
response to bacterial lipopeptide	1	6	0.0541018
toll-like receptor 2 signaling pathway	1	6	0.0541018
negative regulation of chronic inflammatory response	1	6	0.0541018
regulation of nucleotide-binding oligomerization domain containing 2 signaling pathway	1	6	0.0541018
positive regulation of apoptotic cell clearance	1	6	0.0541018
positive regulation of hypersensitivity	1	6	0.0541018
motor neuron migration	1	6	0.0541018
positive regulation of cell migration by vascular endothelial growth factor signaling pathway	1	6	0.0541018
positive regulation of mast cell chemotaxis	1	6	0.0541018
regulation of peptidyl-tyrosine autophosphorylation	1	6	0.0541018
negative regulation of cellular response to vascular endothelial growth factor stimulus	1	6	0.0541018
nucleobase catabolic process	1	6	0.0541018
calcium-independent phospholipase A2 activity	1	6	0.0541018
hyperosmotic salinity response	1	6	0.0541018
ISG15-protein conjugation	1	6	0.0541018
mRNA methylation	1	6	0.0541018
positive regulation of protein kinase A signaling	1	6	0.0541018
regulation of hormone levels	8	444	0.0541028
regulation of protein secretion	7	367	0.054249
nervous system development	6	293	0.054741
positive regulation of pathway-restricted SMAD protein phosphorylation	2	41	0.0548983
regulation of erythrocyte differentiation	2	41	0.0548983
eye morphogenesis	2	41	0.0548983
cellular iron ion homeostasis	2	41	0.0548983
regulation of cholesterol transport	2	41	0.0548983
regulation of sterol transport	2	41	0.0548983
chondroitin sulfate metabolic process	2	41	0.0548983
negative regulation of RNA metabolic process	16	1120	0.0548992
positive regulation of peptide secretion	5	222	0.0551967
regulation of actin polymerization or depolymerization	4	155	0.055592
nucleobase-containing small molecule metabolic process	8	447	0.0558425
single organismal cell-cell adhesion	5	223	0.0560603
receptor complex	6	295	0.0562123
electron carrier activity	3	94	0.0563082
core promoter binding	4	156	0.0566619
regulation of actin filament length	4	156	0.0566619
heterocycle biosynthetic process	34	2810	0.0569025
nuclear inner membrane	2	42	0.0573028
positive regulation of oxidoreductase activity	2	42	0.0573028
negative regulation of proteolysis involved in cellular protein catabolic process	2	42	0.0573028
T cell activation involved in immune response	2	42	0.0573028
positive regulation of phagocytosis	2	42	0.0573028
transforming growth factor beta receptor binding	2	42	0.0573028
somitogenesis	2	42	0.0573028
gluconeogenesis	2	42	0.0573028
muscle fiber development	2	42	0.0573028
[truncated: 2,658 more rows]

## Sheet: Terms with Genes  up all three
"Meta-analysis of host transcriptional responses to SARS-CoV-2 infection reveals their manifestation in human tumors." Fengju Chen, Yiqun Zhang, Richard Sucgang, Sasirekha Ramani, David Corry, Farrah Kheradmand, Chad J. Creighton
Term	Count in Selected Genes	Count in Total Population	P-value	Gene	Title	Symbol
defense response	52	861	2.30985e-28	10318	TNFAIP3 interacting protein 1	TNIP1
defense response	52	861	2.30985e-28	10379	interferon regulatory factor 9	IRF9
defense response	52	861	2.30985e-28	116071	basic leucine zipper ATF-like transcription factor 2	BATF2
defense response	52	861	2.30985e-28	12	serpin family A member 3	SERPINA3
defense response	52	861	2.30985e-28	1435	colony stimulating factor 1	CSF1
defense response	52	861	2.30985e-28	1540	CYLD lysine 63 deubiquitinase	CYLD
defense response	52	861	2.30985e-28	22861	NLR family pyrin domain containing 1	NLRP1
defense response	52	861	2.30985e-28	23586	DExD/H-box helicase 58	DDX58
defense response	52	861	2.30985e-28	2633	guanylate binding protein 1	GBP1
defense response	52	861	2.30985e-28	2683	beta-1,4-galactosyltransferase 1	B4GALT1
defense response	52	861	2.30985e-28	2919	C-X-C motif chemokine ligand 1	CXCL1
defense response	52	861	2.30985e-28	2920	C-X-C motif chemokine ligand 2	CXCL2
defense response	52	861	2.30985e-28	2921	C-X-C motif chemokine ligand 3	CXCL3
defense response	52	861	2.30985e-28	306	annexin A3	ANXA3
defense response	52	861	2.30985e-28	3383	intercellular adhesion molecule 1	ICAM1
defense response	52	861	2.30985e-28	3437	interferon induced protein with tetratricopeptide repeats 3	IFIT3
defense response	52	861	2.30985e-28	3459	interferon gamma receptor 1	IFNGR1
defense response	52	861	2.30985e-28	3552	interleukin 1 alpha	IL1A
defense response	52	861	2.30985e-28	3553	interleukin 1 beta	IL1B
defense response	52	861	2.30985e-28	3569	interleukin 6	IL6
defense response	52	861	2.30985e-28	3624	inhibin beta A subunit	INHBA
defense response	52	861	2.30985e-28	3656	interleukin 1 receptor associated kinase 2	IRAK2
defense response	52	861	2.30985e-28	3659	interferon regulatory factor 1	IRF1
defense response	52	861	2.30985e-28	3934	lipocalin 2	LCN2
defense response	52	861	2.30985e-28	4688	neutrophil cytosolic factor 2	NCF2
defense response	52	861	2.30985e-28	4790	nuclear factor kappa B subunit 1	NFKB1
defense response	52	861	2.30985e-28	4791	nuclear factor kappa B subunit 2	NFKB2
defense response	52	861	2.30985e-28	51561	interleukin 23 subunit alpha	IL23A
defense response	52	861	2.30985e-28	5359	phospholipid scramblase 1	PLSCR1
defense response	52	861	2.30985e-28	5743	prostaglandin-endoperoxide synthase 2	PTGS2
defense response	52	861	2.30985e-28	5971	RELB proto-oncogene, NF-kB subunit	RELB
defense response	52	861	2.30985e-28	629	complement factor B	CFB
defense response	52	861	2.30985e-28	6364	C-C motif chemokine ligand 20	CCL20
defense response	52	861	2.30985e-28	6374	C-X-C motif chemokine ligand 5	CXCL5
defense response	52	861	2.30985e-28	639	PR/SET domain 1	PRDM1
defense response	52	861	2.30985e-28	64135	interferon induced with helicase C domain 1	IFIH1
defense response	52	861	2.30985e-28	64332	NFKB inhibitor zeta	NFKBIZ
defense response	52	861	2.30985e-28	7097	toll like receptor 2	TLR2
defense response	52	861	2.30985e-28	7128	TNF alpha induced protein 3	TNFAIP3
defense response	52	861	2.30985e-28	715	complement C1r	C1R
defense response	52	861	2.30985e-28	716	complement C1s	C1S
defense response	52	861	2.30985e-28	718	complement C3	C3
defense response	52	861	2.30985e-28	7316	ubiquitin C	UBC
defense response	52	861	2.30985e-28	7706	tripartite motif containing 25	TRIM25
defense response	52	861	2.30985e-28	80328	UL16 binding protein 2	ULBP2
defense response	52	861	2.30985e-28	8061	FOS like 1, AP-1 transcription factor subunit	FOSL1
defense response	52	861	2.30985e-28	8482	semaphorin 7A (John Milton Hagen blood group)	SEMA7A
defense response	52	861	2.30985e-28	8605	phospholipase A2 group IVC	PLA2G4C
defense response	52	861	2.30985e-28	8795	TNF receptor superfamily member 10b	TNFRSF10B
defense response	52	861	2.30985e-28	8797	TNF receptor superfamily member 10a	TNFRSF10A
defense response	52	861	2.30985e-28	9181	Rho/Rac guanine nucleotide exchange factor 2	ARHGEF2
defense response	52	861	2.30985e-28	9235	interleukin 32	IL32
immune system process	66	1816	1.07486e-23	10148	Epstein-Barr virus induced 3	EBI3
immune system process	66	1816	1.07486e-23	10318	TNFAIP3 interacting protein 1	TNIP1
immune system process	66	1816	1.07486e-23	10379	interferon regulatory factor 9	IRF9
immune system process	66	1816	1.07486e-23	116071	basic leucine zipper ATF-like transcription factor 2	BATF2
immune system process	66	1816	1.07486e-23	12	serpin family A member 3	SERPINA3
immune system process	66	1816	1.07486e-23	1435	colony stimulating factor 1	CSF1
immune system process	66	1816	1.07486e-23	1437	colony stimulating factor 2	CSF2
immune system process	66	1816	1.07486e-23	1440	colony stimulating factor 3	CSF3
immune system process	66	1816	1.07486e-23	1540	CYLD lysine 63 deubiquitinase	CYLD
immune system process	66	1816	1.07486e-23	182	jagged 1	JAG1
immune system process	66	1816	1.07486e-23	1992	serpin family B member 1	SERPINB1
immune system process	66	1816	1.07486e-23	2113	ETS proto-oncogene 1, transcription factor	ETS1
immune system process	66	1816	1.07486e-23	22861	NLR family pyrin domain containing 1	NLRP1
immune system process	66	1816	1.07486e-23	23586	DExD/H-box helicase 58	DDX58
immune system process	66	1816	1.07486e-23	2633	guanylate binding protein 1	GBP1
immune system process	66	1816	1.07486e-23	2683	beta-1,4-galactosyltransferase 1	B4GALT1
immune system process	66	1816	1.07486e-23	27074	lysosomal associated membrane protein 3	LAMP3
immune system process	66	1816	1.07486e-23	2919	C-X-C motif chemokine ligand 1	CXCL1
immune system process	66	1816	1.07486e-23	2920	C-X-C motif chemokine ligand 2	CXCL2
immune system process	66	1816	1.07486e-23	2921	C-X-C motif chemokine ligand 3	CXCL3
immune system process	66	1816	1.07486e-23	306	annexin A3	ANXA3
immune system process	66	1816	1.07486e-23	330	baculoviral IAP repeat containing 3	BIRC3
immune system process	66	1816	1.07486e-23	3383	intercellular adhesion molecule 1	ICAM1
immune system process	66	1816	1.07486e-23	3437	interferon induced protein with tetratricopeptide repeats 3	IFIT3
immune system process	66	1816	1.07486e-23	3459	interferon gamma receptor 1	IFNGR1
immune system process	66	1816	1.07486e-23	3552	interleukin 1 alpha	IL1A
immune system process	66	1816	1.07486e-23	3553	interleukin 1 beta	IL1B
immune system process	66	1816	1.07486e-23	3569	interleukin 6	IL6
immune system process	66	1816	1.07486e-23	3656	interleukin 1 receptor associated kinase 2	IRAK2
immune system process	66	1816	1.07486e-23	3659	interferon regulatory factor 1	IRF1
immune system process	66	1816	1.07486e-23	3678	integrin subunit alpha 5	ITGA5
immune system process	66	1816	1.07486e-23	3934	lipocalin 2	LCN2
immune system process	66	1816	1.07486e-23	3976	LIF, interleukin 6 family cytokine	LIF
immune system process	66	1816	1.07486e-23	4050	lymphotoxin beta	LTB
immune system process	66	1816	1.07486e-23	4088	SMAD family member 3	SMAD3
immune system process	66	1816	1.07486e-23	4688	neutrophil cytosolic factor 2	NCF2
immune system process	66	1816	1.07486e-23	4790	nuclear factor kappa B subunit 1	NFKB1
immune system process	66	1816	1.07486e-23	4791	nuclear factor kappa B subunit 2	NFKB2
immune system process	66	1816	1.07486e-23	4792	NFKB inhibitor alpha	NFKBIA
immune system process	66	1816	1.07486e-23	5155	platelet derived growth factor subunit B	PDGFB
immune system process	66	1816	1.07486e-23	51561	interleukin 23 subunit alpha	IL23A
immune system process	66	1816	1.07486e-23	5328	plasminogen activator, urokinase	PLAU
immune system process	66	1816	1.07486e-23	5329	plasminogen activator, urokinase receptor	PLAUR
immune system process	66	1816	1.07486e-23	5359	phospholipid scramblase 1	PLSCR1
immune system process	66	1816	1.07486e-23	54509	ras homolog family member F, filopodia associated	RHOF
immune system process	66	1816	1.07486e-23	5971	RELB proto-oncogene, NF-kB subunit	RELB
immune system process	66	1816	1.07486e-23	629	complement factor B	CFB
immune system process	66	1816	1.07486e-23	6364	C-C motif chemokine ligand 20	CCL20
immune system process	66	1816	1.07486e-23	6374	C-X-C motif chemokine ligand 5	CXCL5
immune system process	66	1816	1.07486e-23	6385	syndecan 4	SDC4
immune system process	66	1816	1.07486e-23	639	PR/SET domain 1	PRDM1
immune system process	66	1816	1.07486e-23	64135	interferon induced with helicase C domain 1	IFIH1
immune system process	66	1816	1.07486e-23	7097	toll like receptor 2	TLR2
immune system process	66	1816	1.07486e-23	7128	TNF alpha induced protein 3	TNFAIP3
immune system process	66	1816	1.07486e-23	715	complement C1r	C1R
immune system process	66	1816	1.07486e-23	716	complement C1s	C1S
immune system process	66	1816	1.07486e-23	718	complement C3	C3
immune system process	66	1816	1.07486e-23	7316	ubiquitin C	UBC
immune system process	66	1816	1.07486e-23	7409	vav guanine nucleotide exchange factor 1	VAV1
immune system process	66	1816	1.07486e-23	7706	tripartite motif containing 25	TRIM25
immune system process	66	1816	1.07486e-23	80328	UL16 binding protein 2	ULBP2
immune system process	66	1816	1.07486e-23	8482	semaphorin 7A (John Milton Hagen blood group)	SEMA7A
immune system process	66	1816	1.07486e-23	8795	TNF receptor superfamily member 10b	TNFRSF10B
immune system process	66	1816	1.07486e-23	8797	TNF receptor superfamily member 10a	TNFRSF10A
immune system process	66	1816	1.07486e-23	9181	Rho/Rac guanine nucleotide exchange factor 2	ARHGEF2
immune system process	66	1816	1.07486e-23	9235	interleukin 32	IL32
immune response	44	741	1.45125e-23	10148	Epstein-Barr virus induced 3	EBI3
immune response	44	741	1.45125e-23	1435	colony stimulating factor 1	CSF1
immune response	44	741	1.45125e-23	1437	colony stimulating factor 2	CSF2
immune response	44	741	1.45125e-23	1440	colony stimulating factor 3	CSF3
immune response	44	741	1.45125e-23	1540	CYLD lysine 63 deubiquitinase	CYLD
immune response	44	741	1.45125e-23	182	jagged 1	JAG1
immune response	44	741	1.45125e-23	2113	ETS proto-oncogene 1, transcription factor	ETS1
immune response	44	741	1.45125e-23	22861	NLR family pyrin domain containing 1	NLRP1
immune response	44	741	1.45125e-23	23586	DExD/H-box helicase 58	DDX58
immune response	44	741	1.45125e-23	27074	lysosomal associated membrane protein 3	LAMP3
immune response	44	741	1.45125e-23	2919	C-X-C motif chemokine ligand 1	CXCL1
immune response	44	741	1.45125e-23	2920	C-X-C motif chemokine ligand 2	CXCL2
immune response	44	741	1.45125e-23	2921	C-X-C motif chemokine ligand 3	CXCL3
immune response	44	741	1.45125e-23	3383	intercellular adhesion molecule 1	ICAM1
immune response	44	741	1.45125e-23	3552	interleukin 1 alpha	IL1A
immune response	44	741	1.45125e-23	3553	interleukin 1 beta	IL1B
immune response	44	741	1.45125e-23	3569	interleukin 6	IL6
immune response	44	741	1.45125e-23	3934	lipocalin 2	LCN2
immune response	44	741	1.45125e-23	3976	LIF, interleukin 6 family cytokine	LIF
immune response	44	741	1.45125e-23	4050	lymphotoxin beta	LTB
immune response	44	741	1.45125e-23	4088	SMAD family member 3	SMAD3
immune response	44	741	1.45125e-23	4688	neutrophil cytosolic factor 2	NCF2
immune response	44	741	1.45125e-23	4790	nuclear factor kappa B subunit 1	NFKB1
immune response	44	741	1.45125e-23	4791	nuclear factor kappa B subunit 2	NFKB2
immune response	44	741	1.45125e-23	51561	interleukin 23 subunit alpha	IL23A
immune response	44	741	1.45125e-23	5971	RELB proto-oncogene, NF-kB subunit	RELB
immune response	44	741	1.45125e-23	629	complement factor B	CFB
immune response	44	741	1.45125e-23	6364	C-C motif chemokine ligand 20	CCL20
immune response	44	741	1.45125e-23	6374	C-X-C motif chemokine ligand 5	CXCL5
immune response	44	741	1.45125e-23	639	PR/SET domain 1	PRDM1
immune response	44	741	1.45125e-23	64135	interferon induced with helicase C domain 1	IFIH1
immune response	44	741	1.45125e-23	7097	toll like receptor 2	TLR2
immune response	44	741	1.45125e-23	715	complement C1r	C1R
immune response	44	741	1.45125e-23	716	complement C1s	C1S
immune response	44	741	1.45125e-23	718	complement C3	C3
immune response	44	741	1.45125e-23	7316	ubiquitin C	UBC
immune response	44	741	1.45125e-23	7409	vav guanine nucleotide exchange factor 1	VAV1
immune response	44	741	1.45125e-23	7706	tripartite motif containing 25	TRIM25
immune response	44	741	1.45125e-23	80328	UL16 binding protein 2	ULBP2
immune response	44	741	1.45125e-23	8482	semaphorin 7A (John Milton Hagen blood group)	SEMA7A
immune response	44	741	1.45125e-23	8795	TNF receptor superfamily member 10b	TNFRSF10B
immune response	44	741	1.45125e-23	8797	TNF receptor superfamily member 10a	TNFRSF10A
immune response	44	741	1.45125e-23	9181	Rho/Rac guanine nucleotide exchange factor 2	ARHGEF2
immune response	44	741	1.45125e-23	9235	interleukin 32	IL32
regulation of response to stimulus	89	3345	1.56694e-23	10193	ring finger protein 41	RNF41
regulation of response to stimulus	89	3345	1.56694e-23	10318	TNFAIP3 interacting protein 1	TNIP1
regulation of response to stimulus	89	3345	1.56694e-23	10468	follistatin	FST
regulation of response to stimulus	89	3345	1.56694e-23	114897	C1q and TNF related 1	C1QTNF1
regulation of response to stimulus	89	3345	1.56694e-23	123920	CKLF like MARVEL transmembrane domain containing 3	CMTM3
regulation of response to stimulus	89	3345	1.56694e-23	1435	colony stimulating factor 1	CSF1
regulation of response to stimulus	89	3345	1.56694e-23	1437	colony stimulating factor 2	CSF2
regulation of response to stimulus	89	3345	1.56694e-23	1440	colony stimulating factor 3	CSF3
regulation of response to stimulus	89	3345	1.56694e-23	1540	CYLD lysine 63 deubiquitinase	CYLD
regulation of response to stimulus	89	3345	1.56694e-23	1601	DAB2, clathrin adaptor protein	DAB2
regulation of response to stimulus	89	3345	1.56694e-23	182	jagged 1	JAG1
regulation of response to stimulus	89	3345	1.56694e-23	1839	heparin binding EGF like growth factor	HBEGF
regulation of response to stimulus	89	3345	1.56694e-23	1843	dual specificity phosphatase 1	DUSP1
regulation of response to stimulus	89	3345	1.56694e-23	1847	dual specificity phosphatase 5	DUSP5
regulation of response to stimulus	89	3345	1.56694e-23	1942	ephrin A1	EFNA1
regulation of response to stimulus	89	3345	1.56694e-23	2081	endoplasmic reticulum to nucleus signaling 1	ERN1
regulation of response to stimulus	89	3345	1.56694e-23	2113	ETS proto-oncogene 1, transcription factor	ETS1
regulation of response to stimulus	89	3345	1.56694e-23	22861	NLR family pyrin domain containing 1	NLRP1
regulation of response to stimulus	89	3345	1.56694e-23	23586	DExD/H-box helicase 58	DDX58
regulation of response to stimulus	89	3345	1.56694e-23	23645	protein phosphatase 1 regulatory subunit 15A	PPP1R15A
regulation of response to stimulus	89	3345	1.56694e-23	2633	guanylate binding protein 1	GBP1
regulation of response to stimulus	89	3345	1.56694e-23	2643	GTP cyclohydrolase 1	GCH1
regulation of response to stimulus	89	3345	1.56694e-23	2887	growth factor receptor bound protein 10	GRB10
regulation of response to stimulus	89	3345	1.56694e-23	2919	C-X-C motif chemokine ligand 1	CXCL1
regulation of response to stimulus	89	3345	1.56694e-23	2920	C-X-C motif chemokine ligand 2	CXCL2
regulation of response to stimulus	89	3345	1.56694e-23	2921	C-X-C motif chemokine ligand 3	CXCL3
regulation of response to stimulus	89	3345	1.56694e-23	330	baculoviral IAP repeat containing 3	BIRC3
regulation of response to stimulus	89	3345	1.56694e-23	3383	intercellular adhesion molecule 1	ICAM1
regulation of response to stimulus	89	3345	1.56694e-23	3459	interferon gamma receptor 1	IFNGR1
regulation of response to stimulus	89	3345	1.56694e-23	3460	interferon gamma receptor 2	IFNGR2
regulation of response to stimulus	89	3345	1.56694e-23	3552	interleukin 1 alpha	IL1A
regulation of response to stimulus	89	3345	1.56694e-23	3553	interleukin 1 beta	IL1B
regulation of response to stimulus	89	3345	1.56694e-23	3569	interleukin 6	IL6
regulation of response to stimulus	89	3345	1.56694e-23	3624	inhibin beta A subunit	INHBA
regulation of response to stimulus	89	3345	1.56694e-23	3656	interleukin 1 receptor associated kinase 2	IRAK2
regulation of response to stimulus	89	3345	1.56694e-23	3659	interferon regulatory factor 1	IRF1
regulation of response to stimulus	89	3345	1.56694e-23	3678	integrin subunit alpha 5	ITGA5
regulation of response to stimulus	89	3345	1.56694e-23	375033	platelet endothelial aggregation receptor 1	PEAR1
regulation of response to stimulus	89	3345	1.56694e-23	3976	LIF, interleukin 6 family cytokine	LIF
regulation of response to stimulus	89	3345	1.56694e-23	4088	SMAD family member 3	SMAD3
regulation of response to stimulus	89	3345	1.56694e-23	468	activating transcription factor 4	ATF4
regulation of response to stimulus	89	3345	1.56694e-23	4790	nuclear factor kappa B subunit 1	NFKB1
regulation of response to stimulus	89	3345	1.56694e-23	4792	NFKB inhibitor alpha	NFKBIA
regulation of response to stimulus	89	3345	1.56694e-23	4824	NK3 homeobox 1	NKX3-1
regulation of response to stimulus	89	3345	1.56694e-23	50486	G0/G1 switch 2	G0S2
regulation of response to stimulus	89	3345	1.56694e-23	50515	carbohydrate sulfotransferase 11	CHST11
regulation of response to stimulus	89	3345	1.56694e-23	5055	serpin family B member 2	SERPINB2
regulation of response to stimulus	89	3345	1.56694e-23	5155	platelet derived growth factor subunit B	PDGFB
regulation of response to stimulus	89	3345	1.56694e-23	51561	interleukin 23 subunit alpha	IL23A
regulation of response to stimulus	89	3345	1.56694e-23	5328	plasminogen activator, urokinase	PLAU
regulation of response to stimulus	89	3345	1.56694e-23	5329	plasminogen activator, urokinase receptor	PLAUR
regulation of response to stimulus	89	3345	1.56694e-23	5359	phospholipid scramblase 1	PLSCR1
regulation of response to stimulus	89	3345	1.56694e-23	54509	ras homolog family member F, filopodia associated	RHOF
regulation of response to stimulus	89	3345	1.56694e-23	55785	FYVE, RhoGEF and PH domain containing 6	FGD6
regulation of response to stimulus	89	3345	1.56694e-23	57154	SMAD specific E3 ubiquitin protein ligase 1	SMURF1
regulation of response to stimulus	89	3345	1.56694e-23	5743	prostaglandin-endoperoxide synthase 2	PTGS2
regulation of response to stimulus	89	3345	1.56694e-23	5971	RELB proto-oncogene, NF-kB subunit	RELB
regulation of response to stimulus	89	3345	1.56694e-23	60312	actin filament associated protein 1	AFAP1
regulation of response to stimulus	89	3345	1.56694e-23	629	complement factor B	CFB
regulation of response to stimulus	89	3345	1.56694e-23	6364	C-C motif chemokine ligand 20	CCL20
regulation of response to stimulus	89	3345	1.56694e-23	6374	C-X-C motif chemokine ligand 5	CXCL5
regulation of response to stimulus	89	3345	1.56694e-23	639	PR/SET domain 1	PRDM1
regulation of response to stimulus	89	3345	1.56694e-23	64135	interferon induced with helicase C domain 1	IFIH1
regulation of response to stimulus	89	3345	1.56694e-23	64283	Rho guanine nucleotide exchange factor 28	ARHGEF28
regulation of response to stimulus	89	3345	1.56694e-23	6648	superoxide dismutase 2	SOD2
regulation of response to stimulus	89	3345	1.56694e-23	6672	SP100 nuclear antigen	SP100
regulation of response to stimulus	89	3345	1.56694e-23	7039	transforming growth factor alpha	TGFA
regulation of response to stimulus	89	3345	1.56694e-23	7097	toll like receptor 2	TLR2
regulation of response to stimulus	89	3345	1.56694e-23	7128	TNF alpha induced protein 3	TNFAIP3
regulation of response to stimulus	89	3345	1.56694e-23	715	complement C1r	C1R
regulation of response to stimulus	89	3345	1.56694e-23	716	complement C1s	C1S
regulation of response to stimulus	89	3345	1.56694e-23	718	complement C3	C3
regulation of response to stimulus	89	3345	1.56694e-23	7204	trio Rho guanine nucleotide exchange factor	TRIO
regulation of response to stimulus	89	3345	1.56694e-23	7316	ubiquitin C	UBC
regulation of response to stimulus	89	3345	1.56694e-23	7409	vav guanine nucleotide exchange factor 1	VAV1
regulation of response to stimulus	89	3345	1.56694e-23	7422	vascular endothelial growth factor A	VEGFA
regulation of response to stimulus	89	3345	1.56694e-23	7498	xanthine dehydrogenase	XDH
regulation of response to stimulus	89	3345	1.56694e-23	7706	tripartite motif containing 25	TRIM25
regulation of response to stimulus	89	3345	1.56694e-23	83666	poly(ADP-ribose) polymerase family member 9	PARP9
regulation of response to stimulus	89	3345	1.56694e-23	8412	breast cancer anti-estrogen resistance 3	BCAR3
regulation of response to stimulus	89	3345	1.56694e-23	8482	semaphorin 7A (John Milton Hagen blood group)	SEMA7A
regulation of response to stimulus	89	3345	1.56694e-23	8795	TNF receptor superfamily member 10b	TNFRSF10B
regulation of response to stimulus	89	3345	1.56694e-23	8797	TNF receptor superfamily member 10a	TNFRSF10A
regulation of response to stimulus	89	3345	1.56694e-23	8870	immediate early response 3	IER3
regulation of response to stimulus	89	3345	1.56694e-23	9021	suppressor of cytokine signaling 3	SOCS3
regulation of response to stimulus	89	3345	1.56694e-23	9180	oncostatin M receptor	OSMR
regulation of response to stimulus	89	3345	1.56694e-23	9181	Rho/Rac guanine nucleotide exchange factor 2	ARHGEF2
regulation of response to stimulus	89	3345	1.56694e-23	9590	A-kinase anchoring protein 12	AKAP12
regulation of response to stimulus	89	3345	1.56694e-23	9846	GRB2 associated binding protein 2	GAB2
response to stress	77	2602	1.57718e-22	10318	TNFAIP3 interacting protein 1	TNIP1
response to stress	77	2602	1.57718e-22	10379	interferon regulatory factor 9	IRF9
response to stress	77	2602	1.57718e-22	116071	basic leucine zipper ATF-like transcription factor 2	BATF2
response to stress	77	2602	1.57718e-22	12	serpin family A member 3	SERPINA3
response to stress	77	2602	1.57718e-22	1435	colony stimulating factor 1	CSF1
response to stress	77	2602	1.57718e-22	1437	colony stimulating factor 2	CSF2
response to stress	77	2602	1.57718e-22	151636	deltex E3 ubiquitin ligase 3L	DTX3L
response to stress	77	2602	1.57718e-22	1540	CYLD lysine 63 deubiquitinase	CYLD
response to stress	77	2602	1.57718e-22	1843	dual specificity phosphatase 1	DUSP1
response to stress	77	2602	1.57718e-22	2081	endoplasmic reticulum to nucleus signaling 1	ERN1
response to stress	77	2602	1.57718e-22	2113	ETS proto-oncogene 1, transcription factor	ETS1
response to stress	77	2602	1.57718e-22	22861	NLR family pyrin domain containing 1	NLRP1
response to stress	77	2602	1.57718e-22	23586	DExD/H-box helicase 58	DDX58
response to stress	77	2602	1.57718e-22	23645	protein phosphatase 1 regulatory subunit 15A	PPP1R15A
response to stress	77	2602	1.57718e-22	2633	guanylate binding protein 1	GBP1
response to stress	77	2602	1.57718e-22	2643	GTP cyclohydrolase 1	GCH1
response to stress	77	2602	1.57718e-22	2683	beta-1,4-galactosyltransferase 1	B4GALT1
response to stress	77	2602	1.57718e-22	2919	C-X-C motif chemokine ligand 1	CXCL1
response to stress	77	2602	1.57718e-22	2920	C-X-C motif chemokine ligand 2	CXCL2
response to stress	77	2602	1.57718e-22	2921	C-X-C motif chemokine ligand 3	CXCL3
response to stress	77	2602	1.57718e-22	306	annexin A3	ANXA3
response to stress	77	2602	1.57718e-22	3383	intercellular adhesion molecule 1	ICAM1
response to stress	77	2602	1.57718e-22	3437	interferon induced protein with tetratricopeptide repeats 3	IFIT3
response to stress	77	2602	1.57718e-22	3459	interferon gamma receptor 1	IFNGR1
response to stress	77	2602	1.57718e-22	3552	interleukin 1 alpha	IL1A
response to stress	77	2602	1.57718e-22	3553	interleukin 1 beta	IL1B
response to stress	77	2602	1.57718e-22	3569	interleukin 6	IL6
response to stress	77	2602	1.57718e-22	3624	inhibin beta A subunit	INHBA
response to stress	77	2602	1.57718e-22	3656	interleukin 1 receptor associated kinase 2	IRAK2
response to stress	77	2602	1.57718e-22	3659	interferon regulatory factor 1	IRF1
response to stress	77	2602	1.57718e-22	3934	lipocalin 2	LCN2
response to stress	77	2602	1.57718e-22	4088	SMAD family member 3	SMAD3
response to stress	77	2602	1.57718e-22	4141	methionyl-tRNA synthetase	MARS
response to stress	77	2602	1.57718e-22	445	argininosuccinate synthase 1	ASS1
response to stress	77	2602	1.57718e-22	468	activating transcription factor 4	ATF4
response to stress	77	2602	1.57718e-22	4688	neutrophil cytosolic factor 2	NCF2
response to stress	77	2602	1.57718e-22	4790	nuclear factor kappa B subunit 1	NFKB1
response to stress	77	2602	1.57718e-22	4791	nuclear factor kappa B subunit 2	NFKB2
response to stress	77	2602	1.57718e-22	4792	NFKB inhibitor alpha	NFKBIA
response to stress	77	2602	1.57718e-22	4824	NK3 homeobox 1	NKX3-1
response to stress	77	2602	1.57718e-22	5055	serpin family B member 2	SERPINB2
response to stress	77	2602	1.57718e-22	5155	platelet derived growth factor subunit B	PDGFB
response to stress	77	2602	1.57718e-22	51561	interleukin 23 subunit alpha	IL23A
response to stress	77	2602	1.57718e-22	5328	plasminogen activator, urokinase	PLAU
response to stress	77	2602	1.57718e-22	5359	phospholipid scramblase 1	PLSCR1
response to stress	77	2602	1.57718e-22	57154	SMAD specific E3 ubiquitin protein ligase 1	SMURF1
response to stress	77	2602	1.57718e-22	5743	prostaglandin-endoperoxide synthase 2	PTGS2
response to stress	77	2602	1.57718e-22	5971	RELB proto-oncogene, NF-kB subunit	RELB
response to stress	77	2602	1.57718e-22	629	complement factor B	CFB
response to stress	77	2602	1.57718e-22	6364	C-C motif chemokine ligand 20	CCL20
response to stress	77	2602	1.57718e-22	6374	C-X-C motif chemokine ligand 5	CXCL5
response to stress	77	2602	1.57718e-22	6385	syndecan 4	SDC4
response to stress	77	2602	1.57718e-22	639	PR/SET domain 1	PRDM1
response to stress	77	2602	1.57718e-22	64135	interferon induced with helicase C domain 1	IFIH1
response to stress	77	2602	1.57718e-22	64332	NFKB inhibitor zeta	NFKBIZ
response to stress	77	2602	1.57718e-22	6648	superoxide dismutase 2	SOD2
response to stress	77	2602	1.57718e-22	6672	SP100 nuclear antigen	SP100
response to stress	77	2602	1.57718e-22	7097	toll like receptor 2	TLR2
response to stress	77	2602	1.57718e-22	7128	TNF alpha induced protein 3	TNFAIP3
response to stress	77	2602	1.57718e-22	715	complement C1r	C1R
response to stress	77	2602	1.57718e-22	716	complement C1s	C1S
response to stress	77	2602	1.57718e-22	718	complement C3	C3
response to stress	77	2602	1.57718e-22	7316	ubiquitin C	UBC
response to stress	77	2602	1.57718e-22	7378	uridine phosphorylase 1	UPP1
response to stress	77	2602	1.57718e-22	7422	vascular endothelial growth factor A	VEGFA
response to stress	77	2602	1.57718e-22	7706	tripartite motif containing 25	TRIM25
response to stress	77	2602	1.57718e-22	80328	UL16 binding protein 2	ULBP2
response to stress	77	2602	1.57718e-22	8061	FOS like 1, AP-1 transcription factor subunit	FOSL1
response to stress	77	2602	1.57718e-22	83666	poly(ADP-ribose) polymerase family member 9	PARP9
response to stress	77	2602	1.57718e-22	8482	semaphorin 7A (John Milton Hagen blood group)	SEMA7A
response to stress	77	2602	1.57718e-22	8605	phospholipase A2 group IVC	PLA2G4C
response to stress	77	2602	1.57718e-22	8795	TNF receptor superfamily member 10b	TNFRSF10B
response to stress	77	2602	1.57718e-22	8797	TNF receptor superfamily member 10a	TNFRSF10A
response to stress	77	2602	1.57718e-22	9076	claudin 1	CLDN1
response to stress	77	2602	1.57718e-22	9181	Rho/Rac guanine nucleotide exchange factor 2	ARHGEF2
response to stress	77	2602	1.57718e-22	9235	interleukin 32	IL32
response to stress	77	2602	1.57718e-22	9246	ubiquitin conjugating enzyme E2 L6	UBE2L6
positive regulation of response to stimulus	60	1801	1.86745e-19	10318	TNFAIP3 interacting protein 1	TNIP1
positive regulation of response to stimulus	60	1801	1.86745e-19	114897	C1q and TNF related 1	C1QTNF1
positive regulation of response to stimulus	60	1801	1.86745e-19	123920	CKLF like MARVEL transmembrane domain containing 3	CMTM3
positive regulation of response to stimulus	60	1801	1.86745e-19	1435	colony stimulating factor 1	CSF1
positive regulation of response to stimulus	60	1801	1.86745e-19	1440	colony stimulating factor 3	CSF3
positive regulation of response to stimulus	60	1801	1.86745e-19	1540	CYLD lysine 63 deubiquitinase	CYLD
positive regulation of response to stimulus	60	1801	1.86745e-19	1601	DAB2, clathrin adaptor protein	DAB2
positive regulation of response to stimulus	60	1801	1.86745e-19	182	jagged 1	JAG1
positive regulation of response to stimulus	60	1801	1.86745e-19	1839	heparin binding EGF like growth factor	HBEGF
positive regulation of response to stimulus	60	1801	1.86745e-19	1847	dual specificity phosphatase 5	DUSP5
positive regulation of response to stimulus	60	1801	1.86745e-19	1942	ephrin A1	EFNA1
positive regulation of response to stimulus	60	1801	1.86745e-19	2081	endoplasmic reticulum to nucleus signaling 1	ERN1
positive regulation of response to stimulus	60	1801	1.86745e-19	2113	ETS proto-oncogene 1, transcription factor	ETS1
positive regulation of response to stimulus	60	1801	1.86745e-19	23586	DExD/H-box helicase 58	DDX58
positive regulation of response to stimulus	60	1801	1.86745e-19	23645	protein phosphatase 1 regulatory subunit 15A	PPP1R15A
positive regulation of response to stimulus	60	1801	1.86745e-19	2887	growth factor receptor bound protein 10	GRB10
positive regulation of response to stimulus	60	1801	1.86745e-19	2919	C-X-C motif chemokine ligand 1	CXCL1
positive regulation of response to stimulus	60	1801	1.86745e-19	2920	C-X-C motif chemokine ligand 2	CXCL2
positive regulation of response to stimulus	60	1801	1.86745e-19	2921	C-X-C motif chemokine ligand 3	CXCL3
positive regulation of response to stimulus	60	1801	1.86745e-19	330	baculoviral IAP repeat containing 3	BIRC3
positive regulation of response to stimulus	60	1801	1.86745e-19	3383	intercellular adhesion molecule 1	ICAM1
positive regulation of response to stimulus	60	1801	1.86745e-19	3553	interleukin 1 beta	IL1B
positive regulation of response to stimulus	60	1801	1.86745e-19	3569	interleukin 6	IL6
positive regulation of response to stimulus	60	1801	1.86745e-19	3624	inhibin beta A subunit	INHBA
positive regulation of response to stimulus	60	1801	1.86745e-19	3656	interleukin 1 receptor associated kinase 2	IRAK2
positive regulation of response to stimulus	60	1801	1.86745e-19	3678	integrin subunit alpha 5	ITGA5
positive regulation of response to stimulus	60	1801	1.86745e-19	3976	LIF, interleukin 6 family cytokine	LIF
positive regulation of response to stimulus	60	1801	1.86745e-19	4088	SMAD family member 3	SMAD3
positive regulation of response to stimulus	60	1801	1.86745e-19	4790	nuclear factor kappa B subunit 1	NFKB1
positive regulation of response to stimulus	60	1801	1.86745e-19	4792	NFKB inhibitor alpha	NFKBIA
positive regulation of response to stimulus	60	1801	1.86745e-19	4824	NK3 homeobox 1	NKX3-1
positive regulation of response to stimulus	60	1801	1.86745e-19	50486	G0/G1 switch 2	G0S2
positive regulation of response to stimulus	60	1801	1.86745e-19	5155	platelet derived growth factor subunit B	PDGFB
positive regulation of response to stimulus	60	1801	1.86745e-19	51561	interleukin 23 subunit alpha	IL23A
positive regulation of response to stimulus	60	1801	1.86745e-19	5329	plasminogen activator, urokinase receptor	PLAUR
positive regulation of response to stimulus	60	1801	1.86745e-19	5359	phospholipid scramblase 1	PLSCR1
positive regulation of response to stimulus	60	1801	1.86745e-19	5743	prostaglandin-endoperoxide synthase 2	PTGS2
positive regulation of response to stimulus	60	1801	1.86745e-19	5971	RELB proto-oncogene, NF-kB subunit	RELB
positive regulation of response to stimulus	60	1801	1.86745e-19	629	complement factor B	CFB
positive regulation of response to stimulus	60	1801	1.86745e-19	6364	C-C motif chemokine ligand 20	CCL20
positive regulation of response to stimulus	60	1801	1.86745e-19	6374	C-X-C motif chemokine ligand 5	CXCL5
positive regulation of response to stimulus	60	1801	1.86745e-19	64135	interferon induced with helicase C domain 1	IFIH1
positive regulation of response to stimulus	60	1801	1.86745e-19	7039	transforming growth factor alpha	TGFA
positive regulation of response to stimulus	60	1801	1.86745e-19	7097	toll like receptor 2	TLR2
positive regulation of response to stimulus	60	1801	1.86745e-19	7128	TNF alpha induced protein 3	TNFAIP3
positive regulation of response to stimulus	60	1801	1.86745e-19	715	complement C1r	C1R
positive regulation of response to stimulus	60	1801	1.86745e-19	716	complement C1s	C1S
positive regulation of response to stimulus	60	1801	1.86745e-19	718	complement C3	C3
positive regulation of response to stimulus	60	1801	1.86745e-19	7316	ubiquitin C	UBC
positive regulation of response to stimulus	60	1801	1.86745e-19	7409	vav guanine nucleotide exchange factor 1	VAV1
positive regulation of response to stimulus	60	1801	1.86745e-19	7422	vascular endothelial growth factor A	VEGFA
positive regulation of response to stimulus	60	1801	1.86745e-19	7498	xanthine dehydrogenase	XDH
positive regulation of response to stimulus	60	1801	1.86745e-19	7706	tripartite motif containing 25	TRIM25
positive regulation of response to stimulus	60	1801	1.86745e-19	8412	breast cancer anti-estrogen resistance 3	BCAR3
positive regulation of response to stimulus	60	1801	1.86745e-19	8482	semaphorin 7A (John Milton Hagen blood group)	SEMA7A
positive regulation of response to stimulus	60	1801	1.86745e-19	8795	TNF receptor superfamily member 10b	TNFRSF10B
positive regulation of response to stimulus	60	1801	1.86745e-19	8797	TNF receptor superfamily member 10a	TNFRSF10A
positive regulation of response to stimulus	60	1801	1.86745e-19	9180	oncostatin M receptor	OSMR
positive regulation of response to stimulus	60	1801	1.86745e-19	9590	A-kinase anchoring protein 12	AKAP12
positive regulation of response to stimulus	60	1801	1.86745e-19	9846	GRB2 associated binding protein 2	GAB2
regulation of immune system process	49	1201	2.85629e-19	10148	Epstein-Barr virus induced 3	EBI3
regulation of immune system process	49	1201	2.85629e-19	10193	ring finger protein 41	RNF41
regulation of immune system process	49	1201	2.85629e-19	10318	TNFAIP3 interacting protein 1	TNIP1
regulation of immune system process	49	1201	2.85629e-19	123920	CKLF like MARVEL transmembrane domain containing 3	CMTM3
regulation of immune system process	49	1201	2.85629e-19	1435	colony stimulating factor 1	CSF1
regulation of immune system process	49	1201	2.85629e-19	1440	colony stimulating factor 3	CSF3
regulation of immune system process	49	1201	2.85629e-19	1540	CYLD lysine 63 deubiquitinase	CYLD
regulation of immune system process	49	1201	2.85629e-19	182	jagged 1	JAG1
regulation of immune system process	49	1201	2.85629e-19	2113	ETS proto-oncogene 1, transcription factor	ETS1
regulation of immune system process	49	1201	2.85629e-19	23586	DExD/H-box helicase 58	DDX58
regulation of immune system process	49	1201	2.85629e-19	2633	guanylate binding protein 1	GBP1
regulation of immune system process	49	1201	2.85629e-19	2919	C-X-C motif chemokine ligand 1	CXCL1
regulation of immune system process	49	1201	2.85629e-19	2920	C-X-C motif chemokine ligand 2	CXCL2
regulation of immune system process	49	1201	2.85629e-19	2921	C-X-C motif chemokine ligand 3	CXCL3
regulation of immune system process	49	1201	2.85629e-19	330	baculoviral IAP repeat containing 3	BIRC3
regulation of immune system process	49	1201	2.85629e-19	3383	intercellular adhesion molecule 1	ICAM1
regulation of immune system process	49	1201	2.85629e-19	3459	interferon gamma receptor 1	IFNGR1
regulation of immune system process	49	1201	2.85629e-19	3460	interferon gamma receptor 2	IFNGR2
regulation of immune system process	49	1201	2.85629e-19	3552	interleukin 1 alpha	IL1A
regulation of immune system process	49	1201	2.85629e-19	3553	interleukin 1 beta	IL1B
regulation of immune system process	49	1201	2.85629e-19	3569	interleukin 6	IL6
regulation of immune system process	49	1201	2.85629e-19	3624	inhibin beta A subunit	INHBA
regulation of immune system process	49	1201	2.85629e-19	3656	interleukin 1 receptor associated kinase 2	IRAK2
regulation of immune system process	49	1201	2.85629e-19	3659	interferon regulatory factor 1	IRF1
regulation of immune system process	49	1201	2.85629e-19	3976	LIF, interleukin 6 family cytokine	LIF
regulation of immune system process	49	1201	2.85629e-19	4088	SMAD family member 3	SMAD3
regulation of immune system process	49	1201	2.85629e-19	4790	nuclear factor kappa B subunit 1	NFKB1
regulation of immune system process	49	1201	2.85629e-19	4792	NFKB inhibitor alpha	NFKBIA
regulation of immune system process	49	1201	2.85629e-19	51561	interleukin 23 subunit alpha	IL23A
regulation of immune system process	49	1201	2.85629e-19	5359	phospholipid scramblase 1	PLSCR1
regulation of immune system process	49	1201	2.85629e-19	5971	RELB proto-oncogene, NF-kB subunit	RELB
regulation of immune system process	49	1201	2.85629e-19	629	complement factor B	CFB
regulation of immune system process	49	1201	2.85629e-19	6364	C-C motif chemokine ligand 20	CCL20
regulation of immune system process	49	1201	2.85629e-19	6374	C-X-C motif chemokine ligand 5	CXCL5
regulation of immune system process	49	1201	2.85629e-19	6385	syndecan 4	SDC4
regulation of immune system process	49	1201	2.85629e-19	639	PR/SET domain 1	PRDM1
regulation of immune system process	49	1201	2.85629e-19	64135	interferon induced with helicase C domain 1	IFIH1
regulation of immune system process	49	1201	2.85629e-19	7097	toll like receptor 2	TLR2
regulation of immune system process	49	1201	2.85629e-19	7128	TNF alpha induced protein 3	TNFAIP3
regulation of immune system process	49	1201	2.85629e-19	715	complement C1r	C1R
regulation of immune system process	49	1201	2.85629e-19	716	complement C1s	C1S
regulation of immune system process	49	1201	2.85629e-19	718	complement C3	C3
regulation of immune system process	49	1201	2.85629e-19	7316	ubiquitin C	UBC
regulation of immune system process	49	1201	2.85629e-19	7409	vav guanine nucleotide exchange factor 1	VAV1
regulation of immune system process	49	1201	2.85629e-19	7422	vascular endothelial growth factor A	VEGFA
regulation of immune system process	49	1201	2.85629e-19	83666	poly(ADP-ribose) polymerase family member 9	PARP9
regulation of immune system process	49	1201	2.85629e-19	8482	semaphorin 7A (John Milton Hagen blood group)	SEMA7A
regulation of immune system process	49	1201	2.85629e-19	9021	suppressor of cytokine signaling 3	SOCS3
regulation of immune system process	49	1201	2.85629e-19	9846	GRB2 associated binding protein 2	GAB2
cytokine-mediated signaling pathway	31	429	4.43524e-19	10148	Epstein-Barr virus induced 3	EBI3
cytokine-mediated signaling pathway	31	429	4.43524e-19	10379	interferon regulatory factor 9	IRF9
cytokine-mediated signaling pathway	31	429	4.43524e-19	1435	colony stimulating factor 1	CSF1
cytokine-mediated signaling pathway	31	429	4.43524e-19	1440	colony stimulating factor 3	CSF3
cytokine-mediated signaling pathway	31	429	4.43524e-19	2633	guanylate binding protein 1	GBP1
cytokine-mediated signaling pathway	31	429	4.43524e-19	2919	C-X-C motif chemokine ligand 1	CXCL1
cytokine-mediated signaling pathway	31	429	4.43524e-19	2920	C-X-C motif chemokine ligand 2	CXCL2
cytokine-mediated signaling pathway	31	429	4.43524e-19	2921	C-X-C motif chemokine ligand 3	CXCL3
cytokine-mediated signaling pathway	31	429	4.43524e-19	330	baculoviral IAP repeat containing 3	BIRC3
cytokine-mediated signaling pathway	31	429	4.43524e-19	3383	intercellular adhesion molecule 1	ICAM1
cytokine-mediated signaling pathway	31	429	4.43524e-19	3437	interferon induced protein with tetratricopeptide repeats 3	IFIT3
cytokine-mediated signaling pathway	31	429	4.43524e-19	3459	interferon gamma receptor 1	IFNGR1
cytokine-mediated signaling pathway	31	429	4.43524e-19	3460	interferon gamma receptor 2	IFNGR2
cytokine-mediated signaling pathway	31	429	4.43524e-19	3552	interleukin 1 alpha	IL1A
cytokine-mediated signaling pathway	31	429	4.43524e-19	3553	interleukin 1 beta	IL1B
cytokine-mediated signaling pathway	31	429	4.43524e-19	3569	interleukin 6	IL6
cytokine-mediated signaling pathway	31	429	4.43524e-19	3656	interleukin 1 receptor associated kinase 2	IRAK2
cytokine-mediated signaling pathway	31	429	4.43524e-19	3659	interferon regulatory factor 1	IRF1
cytokine-mediated signaling pathway	31	429	4.43524e-19	4050	lymphotoxin beta	LTB
cytokine-mediated signaling pathway	31	429	4.43524e-19	4792	NFKB inhibitor alpha	NFKBIA
cytokine-mediated signaling pathway	31	429	4.43524e-19	5155	platelet derived growth factor subunit B	PDGFB
cytokine-mediated signaling pathway	31	429	4.43524e-19	6364	C-C motif chemokine ligand 20	CCL20
cytokine-mediated signaling pathway	31	429	4.43524e-19	6374	C-X-C motif chemokine ligand 5	CXCL5
cytokine-mediated signaling pathway	31	429	4.43524e-19	6672	SP100 nuclear antigen	SP100
cytokine-mediated signaling pathway	31	429	4.43524e-19	6776	signal transducer and activator of transcription 5A	STAT5A
cytokine-mediated signaling pathway	31	429	4.43524e-19	7316	ubiquitin C	UBC
cytokine-mediated signaling pathway	31	429	4.43524e-19	7706	tripartite motif containing 25	TRIM25
cytokine-mediated signaling pathway	31	429	4.43524e-19	8795	TNF receptor superfamily member 10b	TNFRSF10B
cytokine-mediated signaling pathway	31	429	4.43524e-19	8797	TNF receptor superfamily member 10a	TNFRSF10A
cytokine-mediated signaling pathway	31	429	4.43524e-19	9021	suppressor of cytokine signaling 3	SOCS3
cytokine-mediated signaling pathway	31	429	4.43524e-19	9180	oncostatin M receptor	OSMR
inflammatory response	29	370	7.56992e-19	10318	TNFAIP3 interacting protein 1	TNIP1
inflammatory response	29	370	7.56992e-19	12	serpin family A member 3	SERPINA3
inflammatory response	29	370	7.56992e-19	1435	colony stimulating factor 1	CSF1
inflammatory response	29	370	7.56992e-19	22861	NLR family pyrin domain containing 1	NLRP1
inflammatory response	29	370	7.56992e-19	2683	beta-1,4-galactosyltransferase 1	B4GALT1
inflammatory response	29	370	7.56992e-19	2919	C-X-C motif chemokine ligand 1	CXCL1
inflammatory response	29	370	7.56992e-19	2920	C-X-C motif chemokine ligand 2	CXCL2
inflammatory response	29	370	7.56992e-19	2921	C-X-C motif chemokine ligand 3	CXCL3
inflammatory response	29	370	7.56992e-19	3383	intercellular adhesion molecule 1	ICAM1
inflammatory response	29	370	7.56992e-19	3552	interleukin 1 alpha	IL1A
inflammatory response	29	370	7.56992e-19	3553	interleukin 1 beta	IL1B
inflammatory response	29	370	7.56992e-19	3569	interleukin 6	IL6
inflammatory response	29	370	7.56992e-19	3656	interleukin 1 receptor associated kinase 2	IRAK2
inflammatory response	29	370	7.56992e-19	4790	nuclear factor kappa B subunit 1	NFKB1
inflammatory response	29	370	7.56992e-19	4791	nuclear factor kappa B subunit 2	NFKB2
inflammatory response	29	370	7.56992e-19	51561	interleukin 23 subunit alpha	IL23A
inflammatory response	29	370	7.56992e-19	5359	phospholipid scramblase 1	PLSCR1
inflammatory response	29	370	7.56992e-19	5743	prostaglandin-endoperoxide synthase 2	PTGS2
inflammatory response	29	370	7.56992e-19	5971	RELB proto-oncogene, NF-kB subunit	RELB
inflammatory response	29	370	7.56992e-19	6364	C-C motif chemokine ligand 20	CCL20
inflammatory response	29	370	7.56992e-19	6374	C-X-C motif chemokine ligand 5	CXCL5
inflammatory response	29	370	7.56992e-19	64332	NFKB inhibitor zeta	NFKBIZ
inflammatory response	29	370	7.56992e-19	7097	toll like receptor 2	TLR2
inflammatory response	29	370	7.56992e-19	7128	TNF alpha induced protein 3	TNFAIP3
inflammatory response	29	370	7.56992e-19	718	complement C3	C3
inflammatory response	29	370	7.56992e-19	8482	semaphorin 7A (John Milton Hagen blood group)	SEMA7A
inflammatory response	29	370	7.56992e-19	8605	phospholipase A2 group IVC	PLA2G4C
inflammatory response	29	370	7.56992e-19	8795	TNF receptor superfamily member 10b	TNFRSF10B
inflammatory response	29	370	7.56992e-19	8797	TNF receptor superfamily member 10a	TNFRSF10A
response to external biotic stimulus	36	625	7.70454e-19	10379	interferon regulatory factor 9	IRF9
response to external biotic stimulus	36	625	7.70454e-19	10561	interferon induced protein 44	IFI44
response to external biotic stimulus	36	625	7.70454e-19	116071	basic leucine zipper ATF-like transcription factor 2	BATF2
response to external biotic stimulus	36	625	7.70454e-19	1437	colony stimulating factor 2	CSF2
response to external biotic stimulus	36	625	7.70454e-19	1440	colony stimulating factor 3	CSF3
response to external biotic stimulus	36	625	7.70454e-19	22861	NLR family pyrin domain containing 1	NLRP1
response to external biotic stimulus	36	625	7.70454e-19	23586	DExD/H-box helicase 58	DDX58
response to external biotic stimulus	36	625	7.70454e-19	2633	guanylate binding protein 1	GBP1
response to external biotic stimulus	36	625	7.70454e-19	2643	GTP cyclohydrolase 1	GCH1
response to external biotic stimulus	36	625	7.70454e-19	2919	C-X-C motif chemokine ligand 1	CXCL1
response to external biotic stimulus	36	625	7.70454e-19	2920	C-X-C motif chemokine ligand 2	CXCL2
response to external biotic stimulus	36	625	7.70454e-19	2921	C-X-C motif chemokine ligand 3	CXCL3
response to external biotic stimulus	36	625	7.70454e-19	306	annexin A3	ANXA3
response to external biotic stimulus	36	625	7.70454e-19	3383	intercellular adhesion molecule 1	ICAM1
response to external biotic stimulus	36	625	7.70454e-19	3437	interferon induced protein with tetratricopeptide repeats 3	IFIT3
response to external biotic stimulus	36	625	7.70454e-19	3459	interferon gamma receptor 1	IFNGR1
response to external biotic stimulus	36	625	7.70454e-19	3460	interferon gamma receptor 2	IFNGR2
response to external biotic stimulus	36	625	7.70454e-19	3569	interleukin 6	IL6
response to external biotic stimulus	36	625	7.70454e-19	3659	interferon regulatory factor 1	IRF1
response to external biotic stimulus	36	625	7.70454e-19	3934	lipocalin 2	LCN2
response to external biotic stimulus	36	625	7.70454e-19	4088	SMAD family member 3	SMAD3
response to external biotic stimulus	36	625	7.70454e-19	4790	nuclear factor kappa B subunit 1	NFKB1
response to external biotic stimulus	36	625	7.70454e-19	4791	nuclear factor kappa B subunit 2	NFKB2
response to external biotic stimulus	36	625	7.70454e-19	51561	interleukin 23 subunit alpha	IL23A
response to external biotic stimulus	36	625	7.70454e-19	5359	phospholipid scramblase 1	PLSCR1
response to external biotic stimulus	36	625	7.70454e-19	5743	prostaglandin-endoperoxide synthase 2	PTGS2
response to external biotic stimulus	36	625	7.70454e-19	6364	C-C motif chemokine ligand 20	CCL20
response to external biotic stimulus	36	625	7.70454e-19	6374	C-X-C motif chemokine ligand 5	CXCL5
response to external biotic stimulus	36	625	7.70454e-19	64135	interferon induced with helicase C domain 1	IFIH1
response to external biotic stimulus	36	625	7.70454e-19	7097	toll like receptor 2	TLR2
response to external biotic stimulus	36	625	7.70454e-19	7128	TNF alpha induced protein 3	TNFAIP3
response to external biotic stimulus	36	625	7.70454e-19	7706	tripartite motif containing 25	TRIM25
response to external biotic stimulus	36	625	7.70454e-19	8061	FOS like 1, AP-1 transcription factor subunit	FOSL1
response to external biotic stimulus	36	625	7.70454e-19	8795	TNF receptor superfamily member 10b	TNFRSF10B
response to external biotic stimulus	36	625	7.70454e-19	8797	TNF receptor superfamily member 10a	TNFRSF10A
response to external biotic stimulus	36	625	7.70454e-19	9076	claudin 1	CLDN1
regulation of signal transduction	71	2575	9.24107e-19	10193	ring finger protein 41	RNF41
regulation of signal transduction	71	2575	9.24107e-19	10318	TNFAIP3 interacting protein 1	TNIP1
regulation of signal transduction	71	2575	9.24107e-19	10468	follistatin	FST
regulation of signal transduction	71	2575	9.24107e-19	114897	C1q and TNF related 1	C1QTNF1
regulation of signal transduction	71	2575	9.24107e-19	123920	CKLF like MARVEL transmembrane domain containing 3	CMTM3
regulation of signal transduction	71	2575	9.24107e-19	1435	colony stimulating factor 1	CSF1
regulation of signal transduction	71	2575	9.24107e-19	1437	colony stimulating factor 2	CSF2
regulation of signal transduction	71	2575	9.24107e-19	1440	colony stimulating factor 3	CSF3
regulation of signal transduction	71	2575	9.24107e-19	1540	CYLD lysine 63 deubiquitinase	CYLD
regulation of signal transduction	71	2575	9.24107e-19	1601	DAB2, clathrin adaptor protein	DAB2
regulation of signal transduction	71	2575	9.24107e-19	182	jagged 1	JAG1
regulation of signal transduction	71	2575	9.24107e-19	1839	heparin binding EGF like growth factor	HBEGF
regulation of signal transduction	71	2575	9.24107e-19	1843	dual specificity phosphatase 1	DUSP1
regulation of signal transduction	71	2575	9.24107e-19	1847	dual specificity phosphatase 5	DUSP5
regulation of signal transduction	71	2575	9.24107e-19	1942	ephrin A1	EFNA1
regulation of signal transduction	71	2575	9.24107e-19	2081	endoplasmic reticulum to nucleus signaling 1	ERN1
regulation of signal transduction	71	2575	9.24107e-19	23645	protein phosphatase 1 regulatory subunit 15A	PPP1R15A
regulation of signal transduction	71	2575	9.24107e-19	2633	guanylate binding protein 1	GBP1
regulation of signal transduction	71	2575	9.24107e-19	2887	growth factor receptor bound protein 10	GRB10
regulation of signal transduction	71	2575	9.24107e-19	330	baculoviral IAP repeat containing 3	BIRC3
regulation of signal transduction	71	2575	9.24107e-19	3383	intercellular adhesion molecule 1	ICAM1
regulation of signal transduction	71	2575	9.24107e-19	3459	interferon gamma receptor 1	IFNGR1
regulation of signal transduction	71	2575	9.24107e-19	3460	interferon gamma receptor 2	IFNGR2
regulation of signal transduction	71	2575	9.24107e-19	3552	interleukin 1 alpha	IL1A
regulation of signal transduction	71	2575	9.24107e-19	3553	interleukin 1 beta	IL1B
regulation of signal transduction	71	2575	9.24107e-19	3569	interleukin 6	IL6
regulation of signal transduction	71	2575	9.24107e-19	3624	inhibin beta A subunit	INHBA
regulation of signal transduction	71	2575	9.24107e-19	3656	interleukin 1 receptor associated kinase 2	IRAK2
regulation of signal transduction	71	2575	9.24107e-19	3659	interferon regulatory factor 1	IRF1
regulation of signal transduction	71	2575	9.24107e-19	3678	integrin subunit alpha 5	ITGA5
regulation of signal transduction	71	2575	9.24107e-19	375033	platelet endothelial aggregation receptor 1	PEAR1
regulation of signal transduction	71	2575	9.24107e-19	3976	LIF, interleukin 6 family cytokine	LIF
regulation of signal transduction	71	2575	9.24107e-19	4088	SMAD family member 3	SMAD3
regulation of signal transduction	71	2575	9.24107e-19	4790	nuclear factor kappa B subunit 1	NFKB1
regulation of signal transduction	71	2575	9.24107e-19	4792	NFKB inhibitor alpha	NFKBIA
regulation of signal transduction	71	2575	9.24107e-19	4824	NK3 homeobox 1	NKX3-1
regulation of signal transduction	71	2575	9.24107e-19	50486	G0/G1 switch 2	G0S2
regulation of signal transduction	71	2575	9.24107e-19	50515	carbohydrate sulfotransferase 11	CHST11
regulation of signal transduction	71	2575	9.24107e-19	5155	platelet derived growth factor subunit B	PDGFB
regulation of signal transduction	71	2575	9.24107e-19	51561	interleukin 23 subunit alpha	IL23A
regulation of signal transduction	71	2575	9.24107e-19	5328	plasminogen activator, urokinase	PLAU
regulation of signal transduction	71	2575	9.24107e-19	5329	plasminogen activator, urokinase receptor	PLAUR
regulation of signal transduction	71	2575	9.24107e-19	5359	phospholipid scramblase 1	PLSCR1
regulation of signal transduction	71	2575	9.24107e-19	54509	ras homolog family member F, filopodia associated	RHOF
regulation of signal transduction	71	2575	9.24107e-19	55785	FYVE, RhoGEF and PH domain containing 6	FGD6
regulation of signal transduction	71	2575	9.24107e-19	57154	SMAD specific E3 ubiquitin protein ligase 1	SMURF1
regulation of signal transduction	71	2575	9.24107e-19	5743	prostaglandin-endoperoxide synthase 2	PTGS2
regulation of signal transduction	71	2575	9.24107e-19	60312	actin filament associated protein 1	AFAP1
regulation of signal transduction	71	2575	9.24107e-19	6364	C-C motif chemokine ligand 20	CCL20
regulation of signal transduction	71	2575	9.24107e-19	639	PR/SET domain 1	PRDM1
regulation of signal transduction	71	2575	9.24107e-19	64283	Rho guanine nucleotide exchange factor 28	ARHGEF28
regulation of signal transduction	71	2575	9.24107e-19	6648	superoxide dismutase 2	SOD2
regulation of signal transduction	71	2575	9.24107e-19	6672	SP100 nuclear antigen	SP100
regulation of signal transduction	71	2575	9.24107e-19	7039	transforming growth factor alpha	TGFA
regulation of signal transduction	71	2575	9.24107e-19	7097	toll like receptor 2	TLR2
regulation of signal transduction	71	2575	9.24107e-19	7128	TNF alpha induced protein 3	TNFAIP3
regulation of signal transduction	71	2575	9.24107e-19	718	complement C3	C3
regulation of signal transduction	71	2575	9.24107e-19	7204	trio Rho guanine nucleotide exchange factor	TRIO
regulation of signal transduction	71	2575	9.24107e-19	7316	ubiquitin C	UBC
regulation of signal transduction	71	2575	9.24107e-19	7409	vav guanine nucleotide exchange factor 1	VAV1
regulation of signal transduction	71	2575	9.24107e-19	7422	vascular endothelial growth factor A	VEGFA
regulation of signal transduction	71	2575	9.24107e-19	7498	xanthine dehydrogenase	XDH
regulation of signal transduction	71	2575	9.24107e-19	7706	tripartite motif containing 25	TRIM25
regulation of signal transduction	71	2575	9.24107e-19	8412	breast cancer anti-estrogen resistance 3	BCAR3
regulation of signal transduction	71	2575	9.24107e-19	8482	semaphorin 7A (John Milton Hagen blood group)	SEMA7A
regulation of signal transduction	71	2575	9.24107e-19	8795	TNF receptor superfamily member 10b	TNFRSF10B
regulation of signal transduction	71	2575	9.24107e-19	8797	TNF receptor superfamily member 10a	TNFRSF10A
regulation of signal transduction	71	2575	9.24107e-19	8870	immediate early response 3	IER3
regulation of signal transduction	71	2575	9.24107e-19	9021	suppressor of cytokine signaling 3	SOCS3
regulation of signal transduction	71	2575	9.24107e-19	9181	Rho/Rac guanine nucleotide exchange factor 2	ARHGEF2
regulation of signal transduction	71	2575	9.24107e-19	9590	A-kinase anchoring protein 12	AKAP12
positive regulation of immune system process	40	811	1.60657e-18	10148	Epstein-Barr virus induced 3	EBI3
positive regulation of immune system process	40	811	1.60657e-18	10318	TNFAIP3 interacting protein 1	TNIP1
positive regulation of immune system process	40	811	1.60657e-18	123920	CKLF like MARVEL transmembrane domain containing 3	CMTM3
positive regulation of immune system process	40	811	1.60657e-18	1435	colony stimulating factor 1	CSF1
positive regulation of immune system process	40	811	1.60657e-18	1440	colony stimulating factor 3	CSF3
positive regulation of immune system process	40	811	1.60657e-18	1540	CYLD lysine 63 deubiquitinase	CYLD
positive regulation of immune system process	40	811	1.60657e-18	182	jagged 1	JAG1
positive regulation of immune system process	40	811	1.60657e-18	2113	ETS proto-oncogene 1, transcription factor	ETS1
positive regulation of immune system process	40	811	1.60657e-18	23586	DExD/H-box helicase 58	DDX58
positive regulation of immune system process	40	811	1.60657e-18	2919	C-X-C motif chemokine ligand 1	CXCL1
positive regulation of immune system process	40	811	1.60657e-18	2920	C-X-C motif chemokine ligand 2	CXCL2
positive regulation of immune system process	40	811	1.60657e-18	2921	C-X-C motif chemokine ligand 3	CXCL3
positive regulation of immune system process	40	811	1.60657e-18	330	baculoviral IAP repeat containing 3	BIRC3
positive regulation of immune system process	40	811	1.60657e-18	3383	intercellular adhesion molecule 1	ICAM1
positive regulation of immune system process	40	811	1.60657e-18	3552	interleukin 1 alpha	IL1A
positive regulation of immune system process	40	811	1.60657e-18	3553	interleukin 1 beta	IL1B
positive regulation of immune system process	40	811	1.60657e-18	3569	interleukin 6	IL6
positive regulation of immune system process	40	811	1.60657e-18	3624	inhibin beta A subunit	INHBA
positive regulation of immune system process	40	811	1.60657e-18	3656	interleukin 1 receptor associated kinase 2	IRAK2
positive regulation of immune system process	40	811	1.60657e-18	3976	LIF, interleukin 6 family cytokine	LIF
positive regulation of immune system process	40	811	1.60657e-18	4790	nuclear factor kappa B subunit 1	NFKB1
positive regulation of immune system process	40	811	1.60657e-18	4792	NFKB inhibitor alpha	NFKBIA
positive regulation of immune system process	40	811	1.60657e-18	51561	interleukin 23 subunit alpha	IL23A
positive regulation of immune system process	40	811	1.60657e-18	5359	phospholipid scramblase 1	PLSCR1
positive regulation of immune system process	40	811	1.60657e-18	5971	RELB proto-oncogene, NF-kB subunit	RELB
positive regulation of immune system process	40	811	1.60657e-18	629	complement factor B	CFB
positive regulation of immune system process	40	811	1.60657e-18	6364	C-C motif chemokine ligand 20	CCL20
positive regulation of immune system process	40	811	1.60657e-18	6374	C-X-C motif chemokine ligand 5	CXCL5
positive regulation of immune system process	40	811	1.60657e-18	639	PR/SET domain 1	PRDM1
positive regulation of immune system process	40	811	1.60657e-18	64135	interferon induced with helicase C domain 1	IFIH1
positive regulation of immune system process	40	811	1.60657e-18	7097	toll like receptor 2	TLR2
positive regulation of immune system process	40	811	1.60657e-18	7128	TNF alpha induced protein 3	TNFAIP3
positive regulation of immune system process	40	811	1.60657e-18	715	complement C1r	C1R
positive regulation of immune system process	40	811	1.60657e-18	716	complement C1s	C1S
positive regulation of immune system process	40	811	1.60657e-18	718	complement C3	C3
positive regulation of immune system process	40	811	1.60657e-18	7316	ubiquitin C	UBC
positive regulation of immune system process	40	811	1.60657e-18	7409	vav guanine nucleotide exchange factor 1	VAV1
positive regulation of immune system process	40	811	1.60657e-18	7422	vascular endothelial growth factor A	VEGFA
positive regulation of immune system process	40	811	1.60657e-18	8482	semaphorin 7A (John Milton Hagen blood group)	SEMA7A
positive regulation of immune system process	40	811	1.60657e-18	9846	GRB2 associated binding protein 2	GAB2
response to biotic stimulus	36	654	3.33125e-18	10379	interferon regulatory factor 9	IRF9
response to biotic stimulus	36	654	3.33125e-18	10561	interferon induced protein 44	IFI44
response to biotic stimulus	36	654	3.33125e-18	116071	basic leucine zipper ATF-like transcription factor 2	BATF2
response to biotic stimulus	36	654	3.33125e-18	1437	colony stimulating factor 2	CSF2
response to biotic stimulus	36	654	3.33125e-18	1440	colony stimulating factor 3	CSF3
response to biotic stimulus	36	654	3.33125e-18	22861	NLR family pyrin domain containing 1	NLRP1
response to biotic stimulus	36	654	3.33125e-18	23586	DExD/H-box helicase 58	DDX58
response to biotic stimulus	36	654	3.33125e-18	2633	guanylate binding protein 1	GBP1
response to biotic stimulus	36	654	3.33125e-18	2643	GTP cyclohydrolase 1	GCH1
response to biotic stimulus	36	654	3.33125e-18	2919	C-X-C motif chemokine ligand 1	CXCL1
response to biotic stimulus	36	654	3.33125e-18	2920	C-X-C motif chemokine ligand 2	CXCL2
response to biotic stimulus	36	654	3.33125e-18	2921	C-X-C motif chemokine ligand 3	CXCL3
response to biotic stimulus	36	654	3.33125e-18	306	annexin A3	ANXA3
response to biotic stimulus	36	654	3.33125e-18	3383	intercellular adhesion molecule 1	ICAM1
response to biotic stimulus	36	654	3.33125e-18	3437	interferon induced protein with tetratricopeptide repeats 3	IFIT3
response to biotic stimulus	36	654	3.33125e-18	3459	interferon gamma receptor 1	IFNGR1
response to biotic stimulus	36	654	3.33125e-18	3460	interferon gamma receptor 2	IFNGR2
response to biotic stimulus	36	654	3.33125e-18	3569	interleukin 6	IL6
response to biotic stimulus	36	654	3.33125e-18	3659	interferon regulatory factor 1	IRF1
response to biotic stimulus	36	654	3.33125e-18	3934	lipocalin 2	LCN2
response to biotic stimulus	36	654	3.33125e-18	4088	SMAD family member 3	SMAD3
response to biotic stimulus	36	654	3.33125e-18	4790	nuclear factor kappa B subunit 1	NFKB1
response to biotic stimulus	36	654	3.33125e-18	4791	nuclear factor kappa B subunit 2	NFKB2
response to biotic stimulus	36	654	3.33125e-18	51561	interleukin 23 subunit alpha	IL23A
response to biotic stimulus	36	654	3.33125e-18	5359	phospholipid scramblase 1	PLSCR1
response to biotic stimulus	36	654	3.33125e-18	5743	prostaglandin-endoperoxide synthase 2	PTGS2
response to biotic stimulus	36	654	3.33125e-18	6364	C-C motif chemokine ligand 20	CCL20
response to biotic stimulus	36	654	3.33125e-18	6374	C-X-C motif chemokine ligand 5	CXCL5
response to biotic stimulus	36	654	3.33125e-18	64135	interferon induced with helicase C domain 1	IFIH1
response to biotic stimulus	36	654	3.33125e-18	7097	toll like receptor 2	TLR2
response to biotic stimulus	36	654	3.33125e-18	7128	TNF alpha induced protein 3	TNFAIP3
response to biotic stimulus	36	654	3.33125e-18	7706	tripartite motif containing 25	TRIM25
response to biotic stimulus	36	654	3.33125e-18	8061	FOS like 1, AP-1 transcription factor subunit	FOSL1
response to biotic stimulus	36	654	3.33125e-18	8795	TNF receptor superfamily member 10b	TNFRSF10B
response to biotic stimulus	36	654	3.33125e-18	8797	TNF receptor superfamily member 10a	TNFRSF10A
response to biotic stimulus	36	654	3.33125e-18	9076	claudin 1	CLDN1
positive regulation of multicellular organismal process	49	1342	2.71547e-17	10148	Epstein-Barr virus induced 3	EBI3
positive regulation of multicellular organismal process	49	1342	2.71547e-17	10468	follistatin	FST
positive regulation of multicellular organismal process	49	1342	2.71547e-17	114897	C1q and TNF related 1	C1QTNF1
positive regulation of multicellular organismal process	49	1342	2.71547e-17	1435	colony stimulating factor 1	CSF1
positive regulation of multicellular organismal process	49	1342	2.71547e-17	1437	colony stimulating factor 2	CSF2
positive regulation of multicellular organismal process	49	1342	2.71547e-17	1440	colony stimulating factor 3	CSF3
positive regulation of multicellular organismal process	49	1342	2.71547e-17	1540	CYLD lysine 63 deubiquitinase	CYLD
positive regulation of multicellular organismal process	49	1342	2.71547e-17	1601	DAB2, clathrin adaptor protein	DAB2
positive regulation of multicellular organismal process	49	1342	2.71547e-17	182	jagged 1	JAG1
positive regulation of multicellular organismal process	49	1342	2.71547e-17	1839	heparin binding EGF like growth factor	HBEGF
positive regulation of multicellular organismal process	49	1342	2.71547e-17	2113	ETS proto-oncogene 1, transcription factor	ETS1
positive regulation of multicellular organismal process	49	1342	2.71547e-17	22861	NLR family pyrin domain containing 1	NLRP1
positive regulation of multicellular organismal process	49	1342	2.71547e-17	23586	DExD/H-box helicase 58	DDX58
positive regulation of multicellular organismal process	49	1342	2.71547e-17	2643	GTP cyclohydrolase 1	GCH1
positive regulation of multicellular organismal process	49	1342	2.71547e-17	2683	beta-1,4-galactosyltransferase 1	B4GALT1
positive regulation of multicellular organismal process	49	1342	2.71547e-17	306	annexin A3	ANXA3
positive regulation of multicellular organismal process	49	1342	2.71547e-17	3383	intercellular adhesion molecule 1	ICAM1
positive regulation of multicellular organismal process	49	1342	2.71547e-17	347902	adhesion molecule with Ig like domain 2	AMIGO2
positive regulation of multicellular organismal process	49	1342	2.71547e-17	3552	interleukin 1 alpha	IL1A
positive regulation of multicellular organismal process	49	1342	2.71547e-17	3553	interleukin 1 beta	IL1B
positive regulation of multicellular organismal process	49	1342	2.71547e-17	3569	interleukin 6	IL6
positive regulation of multicellular organismal process	49	1342	2.71547e-17	3624	inhibin beta A subunit	INHBA
positive regulation of multicellular organismal process	49	1342	2.71547e-17	3659	interferon regulatory factor 1	IRF1
positive regulation of multicellular organismal process	49	1342	2.71547e-17	3678	integrin subunit alpha 5	ITGA5
positive regulation of multicellular organismal process	49	1342	2.71547e-17	3976	LIF, interleukin 6 family cytokine	LIF
positive regulation of multicellular organismal process	49	1342	2.71547e-17	4050	lymphotoxin beta	LTB
positive regulation of multicellular organismal process	49	1342	2.71547e-17	4088	SMAD family member 3	SMAD3
positive regulation of multicellular organismal process	49	1342	2.71547e-17	468	activating transcription factor 4	ATF4
positive regulation of multicellular organismal process	49	1342	2.71547e-17	4790	nuclear factor kappa B subunit 1	NFKB1
positive regulation of multicellular organismal process	49	1342	2.71547e-17	4791	nuclear factor kappa B subunit 2	NFKB2
positive regulation of multicellular organismal process	49	1342	2.71547e-17	4824	NK3 homeobox 1	NKX3-1
positive regulation of multicellular organismal process	49	1342	2.71547e-17	4897	neuronal cell adhesion molecule	NRCAM
positive regulation of multicellular organismal process	49	1342	2.71547e-17	5155	platelet derived growth factor subunit B	PDGFB
positive regulation of multicellular organismal process	49	1342	2.71547e-17	51561	interleukin 23 subunit alpha	IL23A
positive regulation of multicellular organismal process	49	1342	2.71547e-17	57154	SMAD specific E3 ubiquitin protein ligase 1	SMURF1
positive regulation of multicellular organismal process	49	1342	2.71547e-17	5743	prostaglandin-endoperoxide synthase 2	PTGS2
positive regulation of multicellular organismal process	49	1342	2.71547e-17	6364	C-C motif chemokine ligand 20	CCL20
positive regulation of multicellular organismal process	49	1342	2.71547e-17	639	PR/SET domain 1	PRDM1
positive regulation of multicellular organismal process	49	1342	2.71547e-17	64135	interferon induced with helicase C domain 1	IFIH1
positive regulation of multicellular organismal process	49	1342	2.71547e-17	6711	spectrin beta, non-erythrocytic 1	SPTBN1
positive regulation of multicellular organismal process	49	1342	2.71547e-17	6776	signal transducer and activator of transcription 5A	STAT5A
positive regulation of multicellular organismal process	49	1342	2.71547e-17	694	BTG anti-proliferation factor 1	BTG1
positive regulation of multicellular organismal process	49	1342	2.71547e-17	7097	toll like receptor 2	TLR2
positive regulation of multicellular organismal process	49	1342	2.71547e-17	7128	TNF alpha induced protein 3	TNFAIP3
positive regulation of multicellular organismal process	49	1342	2.71547e-17	718	complement C3	C3
positive regulation of multicellular organismal process	49	1342	2.71547e-17	7422	vascular endothelial growth factor A	VEGFA
positive regulation of multicellular organismal process	49	1342	2.71547e-17	8482	semaphorin 7A (John Milton Hagen blood group)	SEMA7A
positive regulation of multicellular organismal process	49	1342	2.71547e-17	9181	Rho/Rac guanine nucleotide exchange factor 2	ARHGEF2
positive regulation of multicellular organismal process	49	1342	2.71547e-17	9638	fasciculation and elongation protein zeta 1	FEZ1
response to external stimulus	45	1147	5.14618e-17	10379	interferon regulatory factor 9	IRF9
response to external stimulus	45	1147	5.14618e-17	10561	interferon induced protein 44	IFI44
response to external stimulus	45	1147	5.14618e-17	116071	basic leucine zipper ATF-like transcription factor 2	BATF2
response to external stimulus	45	1147	5.14618e-17	1437	colony stimulating factor 2	CSF2
response to external stimulus	45	1147	5.14618e-17	1440	colony stimulating factor 3	CSF3
response to external stimulus	45	1147	5.14618e-17	2113	ETS proto-oncogene 1, transcription factor	ETS1
response to external stimulus	45	1147	5.14618e-17	220	aldehyde dehydrogenase 1 family member A3	ALDH1A3
response to external stimulus	45	1147	5.14618e-17	22861	NLR family pyrin domain containing 1	NLRP1
response to external stimulus	45	1147	5.14618e-17	23586	DExD/H-box helicase 58	DDX58
response to external stimulus	45	1147	5.14618e-17	2633	guanylate binding protein 1	GBP1
response to external stimulus	45	1147	5.14618e-17	2643	GTP cyclohydrolase 1	GCH1
response to external stimulus	45	1147	5.14618e-17	2919	C-X-C motif chemokine ligand 1	CXCL1
response to external stimulus	45	1147	5.14618e-17	2920	C-X-C motif chemokine ligand 2	CXCL2
response to external stimulus	45	1147	5.14618e-17	2921	C-X-C motif chemokine ligand 3	CXCL3
response to external stimulus	45	1147	5.14618e-17	306	annexin A3	ANXA3
response to external stimulus	45	1147	5.14618e-17	3383	intercellular adhesion molecule 1	ICAM1
response to external stimulus	45	1147	5.14618e-17	3437	interferon induced protein with tetratricopeptide repeats 3	IFIT3
response to external stimulus	45	1147	5.14618e-17	3459	interferon gamma receptor 1	IFNGR1
response to external stimulus	45	1147	5.14618e-17	3460	interferon gamma receptor 2	IFNGR2
response to external stimulus	45	1147	5.14618e-17	3553	interleukin 1 beta	IL1B
response to external stimulus	45	1147	5.14618e-17	3569	interleukin 6	IL6
response to external stimulus	45	1147	5.14618e-17	3659	interferon regulatory factor 1	IRF1
response to external stimulus	45	1147	5.14618e-17	3934	lipocalin 2	LCN2
response to external stimulus	45	1147	5.14618e-17	4088	SMAD family member 3	SMAD3
response to external stimulus	45	1147	5.14618e-17	4141	methionyl-tRNA synthetase	MARS
response to external stimulus	45	1147	5.14618e-17	468	activating transcription factor 4	ATF4
response to external stimulus	45	1147	5.14618e-17	4790	nuclear factor kappa B subunit 1	NFKB1
response to external stimulus	45	1147	5.14618e-17	4791	nuclear factor kappa B subunit 2	NFKB2
response to external stimulus	45	1147	5.14618e-17	4792	NFKB inhibitor alpha	NFKBIA
response to external stimulus	45	1147	5.14618e-17	51561	interleukin 23 subunit alpha	IL23A
response to external stimulus	45	1147	5.14618e-17	5359	phospholipid scramblase 1	PLSCR1
response to external stimulus	45	1147	5.14618e-17	56938	aryl hydrocarbon receptor nuclear translocator like 2	ARNTL2
response to external stimulus	45	1147	5.14618e-17	5743	prostaglandin-endoperoxide synthase 2	PTGS2
response to external stimulus	45	1147	5.14618e-17	6364	C-C motif chemokine ligand 20	CCL20
response to external stimulus	45	1147	5.14618e-17	6374	C-X-C motif chemokine ligand 5	CXCL5
response to external stimulus	45	1147	5.14618e-17	64135	interferon induced with helicase C domain 1	IFIH1
response to external stimulus	45	1147	5.14618e-17	7097	toll like receptor 2	TLR2
response to external stimulus	45	1147	5.14618e-17	7128	TNF alpha induced protein 3	TNFAIP3
response to external stimulus	45	1147	5.14618e-17	7378	uridine phosphorylase 1	UPP1
response to external stimulus	45	1147	5.14618e-17	7706	tripartite motif containing 25	TRIM25
response to external stimulus	45	1147	5.14618e-17	8061	FOS like 1, AP-1 transcription factor subunit	FOSL1
response to external stimulus	45	1147	5.14618e-17	8795	TNF receptor superfamily member 10b	TNFRSF10B
response to external stimulus	45	1147	5.14618e-17	8797	TNF receptor superfamily member 10a	TNFRSF10A
response to external stimulus	45	1147	5.14618e-17	8942	kynureninase	KYNU
response to external stimulus	45	1147	5.14618e-17	9076	claudin 1	CLDN1
regulation of cell communication	72	2860	7.23454e-17	10193	ring finger protein 41	RNF41
regulation of cell communication	72	2860	7.23454e-17	10318	TNFAIP3 interacting protein 1	TNIP1
regulation of cell communication	72	2860	7.23454e-17	10468	follistatin	FST
regulation of cell communication	72	2860	7.23454e-17	114897	C1q and TNF related 1	C1QTNF1
regulation of cell communication	72	2860	7.23454e-17	123920	CKLF like MARVEL transmembrane domain containing 3	CMTM3
regulation of cell communication	72	2860	7.23454e-17	1435	colony stimulating factor 1	CSF1
regulation of cell communication	72	2860	7.23454e-17	1437	colony stimulating factor 2	CSF2
regulation of cell communication	72	2860	7.23454e-17	1440	colony stimulating factor 3	CSF3
regulation of cell communication	72	2860	7.23454e-17	1540	CYLD lysine 63 deubiquitinase	CYLD
regulation of cell communication	72	2860	7.23454e-17	1601	DAB2, clathrin adaptor protein	DAB2
regulation of cell communication	72	2860	7.23454e-17	182	jagged 1	JAG1
regulation of cell communication	72	2860	7.23454e-17	1839	heparin binding EGF like growth factor	HBEGF
regulation of cell communication	72	2860	7.23454e-17	1843	dual specificity phosphatase 1	DUSP1
regulation of cell communication	72	2860	7.23454e-17	1847	dual specificity phosphatase 5	DUSP5
regulation of cell communication	72	2860	7.23454e-17	1890	thymidine phosphorylase	TYMP
regulation of cell communication	72	2860	7.23454e-17	1942	ephrin A1	EFNA1
regulation of cell communication	72	2860	7.23454e-17	2081	endoplasmic reticulum to nucleus signaling 1	ERN1
regulation of cell communication	72	2860	7.23454e-17	23645	protein phosphatase 1 regulatory subunit 15A	PPP1R15A
regulation of cell communication	72	2860	7.23454e-17	2633	guanylate binding protein 1	GBP1
regulation of cell communication	72	2860	7.23454e-17	2887	growth factor receptor bound protein 10	GRB10
regulation of cell communication	72	2860	7.23454e-17	330	baculoviral IAP repeat containing 3	BIRC3
regulation of cell communication	72	2860	7.23454e-17	3383	intercellular adhesion molecule 1	ICAM1
regulation of cell communication	72	2860	7.23454e-17	3459	interferon gamma receptor 1	IFNGR1
regulation of cell communication	72	2860	7.23454e-17	3460	interferon gamma receptor 2	IFNGR2
regulation of cell communication	72	2860	7.23454e-17	3552	interleukin 1 alpha	IL1A
regulation of cell communication	72	2860	7.23454e-17	3553	interleukin 1 beta	IL1B
regulation of cell communication	72	2860	7.23454e-17	3569	interleukin 6	IL6
regulation of cell communication	72	2860	7.23454e-17	3624	inhibin beta A subunit	INHBA
regulation of cell communication	72	2860	7.23454e-17	3656	interleukin 1 receptor associated kinase 2	IRAK2
regulation of cell communication	72	2860	7.23454e-17	3659	interferon regulatory factor 1	IRF1
regulation of cell communication	72	2860	7.23454e-17	3678	integrin subunit alpha 5	ITGA5
regulation of cell communication	72	2860	7.23454e-17	375033	platelet endothelial aggregation receptor 1	PEAR1
regulation of cell communication	72	2860	7.23454e-17	3976	LIF, interleukin 6 family cytokine	LIF
regulation of cell communication	72	2860	7.23454e-17	4088	SMAD family member 3	SMAD3
regulation of cell communication	72	2860	7.23454e-17	4790	nuclear factor kappa B subunit 1	NFKB1
regulation of cell communication	72	2860	7.23454e-17	4792	NFKB inhibitor alpha	NFKBIA
regulation of cell communication	72	2860	7.23454e-17	4824	NK3 homeobox 1	NKX3-1
regulation of cell communication	72	2860	7.23454e-17	50486	G0/G1 switch 2	G0S2
regulation of cell communication	72	2860	7.23454e-17	50515	carbohydrate sulfotransferase 11	CHST11
regulation of cell communication	72	2860	7.23454e-17	5155	platelet derived growth factor subunit B	PDGFB
regulation of cell communication	72	2860	7.23454e-17	51561	interleukin 23 subunit alpha	IL23A
regulation of cell communication	72	2860	7.23454e-17	5328	plasminogen activator, urokinase	PLAU
regulation of cell communication	72	2860	7.23454e-17	5329	plasminogen activator, urokinase receptor	PLAUR
regulation of cell communication	72	2860	7.23454e-17	5359	phospholipid scramblase 1	PLSCR1
regulation of cell communication	72	2860	7.23454e-17	54509	ras homolog family member F, filopodia associated	RHOF
regulation of cell communication	72	2860	7.23454e-17	55785	FYVE, RhoGEF and PH domain containing 6	FGD6
regulation of cell communication	72	2860	7.23454e-17	57154	SMAD specific E3 ubiquitin protein ligase 1	SMURF1
regulation of cell communication	72	2860	7.23454e-17	5743	prostaglandin-endoperoxide synthase 2	PTGS2
regulation of cell communication	72	2860	7.23454e-17	60312	actin filament associated protein 1	AFAP1
regulation of cell communication	72	2860	7.23454e-17	6364	C-C motif chemokine ligand 20	CCL20
regulation of cell communication	72	2860	7.23454e-17	639	PR/SET domain 1	PRDM1
regulation of cell communication	72	2860	7.23454e-17	64283	Rho guanine nucleotide exchange factor 28	ARHGEF28
regulation of cell communication	72	2860	7.23454e-17	6648	superoxide dismutase 2	SOD2
regulation of cell communication	72	2860	7.23454e-17	6672	SP100 nuclear antigen	SP100
regulation of cell communication	72	2860	7.23454e-17	7039	transforming growth factor alpha	TGFA
regulation of cell communication	72	2860	7.23454e-17	7097	toll like receptor 2	TLR2
regulation of cell communication	72	2860	7.23454e-17	7128	TNF alpha induced protein 3	TNFAIP3
regulation of cell communication	72	2860	7.23454e-17	718	complement C3	C3
regulation of cell communication	72	2860	7.23454e-17	7204	trio Rho guanine nucleotide exchange factor	TRIO
regulation of cell communication	72	2860	7.23454e-17	7316	ubiquitin C	UBC
regulation of cell communication	72	2860	7.23454e-17	7409	vav guanine nucleotide exchange factor 1	VAV1
regulation of cell communication	72	2860	7.23454e-17	7422	vascular endothelial growth factor A	VEGFA
regulation of cell communication	72	2860	7.23454e-17	7498	xanthine dehydrogenase	XDH
regulation of cell communication	72	2860	7.23454e-17	7706	tripartite motif containing 25	TRIM25
regulation of cell communication	72	2860	7.23454e-17	8412	breast cancer anti-estrogen resistance 3	BCAR3
regulation of cell communication	72	2860	7.23454e-17	8482	semaphorin 7A (John Milton Hagen blood group)	SEMA7A
regulation of cell communication	72	2860	7.23454e-17	8795	TNF receptor superfamily member 10b	TNFRSF10B
regulation of cell communication	72	2860	7.23454e-17	8797	TNF receptor superfamily member 10a	TNFRSF10A
regulation of cell communication	72	2860	7.23454e-17	8870	immediate early response 3	IER3
regulation of cell communication	72	2860	7.23454e-17	9021	suppressor of cytokine signaling 3	SOCS3
regulation of cell communication	72	2860	7.23454e-17	9181	Rho/Rac guanine nucleotide exchange factor 2	ARHGEF2
regulation of cell communication	72	2860	7.23454e-17	9590	A-kinase anchoring protein 12	AKAP12
regulation of response to stress	46	1227	1.21022e-16	10318	TNFAIP3 interacting protein 1	TNIP1
regulation of response to stress	46	1227	1.21022e-16	114897	C1q and TNF related 1	C1QTNF1
regulation of response to stress	46	1227	1.21022e-16	1540	CYLD lysine 63 deubiquitinase	CYLD
regulation of response to stress	46	1227	1.21022e-16	1839	heparin binding EGF like growth factor	HBEGF
regulation of response to stress	46	1227	1.21022e-16	2081	endoplasmic reticulum to nucleus signaling 1	ERN1
regulation of response to stress	46	1227	1.21022e-16	2113	ETS proto-oncogene 1, transcription factor	ETS1
regulation of response to stress	46	1227	1.21022e-16	22861	NLR family pyrin domain containing 1	NLRP1
regulation of response to stress	46	1227	1.21022e-16	23586	DExD/H-box helicase 58	DDX58
regulation of response to stress	46	1227	1.21022e-16	23645	protein phosphatase 1 regulatory subunit 15A	PPP1R15A
regulation of response to stress	46	1227	1.21022e-16	2643	GTP cyclohydrolase 1	GCH1
regulation of response to stress	46	1227	1.21022e-16	330	baculoviral IAP repeat containing 3	BIRC3
regulation of response to stress	46	1227	1.21022e-16	3459	interferon gamma receptor 1	IFNGR1
regulation of response to stress	46	1227	1.21022e-16	3460	interferon gamma receptor 2	IFNGR2
regulation of response to stress	46	1227	1.21022e-16	3553	interleukin 1 beta	IL1B
regulation of response to stress	46	1227	1.21022e-16	3569	interleukin 6	IL6
regulation of response to stress	46	1227	1.21022e-16	3656	interleukin 1 receptor associated kinase 2	IRAK2
regulation of response to stress	46	1227	1.21022e-16	3659	interferon regulatory factor 1	IRF1
regulation of response to stress	46	1227	1.21022e-16	4088	SMAD family member 3	SMAD3
regulation of response to stress	46	1227	1.21022e-16	468	activating transcription factor 4	ATF4
regulation of response to stress	46	1227	1.21022e-16	4790	nuclear factor kappa B subunit 1	NFKB1
regulation of response to stress	46	1227	1.21022e-16	4792	NFKB inhibitor alpha	NFKBIA
regulation of response to stress	46	1227	1.21022e-16	4824	NK3 homeobox 1	NKX3-1
regulation of response to stress	46	1227	1.21022e-16	5055	serpin family B member 2	SERPINB2
regulation of response to stress	46	1227	1.21022e-16	5155	platelet derived growth factor subunit B	PDGFB
regulation of response to stress	46	1227	1.21022e-16	51561	interleukin 23 subunit alpha	IL23A
regulation of response to stress	46	1227	1.21022e-16	5328	plasminogen activator, urokinase	PLAU
regulation of response to stress	46	1227	1.21022e-16	5329	plasminogen activator, urokinase receptor	PLAUR
regulation of response to stress	46	1227	1.21022e-16	5359	phospholipid scramblase 1	PLSCR1
regulation of response to stress	46	1227	1.21022e-16	5743	prostaglandin-endoperoxide synthase 2	PTGS2
regulation of response to stress	46	1227	1.21022e-16	5971	RELB proto-oncogene, NF-kB subunit	RELB
regulation of response to stress	46	1227	1.21022e-16	629	complement factor B	CFB
regulation of response to stress	46	1227	1.21022e-16	64135	interferon induced with helicase C domain 1	IFIH1
regulation of response to stress	46	1227	1.21022e-16	6648	superoxide dismutase 2	SOD2
regulation of response to stress	46	1227	1.21022e-16	7097	toll like receptor 2	TLR2
regulation of response to stress	46	1227	1.21022e-16	7128	TNF alpha induced protein 3	TNFAIP3
regulation of response to stress	46	1227	1.21022e-16	718	complement C3	C3
regulation of response to stress	46	1227	1.21022e-16	7316	ubiquitin C	UBC
regulation of response to stress	46	1227	1.21022e-16	7409	vav guanine nucleotide exchange factor 1	VAV1
regulation of response to stress	46	1227	1.21022e-16	7422	vascular endothelial growth factor A	VEGFA
regulation of response to stress	46	1227	1.21022e-16	7498	xanthine dehydrogenase	XDH
regulation of response to stress	46	1227	1.21022e-16	83666	poly(ADP-ribose) polymerase family member 9	PARP9
regulation of response to stress	46	1227	1.21022e-16	8482	semaphorin 7A (John Milton Hagen blood group)	SEMA7A
regulation of response to stress	46	1227	1.21022e-16	8870	immediate early response 3	IER3
regulation of response to stress	46	1227	1.21022e-16	9021	suppressor of cytokine signaling 3	SOCS3
regulation of response to stress	46	1227	1.21022e-16	9180	oncostatin M receptor	OSMR
regulation of response to stress	46	1227	1.21022e-16	9181	Rho/Rac guanine nucleotide exchange factor 2	ARHGEF2
cell surface receptor signaling pathway	57	1870	1.218e-16	10148	Epstein-Barr virus induced 3	EBI3
cell surface receptor signaling pathway	57	1870	1.218e-16	10193	ring finger protein 41	RNF41
cell surface receptor signaling pathway	57	1870	1.218e-16	10379	interferon regulatory factor 9	IRF9
cell surface receptor signaling pathway	57	1870	1.218e-16	1282	collagen type IV alpha 1 chain	COL4A1
cell surface receptor signaling pathway	57	1870	1.218e-16	1435	colony stimulating factor 1	CSF1
cell surface receptor signaling pathway	57	1870	1.218e-16	1440	colony stimulating factor 3	CSF3
cell surface receptor signaling pathway	57	1870	1.218e-16	1540	CYLD lysine 63 deubiquitinase	CYLD
cell surface receptor signaling pathway	57	1870	1.218e-16	1601	DAB2, clathrin adaptor protein	DAB2
cell surface receptor signaling pathway	57	1870	1.218e-16	182	jagged 1	JAG1
cell surface receptor signaling pathway	57	1870	1.218e-16	1839	heparin binding EGF like growth factor	HBEGF
cell surface receptor signaling pathway	57	1870	1.218e-16	1942	ephrin A1	EFNA1
cell surface receptor signaling pathway	57	1870	1.218e-16	2633	guanylate binding protein 1	GBP1
cell surface receptor signaling pathway	57	1870	1.218e-16	2887	growth factor receptor bound protein 10	GRB10
cell surface receptor signaling pathway	57	1870	1.218e-16	2919	C-X-C motif chemokine ligand 1	CXCL1
cell surface receptor signaling pathway	57	1870	1.218e-16	2920	C-X-C motif chemokine ligand 2	CXCL2
cell surface receptor signaling pathway	57	1870	1.218e-16	2921	C-X-C motif chemokine ligand 3	CXCL3
cell surface receptor signaling pathway	57	1870	1.218e-16	330	baculoviral IAP repeat containing 3	BIRC3
cell surface receptor signaling pathway	57	1870	1.218e-16	3383	intercellular adhesion molecule 1	ICAM1
cell surface receptor signaling pathway	57	1870	1.218e-16	3437	interferon induced protein with tetratricopeptide repeats 3	IFIT3
cell surface receptor signaling pathway	57	1870	1.218e-16	3459	interferon gamma receptor 1	IFNGR1
cell surface receptor signaling pathway	57	1870	1.218e-16	3460	interferon gamma receptor 2	IFNGR2
cell surface receptor signaling pathway	57	1870	1.218e-16	3552	interleukin 1 alpha	IL1A
cell surface receptor signaling pathway	57	1870	1.218e-16	3553	interleukin 1 beta	IL1B
cell surface receptor signaling pathway	57	1870	1.218e-16	3569	interleukin 6	IL6
cell surface receptor signaling pathway	57	1870	1.218e-16	3624	inhibin beta A subunit	INHBA
cell surface receptor signaling pathway	57	1870	1.218e-16	3656	interleukin 1 receptor associated kinase 2	IRAK2
cell surface receptor signaling pathway	57	1870	1.218e-16	3659	interferon regulatory factor 1	IRF1
cell surface receptor signaling pathway	57	1870	1.218e-16	3678	integrin subunit alpha 5	ITGA5
cell surface receptor signaling pathway	57	1870	1.218e-16	3934	lipocalin 2	LCN2
cell surface receptor signaling pathway	57	1870	1.218e-16	3976	LIF, interleukin 6 family cytokine	LIF
cell surface receptor signaling pathway	57	1870	1.218e-16	4050	lymphotoxin beta	LTB
cell surface receptor signaling pathway	57	1870	1.218e-16	4088	SMAD family member 3	SMAD3
cell surface receptor signaling pathway	57	1870	1.218e-16	4688	neutrophil cytosolic factor 2	NCF2
cell surface receptor signaling pathway	57	1870	1.218e-16	4790	nuclear factor kappa B subunit 1	NFKB1
cell surface receptor signaling pathway	57	1870	1.218e-16	4792	NFKB inhibitor alpha	NFKBIA
cell surface receptor signaling pathway	57	1870	1.218e-16	50486	G0/G1 switch 2	G0S2
cell surface receptor signaling pathway	57	1870	1.218e-16	5155	platelet derived growth factor subunit B	PDGFB
cell surface receptor signaling pathway	57	1870	1.218e-16	5329	plasminogen activator, urokinase receptor	PLAUR
cell surface receptor signaling pathway	57	1870	1.218e-16	57154	SMAD specific E3 ubiquitin protein ligase 1	SMURF1
cell surface receptor signaling pathway	57	1870	1.218e-16	5971	RELB proto-oncogene, NF-kB subunit	RELB
cell surface receptor signaling pathway	57	1870	1.218e-16	6364	C-C motif chemokine ligand 20	CCL20
cell surface receptor signaling pathway	57	1870	1.218e-16	6374	C-X-C motif chemokine ligand 5	CXCL5
cell surface receptor signaling pathway	57	1870	1.218e-16	64283	Rho guanine nucleotide exchange factor 28	ARHGEF28
cell surface receptor signaling pathway	57	1870	1.218e-16	6672	SP100 nuclear antigen	SP100
cell surface receptor signaling pathway	57	1870	1.218e-16	6776	signal transducer and activator of transcription 5A	STAT5A
cell surface receptor signaling pathway	57	1870	1.218e-16	7097	toll like receptor 2	TLR2
cell surface receptor signaling pathway	57	1870	1.218e-16	7204	trio Rho guanine nucleotide exchange factor	TRIO
cell surface receptor signaling pathway	57	1870	1.218e-16	7316	ubiquitin C	UBC
cell surface receptor signaling pathway	57	1870	1.218e-16	7409	vav guanine nucleotide exchange factor 1	VAV1
cell surface receptor signaling pathway	57	1870	1.218e-16	7422	vascular endothelial growth factor A	VEGFA
cell surface receptor signaling pathway	57	1870	1.218e-16	7706	tripartite motif containing 25	TRIM25
cell surface receptor signaling pathway	57	1870	1.218e-16	8482	semaphorin 7A (John Milton Hagen blood group)	SEMA7A
cell surface receptor signaling pathway	57	1870	1.218e-16	8795	TNF receptor superfamily member 10b	TNFRSF10B
cell surface receptor signaling pathway	57	1870	1.218e-16	8797	TNF receptor superfamily member 10a	TNFRSF10A
cell surface receptor signaling pathway	57	1870	1.218e-16	9021	suppressor of cytokine signaling 3	SOCS3
cell surface receptor signaling pathway	57	1870	1.218e-16	9180	oncostatin M receptor	OSMR
cell surface receptor signaling pathway	57	1870	1.218e-16	9846	GRB2 associated binding protein 2	GAB2
regulation of multicellular organismal process	66	2470	1.42774e-16	10148	Epstein-Barr virus induced 3	EBI3
regulation of multicellular organismal process	66	2470	1.42774e-16	10193	ring finger protein 41	RNF41
regulation of multicellular organismal process	66	2470	1.42774e-16	10468	follistatin	FST
regulation of multicellular organismal process	66	2470	1.42774e-16	114897	C1q and TNF related 1	C1QTNF1
regulation of multicellular organismal process	66	2470	1.42774e-16	1435	colony stimulating factor 1	CSF1
regulation of multicellular organismal process	66	2470	1.42774e-16	1437	colony stimulating factor 2	CSF2
regulation of multicellular organismal process	66	2470	1.42774e-16	1440	colony stimulating factor 3	CSF3
regulation of multicellular organismal process	66	2470	1.42774e-16	1540	CYLD lysine 63 deubiquitinase	CYLD
regulation of multicellular organismal process	66	2470	1.42774e-16	1601	DAB2, clathrin adaptor protein	DAB2
regulation of multicellular organismal process	66	2470	1.42774e-16	182	jagged 1	JAG1
regulation of multicellular organismal process	66	2470	1.42774e-16	1839	heparin binding EGF like growth factor	HBEGF
regulation of multicellular organismal process	66	2470	1.42774e-16	1890	thymidine phosphorylase	TYMP
regulation of multicellular organismal process	66	2470	1.42774e-16	1942	ephrin A1	EFNA1
regulation of multicellular organismal process	66	2470	1.42774e-16	2113	ETS proto-oncogene 1, transcription factor	ETS1
regulation of multicellular organismal process	66	2470	1.42774e-16	22861	NLR family pyrin domain containing 1	NLRP1
regulation of multicellular organismal process	66	2470	1.42774e-16	23586	DExD/H-box helicase 58	DDX58
regulation of multicellular organismal process	66	2470	1.42774e-16	23764	MAF bZIP transcription factor F	MAFF
regulation of multicellular organismal process	66	2470	1.42774e-16	2633	guanylate binding protein 1	GBP1
regulation of multicellular organismal process	66	2470	1.42774e-16	2643	GTP cyclohydrolase 1	GCH1
regulation of multicellular organismal process	66	2470	1.42774e-16	2683	beta-1,4-galactosyltransferase 1	B4GALT1
regulation of multicellular organismal process	66	2470	1.42774e-16	306	annexin A3	ANXA3
regulation of multicellular organismal process	66	2470	1.42774e-16	330	baculoviral IAP repeat containing 3	BIRC3
regulation of multicellular organismal process	66	2470	1.42774e-16	3383	intercellular adhesion molecule 1	ICAM1
regulation of multicellular organismal process	66	2470	1.42774e-16	347902	adhesion molecule with Ig like domain 2	AMIGO2
regulation of multicellular organismal process	66	2470	1.42774e-16	3552	interleukin 1 alpha	IL1A
regulation of multicellular organismal process	66	2470	1.42774e-16	3553	interleukin 1 beta	IL1B
regulation of multicellular organismal process	66	2470	1.42774e-16	3569	interleukin 6	IL6
regulation of multicellular organismal process	66	2470	1.42774e-16	3624	inhibin beta A subunit	INHBA
regulation of multicellular organismal process	66	2470	1.42774e-16	3659	interferon regulatory factor 1	IRF1
regulation of multicellular organismal process	66	2470	1.42774e-16	3678	integrin subunit alpha 5	ITGA5
regulation of multicellular organismal process	66	2470	1.42774e-16	3976	LIF, interleukin 6 family cytokine	LIF
regulation of multicellular organismal process	66	2470	1.42774e-16	4050	lymphotoxin beta	LTB
regulation of multicellular organismal process	66	2470	1.42774e-16	4088	SMAD family member 3	SMAD3
regulation of multicellular organismal process	66	2470	1.42774e-16	468	activating transcription factor 4	ATF4
regulation of multicellular organismal process	66	2470	1.42774e-16	4790	nuclear factor kappa B subunit 1	NFKB1
regulation of multicellular organismal process	66	2470	1.42774e-16	4791	nuclear factor kappa B subunit 2	NFKB2
regulation of multicellular organismal process	66	2470	1.42774e-16	4792	NFKB inhibitor alpha	NFKBIA
regulation of multicellular organismal process	66	2470	1.42774e-16	4824	NK3 homeobox 1	NKX3-1
regulation of multicellular organismal process	66	2470	1.42774e-16	4897	neuronal cell adhesion molecule	NRCAM
regulation of multicellular organismal process	66	2470	1.42774e-16	5055	serpin family B member 2	SERPINB2
regulation of multicellular organismal process	66	2470	1.42774e-16	5155	platelet derived growth factor subunit B	PDGFB
regulation of multicellular organismal process	66	2470	1.42774e-16	51561	interleukin 23 subunit alpha	IL23A
regulation of multicellular organismal process	66	2470	1.42774e-16	5328	plasminogen activator, urokinase	PLAU
regulation of multicellular organismal process	66	2470	1.42774e-16	5329	plasminogen activator, urokinase receptor	PLAUR
regulation of multicellular organismal process	66	2470	1.42774e-16	57154	SMAD specific E3 ubiquitin protein ligase 1	SMURF1
regulation of multicellular organismal process	66	2470	1.42774e-16	5743	prostaglandin-endoperoxide synthase 2	PTGS2
regulation of multicellular organismal process	66	2470	1.42774e-16	59277	netrin 4	NTN4
regulation of multicellular organismal process	66	2470	1.42774e-16	5971	RELB proto-oncogene, NF-kB subunit	RELB
regulation of multicellular organismal process	66	2470	1.42774e-16	6364	C-C motif chemokine ligand 20	CCL20
regulation of multicellular organismal process	66	2470	1.42774e-16	639	PR/SET domain 1	PRDM1
regulation of multicellular organismal process	66	2470	1.42774e-16	64135	interferon induced with helicase C domain 1	IFIH1
regulation of multicellular organismal process	66	2470	1.42774e-16	6672	SP100 nuclear antigen	SP100
regulation of multicellular organismal process	66	2470	1.42774e-16	6711	spectrin beta, non-erythrocytic 1	SPTBN1
regulation of multicellular organismal process	66	2470	1.42774e-16	6776	signal transducer and activator of transcription 5A	STAT5A
regulation of multicellular organismal process	66	2470	1.42774e-16	694	BTG anti-proliferation factor 1	BTG1
regulation of multicellular organismal process	66	2470	1.42774e-16	7097	toll like receptor 2	TLR2
regulation of multicellular organismal process	66	2470	1.42774e-16	7128	TNF alpha induced protein 3	TNFAIP3
regulation of multicellular organismal process	66	2470	1.42774e-16	718	complement C3	C3
regulation of multicellular organismal process	66	2470	1.42774e-16	7316	ubiquitin C	UBC
regulation of multicellular organismal process	66	2470	1.42774e-16	7422	vascular endothelial growth factor A	VEGFA
regulation of multicellular organismal process	66	2470	1.42774e-16	7498	xanthine dehydrogenase	XDH
regulation of multicellular organismal process	66	2470	1.42774e-16	7706	tripartite motif containing 25	TRIM25
regulation of multicellular organismal process	66	2470	1.42774e-16	8482	semaphorin 7A (John Milton Hagen blood group)	SEMA7A
regulation of multicellular organismal process	66	2470	1.42774e-16	9181	Rho/Rac guanine nucleotide exchange factor 2	ARHGEF2
regulation of multicellular organismal process	66	2470	1.42774e-16	9246	ubiquitin conjugating enzyme E2 L6	UBE2L6
regulation of multicellular organismal process	66	2470	1.42774e-16	9638	fasciculation and elongation protein zeta 1	FEZ1
regulation of signaling	72	2902	1.60191e-16	10193	ring finger protein 41	RNF41
regulation of signaling	72	2902	1.60191e-16	10318	TNFAIP3 interacting protein 1	TNIP1
regulation of signaling	72	2902	1.60191e-16	10468	follistatin	FST
regulation of signaling	72	2902	1.60191e-16	114897	C1q and TNF related 1	C1QTNF1
regulation of signaling	72	2902	1.60191e-16	123920	CKLF like MARVEL transmembrane domain containing 3	CMTM3
regulation of signaling	72	2902	1.60191e-16	1435	colony stimulating factor 1	CSF1
regulation of signaling	72	2902	1.60191e-16	1437	colony stimulating factor 2	CSF2
regulation of signaling	72	2902	1.60191e-16	1440	colony stimulating factor 3	CSF3
regulation of signaling	72	2902	1.60191e-16	1540	CYLD lysine 63 deubiquitinase	CYLD
regulation of signaling	72	2902	1.60191e-16	1601	DAB2, clathrin adaptor protein	DAB2
regulation of signaling	72	2902	1.60191e-16	182	jagged 1	JAG1
regulation of signaling	72	2902	1.60191e-16	1839	heparin binding EGF like growth factor	HBEGF
regulation of signaling	72	2902	1.60191e-16	1843	dual specificity phosphatase 1	DUSP1
regulation of signaling	72	2902	1.60191e-16	1847	dual specificity phosphatase 5	DUSP5
regulation of signaling	72	2902	1.60191e-16	1890	thymidine phosphorylase	TYMP
regulation of signaling	72	2902	1.60191e-16	1942	ephrin A1	EFNA1
regulation of signaling	72	2902	1.60191e-16	2081	endoplasmic reticulum to nucleus signaling 1	ERN1
regulation of signaling	72	2902	1.60191e-16	23645	protein phosphatase 1 regulatory subunit 15A	PPP1R15A
regulation of signaling	72	2902	1.60191e-16	2633	guanylate binding protein 1	GBP1
regulation of signaling	72	2902	1.60191e-16	2887	growth factor receptor bound protein 10	GRB10
regulation of signaling	72	2902	1.60191e-16	330	baculoviral IAP repeat containing 3	BIRC3
regulation of signaling	72	2902	1.60191e-16	3383	intercellular adhesion molecule 1	ICAM1
regulation of signaling	72	2902	1.60191e-16	3459	interferon gamma receptor 1	IFNGR1
regulation of signaling	72	2902	1.60191e-16	3460	interferon gamma receptor 2	IFNGR2
regulation of signaling	72	2902	1.60191e-16	3552	interleukin 1 alpha	IL1A
regulation of signaling	72	2902	1.60191e-16	3553	interleukin 1 beta	IL1B
regulation of signaling	72	2902	1.60191e-16	3569	interleukin 6	IL6
regulation of signaling	72	2902	1.60191e-16	3624	inhibin beta A subunit	INHBA
regulation of signaling	72	2902	1.60191e-16	3656	interleukin 1 receptor associated kinase 2	IRAK2
regulation of signaling	72	2902	1.60191e-16	3659	interferon regulatory factor 1	IRF1
regulation of signaling	72	2902	1.60191e-16	3678	integrin subunit alpha 5	ITGA5
regulation of signaling	72	2902	1.60191e-16	375033	platelet endothelial aggregation receptor 1	PEAR1
regulation of signaling	72	2902	1.60191e-16	3976	LIF, interleukin 6 family cytokine	LIF
regulation of signaling	72	2902	1.60191e-16	4088	SMAD family member 3	SMAD3
regulation of signaling	72	2902	1.60191e-16	4790	nuclear factor kappa B subunit 1	NFKB1
regulation of signaling	72	2902	1.60191e-16	4792	NFKB inhibitor alpha	NFKBIA
regulation of signaling	72	2902	1.60191e-16	4824	NK3 homeobox 1	NKX3-1
regulation of signaling	72	2902	1.60191e-16	50486	G0/G1 switch 2	G0S2
regulation of signaling	72	2902	1.60191e-16	50515	carbohydrate sulfotransferase 11	CHST11
regulation of signaling	72	2902	1.60191e-16	5155	platelet derived growth factor subunit B	PDGFB
regulation of signaling	72	2902	1.60191e-16	51561	interleukin 23 subunit alpha	IL23A
regulation of signaling	72	2902	1.60191e-16	5328	plasminogen activator, urokinase	PLAU
regulation of signaling	72	2902	1.60191e-16	5329	plasminogen activator, urokinase receptor	PLAUR
regulation of signaling	72	2902	1.60191e-16	5359	phospholipid scramblase 1	PLSCR1
regulation of signaling	72	2902	1.60191e-16	54509	ras homolog family member F, filopodia associated	RHOF
regulation of signaling	72	2902	1.60191e-16	55785	FYVE, RhoGEF and PH domain containing 6	FGD6
regulation of signaling	72	2902	1.60191e-16	57154	SMAD specific E3 ubiquitin protein ligase 1	SMURF1
regulation of signaling	72	2902	1.60191e-16	5743	prostaglandin-endoperoxide synthase 2	PTGS2
regulation of signaling	72	2902	1.60191e-16	60312	actin filament associated protein 1	AFAP1
regulation of signaling	72	2902	1.60191e-16	6364	C-C motif chemokine ligand 20	CCL20
regulation of signaling	72	2902	1.60191e-16	639	PR/SET domain 1	PRDM1
regulation of signaling	72	2902	1.60191e-16	64283	Rho guanine nucleotide exchange factor 28	ARHGEF28
regulation of signaling	72	2902	1.60191e-16	6648	superoxide dismutase 2	SOD2
regulation of signaling	72	2902	1.60191e-16	6672	SP100 nuclear antigen	SP100
regulation of signaling	72	2902	1.60191e-16	7039	transforming growth factor alpha	TGFA
regulation of signaling	72	2902	1.60191e-16	7097	toll like receptor 2	TLR2
regulation of signaling	72	2902	1.60191e-16	7128	TNF alpha induced protein 3	TNFAIP3
regulation of signaling	72	2902	1.60191e-16	718	complement C3	C3
regulation of signaling	72	2902	1.60191e-16	7204	trio Rho guanine nucleotide exchange factor	TRIO
regulation of signaling	72	2902	1.60191e-16	7316	ubiquitin C	UBC
regulation of signaling	72	2902	1.60191e-16	7409	vav guanine nucleotide exchange factor 1	VAV1
regulation of signaling	72	2902	1.60191e-16	7422	vascular endothelial growth factor A	VEGFA
regulation of signaling	72	2902	1.60191e-16	7498	xanthine dehydrogenase	XDH
regulation of signaling	72	2902	1.60191e-16	7706	tripartite motif containing 25	TRIM25
regulation of signaling	72	2902	1.60191e-16	8412	breast cancer anti-estrogen resistance 3	BCAR3
regulation of signaling	72	2902	1.60191e-16	8482	semaphorin 7A (John Milton Hagen blood group)	SEMA7A
regulation of signaling	72	2902	1.60191e-16	8795	TNF receptor superfamily member 10b	TNFRSF10B
regulation of signaling	72	2902	1.60191e-16	8797	TNF receptor superfamily member 10a	TNFRSF10A
regulation of signaling	72	2902	1.60191e-16	8870	immediate early response 3	IER3
regulation of signaling	72	2902	1.60191e-16	9021	suppressor of cytokine signaling 3	SOCS3
regulation of signaling	72	2902	1.60191e-16	9181	Rho/Rac guanine nucleotide exchange factor 2	ARHGEF2
regulation of signaling	72	2902	1.60191e-16	9590	A-kinase anchoring protein 12	AKAP12
regulation of cell proliferation	49	1420	2.62007e-16	10148	Epstein-Barr virus induced 3	EBI3
regulation of cell proliferation	49	1420	2.62007e-16	10193	ring finger protein 41	RNF41
regulation of cell proliferation	49	1420	2.62007e-16	10950	BTG anti-proliferation factor 3	BTG3
regulation of cell proliferation	49	1420	2.62007e-16	1435	colony stimulating factor 1	CSF1
regulation of cell proliferation	49	1420	2.62007e-16	1437	colony stimulating factor 2	CSF2
regulation of cell proliferation	49	1420	2.62007e-16	1440	colony stimulating factor 3	CSF3
regulation of cell proliferation	49	1420	2.62007e-16	182	jagged 1	JAG1
regulation of cell proliferation	49	1420	2.62007e-16	1839	heparin binding EGF like growth factor	HBEGF
regulation of cell proliferation	49	1420	2.62007e-16	2081	endoplasmic reticulum to nucleus signaling 1	ERN1
regulation of cell proliferation	49	1420	2.62007e-16	2113	ETS proto-oncogene 1, transcription factor	ETS1
regulation of cell proliferation	49	1420	2.62007e-16	2683	beta-1,4-galactosyltransferase 1	B4GALT1
regulation of cell proliferation	49	1420	2.62007e-16	2919	C-X-C motif chemokine ligand 1	CXCL1
regulation of cell proliferation	49	1420	2.62007e-16	2920	C-X-C motif chemokine ligand 2	CXCL2
regulation of cell proliferation	49	1420	2.62007e-16	2921	C-X-C motif chemokine ligand 3	CXCL3
regulation of cell proliferation	49	1420	2.62007e-16	3437	interferon induced protein with tetratricopeptide repeats 3	IFIT3
regulation of cell proliferation	49	1420	2.62007e-16	3552	interleukin 1 alpha	IL1A
regulation of cell proliferation	49	1420	2.62007e-16	3553	interleukin 1 beta	IL1B
regulation of cell proliferation	49	1420	2.62007e-16	3569	interleukin 6	IL6
regulation of cell proliferation	49	1420	2.62007e-16	3624	inhibin beta A subunit	INHBA
regulation of cell proliferation	49	1420	2.62007e-16	3659	interferon regulatory factor 1	IRF1
regulation of cell proliferation	49	1420	2.62007e-16	3918	laminin subunit gamma 2	LAMC2
regulation of cell proliferation	49	1420	2.62007e-16	3976	LIF, interleukin 6 family cytokine	LIF
regulation of cell proliferation	49	1420	2.62007e-16	4088	SMAD family member 3	SMAD3
regulation of cell proliferation	49	1420	2.62007e-16	4792	NFKB inhibitor alpha	NFKBIA
regulation of cell proliferation	49	1420	2.62007e-16	4824	NK3 homeobox 1	NKX3-1
regulation of cell proliferation	49	1420	2.62007e-16	50515	carbohydrate sulfotransferase 11	CHST11
regulation of cell proliferation	49	1420	2.62007e-16	5155	platelet derived growth factor subunit B	PDGFB
regulation of cell proliferation	49	1420	2.62007e-16	51561	interleukin 23 subunit alpha	IL23A
regulation of cell proliferation	49	1420	2.62007e-16	5328	plasminogen activator, urokinase	PLAU
regulation of cell proliferation	49	1420	2.62007e-16	56648	eukaryotic translation initiation factor 5A2	EIF5A2
regulation of cell proliferation	49	1420	2.62007e-16	5743	prostaglandin-endoperoxide synthase 2	PTGS2
regulation of cell proliferation	49	1420	2.62007e-16	6303	spermidine/spermine N1-acetyltransferase 1	SAT1
regulation of cell proliferation	49	1420	2.62007e-16	6374	C-X-C motif chemokine ligand 5	CXCL5
regulation of cell proliferation	49	1420	2.62007e-16	6385	syndecan 4	SDC4
regulation of cell proliferation	49	1420	2.62007e-16	639	PR/SET domain 1	PRDM1
regulation of cell proliferation	49	1420	2.62007e-16	6648	superoxide dismutase 2	SOD2
regulation of cell proliferation	49	1420	2.62007e-16	6776	signal transducer and activator of transcription 5A	STAT5A
regulation of cell proliferation	49	1420	2.62007e-16	694	BTG anti-proliferation factor 1	BTG1
regulation of cell proliferation	49	1420	2.62007e-16	7039	transforming growth factor alpha	TGFA
regulation of cell proliferation	49	1420	2.62007e-16	7097	toll like receptor 2	TLR2
regulation of cell proliferation	49	1420	2.62007e-16	7128	TNF alpha induced protein 3	TNFAIP3
regulation of cell proliferation	49	1420	2.62007e-16	7422	vascular endothelial growth factor A	VEGFA
regulation of cell proliferation	49	1420	2.62007e-16	7498	xanthine dehydrogenase	XDH
regulation of cell proliferation	49	1420	2.62007e-16	8061	FOS like 1, AP-1 transcription factor subunit	FOSL1
regulation of cell proliferation	49	1420	2.62007e-16	8795	TNF receptor superfamily member 10b	TNFRSF10B
regulation of cell proliferation	49	1420	2.62007e-16	8797	TNF receptor superfamily member 10a	TNFRSF10A
regulation of cell proliferation	49	1420	2.62007e-16	9180	oncostatin M receptor	OSMR
regulation of cell proliferation	49	1420	2.62007e-16	9181	Rho/Rac guanine nucleotide exchange factor 2	ARHGEF2
regulation of cell proliferation	49	1420	2.62007e-16	9846	GRB2 associated binding protein 2	GAB2
regulation of cytokine production	31	548	4.5483e-16	10148	Epstein-Barr virus induced 3	EBI3
regulation of cytokine production	31	548	4.5483e-16	1437	colony stimulating factor 2	CSF2
regulation of cytokine production	31	548	4.5483e-16	1540	CYLD lysine 63 deubiquitinase	CYLD
regulation of cytokine production	31	548	4.5483e-16	22861	NLR family pyrin domain containing 1	NLRP1
regulation of cytokine production	31	548	4.5483e-16	23586	DExD/H-box helicase 58	DDX58
regulation of cytokine production	31	548	4.5483e-16	2633	guanylate binding protein 1	GBP1
regulation of cytokine production	31	548	4.5483e-16	330	baculoviral IAP repeat containing 3	BIRC3
regulation of cytokine production	31	548	4.5483e-16	3552	interleukin 1 alpha	IL1A
regulation of cytokine production	31	548	4.5483e-16	3553	interleukin 1 beta	IL1B
regulation of cytokine production	31	548	4.5483e-16	3569	interleukin 6	IL6
regulation of cytokine production	31	548	4.5483e-16	3624	inhibin beta A subunit	INHBA
regulation of cytokine production	31	548	4.5483e-16	3659	interferon regulatory factor 1	IRF1
regulation of cytokine production	31	548	4.5483e-16	4050	lymphotoxin beta	LTB
regulation of cytokine production	31	548	4.5483e-16	4088	SMAD family member 3	SMAD3
regulation of cytokine production	31	548	4.5483e-16	468	activating transcription factor 4	ATF4
regulation of cytokine production	31	548	4.5483e-16	4790	nuclear factor kappa B subunit 1	NFKB1
regulation of cytokine production	31	548	4.5483e-16	4791	nuclear factor kappa B subunit 2	NFKB2
regulation of cytokine production	31	548	4.5483e-16	51561	interleukin 23 subunit alpha	IL23A
regulation of cytokine production	31	548	4.5483e-16	5743	prostaglandin-endoperoxide synthase 2	PTGS2
regulation of cytokine production	31	548	4.5483e-16	5971	RELB proto-oncogene, NF-kB subunit	RELB
regulation of cytokine production	31	548	4.5483e-16	6364	C-C motif chemokine ligand 20	CCL20
regulation of cytokine production	31	548	4.5483e-16	64135	interferon induced with helicase C domain 1	IFIH1
regulation of cytokine production	31	548	4.5483e-16	6711	spectrin beta, non-erythrocytic 1	SPTBN1
regulation of cytokine production	31	548	4.5483e-16	7097	toll like receptor 2	TLR2
regulation of cytokine production	31	548	4.5483e-16	7128	TNF alpha induced protein 3	TNFAIP3
regulation of cytokine production	31	548	4.5483e-16	718	complement C3	C3
regulation of cytokine production	31	548	4.5483e-16	7316	ubiquitin C	UBC
regulation of cytokine production	31	548	4.5483e-16	7706	tripartite motif containing 25	TRIM25
regulation of cytokine production	31	548	4.5483e-16	8482	semaphorin 7A (John Milton Hagen blood group)	SEMA7A
regulation of cytokine production	31	548	4.5483e-16	9181	Rho/Rac guanine nucleotide exchange factor 2	ARHGEF2
regulation of cytokine production	31	548	4.5483e-16	9246	ubiquitin conjugating enzyme E2 L6	UBE2L6
positive regulation of nitrogen compound metabolic process	66	2597	1.76715e-15	10148	Epstein-Barr virus induced 3	EBI3
positive regulation of nitrogen compound metabolic process	66	2597	1.76715e-15	10193	ring finger protein 41	RNF41
positive regulation of nitrogen compound metabolic process	66	2597	1.76715e-15	10318	TNFAIP3 interacting protein 1	TNIP1
positive regulation of nitrogen compound metabolic process	66	2597	1.76715e-15	114897	C1q and TNF related 1	C1QTNF1
positive regulation of nitrogen compound metabolic process	66	2597	1.76715e-15	135112	nuclear receptor coactivator 7	NCOA7
positive regulation of nitrogen compound metabolic process	66	2597	1.76715e-15	1435	colony stimulating factor 1	CSF1
positive regulation of nitrogen compound metabolic process	66	2597	1.76715e-15	1437	colony stimulating factor 2	CSF2
positive regulation of nitrogen compound metabolic process	66	2597	1.76715e-15	1440	colony stimulating factor 3	CSF3
positive regulation of nitrogen compound metabolic process	66	2597	1.76715e-15	1601	DAB2, clathrin adaptor protein	DAB2
positive regulation of nitrogen compound metabolic process	66	2597	1.76715e-15	182	jagged 1	JAG1
positive regulation of nitrogen compound metabolic process	66	2597	1.76715e-15	1839	heparin binding EGF like growth factor	HBEGF
positive regulation of nitrogen compound metabolic process	66	2597	1.76715e-15	1847	dual specificity phosphatase 5	DUSP5
positive regulation of nitrogen compound metabolic process	66	2597	1.76715e-15	1942	ephrin A1	EFNA1
positive regulation of nitrogen compound metabolic process	66	2597	1.76715e-15	2081	endoplasmic reticulum to nucleus signaling 1	ERN1
positive regulation of nitrogen compound metabolic process	66	2597	1.76715e-15	2113	ETS proto-oncogene 1, transcription factor	ETS1
positive regulation of nitrogen compound metabolic process	66	2597	1.76715e-15	22861	NLR family pyrin domain containing 1	NLRP1
positive regulation of nitrogen compound metabolic process	66	2597	1.76715e-15	23034	sterile alpha motif domain containing 4A	SAMD4A
positive regulation of nitrogen compound metabolic process	66	2597	1.76715e-15	23141	ankyrin repeat and LEM domain containing 2	ANKLE2
positive regulation of nitrogen compound metabolic process	66	2597	1.76715e-15	23586	DExD/H-box helicase 58	DDX58
positive regulation of nitrogen compound metabolic process	66	2597	1.76715e-15	23645	protein phosphatase 1 regulatory subunit 15A	PPP1R15A
positive regulation of nitrogen compound metabolic process	66	2597	1.76715e-15	306	annexin A3	ANXA3
positive regulation of nitrogen compound metabolic process	66	2597	1.76715e-15	330	baculoviral IAP repeat containing 3	BIRC3
positive regulation of nitrogen compound metabolic process	66	2597	1.76715e-15	3383	intercellular adhesion molecule 1	ICAM1
positive regulation of nitrogen compound metabolic process	66	2597	1.76715e-15	3552	interleukin 1 alpha	IL1A
positive regulation of nitrogen compound metabolic process	66	2597	1.76715e-15	3553	interleukin 1 beta	IL1B
positive regulation of nitrogen compound metabolic process	66	2597	1.76715e-15	3569	interleukin 6	IL6
positive regulation of nitrogen compound metabolic process	66	2597	1.76715e-15	3624	inhibin beta A subunit	INHBA
positive regulation of nitrogen compound metabolic process	66	2597	1.76715e-15	3656	interleukin 1 receptor associated kinase 2	IRAK2
positive regulation of nitrogen compound metabolic process	66	2597	1.76715e-15	3659	interferon regulatory factor 1	IRF1
positive regulation of nitrogen compound metabolic process	66	2597	1.76715e-15	3678	integrin subunit alpha 5	ITGA5
positive regulation of nitrogen compound metabolic process	66	2597	1.76715e-15	3976	LIF, interleukin 6 family cytokine	LIF
positive regulation of nitrogen compound metabolic process	66	2597	1.76715e-15	4050	lymphotoxin beta	LTB
positive regulation of nitrogen compound metabolic process	66	2597	1.76715e-15	4088	SMAD family member 3	SMAD3
positive regulation of nitrogen compound metabolic process	66	2597	1.76715e-15	4141	methionyl-tRNA synthetase	MARS
positive regulation of nitrogen compound metabolic process	66	2597	1.76715e-15	445	argininosuccinate synthase 1	ASS1
positive regulation of nitrogen compound metabolic process	66	2597	1.76715e-15	468	activating transcription factor 4	ATF4
positive regulation of nitrogen compound metabolic process	66	2597	1.76715e-15	4790	nuclear factor kappa B subunit 1	NFKB1
positive regulation of nitrogen compound metabolic process	66	2597	1.76715e-15	4791	nuclear factor kappa B subunit 2	NFKB2
positive regulation of nitrogen compound metabolic process	66	2597	1.76715e-15	4792	NFKB inhibitor alpha	NFKBIA
positive regulation of nitrogen compound metabolic process	66	2597	1.76715e-15	4824	NK3 homeobox 1	NKX3-1
positive regulation of nitrogen compound metabolic process	66	2597	1.76715e-15	5155	platelet derived growth factor subunit B	PDGFB
positive regulation of nitrogen compound metabolic process	66	2597	1.76715e-15	51561	interleukin 23 subunit alpha	IL23A
positive regulation of nitrogen compound metabolic process	66	2597	1.76715e-15	5329	plasminogen activator, urokinase receptor	PLAUR
positive regulation of nitrogen compound metabolic process	66	2597	1.76715e-15	5359	phospholipid scramblase 1	PLSCR1
positive regulation of nitrogen compound metabolic process	66	2597	1.76715e-15	56648	eukaryotic translation initiation factor 5A2	EIF5A2
positive regulation of nitrogen compound metabolic process	66	2597	1.76715e-15	56938	aryl hydrocarbon receptor nuclear translocator like 2	ARNTL2
positive regulation of nitrogen compound metabolic process	66	2597	1.76715e-15	57154	SMAD specific E3 ubiquitin protein ligase 1	SMURF1
positive regulation of nitrogen compound metabolic process	66	2597	1.76715e-15	5743	prostaglandin-endoperoxide synthase 2	PTGS2
positive regulation of nitrogen compound metabolic process	66	2597	1.76715e-15	5971	RELB proto-oncogene, NF-kB subunit	RELB
positive regulation of nitrogen compound metabolic process	66	2597	1.76715e-15	6364	C-C motif chemokine ligand 20	CCL20
positive regulation of nitrogen compound metabolic process	66	2597	1.76715e-15	6385	syndecan 4	SDC4
positive regulation of nitrogen compound metabolic process	66	2597	1.76715e-15	6672	SP100 nuclear antigen	SP100
positive regulation of nitrogen compound metabolic process	66	2597	1.76715e-15	7039	transforming growth factor alpha	TGFA
positive regulation of nitrogen compound metabolic process	66	2597	1.76715e-15	7097	toll like receptor 2	TLR2
positive regulation of nitrogen compound metabolic process	66	2597	1.76715e-15	7128	TNF alpha induced protein 3	TNFAIP3
positive regulation of nitrogen compound metabolic process	66	2597	1.76715e-15	718	complement C3	C3
positive regulation of nitrogen compound metabolic process	66	2597	1.76715e-15	7316	ubiquitin C	UBC
positive regulation of nitrogen compound metabolic process	66	2597	1.76715e-15	7422	vascular endothelial growth factor A	VEGFA
positive regulation of nitrogen compound metabolic process	66	2597	1.76715e-15	7498	xanthine dehydrogenase	XDH
positive regulation of nitrogen compound metabolic process	66	2597	1.76715e-15	8061	FOS like 1, AP-1 transcription factor subunit	FOSL1
positive regulation of nitrogen compound metabolic process	66	2597	1.76715e-15	8412	breast cancer anti-estrogen resistance 3	BCAR3
positive regulation of nitrogen compound metabolic process	66	2597	1.76715e-15	8482	semaphorin 7A (John Milton Hagen blood group)	SEMA7A
positive regulation of nitrogen compound metabolic process	66	2597	1.76715e-15	8795	TNF receptor superfamily member 10b	TNFRSF10B
positive regulation of nitrogen compound metabolic process	66	2597	1.76715e-15	8797	TNF receptor superfamily member 10a	TNFRSF10A
positive regulation of nitrogen compound metabolic process	66	2597	1.76715e-15	9181	Rho/Rac guanine nucleotide exchange factor 2	ARHGEF2
positive regulation of nitrogen compound metabolic process	66	2597	1.76715e-15	9590	A-kinase anchoring protein 12	AKAP12
positive regulation of metabolic process	70	2904	2.44268e-15	10148	Epstein-Barr virus induced 3	EBI3
positive regulation of metabolic process	70	2904	2.44268e-15	10193	ring finger protein 41	RNF41
positive regulation of metabolic process	70	2904	2.44268e-15	10318	TNFAIP3 interacting protein 1	TNIP1
positive regulation of metabolic process	70	2904	2.44268e-15	114897	C1q and TNF related 1	C1QTNF1
positive regulation of metabolic process	70	2904	2.44268e-15	135112	nuclear receptor coactivator 7	NCOA7
positive regulation of metabolic process	70	2904	2.44268e-15	1435	colony stimulating factor 1	CSF1
positive regulation of metabolic process	70	2904	2.44268e-15	1437	colony stimulating factor 2	CSF2
positive regulation of metabolic process	70	2904	2.44268e-15	1440	colony stimulating factor 3	CSF3
positive regulation of metabolic process	70	2904	2.44268e-15	1601	DAB2, clathrin adaptor protein	DAB2
positive regulation of metabolic process	70	2904	2.44268e-15	182	jagged 1	JAG1
positive regulation of metabolic process	70	2904	2.44268e-15	1839	heparin binding EGF like growth factor	HBEGF
positive regulation of metabolic process	70	2904	2.44268e-15	1847	dual specificity phosphatase 5	DUSP5
positive regulation of metabolic process	70	2904	2.44268e-15	1942	ephrin A1	EFNA1
positive regulation of metabolic process	70	2904	2.44268e-15	2081	endoplasmic reticulum to nucleus signaling 1	ERN1
positive regulation of metabolic process	70	2904	2.44268e-15	2113	ETS proto-oncogene 1, transcription factor	ETS1
positive regulation of metabolic process	70	2904	2.44268e-15	22861	NLR family pyrin domain containing 1	NLRP1
positive regulation of metabolic process	70	2904	2.44268e-15	23034	sterile alpha motif domain containing 4A	SAMD4A
positive regulation of metabolic process	70	2904	2.44268e-15	23141	ankyrin repeat and LEM domain containing 2	ANKLE2
positive regulation of metabolic process	70	2904	2.44268e-15	23586	DExD/H-box helicase 58	DDX58
positive regulation of metabolic process	70	2904	2.44268e-15	23645	protein phosphatase 1 regulatory subunit 15A	PPP1R15A
positive regulation of metabolic process	70	2904	2.44268e-15	2643	GTP cyclohydrolase 1	GCH1
positive regulation of metabolic process	70	2904	2.44268e-15	27074	lysosomal associated membrane protein 3	LAMP3
positive regulation of metabolic process	70	2904	2.44268e-15	306	annexin A3	ANXA3
positive regulation of metabolic process	70	2904	2.44268e-15	330	baculoviral IAP repeat containing 3	BIRC3
positive regulation of metabolic process	70	2904	2.44268e-15	3383	intercellular adhesion molecule 1	ICAM1
positive regulation of metabolic process	70	2904	2.44268e-15	3552	interleukin 1 alpha	IL1A
positive regulation of metabolic process	70	2904	2.44268e-15	3553	interleukin 1 beta	IL1B
positive regulation of metabolic process	70	2904	2.44268e-15	3569	interleukin 6	IL6
positive regulation of metabolic process	70	2904	2.44268e-15	3624	inhibin beta A subunit	INHBA
positive regulation of metabolic process	70	2904	2.44268e-15	3656	interleukin 1 receptor associated kinase 2	IRAK2
positive regulation of metabolic process	70	2904	2.44268e-15	3659	interferon regulatory factor 1	IRF1
positive regulation of metabolic process	70	2904	2.44268e-15	3678	integrin subunit alpha 5	ITGA5
positive regulation of metabolic process	70	2904	2.44268e-15	3934	lipocalin 2	LCN2
positive regulation of metabolic process	70	2904	2.44268e-15	3976	LIF, interleukin 6 family cytokine	LIF
positive regulation of metabolic process	70	2904	2.44268e-15	4050	lymphotoxin beta	LTB
positive regulation of metabolic process	70	2904	2.44268e-15	4088	SMAD family member 3	SMAD3
positive regulation of metabolic process	70	2904	2.44268e-15	4141	methionyl-tRNA synthetase	MARS
positive regulation of metabolic process	70	2904	2.44268e-15	445	argininosuccinate synthase 1	ASS1
positive regulation of metabolic process	70	2904	2.44268e-15	468	activating transcription factor 4	ATF4
positive regulation of metabolic process	70	2904	2.44268e-15	4790	nuclear factor kappa B subunit 1	NFKB1
positive regulation of metabolic process	70	2904	2.44268e-15	4791	nuclear factor kappa B subunit 2	NFKB2
positive regulation of metabolic process	70	2904	2.44268e-15	4792	NFKB inhibitor alpha	NFKBIA
positive regulation of metabolic process	70	2904	2.44268e-15	4824	NK3 homeobox 1	NKX3-1
positive regulation of metabolic process	70	2904	2.44268e-15	5155	platelet derived growth factor subunit B	PDGFB
positive regulation of metabolic process	70	2904	2.44268e-15	51561	interleukin 23 subunit alpha	IL23A
positive regulation of metabolic process	70	2904	2.44268e-15	5329	plasminogen activator, urokinase receptor	PLAUR
positive regulation of metabolic process	70	2904	2.44268e-15	5359	phospholipid scramblase 1	PLSCR1
positive regulation of metabolic process	70	2904	2.44268e-15	56648	eukaryotic translation initiation factor 5A2	EIF5A2
positive regulation of metabolic process	70	2904	2.44268e-15	56938	aryl hydrocarbon receptor nuclear translocator like 2	ARNTL2
positive regulation of metabolic process	70	2904	2.44268e-15	57154	SMAD specific E3 ubiquitin protein ligase 1	SMURF1
positive regulation of metabolic process	70	2904	2.44268e-15	5743	prostaglandin-endoperoxide synthase 2	PTGS2
positive regulation of metabolic process	70	2904	2.44268e-15	5971	RELB proto-oncogene, NF-kB subunit	RELB
positive regulation of metabolic process	70	2904	2.44268e-15	6364	C-C motif chemokine ligand 20	CCL20
positive regulation of metabolic process	70	2904	2.44268e-15	6385	syndecan 4	SDC4
positive regulation of metabolic process	70	2904	2.44268e-15	639	PR/SET domain 1	PRDM1
positive regulation of metabolic process	70	2904	2.44268e-15	6672	SP100 nuclear antigen	SP100
positive regulation of metabolic process	70	2904	2.44268e-15	7039	transforming growth factor alpha	TGFA
positive regulation of metabolic process	70	2904	2.44268e-15	7097	toll like receptor 2	TLR2
positive regulation of metabolic process	70	2904	2.44268e-15	7128	TNF alpha induced protein 3	TNFAIP3
positive regulation of metabolic process	70	2904	2.44268e-15	718	complement C3	C3
positive regulation of metabolic process	70	2904	2.44268e-15	7316	ubiquitin C	UBC
positive regulation of metabolic process	70	2904	2.44268e-15	7422	vascular endothelial growth factor A	VEGFA
positive regulation of metabolic process	70	2904	2.44268e-15	7498	xanthine dehydrogenase	XDH
positive regulation of metabolic process	70	2904	2.44268e-15	8061	FOS like 1, AP-1 transcription factor subunit	FOSL1
positive regulation of metabolic process	70	2904	2.44268e-15	8412	breast cancer anti-estrogen resistance 3	BCAR3
positive regulation of metabolic process	70	2904	2.44268e-15	8482	semaphorin 7A (John Milton Hagen blood group)	SEMA7A
positive regulation of metabolic process	70	2904	2.44268e-15	8795	TNF receptor superfamily member 10b	TNFRSF10B
positive regulation of metabolic process	70	2904	2.44268e-15	8797	TNF receptor superfamily member 10a	TNFRSF10A
positive regulation of metabolic process	70	2904	2.44268e-15	9181	Rho/Rac guanine nucleotide exchange factor 2	ARHGEF2
positive regulation of metabolic process	70	2904	2.44268e-15	9590	A-kinase anchoring protein 12	AKAP12
positive regulation of macromolecule metabolic process	67	2696	2.96792e-15	10148	Epstein-Barr virus induced 3	EBI3
positive regulation of macromolecule metabolic process	67	2696	2.96792e-15	10193	ring finger protein 41	RNF41
positive regulation of macromolecule metabolic process	67	2696	2.96792e-15	10318	TNFAIP3 interacting protein 1	TNIP1
positive regulation of macromolecule metabolic process	67	2696	2.96792e-15	114897	C1q and TNF related 1	C1QTNF1
positive regulation of macromolecule metabolic process	67	2696	2.96792e-15	135112	nuclear receptor coactivator 7	NCOA7
positive regulation of macromolecule metabolic process	67	2696	2.96792e-15	1435	colony stimulating factor 1	CSF1
positive regulation of macromolecule metabolic process	67	2696	2.96792e-15	1437	colony stimulating factor 2	CSF2
positive regulation of macromolecule metabolic process	67	2696	2.96792e-15	1440	colony stimulating factor 3	CSF3
positive regulation of macromolecule metabolic process	67	2696	2.96792e-15	1601	DAB2, clathrin adaptor protein	DAB2
positive regulation of macromolecule metabolic process	67	2696	2.96792e-15	182	jagged 1	JAG1
positive regulation of macromolecule metabolic process	67	2696	2.96792e-15	1839	heparin binding EGF like growth factor	HBEGF
positive regulation of macromolecule metabolic process	67	2696	2.96792e-15	1847	dual specificity phosphatase 5	DUSP5
positive regulation of macromolecule metabolic process	67	2696	2.96792e-15	1942	ephrin A1	EFNA1
positive regulation of macromolecule metabolic process	67	2696	2.96792e-15	2081	endoplasmic reticulum to nucleus signaling 1	ERN1
positive regulation of macromolecule metabolic process	67	2696	2.96792e-15	2113	ETS proto-oncogene 1, transcription factor	ETS1
positive regulation of macromolecule metabolic process	67	2696	2.96792e-15	22861	NLR family pyrin domain containing 1	NLRP1
positive regulation of macromolecule metabolic process	67	2696	2.96792e-15	23034	sterile alpha motif domain containing 4A	SAMD4A
positive regulation of macromolecule metabolic process	67	2696	2.96792e-15	23141	ankyrin repeat and LEM domain containing 2	ANKLE2
positive regulation of macromolecule metabolic process	67	2696	2.96792e-15	23586	DExD/H-box helicase 58	DDX58
positive regulation of macromolecule metabolic process	67	2696	2.96792e-15	23645	protein phosphatase 1 regulatory subunit 15A	PPP1R15A
positive regulation of macromolecule metabolic process	67	2696	2.96792e-15	27074	lysosomal associated membrane protein 3	LAMP3
positive regulation of macromolecule metabolic process	67	2696	2.96792e-15	306	annexin A3	ANXA3
positive regulation of macromolecule metabolic process	67	2696	2.96792e-15	330	baculoviral IAP repeat containing 3	BIRC3
positive regulation of macromolecule metabolic process	67	2696	2.96792e-15	3383	intercellular adhesion molecule 1	ICAM1
positive regulation of macromolecule metabolic process	67	2696	2.96792e-15	3552	interleukin 1 alpha	IL1A
positive regulation of macromolecule metabolic process	67	2696	2.96792e-15	3553	interleukin 1 beta	IL1B
positive regulation of macromolecule metabolic process	67	2696	2.96792e-15	3569	interleukin 6	IL6
positive regulation of macromolecule metabolic process	67	2696	2.96792e-15	3624	inhibin beta A subunit	INHBA
positive regulation of macromolecule metabolic process	67	2696	2.96792e-15	3656	interleukin 1 receptor associated kinase 2	IRAK2
positive regulation of macromolecule metabolic process	67	2696	2.96792e-15	3659	interferon regulatory factor 1	IRF1
positive regulation of macromolecule metabolic process	67	2696	2.96792e-15	3678	integrin subunit alpha 5	ITGA5
positive regulation of macromolecule metabolic process	67	2696	2.96792e-15	3934	lipocalin 2	LCN2
positive regulation of macromolecule metabolic process	67	2696	2.96792e-15	3976	LIF, interleukin 6 family cytokine	LIF
positive regulation of macromolecule metabolic process	67	2696	2.96792e-15	4050	lymphotoxin beta	LTB
positive regulation of macromolecule metabolic process	67	2696	2.96792e-15	4088	SMAD family member 3	SMAD3
positive regulation of macromolecule metabolic process	67	2696	2.96792e-15	4141	methionyl-tRNA synthetase	MARS
positive regulation of macromolecule metabolic process	67	2696	2.96792e-15	468	activating transcription factor 4	ATF4
positive regulation of macromolecule metabolic process	67	2696	2.96792e-15	4790	nuclear factor kappa B subunit 1	NFKB1
positive regulation of macromolecule metabolic process	67	2696	2.96792e-15	4791	nuclear factor kappa B subunit 2	NFKB2
positive regulation of macromolecule metabolic process	67	2696	2.96792e-15	4792	NFKB inhibitor alpha	NFKBIA
positive regulation of macromolecule metabolic process	67	2696	2.96792e-15	4824	NK3 homeobox 1	NKX3-1
positive regulation of macromolecule metabolic process	67	2696	2.96792e-15	5155	platelet derived growth factor subunit B	PDGFB
positive regulation of macromolecule metabolic process	67	2696	2.96792e-15	51561	interleukin 23 subunit alpha	IL23A
positive regulation of macromolecule metabolic process	67	2696	2.96792e-15	5329	plasminogen activator, urokinase receptor	PLAUR
positive regulation of macromolecule metabolic process	67	2696	2.96792e-15	5359	phospholipid scramblase 1	PLSCR1
positive regulation of macromolecule metabolic process	67	2696	2.96792e-15	56648	eukaryotic translation initiation factor 5A2	EIF5A2
positive regulation of macromolecule metabolic process	67	2696	2.96792e-15	56938	aryl hydrocarbon receptor nuclear translocator like 2	ARNTL2
positive regulation of macromolecule metabolic process	67	2696	2.96792e-15	57154	SMAD specific E3 ubiquitin protein ligase 1	SMURF1
positive regulation of macromolecule metabolic process	67	2696	2.96792e-15	5743	prostaglandin-endoperoxide synthase 2	PTGS2
positive regulation of macromolecule metabolic process	67	2696	2.96792e-15	5971	RELB proto-oncogene, NF-kB subunit	RELB
positive regulation of macromolecule metabolic process	67	2696	2.96792e-15	6364	C-C motif chemokine ligand 20	CCL20
positive regulation of macromolecule metabolic process	67	2696	2.96792e-15	6385	syndecan 4	SDC4
positive regulation of macromolecule metabolic process	67	2696	2.96792e-15	639	PR/SET domain 1	PRDM1
positive regulation of macromolecule metabolic process	67	2696	2.96792e-15	6672	SP100 nuclear antigen	SP100
positive regulation of macromolecule metabolic process	67	2696	2.96792e-15	7039	transforming growth factor alpha	TGFA
positive regulation of macromolecule metabolic process	67	2696	2.96792e-15	7097	toll like receptor 2	TLR2
positive regulation of macromolecule metabolic process	67	2696	2.96792e-15	7128	TNF alpha induced protein 3	TNFAIP3
positive regulation of macromolecule metabolic process	67	2696	2.96792e-15	718	complement C3	C3
positive regulation of macromolecule metabolic process	67	2696	2.96792e-15	7316	ubiquitin C	UBC
positive regulation of macromolecule metabolic process	67	2696	2.96792e-15	7422	vascular endothelial growth factor A	VEGFA
positive regulation of macromolecule metabolic process	67	2696	2.96792e-15	7498	xanthine dehydrogenase	XDH
positive regulation of macromolecule metabolic process	67	2696	2.96792e-15	8061	FOS like 1, AP-1 transcription factor subunit	FOSL1
positive regulation of macromolecule metabolic process	67	2696	2.96792e-15	8412	breast cancer anti-estrogen resistance 3	BCAR3
positive regulation of macromolecule metabolic process	67	2696	2.96792e-15	8482	semaphorin 7A (John Milton Hagen blood group)	SEMA7A
positive regulation of macromolecule metabolic process	67	2696	2.96792e-15	8795	TNF receptor superfamily member 10b	TNFRSF10B
positive regulation of macromolecule metabolic process	67	2696	2.96792e-15	8797	TNF receptor superfamily member 10a	TNFRSF10A
positive regulation of macromolecule metabolic process	67	2696	2.96792e-15	9181	Rho/Rac guanine nucleotide exchange factor 2	ARHGEF2
cytokine activity	19	176	3.2759e-15	10148	Epstein-Barr virus induced 3	EBI3
cytokine activity	19	176	3.2759e-15	123920	CKLF like MARVEL transmembrane domain containing 3	CMTM3
cytokine activity	19	176	3.2759e-15	1435	colony stimulating factor 1	CSF1
cytokine activity	19	176	3.2759e-15	1437	colony stimulating factor 2	CSF2
cytokine activity	19	176	3.2759e-15	1440	colony stimulating factor 3	CSF3
cytokine activity	19	176	3.2759e-15	2919	C-X-C motif chemokine ligand 1	CXCL1
cytokine activity	19	176	3.2759e-15	2920	C-X-C motif chemokine ligand 2	CXCL2
cytokine activity	19	176	3.2759e-15	2921	C-X-C motif chemokine ligand 3	CXCL3
cytokine activity	19	176	3.2759e-15	3552	interleukin 1 alpha	IL1A
cytokine activity	19	176	3.2759e-15	3553	interleukin 1 beta	IL1B
cytokine activity	19	176	3.2759e-15	3569	interleukin 6	IL6
cytokine activity	19	176	3.2759e-15	3624	inhibin beta A subunit	INHBA
cytokine activity	19	176	3.2759e-15	3976	LIF, interleukin 6 family cytokine	LIF
cytokine activity	19	176	3.2759e-15	4050	lymphotoxin beta	LTB
cytokine activity	19	176	3.2759e-15	51561	interleukin 23 subunit alpha	IL23A
cytokine activity	19	176	3.2759e-15	6364	C-C motif chemokine ligand 20	CCL20
cytokine activity	19	176	3.2759e-15	6374	C-X-C motif chemokine ligand 5	CXCL5
cytokine activity	19	176	3.2759e-15	7422	vascular endothelial growth factor A	VEGFA
cytokine activity	19	176	3.2759e-15	9235	interleukin 32	IL32
response to cytokine	24	334	6.83305e-15	1437	colony stimulating factor 2	CSF2
response to cytokine	24	334	6.83305e-15	1440	colony stimulating factor 3	CSF3
response to cytokine	24	334	6.83305e-15	2113	ETS proto-oncogene 1, transcription factor	ETS1
response to cytokine	24	334	6.83305e-15	2643	GTP cyclohydrolase 1	GCH1
response to cytokine	24	334	6.83305e-15	27074	lysosomal associated membrane protein 3	LAMP3
response to cytokine	24	334	6.83305e-15	3383	intercellular adhesion molecule 1	ICAM1
response to cytokine	24	334	6.83305e-15	3437	interferon induced protein with tetratricopeptide repeats 3	IFIT3
response to cytokine	24	334	6.83305e-15	3569	interleukin 6	IL6
response to cytokine	24	334	6.83305e-15	3656	interleukin 1 receptor associated kinase 2	IRAK2
response to cytokine	24	334	6.83305e-15	3659	interferon regulatory factor 1	IRF1
response to cytokine	24	334	6.83305e-15	3934	lipocalin 2	LCN2
response to cytokine	24	334	6.83305e-15	4790	nuclear factor kappa B subunit 1	NFKB1
response to cytokine	24	334	6.83305e-15	4791	nuclear factor kappa B subunit 2	NFKB2
response to cytokine	24	334	6.83305e-15	4824	NK3 homeobox 1	NKX3-1
response to cytokine	24	334	6.83305e-15	5359	phospholipid scramblase 1	PLSCR1
response to cytokine	24	334	6.83305e-15	5743	prostaglandin-endoperoxide synthase 2	PTGS2
response to cytokine	24	334	6.83305e-15	5971	RELB proto-oncogene, NF-kB subunit	RELB
response to cytokine	24	334	6.83305e-15	6364	C-C motif chemokine ligand 20	CCL20
response to cytokine	24	334	6.83305e-15	6672	SP100 nuclear antigen	SP100
response to cytokine	24	334	6.83305e-15	8061	FOS like 1, AP-1 transcription factor subunit	FOSL1
response to cytokine	24	334	6.83305e-15	8942	kynureninase	KYNU
response to cytokine	24	334	6.83305e-15	9076	claudin 1	CLDN1
response to cytokine	24	334	6.83305e-15	9180	oncostatin M receptor	OSMR
response to cytokine	24	334	6.83305e-15	9181	Rho/Rac guanine nucleotide exchange factor 2	ARHGEF2
regulation of apoptotic process	45	1325	1.06046e-14	1437	colony stimulating factor 2	CSF2
regulation of apoptotic process	45	1325	1.06046e-14	1540	CYLD lysine 63 deubiquitinase	CYLD
regulation of apoptotic process	45	1325	1.06046e-14	1601	DAB2, clathrin adaptor protein	DAB2
regulation of apoptotic process	45	1325	1.06046e-14	1843	dual specificity phosphatase 1	DUSP1
regulation of apoptotic process	45	1325	1.06046e-14	1942	ephrin A1	EFNA1
regulation of apoptotic process	45	1325	1.06046e-14	220	aldehyde dehydrogenase 1 family member A3	ALDH1A3
regulation of apoptotic process	45	1325	1.06046e-14	22861	NLR family pyrin domain containing 1	NLRP1
regulation of apoptotic process	45	1325	1.06046e-14	23141	ankyrin repeat and LEM domain containing 2	ANKLE2
regulation of apoptotic process	45	1325	1.06046e-14	2683	beta-1,4-galactosyltransferase 1	B4GALT1
regulation of apoptotic process	45	1325	1.06046e-14	27074	lysosomal associated membrane protein 3	LAMP3
regulation of apoptotic process	45	1325	1.06046e-14	330	baculoviral IAP repeat containing 3	BIRC3
regulation of apoptotic process	45	1325	1.06046e-14	3383	intercellular adhesion molecule 1	ICAM1
regulation of apoptotic process	45	1325	1.06046e-14	3437	interferon induced protein with tetratricopeptide repeats 3	IFIT3
regulation of apoptotic process	45	1325	1.06046e-14	347902	adhesion molecule with Ig like domain 2	AMIGO2
regulation of apoptotic process	45	1325	1.06046e-14	3552	interleukin 1 alpha	IL1A
regulation of apoptotic process	45	1325	1.06046e-14	3553	interleukin 1 beta	IL1B
regulation of apoptotic process	45	1325	1.06046e-14	3569	interleukin 6	IL6
regulation of apoptotic process	45	1325	1.06046e-14	3624	inhibin beta A subunit	INHBA
regulation of apoptotic process	45	1325	1.06046e-14	3678	integrin subunit alpha 5	ITGA5
regulation of apoptotic process	45	1325	1.06046e-14	4088	SMAD family member 3	SMAD3
regulation of apoptotic process	45	1325	1.06046e-14	468	activating transcription factor 4	ATF4
regulation of apoptotic process	45	1325	1.06046e-14	4790	nuclear factor kappa B subunit 1	NFKB1
regulation of apoptotic process	45	1325	1.06046e-14	4792	NFKB inhibitor alpha	NFKBIA
regulation of apoptotic process	45	1325	1.06046e-14	4824	NK3 homeobox 1	NKX3-1
regulation of apoptotic process	45	1325	1.06046e-14	50486	G0/G1 switch 2	G0S2
regulation of apoptotic process	45	1325	1.06046e-14	50515	carbohydrate sulfotransferase 11	CHST11
regulation of apoptotic process	45	1325	1.06046e-14	5055	serpin family B member 2	SERPINB2
regulation of apoptotic process	45	1325	1.06046e-14	5329	plasminogen activator, urokinase receptor	PLAUR
regulation of apoptotic process	45	1325	1.06046e-14	5743	prostaglandin-endoperoxide synthase 2	PTGS2
regulation of apoptotic process	45	1325	1.06046e-14	597	BCL2 related protein A1	BCL2A1
regulation of apoptotic process	45	1325	1.06046e-14	6648	superoxide dismutase 2	SOD2
regulation of apoptotic process	45	1325	1.06046e-14	6672	SP100 nuclear antigen	SP100
regulation of apoptotic process	45	1325	1.06046e-14	694	BTG anti-proliferation factor 1	BTG1
regulation of apoptotic process	45	1325	1.06046e-14	7128	TNF alpha induced protein 3	TNFAIP3
regulation of apoptotic process	45	1325	1.06046e-14	7204	trio Rho guanine nucleotide exchange factor	TRIO
regulation of apoptotic process	45	1325	1.06046e-14	7316	ubiquitin C	UBC
regulation of apoptotic process	45	1325	1.06046e-14	7409	vav guanine nucleotide exchange factor 1	VAV1
regulation of apoptotic process	45	1325	1.06046e-14	7422	vascular endothelial growth factor A	VEGFA
regulation of apoptotic process	45	1325	1.06046e-14	7498	xanthine dehydrogenase	XDH
regulation of apoptotic process	45	1325	1.06046e-14	8061	FOS like 1, AP-1 transcription factor subunit	FOSL1
regulation of apoptotic process	45	1325	1.06046e-14	8795	TNF receptor superfamily member 10b	TNFRSF10B
regulation of apoptotic process	45	1325	1.06046e-14	8797	TNF receptor superfamily member 10a	TNFRSF10A
regulation of apoptotic process	45	1325	1.06046e-14	8870	immediate early response 3	IER3
regulation of apoptotic process	45	1325	1.06046e-14	9021	suppressor of cytokine signaling 3	SOCS3
regulation of apoptotic process	45	1325	1.06046e-14	9181	Rho/Rac guanine nucleotide exchange factor 2	ARHGEF2
regulation of response to external stimulus	31	615	1.07381e-14	10318	TNFAIP3 interacting protein 1	TNIP1
regulation of response to external stimulus	31	615	1.07381e-14	114897	C1q and TNF related 1	C1QTNF1
regulation of response to external stimulus	31	615	1.07381e-14	1435	colony stimulating factor 1	CSF1
regulation of response to external stimulus	31	615	1.07381e-14	2113	ETS proto-oncogene 1, transcription factor	ETS1
regulation of response to external stimulus	31	615	1.07381e-14	22861	NLR family pyrin domain containing 1	NLRP1
regulation of response to external stimulus	31	615	1.07381e-14	23586	DExD/H-box helicase 58	DDX58
regulation of response to external stimulus	31	615	1.07381e-14	2919	C-X-C motif chemokine ligand 1	CXCL1
regulation of response to external stimulus	31	615	1.07381e-14	2920	C-X-C motif chemokine ligand 2	CXCL2
regulation of response to external stimulus	31	615	1.07381e-14	2921	C-X-C motif chemokine ligand 3	CXCL3
regulation of response to external stimulus	31	615	1.07381e-14	330	baculoviral IAP repeat containing 3	BIRC3
regulation of response to external stimulus	31	615	1.07381e-14	3553	interleukin 1 beta	IL1B
regulation of response to external stimulus	31	615	1.07381e-14	3569	interleukin 6	IL6
regulation of response to external stimulus	31	615	1.07381e-14	4088	SMAD family member 3	SMAD3
regulation of response to external stimulus	31	615	1.07381e-14	4790	nuclear factor kappa B subunit 1	NFKB1
regulation of response to external stimulus	31	615	1.07381e-14	4792	NFKB inhibitor alpha	NFKBIA
regulation of response to external stimulus	31	615	1.07381e-14	5055	serpin family B member 2	SERPINB2
regulation of response to external stimulus	31	615	1.07381e-14	5155	platelet derived growth factor subunit B	PDGFB
regulation of response to external stimulus	31	615	1.07381e-14	51561	interleukin 23 subunit alpha	IL23A
regulation of response to external stimulus	31	615	1.07381e-14	5328	plasminogen activator, urokinase	PLAU
regulation of response to external stimulus	31	615	1.07381e-14	5329	plasminogen activator, urokinase receptor	PLAUR
regulation of response to external stimulus	31	615	1.07381e-14	5743	prostaglandin-endoperoxide synthase 2	PTGS2
regulation of response to external stimulus	31	615	1.07381e-14	629	complement factor B	CFB
regulation of response to external stimulus	31	615	1.07381e-14	6374	C-X-C motif chemokine ligand 5	CXCL5
regulation of response to external stimulus	31	615	1.07381e-14	639	PR/SET domain 1	PRDM1
regulation of response to external stimulus	31	615	1.07381e-14	7097	toll like receptor 2	TLR2
regulation of response to external stimulus	31	615	1.07381e-14	7128	TNF alpha induced protein 3	TNFAIP3
regulation of response to external stimulus	31	615	1.07381e-14	718	complement C3	C3
regulation of response to external stimulus	31	615	1.07381e-14	7422	vascular endothelial growth factor A	VEGFA
regulation of response to external stimulus	31	615	1.07381e-14	8482	semaphorin 7A (John Milton Hagen blood group)	SEMA7A
regulation of response to external stimulus	31	615	1.07381e-14	9021	suppressor of cytokine signaling 3	SOCS3
regulation of response to external stimulus	31	615	1.07381e-14	9180	oncostatin M receptor	OSMR
positive regulation of cellular metabolic process	66	2696	1.11707e-14	10148	Epstein-Barr virus induced 3	EBI3
positive regulation of cellular metabolic process	66	2696	1.11707e-14	10193	ring finger protein 41	RNF41
positive regulation of cellular metabolic process	66	2696	1.11707e-14	10318	TNFAIP3 interacting protein 1	TNIP1
positive regulation of cellular metabolic process	66	2696	1.11707e-14	114897	C1q and TNF related 1	C1QTNF1
positive regulation of cellular metabolic process	66	2696	1.11707e-14	135112	nuclear receptor coactivator 7	NCOA7
positive regulation of cellular metabolic process	66	2696	1.11707e-14	1435	colony stimulating factor 1	CSF1
positive regulation of cellular metabolic process	66	2696	1.11707e-14	1437	colony stimulating factor 2	CSF2
positive regulation of cellular metabolic process	66	2696	1.11707e-14	1440	colony stimulating factor 3	CSF3
positive regulation of cellular metabolic process	66	2696	1.11707e-14	1601	DAB2, clathrin adaptor protein	DAB2
positive regulation of cellular metabolic process	66	2696	1.11707e-14	182	jagged 1	JAG1
positive regulation of cellular metabolic process	66	2696	1.11707e-14	1839	heparin binding EGF like growth factor	HBEGF
positive regulation of cellular metabolic process	66	2696	1.11707e-14	1847	dual specificity phosphatase 5	DUSP5
positive regulation of cellular metabolic process	66	2696	1.11707e-14	1942	ephrin A1	EFNA1
positive regulation of cellular metabolic process	66	2696	1.11707e-14	2081	endoplasmic reticulum to nucleus signaling 1	ERN1
positive regulation of cellular metabolic process	66	2696	1.11707e-14	2113	ETS proto-oncogene 1, transcription factor	ETS1
positive regulation of cellular metabolic process	66	2696	1.11707e-14	22861	NLR family pyrin domain containing 1	NLRP1
positive regulation of cellular metabolic process	66	2696	1.11707e-14	23034	sterile alpha motif domain containing 4A	SAMD4A
positive regulation of cellular metabolic process	66	2696	1.11707e-14	23141	ankyrin repeat and LEM domain containing 2	ANKLE2
positive regulation of cellular metabolic process	66	2696	1.11707e-14	23586	DExD/H-box helicase 58	DDX58
positive regulation of cellular metabolic process	66	2696	1.11707e-14	23645	protein phosphatase 1 regulatory subunit 15A	PPP1R15A
positive regulation of cellular metabolic process	66	2696	1.11707e-14	306	annexin A3	ANXA3
positive regulation of cellular metabolic process	66	2696	1.11707e-14	330	baculoviral IAP repeat containing 3	BIRC3
positive regulation of cellular metabolic process	66	2696	1.11707e-14	3383	intercellular adhesion molecule 1	ICAM1
positive regulation of cellular metabolic process	66	2696	1.11707e-14	3552	interleukin 1 alpha	IL1A
positive regulation of cellular metabolic process	66	2696	1.11707e-14	3553	interleukin 1 beta	IL1B
positive regulation of cellular metabolic process	66	2696	1.11707e-14	3569	interleukin 6	IL6
positive regulation of cellular metabolic process	66	2696	1.11707e-14	3624	inhibin beta A subunit	INHBA
positive regulation of cellular metabolic process	66	2696	1.11707e-14	3656	interleukin 1 receptor associated kinase 2	IRAK2
positive regulation of cellular metabolic process	66	2696	1.11707e-14	3659	interferon regulatory factor 1	IRF1
positive regulation of cellular metabolic process	66	2696	1.11707e-14	3678	integrin subunit alpha 5	ITGA5
positive regulation of cellular metabolic process	66	2696	1.11707e-14	3976	LIF, interleukin 6 family cytokine	LIF
positive regulation of cellular metabolic process	66	2696	1.11707e-14	4050	lymphotoxin beta	LTB
positive regulation of cellular metabolic process	66	2696	1.11707e-14	4088	SMAD family member 3	SMAD3
positive regulation of cellular metabolic process	66	2696	1.11707e-14	4141	methionyl-tRNA synthetase	MARS
positive regulation of cellular metabolic process	66	2696	1.11707e-14	445	argininosuccinate synthase 1	ASS1
positive regulation of cellular metabolic process	66	2696	1.11707e-14	468	activating transcription factor 4	ATF4
positive regulation of cellular metabolic process	66	2696	1.11707e-14	4790	nuclear factor kappa B subunit 1	NFKB1
positive regulation of cellular metabolic process	66	2696	1.11707e-14	4791	nuclear factor kappa B subunit 2	NFKB2
positive regulation of cellular metabolic process	66	2696	1.11707e-14	4792	NFKB inhibitor alpha	NFKBIA
positive regulation of cellular metabolic process	66	2696	1.11707e-14	4824	NK3 homeobox 1	NKX3-1
positive regulation of cellular metabolic process	66	2696	1.11707e-14	5155	platelet derived growth factor subunit B	PDGFB
positive regulation of cellular metabolic process	66	2696	1.11707e-14	51561	interleukin 23 subunit alpha	IL23A
positive regulation of cellular metabolic process	66	2696	1.11707e-14	5329	plasminogen activator, urokinase receptor	PLAUR
positive regulation of cellular metabolic process	66	2696	1.11707e-14	5359	phospholipid scramblase 1	PLSCR1
positive regulation of cellular metabolic process	66	2696	1.11707e-14	56648	eukaryotic translation initiation factor 5A2	EIF5A2
positive regulation of cellular metabolic process	66	2696	1.11707e-14	56938	aryl hydrocarbon receptor nuclear translocator like 2	ARNTL2
positive regulation of cellular metabolic process	66	2696	1.11707e-14	57154	SMAD specific E3 ubiquitin protein ligase 1	SMURF1
positive regulation of cellular metabolic process	66	2696	1.11707e-14	5743	prostaglandin-endoperoxide synthase 2	PTGS2
positive regulation of cellular metabolic process	66	2696	1.11707e-14	5971	RELB proto-oncogene, NF-kB subunit	RELB
positive regulation of cellular metabolic process	66	2696	1.11707e-14	6364	C-C motif chemokine ligand 20	CCL20
positive regulation of cellular metabolic process	66	2696	1.11707e-14	6385	syndecan 4	SDC4
positive regulation of cellular metabolic process	66	2696	1.11707e-14	6672	SP100 nuclear antigen	SP100
positive regulation of cellular metabolic process	66	2696	1.11707e-14	7039	transforming growth factor alpha	TGFA
positive regulation of cellular metabolic process	66	2696	1.11707e-14	7097	toll like receptor 2	TLR2
positive regulation of cellular metabolic process	66	2696	1.11707e-14	7128	TNF alpha induced protein 3	TNFAIP3
positive regulation of cellular metabolic process	66	2696	1.11707e-14	718	complement C3	C3
positive regulation of cellular metabolic process	66	2696	1.11707e-14	7316	ubiquitin C	UBC
positive regulation of cellular metabolic process	66	2696	1.11707e-14	7422	vascular endothelial growth factor A	VEGFA
positive regulation of cellular metabolic process	66	2696	1.11707e-14	7498	xanthine dehydrogenase	XDH
positive regulation of cellular metabolic process	66	2696	1.11707e-14	8061	FOS like 1, AP-1 transcription factor subunit	FOSL1
positive regulation of cellular metabolic process	66	2696	1.11707e-14	8412	breast cancer anti-estrogen resistance 3	BCAR3
positive regulation of cellular metabolic process	66	2696	1.11707e-14	8482	semaphorin 7A (John Milton Hagen blood group)	SEMA7A
positive regulation of cellular metabolic process	66	2696	1.11707e-14	8795	TNF receptor superfamily member 10b	TNFRSF10B
positive regulation of cellular metabolic process	66	2696	1.11707e-14	8797	TNF receptor superfamily member 10a	TNFRSF10A
positive regulation of cellular metabolic process	66	2696	1.11707e-14	9181	Rho/Rac guanine nucleotide exchange factor 2	ARHGEF2
positive regulation of cellular metabolic process	66	2696	1.11707e-14	9590	A-kinase anchoring protein 12	AKAP12
regulation of programmed cell death	45	1338	1.50892e-14	1437	colony stimulating factor 2	CSF2
regulation of programmed cell death	45	1338	1.50892e-14	1540	CYLD lysine 63 deubiquitinase	CYLD
regulation of programmed cell death	45	1338	1.50892e-14	1601	DAB2, clathrin adaptor protein	DAB2
regulation of programmed cell death	45	1338	1.50892e-14	1843	dual specificity phosphatase 1	DUSP1
regulation of programmed cell death	45	1338	1.50892e-14	1942	ephrin A1	EFNA1
regulation of programmed cell death	45	1338	1.50892e-14	220	aldehyde dehydrogenase 1 family member A3	ALDH1A3
regulation of programmed cell death	45	1338	1.50892e-14	22861	NLR family pyrin domain containing 1	NLRP1
regulation of programmed cell death	45	1338	1.50892e-14	23141	ankyrin repeat and LEM domain containing 2	ANKLE2
regulation of programmed cell death	45	1338	1.50892e-14	2683	beta-1,4-galactosyltransferase 1	B4GALT1
regulation of programmed cell death	45	1338	1.50892e-14	27074	lysosomal associated membrane protein 3	LAMP3
regulation of programmed cell death	45	1338	1.50892e-14	330	baculoviral IAP repeat containing 3	BIRC3
regulation of programmed cell death	45	1338	1.50892e-14	3383	intercellular adhesion molecule 1	ICAM1
regulation of programmed cell death	45	1338	1.50892e-14	3437	interferon induced protein with tetratricopeptide repeats 3	IFIT3
regulation of programmed cell death	45	1338	1.50892e-14	347902	adhesion molecule with Ig like domain 2	AMIGO2
regulation of programmed cell death	45	1338	1.50892e-14	3552	interleukin 1 alpha	IL1A
regulation of programmed cell death	45	1338	1.50892e-14	3553	interleukin 1 beta	IL1B
regulation of programmed cell death	45	1338	1.50892e-14	3569	interleukin 6	IL6
regulation of programmed cell death	45	1338	1.50892e-14	3624	inhibin beta A subunit	INHBA
regulation of programmed cell death	45	1338	1.50892e-14	3678	integrin subunit alpha 5	ITGA5
regulation of programmed cell death	45	1338	1.50892e-14	4088	SMAD family member 3	SMAD3
regulation of programmed cell death	45	1338	1.50892e-14	468	activating transcription factor 4	ATF4
regulation of programmed cell death	45	1338	1.50892e-14	4790	nuclear factor kappa B subunit 1	NFKB1
regulation of programmed cell death	45	1338	1.50892e-14	4792	NFKB inhibitor alpha	NFKBIA
regulation of programmed cell death	45	1338	1.50892e-14	4824	NK3 homeobox 1	NKX3-1
regulation of programmed cell death	45	1338	1.50892e-14	50486	G0/G1 switch 2	G0S2
regulation of programmed cell death	45	1338	1.50892e-14	50515	carbohydrate sulfotransferase 11	CHST11
regulation of programmed cell death	45	1338	1.50892e-14	5055	serpin family B member 2	SERPINB2
regulation of programmed cell death	45	1338	1.50892e-14	5329	plasminogen activator, urokinase receptor	PLAUR
regulation of programmed cell death	45	1338	1.50892e-14	5743	prostaglandin-endoperoxide synthase 2	PTGS2
regulation of programmed cell death	45	1338	1.50892e-14	597	BCL2 related protein A1	BCL2A1
regulation of programmed cell death	45	1338	1.50892e-14	6648	superoxide dismutase 2	SOD2
regulation of programmed cell death	45	1338	1.50892e-14	6672	SP100 nuclear antigen	SP100
regulation of programmed cell death	45	1338	1.50892e-14	694	BTG anti-proliferation factor 1	BTG1
regulation of programmed cell death	45	1338	1.50892e-14	7128	TNF alpha induced protein 3	TNFAIP3
regulation of programmed cell death	45	1338	1.50892e-14	7204	trio Rho guanine nucleotide exchange factor	TRIO
regulation of programmed cell death	45	1338	1.50892e-14	7316	ubiquitin C	UBC
regulation of programmed cell death	45	1338	1.50892e-14	7409	vav guanine nucleotide exchange factor 1	VAV1
regulation of programmed cell death	45	1338	1.50892e-14	7422	vascular endothelial growth factor A	VEGFA
regulation of programmed cell death	45	1338	1.50892e-14	7498	xanthine dehydrogenase	XDH
regulation of programmed cell death	45	1338	1.50892e-14	8061	FOS like 1, AP-1 transcription factor subunit	FOSL1
regulation of programmed cell death	45	1338	1.50892e-14	8795	TNF receptor superfamily member 10b	TNFRSF10B
regulation of programmed cell death	45	1338	1.50892e-14	8797	TNF receptor superfamily member 10a	TNFRSF10A
regulation of programmed cell death	45	1338	1.50892e-14	8870	immediate early response 3	IER3
regulation of programmed cell death	45	1338	1.50892e-14	9021	suppressor of cytokine signaling 3	SOCS3
regulation of programmed cell death	45	1338	1.50892e-14	9181	Rho/Rac guanine nucleotide exchange factor 2	ARHGEF2
cytokine receptor binding	20	223	2.15353e-14	10148	Epstein-Barr virus induced 3	EBI3
cytokine receptor binding	20	223	2.15353e-14	10193	ring finger protein 41	RNF41
cytokine receptor binding	20	223	2.15353e-14	1435	colony stimulating factor 1	CSF1
cytokine receptor binding	20	223	2.15353e-14	1437	colony stimulating factor 2	CSF2
cytokine receptor binding	20	223	2.15353e-14	1440	colony stimulating factor 3	CSF3
cytokine receptor binding	20	223	2.15353e-14	2919	C-X-C motif chemokine ligand 1	CXCL1
cytokine receptor binding	20	223	2.15353e-14	2920	C-X-C motif chemokine ligand 2	CXCL2
cytokine receptor binding	20	223	2.15353e-14	2921	C-X-C motif chemokine ligand 3	CXCL3
cytokine receptor binding	20	223	2.15353e-14	3552	interleukin 1 alpha	IL1A
cytokine receptor binding	20	223	2.15353e-14	3553	interleukin 1 beta	IL1B
cytokine receptor binding	20	223	2.15353e-14	3569	interleukin 6	IL6
cytokine receptor binding	20	223	2.15353e-14	3624	inhibin beta A subunit	INHBA
cytokine receptor binding	20	223	2.15353e-14	3678	integrin subunit alpha 5	ITGA5
cytokine receptor binding	20	223	2.15353e-14	3976	LIF, interleukin 6 family cytokine	LIF
cytokine receptor binding	20	223	2.15353e-14	4050	lymphotoxin beta	LTB
cytokine receptor binding	20	223	2.15353e-14	4088	SMAD family member 3	SMAD3
cytokine receptor binding	20	223	2.15353e-14	51561	interleukin 23 subunit alpha	IL23A
cytokine receptor binding	20	223	2.15353e-14	6364	C-C motif chemokine ligand 20	CCL20
cytokine receptor binding	20	223	2.15353e-14	6374	C-X-C motif chemokine ligand 5	CXCL5
cytokine receptor binding	20	223	2.15353e-14	7422	vascular endothelial growth factor A	VEGFA
positive regulation of protein metabolic process	46	1414	2.41371e-14	10148	Epstein-Barr virus induced 3	EBI3
positive regulation of protein metabolic process	46	1414	2.41371e-14	10193	ring finger protein 41	RNF41
positive regulation of protein metabolic process	46	1414	2.41371e-14	114897	C1q and TNF related 1	C1QTNF1
positive regulation of protein metabolic process	46	1414	2.41371e-14	1435	colony stimulating factor 1	CSF1
positive regulation of protein metabolic process	46	1414	2.41371e-14	1440	colony stimulating factor 3	CSF3
positive regulation of protein metabolic process	46	1414	2.41371e-14	1601	DAB2, clathrin adaptor protein	DAB2
positive regulation of protein metabolic process	46	1414	2.41371e-14	1839	heparin binding EGF like growth factor	HBEGF
positive regulation of protein metabolic process	46	1414	2.41371e-14	1847	dual specificity phosphatase 5	DUSP5
positive regulation of protein metabolic process	46	1414	2.41371e-14	1942	ephrin A1	EFNA1
positive regulation of protein metabolic process	46	1414	2.41371e-14	2081	endoplasmic reticulum to nucleus signaling 1	ERN1
positive regulation of protein metabolic process	46	1414	2.41371e-14	22861	NLR family pyrin domain containing 1	NLRP1
positive regulation of protein metabolic process	46	1414	2.41371e-14	23034	sterile alpha motif domain containing 4A	SAMD4A
positive regulation of protein metabolic process	46	1414	2.41371e-14	23141	ankyrin repeat and LEM domain containing 2	ANKLE2
positive regulation of protein metabolic process	46	1414	2.41371e-14	23645	protein phosphatase 1 regulatory subunit 15A	PPP1R15A
positive regulation of protein metabolic process	46	1414	2.41371e-14	330	baculoviral IAP repeat containing 3	BIRC3
positive regulation of protein metabolic process	46	1414	2.41371e-14	3383	intercellular adhesion molecule 1	ICAM1
positive regulation of protein metabolic process	46	1414	2.41371e-14	3552	interleukin 1 alpha	IL1A
positive regulation of protein metabolic process	46	1414	2.41371e-14	3553	interleukin 1 beta	IL1B
positive regulation of protein metabolic process	46	1414	2.41371e-14	3569	interleukin 6	IL6
positive regulation of protein metabolic process	46	1414	2.41371e-14	3624	inhibin beta A subunit	INHBA
positive regulation of protein metabolic process	46	1414	2.41371e-14	3656	interleukin 1 receptor associated kinase 2	IRAK2
positive regulation of protein metabolic process	46	1414	2.41371e-14	3659	interferon regulatory factor 1	IRF1
positive regulation of protein metabolic process	46	1414	2.41371e-14	3678	integrin subunit alpha 5	ITGA5
positive regulation of protein metabolic process	46	1414	2.41371e-14	3976	LIF, interleukin 6 family cytokine	LIF
positive regulation of protein metabolic process	46	1414	2.41371e-14	4050	lymphotoxin beta	LTB
positive regulation of protein metabolic process	46	1414	2.41371e-14	4088	SMAD family member 3	SMAD3
positive regulation of protein metabolic process	46	1414	2.41371e-14	4792	NFKB inhibitor alpha	NFKBIA
positive regulation of protein metabolic process	46	1414	2.41371e-14	4824	NK3 homeobox 1	NKX3-1
positive regulation of protein metabolic process	46	1414	2.41371e-14	5155	platelet derived growth factor subunit B	PDGFB
positive regulation of protein metabolic process	46	1414	2.41371e-14	5329	plasminogen activator, urokinase receptor	PLAUR
positive regulation of protein metabolic process	46	1414	2.41371e-14	56648	eukaryotic translation initiation factor 5A2	EIF5A2
positive regulation of protein metabolic process	46	1414	2.41371e-14	57154	SMAD specific E3 ubiquitin protein ligase 1	SMURF1
positive regulation of protein metabolic process	46	1414	2.41371e-14	5743	prostaglandin-endoperoxide synthase 2	PTGS2
positive regulation of protein metabolic process	46	1414	2.41371e-14	6364	C-C motif chemokine ligand 20	CCL20
positive regulation of protein metabolic process	46	1414	2.41371e-14	6385	syndecan 4	SDC4
positive regulation of protein metabolic process	46	1414	2.41371e-14	7039	transforming growth factor alpha	TGFA
positive regulation of protein metabolic process	46	1414	2.41371e-14	7128	TNF alpha induced protein 3	TNFAIP3
positive regulation of protein metabolic process	46	1414	2.41371e-14	718	complement C3	C3
positive regulation of protein metabolic process	46	1414	2.41371e-14	7316	ubiquitin C	UBC
positive regulation of protein metabolic process	46	1414	2.41371e-14	7422	vascular endothelial growth factor A	VEGFA
positive regulation of protein metabolic process	46	1414	2.41371e-14	7498	xanthine dehydrogenase	XDH
positive regulation of protein metabolic process	46	1414	2.41371e-14	8412	breast cancer anti-estrogen resistance 3	BCAR3
positive regulation of protein metabolic process	46	1414	2.41371e-14	8482	semaphorin 7A (John Milton Hagen blood group)	SEMA7A
positive regulation of protein metabolic process	46	1414	2.41371e-14	8795	TNF receptor superfamily member 10b	TNFRSF10B
positive regulation of protein metabolic process	46	1414	2.41371e-14	8797	TNF receptor superfamily member 10a	TNFRSF10A
positive regulation of protein metabolic process	46	1414	2.41371e-14	9181	Rho/Rac guanine nucleotide exchange factor 2	ARHGEF2
signal transduction	81	3934	3.7645e-14	10148	Epstein-Barr virus induced 3	EBI3
signal transduction	81	3934	3.7645e-14	10193	ring finger protein 41	RNF41
signal transduction	81	3934	3.7645e-14	10318	TNFAIP3 interacting protein 1	TNIP1
signal transduction	81	3934	3.7645e-14	10379	interferon regulatory factor 9	IRF9
signal transduction	81	3934	3.7645e-14	10435	CDC42 effector protein 2	CDC42EP2
signal transduction	81	3934	3.7645e-14	10468	follistatin	FST
signal transduction	81	3934	3.7645e-14	1282	collagen type IV alpha 1 chain	COL4A1
signal transduction	81	3934	3.7645e-14	1435	colony stimulating factor 1	CSF1
signal transduction	81	3934	3.7645e-14	1437	colony stimulating factor 2	CSF2
signal transduction	81	3934	3.7645e-14	1440	colony stimulating factor 3	CSF3
signal transduction	81	3934	3.7645e-14	1540	CYLD lysine 63 deubiquitinase	CYLD
signal transduction	81	3934	3.7645e-14	1601	DAB2, clathrin adaptor protein	DAB2
signal transduction	81	3934	3.7645e-14	182	jagged 1	JAG1
signal transduction	81	3934	3.7645e-14	1839	heparin binding EGF like growth factor	HBEGF
signal transduction	81	3934	3.7645e-14	1843	dual specificity phosphatase 1	DUSP1
signal transduction	81	3934	3.7645e-14	1847	dual specificity phosphatase 5	DUSP5
signal transduction	81	3934	3.7645e-14	1942	ephrin A1	EFNA1
signal transduction	81	3934	3.7645e-14	2081	endoplasmic reticulum to nucleus signaling 1	ERN1
signal transduction	81	3934	3.7645e-14	2317	filamin B	FLNB
signal transduction	81	3934	3.7645e-14	23586	DExD/H-box helicase 58	DDX58
signal transduction	81	3934	3.7645e-14	23645	protein phosphatase 1 regulatory subunit 15A	PPP1R15A
signal transduction	81	3934	3.7645e-14	2633	guanylate binding protein 1	GBP1
signal transduction	81	3934	3.7645e-14	2887	growth factor receptor bound protein 10	GRB10
signal transduction	81	3934	3.7645e-14	2919	C-X-C motif chemokine ligand 1	CXCL1
signal transduction	81	3934	3.7645e-14	2920	C-X-C motif chemokine ligand 2	CXCL2
signal transduction	81	3934	3.7645e-14	2921	C-X-C motif chemokine ligand 3	CXCL3
signal transduction	81	3934	3.7645e-14	330	baculoviral IAP repeat containing 3	BIRC3
signal transduction	81	3934	3.7645e-14	3383	intercellular adhesion molecule 1	ICAM1
signal transduction	81	3934	3.7645e-14	3437	interferon induced protein with tetratricopeptide repeats 3	IFIT3
signal transduction	81	3934	3.7645e-14	3459	interferon gamma receptor 1	IFNGR1
signal transduction	81	3934	3.7645e-14	3460	interferon gamma receptor 2	IFNGR2
signal transduction	81	3934	3.7645e-14	3552	interleukin 1 alpha	IL1A
signal transduction	81	3934	3.7645e-14	3553	interleukin 1 beta	IL1B
signal transduction	81	3934	3.7645e-14	3569	interleukin 6	IL6
signal transduction	81	3934	3.7645e-14	3624	inhibin beta A subunit	INHBA
signal transduction	81	3934	3.7645e-14	3656	interleukin 1 receptor associated kinase 2	IRAK2
signal transduction	81	3934	3.7645e-14	3659	interferon regulatory factor 1	IRF1
signal transduction	81	3934	3.7645e-14	3678	integrin subunit alpha 5	ITGA5
signal transduction	81	3934	3.7645e-14	3934	lipocalin 2	LCN2
signal transduction	81	3934	3.7645e-14	3976	LIF, interleukin 6 family cytokine	LIF
signal transduction	81	3934	3.7645e-14	4050	lymphotoxin beta	LTB
signal transduction	81	3934	3.7645e-14	4088	SMAD family member 3	SMAD3
signal transduction	81	3934	3.7645e-14	468	activating transcription factor 4	ATF4
signal transduction	81	3934	3.7645e-14	4688	neutrophil cytosolic factor 2	NCF2
signal transduction	81	3934	3.7645e-14	4790	nuclear factor kappa B subunit 1	NFKB1
signal transduction	81	3934	3.7645e-14	4791	nuclear factor kappa B subunit 2	NFKB2
signal transduction	81	3934	3.7645e-14	4792	NFKB inhibitor alpha	NFKBIA
signal transduction	81	3934	3.7645e-14	4824	NK3 homeobox 1	NKX3-1
signal transduction	81	3934	3.7645e-14	50486	G0/G1 switch 2	G0S2
signal transduction	81	3934	3.7645e-14	5155	platelet derived growth factor subunit B	PDGFB
signal transduction	81	3934	3.7645e-14	5328	plasminogen activator, urokinase	PLAU
signal transduction	81	3934	3.7645e-14	5329	plasminogen activator, urokinase receptor	PLAUR
signal transduction	81	3934	3.7645e-14	54509	ras homolog family member F, filopodia associated	RHOF
signal transduction	81	3934	3.7645e-14	57154	SMAD specific E3 ubiquitin protein ligase 1	SMURF1
signal transduction	81	3934	3.7645e-14	5971	RELB proto-oncogene, NF-kB subunit	RELB
signal transduction	81	3934	3.7645e-14	6364	C-C motif chemokine ligand 20	CCL20
signal transduction	81	3934	3.7645e-14	6374	C-X-C motif chemokine ligand 5	CXCL5
signal transduction	81	3934	3.7645e-14	6385	syndecan 4	SDC4
signal transduction	81	3934	3.7645e-14	64135	interferon induced with helicase C domain 1	IFIH1
signal transduction	81	3934	3.7645e-14	64283	Rho guanine nucleotide exchange factor 28	ARHGEF28
signal transduction	81	3934	3.7645e-14	6672	SP100 nuclear antigen	SP100
signal transduction	81	3934	3.7645e-14	6711	spectrin beta, non-erythrocytic 1	SPTBN1
signal transduction	81	3934	3.7645e-14	6776	signal transducer and activator of transcription 5A	STAT5A
signal transduction	81	3934	3.7645e-14	7097	toll like receptor 2	TLR2
signal transduction	81	3934	3.7645e-14	7128	TNF alpha induced protein 3	TNFAIP3
signal transduction	81	3934	3.7645e-14	718	complement C3	C3
signal transduction	81	3934	3.7645e-14	7204	trio Rho guanine nucleotide exchange factor	TRIO
signal transduction	81	3934	3.7645e-14	7316	ubiquitin C	UBC
signal transduction	81	3934	3.7645e-14	7409	vav guanine nucleotide exchange factor 1	VAV1
signal transduction	81	3934	3.7645e-14	7422	vascular endothelial growth factor A	VEGFA
signal transduction	81	3934	3.7645e-14	7706	tripartite motif containing 25	TRIM25
signal transduction	81	3934	3.7645e-14	8412	breast cancer anti-estrogen resistance 3	BCAR3
signal transduction	81	3934	3.7645e-14	8482	semaphorin 7A (John Milton Hagen blood group)	SEMA7A
signal transduction	81	3934	3.7645e-14	8605	phospholipase A2 group IVC	PLA2G4C
signal transduction	81	3934	3.7645e-14	8795	TNF receptor superfamily member 10b	TNFRSF10B
signal transduction	81	3934	3.7645e-14	8797	TNF receptor superfamily member 10a	TNFRSF10A
signal transduction	81	3934	3.7645e-14	9021	suppressor of cytokine signaling 3	SOCS3
signal transduction	81	3934	3.7645e-14	9180	oncostatin M receptor	OSMR
signal transduction	81	3934	3.7645e-14	9181	Rho/Rac guanine nucleotide exchange factor 2	ARHGEF2
signal transduction	81	3934	3.7645e-14	9590	A-kinase anchoring protein 12	AKAP12
signal transduction	81	3934	3.7645e-14	9846	GRB2 associated binding protein 2	GAB2
regulation of cell death	46	1434	4.02787e-14	1437	colony stimulating factor 2	CSF2
regulation of cell death	46	1434	4.02787e-14	1440	colony stimulating factor 3	CSF3
regulation of cell death	46	1434	4.02787e-14	1540	CYLD lysine 63 deubiquitinase	CYLD
regulation of cell death	46	1434	4.02787e-14	1601	DAB2, clathrin adaptor protein	DAB2
regulation of cell death	46	1434	4.02787e-14	1843	dual specificity phosphatase 1	DUSP1
regulation of cell death	46	1434	4.02787e-14	1942	ephrin A1	EFNA1
regulation of cell death	46	1434	4.02787e-14	220	aldehyde dehydrogenase 1 family member A3	ALDH1A3
regulation of cell death	46	1434	4.02787e-14	22861	NLR family pyrin domain containing 1	NLRP1
regulation of cell death	46	1434	4.02787e-14	23141	ankyrin repeat and LEM domain containing 2	ANKLE2
regulation of cell death	46	1434	4.02787e-14	2683	beta-1,4-galactosyltransferase 1	B4GALT1
regulation of cell death	46	1434	4.02787e-14	27074	lysosomal associated membrane protein 3	LAMP3
regulation of cell death	46	1434	4.02787e-14	330	baculoviral IAP repeat containing 3	BIRC3
regulation of cell death	46	1434	4.02787e-14	3383	intercellular adhesion molecule 1	ICAM1
regulation of cell death	46	1434	4.02787e-14	3437	interferon induced protein with tetratricopeptide repeats 3	IFIT3
regulation of cell death	46	1434	4.02787e-14	347902	adhesion molecule with Ig like domain 2	AMIGO2
regulation of cell death	46	1434	4.02787e-14	3552	interleukin 1 alpha	IL1A
regulation of cell death	46	1434	4.02787e-14	3553	interleukin 1 beta	IL1B
regulation of cell death	46	1434	4.02787e-14	3569	interleukin 6	IL6
regulation of cell death	46	1434	4.02787e-14	3624	inhibin beta A subunit	INHBA
regulation of cell death	46	1434	4.02787e-14	3678	integrin subunit alpha 5	ITGA5
regulation of cell death	46	1434	4.02787e-14	4088	SMAD family member 3	SMAD3
regulation of cell death	46	1434	4.02787e-14	468	activating transcription factor 4	ATF4
regulation of cell death	46	1434	4.02787e-14	4790	nuclear factor kappa B subunit 1	NFKB1
regulation of cell death	46	1434	4.02787e-14	4792	NFKB inhibitor alpha	NFKBIA
regulation of cell death	46	1434	4.02787e-14	4824	NK3 homeobox 1	NKX3-1
regulation of cell death	46	1434	4.02787e-14	50486	G0/G1 switch 2	G0S2
regulation of cell death	46	1434	4.02787e-14	50515	carbohydrate sulfotransferase 11	CHST11
regulation of cell death	46	1434	4.02787e-14	5055	serpin family B member 2	SERPINB2
regulation of cell death	46	1434	4.02787e-14	5329	plasminogen activator, urokinase receptor	PLAUR
regulation of cell death	46	1434	4.02787e-14	5743	prostaglandin-endoperoxide synthase 2	PTGS2
regulation of cell death	46	1434	4.02787e-14	597	BCL2 related protein A1	BCL2A1
regulation of cell death	46	1434	4.02787e-14	6648	superoxide dismutase 2	SOD2
regulation of cell death	46	1434	4.02787e-14	6672	SP100 nuclear antigen	SP100
regulation of cell death	46	1434	4.02787e-14	694	BTG anti-proliferation factor 1	BTG1
regulation of cell death	46	1434	4.02787e-14	7128	TNF alpha induced protein 3	TNFAIP3
regulation of cell death	46	1434	4.02787e-14	7204	trio Rho guanine nucleotide exchange factor	TRIO
regulation of cell death	46	1434	4.02787e-14	7316	ubiquitin C	UBC
regulation of cell death	46	1434	4.02787e-14	7409	vav guanine nucleotide exchange factor 1	VAV1
regulation of cell death	46	1434	4.02787e-14	7422	vascular endothelial growth factor A	VEGFA
regulation of cell death	46	1434	4.02787e-14	7498	xanthine dehydrogenase	XDH
regulation of cell death	46	1434	4.02787e-14	8061	FOS like 1, AP-1 transcription factor subunit	FOSL1
regulation of cell death	46	1434	4.02787e-14	8795	TNF receptor superfamily member 10b	TNFRSF10B
regulation of cell death	46	1434	4.02787e-14	8797	TNF receptor superfamily member 10a	TNFRSF10A
regulation of cell death	46	1434	4.02787e-14	8870	immediate early response 3	IER3
regulation of cell death	46	1434	4.02787e-14	9021	suppressor of cytokine signaling 3	SOCS3
regulation of cell death	46	1434	4.02787e-14	9181	Rho/Rac guanine nucleotide exchange factor 2	ARHGEF2
regulation of defense response	30	605	4.67041e-14	10318	TNFAIP3 interacting protein 1	TNIP1
regulation of defense response	30	605	4.67041e-14	1540	CYLD lysine 63 deubiquitinase	CYLD
regulation of defense response	30	605	4.67041e-14	2113	ETS proto-oncogene 1, transcription factor	ETS1
regulation of defense response	30	605	4.67041e-14	22861	NLR family pyrin domain containing 1	NLRP1
regulation of defense response	30	605	4.67041e-14	23586	DExD/H-box helicase 58	DDX58
regulation of defense response	30	605	4.67041e-14	330	baculoviral IAP repeat containing 3	BIRC3
regulation of defense response	30	605	4.67041e-14	3459	interferon gamma receptor 1	IFNGR1
regulation of defense response	30	605	4.67041e-14	3460	interferon gamma receptor 2	IFNGR2
regulation of defense response	30	605	4.67041e-14	3553	interleukin 1 beta	IL1B
regulation of defense response	30	605	4.67041e-14	3569	interleukin 6	IL6
regulation of defense response	30	605	4.67041e-14	3656	interleukin 1 receptor associated kinase 2	IRAK2
regulation of defense response	30	605	4.67041e-14	3659	interferon regulatory factor 1	IRF1
regulation of defense response	30	605	4.67041e-14	4088	SMAD family member 3	SMAD3
regulation of defense response	30	605	4.67041e-14	4790	nuclear factor kappa B subunit 1	NFKB1
regulation of defense response	30	605	4.67041e-14	4792	NFKB inhibitor alpha	NFKBIA
regulation of defense response	30	605	4.67041e-14	51561	interleukin 23 subunit alpha	IL23A
regulation of defense response	30	605	4.67041e-14	5359	phospholipid scramblase 1	PLSCR1
regulation of defense response	30	605	4.67041e-14	5743	prostaglandin-endoperoxide synthase 2	PTGS2
regulation of defense response	30	605	4.67041e-14	5971	RELB proto-oncogene, NF-kB subunit	RELB
regulation of defense response	30	605	4.67041e-14	629	complement factor B	CFB
regulation of defense response	30	605	4.67041e-14	64135	interferon induced with helicase C domain 1	IFIH1
regulation of defense response	30	605	4.67041e-14	7097	toll like receptor 2	TLR2
regulation of defense response	30	605	4.67041e-14	7128	TNF alpha induced protein 3	TNFAIP3
regulation of defense response	30	605	4.67041e-14	718	complement C3	C3
regulation of defense response	30	605	4.67041e-14	7316	ubiquitin C	UBC
regulation of defense response	30	605	4.67041e-14	7409	vav guanine nucleotide exchange factor 1	VAV1
regulation of defense response	30	605	4.67041e-14	83666	poly(ADP-ribose) polymerase family member 9	PARP9
regulation of defense response	30	605	4.67041e-14	8482	semaphorin 7A (John Milton Hagen blood group)	SEMA7A
regulation of defense response	30	605	4.67041e-14	9021	suppressor of cytokine signaling 3	SOCS3
regulation of defense response	30	605	4.67041e-14	9180	oncostatin M receptor	OSMR
response to organic substance	50	1756	2.33181e-13	1282	collagen type IV alpha 1 chain	COL4A1
response to organic substance	50	1756	2.33181e-13	1437	colony stimulating factor 2	CSF2
response to organic substance	50	1756	2.33181e-13	1440	colony stimulating factor 3	CSF3
response to organic substance	50	1756	2.33181e-13	182	jagged 1	JAG1
response to organic substance	50	1756	2.33181e-13	1843	dual specificity phosphatase 1	DUSP1
response to organic substance	50	1756	2.33181e-13	2081	endoplasmic reticulum to nucleus signaling 1	ERN1
response to organic substance	50	1756	2.33181e-13	2113	ETS proto-oncogene 1, transcription factor	ETS1
response to organic substance	50	1756	2.33181e-13	22861	NLR family pyrin domain containing 1	NLRP1
response to organic substance	50	1756	2.33181e-13	23586	DExD/H-box helicase 58	DDX58
response to organic substance	50	1756	2.33181e-13	2643	GTP cyclohydrolase 1	GCH1
response to organic substance	50	1756	2.33181e-13	27074	lysosomal associated membrane protein 3	LAMP3
response to organic substance	50	1756	2.33181e-13	2919	C-X-C motif chemokine ligand 1	CXCL1
response to organic substance	50	1756	2.33181e-13	2920	C-X-C motif chemokine ligand 2	CXCL2
response to organic substance	50	1756	2.33181e-13	2921	C-X-C motif chemokine ligand 3	CXCL3
response to organic substance	50	1756	2.33181e-13	306	annexin A3	ANXA3
response to organic substance	50	1756	2.33181e-13	3383	intercellular adhesion molecule 1	ICAM1
response to organic substance	50	1756	2.33181e-13	3437	interferon induced protein with tetratricopeptide repeats 3	IFIT3
response to organic substance	50	1756	2.33181e-13	3553	interleukin 1 beta	IL1B
response to organic substance	50	1756	2.33181e-13	3569	interleukin 6	IL6
response to organic substance	50	1756	2.33181e-13	3624	inhibin beta A subunit	INHBA
response to organic substance	50	1756	2.33181e-13	3656	interleukin 1 receptor associated kinase 2	IRAK2
response to organic substance	50	1756	2.33181e-13	3659	interferon regulatory factor 1	IRF1
response to organic substance	50	1756	2.33181e-13	3934	lipocalin 2	LCN2
response to organic substance	50	1756	2.33181e-13	4088	SMAD family member 3	SMAD3
response to organic substance	50	1756	2.33181e-13	4141	methionyl-tRNA synthetase	MARS
response to organic substance	50	1756	2.33181e-13	468	activating transcription factor 4	ATF4
response to organic substance	50	1756	2.33181e-13	4790	nuclear factor kappa B subunit 1	NFKB1
response to organic substance	50	1756	2.33181e-13	4791	nuclear factor kappa B subunit 2	NFKB2
response to organic substance	50	1756	2.33181e-13	4792	NFKB inhibitor alpha	NFKBIA
response to organic substance	50	1756	2.33181e-13	4824	NK3 homeobox 1	NKX3-1
response to organic substance	50	1756	2.33181e-13	5155	platelet derived growth factor subunit B	PDGFB
response to organic substance	50	1756	2.33181e-13	5359	phospholipid scramblase 1	PLSCR1
response to organic substance	50	1756	2.33181e-13	5743	prostaglandin-endoperoxide synthase 2	PTGS2
response to organic substance	50	1756	2.33181e-13	5971	RELB proto-oncogene, NF-kB subunit	RELB
response to organic substance	50	1756	2.33181e-13	6364	C-C motif chemokine ligand 20	CCL20
response to organic substance	50	1756	2.33181e-13	6374	C-X-C motif chemokine ligand 5	CXCL5
response to organic substance	50	1756	2.33181e-13	6528	solute carrier family 5 member 5	SLC5A5
response to organic substance	50	1756	2.33181e-13	6672	SP100 nuclear antigen	SP100
response to organic substance	50	1756	2.33181e-13	7097	toll like receptor 2	TLR2
response to organic substance	50	1756	2.33181e-13	7128	TNF alpha induced protein 3	TNFAIP3
response to organic substance	50	1756	2.33181e-13	7422	vascular endothelial growth factor A	VEGFA
response to organic substance	50	1756	2.33181e-13	7706	tripartite motif containing 25	TRIM25
response to organic substance	50	1756	2.33181e-13	8061	FOS like 1, AP-1 transcription factor subunit	FOSL1
response to organic substance	50	1756	2.33181e-13	8795	TNF receptor superfamily member 10b	TNFRSF10B
response to organic substance	50	1756	2.33181e-13	8797	TNF receptor superfamily member 10a	TNFRSF10A
response to organic substance	50	1756	2.33181e-13	8942	kynureninase	KYNU
response to organic substance	50	1756	2.33181e-13	9076	claudin 1	CLDN1
response to organic substance	50	1756	2.33181e-13	9180	oncostatin M receptor	OSMR
response to organic substance	50	1756	2.33181e-13	9181	Rho/Rac guanine nucleotide exchange factor 2	ARHGEF2
response to organic substance	50	1756	2.33181e-13	9638	fasciculation and elongation protein zeta 1	FEZ1
regulation of cell migration	30	644	2.36039e-13	10193	ring finger protein 41	RNF41
regulation of cell migration	30	644	2.36039e-13	1435	colony stimulating factor 1	CSF1
regulation of cell migration	30	644	2.36039e-13	1601	DAB2, clathrin adaptor protein	DAB2
regulation of cell migration	30	644	2.36039e-13	182	jagged 1	JAG1
regulation of cell migration	30	644	2.36039e-13	1839	heparin binding EGF like growth factor	HBEGF
regulation of cell migration	30	644	2.36039e-13	1942	ephrin A1	EFNA1
regulation of cell migration	30	644	2.36039e-13	2113	ETS proto-oncogene 1, transcription factor	ETS1
regulation of cell migration	30	644	2.36039e-13	23586	DExD/H-box helicase 58	DDX58
regulation of cell migration	30	644	2.36039e-13	2919	C-X-C motif chemokine ligand 1	CXCL1
regulation of cell migration	30	644	2.36039e-13	2920	C-X-C motif chemokine ligand 2	CXCL2
regulation of cell migration	30	644	2.36039e-13	2921	C-X-C motif chemokine ligand 3	CXCL3
regulation of cell migration	30	644	2.36039e-13	306	annexin A3	ANXA3
regulation of cell migration	30	644	2.36039e-13	3383	intercellular adhesion molecule 1	ICAM1
regulation of cell migration	30	644	2.36039e-13	3552	interleukin 1 alpha	IL1A
regulation of cell migration	30	644	2.36039e-13	3569	interleukin 6	IL6
regulation of cell migration	30	644	2.36039e-13	3678	integrin subunit alpha 5	ITGA5
regulation of cell migration	30	644	2.36039e-13	3918	laminin subunit gamma 2	LAMC2
regulation of cell migration	30	644	2.36039e-13	4088	SMAD family member 3	SMAD3
regulation of cell migration	30	644	2.36039e-13	5155	platelet derived growth factor subunit B	PDGFB
regulation of cell migration	30	644	2.36039e-13	51561	interleukin 23 subunit alpha	IL23A
regulation of cell migration	30	644	2.36039e-13	5328	plasminogen activator, urokinase	PLAU
regulation of cell migration	30	644	2.36039e-13	5743	prostaglandin-endoperoxide synthase 2	PTGS2
regulation of cell migration	30	644	2.36039e-13	6364	C-C motif chemokine ligand 20	CCL20
regulation of cell migration	30	644	2.36039e-13	6374	C-X-C motif chemokine ligand 5	CXCL5
regulation of cell migration	30	644	2.36039e-13	6385	syndecan 4	SDC4
regulation of cell migration	30	644	2.36039e-13	6648	superoxide dismutase 2	SOD2
regulation of cell migration	30	644	2.36039e-13	6672	SP100 nuclear antigen	SP100
regulation of cell migration	30	644	2.36039e-13	6776	signal transducer and activator of transcription 5A	STAT5A
regulation of cell migration	30	644	2.36039e-13	7422	vascular endothelial growth factor A	VEGFA
regulation of cell migration	30	644	2.36039e-13	84665	myopalladin	MYPN
regulation of protein metabolic process	58	2362	8.35795e-13	10148	Epstein-Barr virus induced 3	EBI3
regulation of protein metabolic process	58	2362	8.35795e-13	10193	ring finger protein 41	RNF41
regulation of protein metabolic process	58	2362	8.35795e-13	10318	TNFAIP3 interacting protein 1	TNIP1
regulation of protein metabolic process	58	2362	8.35795e-13	114897	C1q and TNF related 1	C1QTNF1
regulation of protein metabolic process	58	2362	8.35795e-13	12	serpin family A member 3	SERPINA3
regulation of protein metabolic process	58	2362	8.35795e-13	1435	colony stimulating factor 1	CSF1
regulation of protein metabolic process	58	2362	8.35795e-13	1440	colony stimulating factor 3	CSF3
regulation of protein metabolic process	58	2362	8.35795e-13	1601	DAB2, clathrin adaptor protein	DAB2
regulation of protein metabolic process	58	2362	8.35795e-13	1839	heparin binding EGF like growth factor	HBEGF
regulation of protein metabolic process	58	2362	8.35795e-13	1843	dual specificity phosphatase 1	DUSP1
regulation of protein metabolic process	58	2362	8.35795e-13	1847	dual specificity phosphatase 5	DUSP5
regulation of protein metabolic process	58	2362	8.35795e-13	1942	ephrin A1	EFNA1
regulation of protein metabolic process	58	2362	8.35795e-13	1992	serpin family B member 1	SERPINB1
regulation of protein metabolic process	58	2362	8.35795e-13	2081	endoplasmic reticulum to nucleus signaling 1	ERN1
regulation of protein metabolic process	58	2362	8.35795e-13	22861	NLR family pyrin domain containing 1	NLRP1
regulation of protein metabolic process	58	2362	8.35795e-13	23034	sterile alpha motif domain containing 4A	SAMD4A
regulation of protein metabolic process	58	2362	8.35795e-13	23141	ankyrin repeat and LEM domain containing 2	ANKLE2
regulation of protein metabolic process	58	2362	8.35795e-13	23645	protein phosphatase 1 regulatory subunit 15A	PPP1R15A
regulation of protein metabolic process	58	2362	8.35795e-13	2633	guanylate binding protein 1	GBP1
regulation of protein metabolic process	58	2362	8.35795e-13	27074	lysosomal associated membrane protein 3	LAMP3
regulation of protein metabolic process	58	2362	8.35795e-13	330	baculoviral IAP repeat containing 3	BIRC3
regulation of protein metabolic process	58	2362	8.35795e-13	3383	intercellular adhesion molecule 1	ICAM1
regulation of protein metabolic process	58	2362	8.35795e-13	3552	interleukin 1 alpha	IL1A
regulation of protein metabolic process	58	2362	8.35795e-13	3553	interleukin 1 beta	IL1B
regulation of protein metabolic process	58	2362	8.35795e-13	3569	interleukin 6	IL6
regulation of protein metabolic process	58	2362	8.35795e-13	3624	inhibin beta A subunit	INHBA
regulation of protein metabolic process	58	2362	8.35795e-13	3656	interleukin 1 receptor associated kinase 2	IRAK2
regulation of protein metabolic process	58	2362	8.35795e-13	3659	interferon regulatory factor 1	IRF1
regulation of protein metabolic process	58	2362	8.35795e-13	3678	integrin subunit alpha 5	ITGA5
regulation of protein metabolic process	58	2362	8.35795e-13	3976	LIF, interleukin 6 family cytokine	LIF
regulation of protein metabolic process	58	2362	8.35795e-13	4050	lymphotoxin beta	LTB
regulation of protein metabolic process	58	2362	8.35795e-13	4088	SMAD family member 3	SMAD3
regulation of protein metabolic process	58	2362	8.35795e-13	468	activating transcription factor 4	ATF4
regulation of protein metabolic process	58	2362	8.35795e-13	4790	nuclear factor kappa B subunit 1	NFKB1
regulation of protein metabolic process	58	2362	8.35795e-13	4792	NFKB inhibitor alpha	NFKBIA
regulation of protein metabolic process	58	2362	8.35795e-13	4824	NK3 homeobox 1	NKX3-1
regulation of protein metabolic process	58	2362	8.35795e-13	5055	serpin family B member 2	SERPINB2
regulation of protein metabolic process	58	2362	8.35795e-13	5155	platelet derived growth factor subunit B	PDGFB
regulation of protein metabolic process	58	2362	8.35795e-13	5329	plasminogen activator, urokinase receptor	PLAUR
regulation of protein metabolic process	58	2362	8.35795e-13	56648	eukaryotic translation initiation factor 5A2	EIF5A2
regulation of protein metabolic process	58	2362	8.35795e-13	57154	SMAD specific E3 ubiquitin protein ligase 1	SMURF1
regulation of protein metabolic process	58	2362	8.35795e-13	5743	prostaglandin-endoperoxide synthase 2	PTGS2
regulation of protein metabolic process	58	2362	8.35795e-13	629	complement factor B	CFB
regulation of protein metabolic process	58	2362	8.35795e-13	6364	C-C motif chemokine ligand 20	CCL20
regulation of protein metabolic process	58	2362	8.35795e-13	6385	syndecan 4	SDC4
regulation of protein metabolic process	58	2362	8.35795e-13	7039	transforming growth factor alpha	TGFA
regulation of protein metabolic process	58	2362	8.35795e-13	7128	TNF alpha induced protein 3	TNFAIP3
regulation of protein metabolic process	58	2362	8.35795e-13	718	complement C3	C3
regulation of protein metabolic process	58	2362	8.35795e-13	7316	ubiquitin C	UBC
regulation of protein metabolic process	58	2362	8.35795e-13	7422	vascular endothelial growth factor A	VEGFA
regulation of protein metabolic process	58	2362	8.35795e-13	7498	xanthine dehydrogenase	XDH
regulation of protein metabolic process	58	2362	8.35795e-13	8412	breast cancer anti-estrogen resistance 3	BCAR3
regulation of protein metabolic process	58	2362	8.35795e-13	8482	semaphorin 7A (John Milton Hagen blood group)	SEMA7A
regulation of protein metabolic process	58	2362	8.35795e-13	8795	TNF receptor superfamily member 10b	TNFRSF10B
regulation of protein metabolic process	58	2362	8.35795e-13	8797	TNF receptor superfamily member 10a	TNFRSF10A
regulation of protein metabolic process	58	2362	8.35795e-13	9021	suppressor of cytokine signaling 3	SOCS3
regulation of protein metabolic process	58	2362	8.35795e-13	9181	Rho/Rac guanine nucleotide exchange factor 2	ARHGEF2
regulation of protein metabolic process	58	2362	8.35795e-13	9683	NEDD4 binding protein 1	N4BP1
positive regulation of cell migration	23	380	9.58749e-13	1435	colony stimulating factor 1	CSF1
positive regulation of cell migration	23	380	9.58749e-13	1601	DAB2, clathrin adaptor protein	DAB2
positive regulation of cell migration	23	380	9.58749e-13	1839	heparin binding EGF like growth factor	HBEGF
positive regulation of cell migration	23	380	9.58749e-13	2113	ETS proto-oncogene 1, transcription factor	ETS1
positive regulation of cell migration	23	380	9.58749e-13	2919	C-X-C motif chemokine ligand 1	CXCL1
positive regulation of cell migration	23	380	9.58749e-13	2920	C-X-C motif chemokine ligand 2	CXCL2
positive regulation of cell migration	23	380	9.58749e-13	2921	C-X-C motif chemokine ligand 3	CXCL3
positive regulation of cell migration	23	380	9.58749e-13	306	annexin A3	ANXA3
positive regulation of cell migration	23	380	9.58749e-13	3383	intercellular adhesion molecule 1	ICAM1
positive regulation of cell migration	23	380	9.58749e-13	3552	interleukin 1 alpha	IL1A
positive regulation of cell migration	23	380	9.58749e-13	3569	interleukin 6	IL6
positive regulation of cell migration	23	380	9.58749e-13	3678	integrin subunit alpha 5	ITGA5
positive regulation of cell migration	23	380	9.58749e-13	3918	laminin subunit gamma 2	LAMC2
positive regulation of cell migration	23	380	9.58749e-13	4088	SMAD family member 3	SMAD3
positive regulation of cell migration	23	380	9.58749e-13	5155	platelet derived growth factor subunit B	PDGFB
positive regulation of cell migration	23	380	9.58749e-13	51561	interleukin 23 subunit alpha	IL23A
positive regulation of cell migration	23	380	9.58749e-13	5328	plasminogen activator, urokinase	PLAU
positive regulation of cell migration	23	380	9.58749e-13	5743	prostaglandin-endoperoxide synthase 2	PTGS2
positive regulation of cell migration	23	380	9.58749e-13	6364	C-C motif chemokine ligand 20	CCL20
positive regulation of cell migration	23	380	9.58749e-13	6374	C-X-C motif chemokine ligand 5	CXCL5
positive regulation of cell migration	23	380	9.58749e-13	6648	superoxide dismutase 2	SOD2
positive regulation of cell migration	23	380	9.58749e-13	6776	signal transducer and activator of transcription 5A	STAT5A
positive regulation of cell migration	23	380	9.58749e-13	7422	vascular endothelial growth factor A	VEGFA
positive regulation of phosphate metabolic process	35	935	1.09451e-12	114897	C1q and TNF related 1	C1QTNF1
positive regulation of phosphate metabolic process	35	935	1.09451e-12	1435	colony stimulating factor 1	CSF1
positive regulation of phosphate metabolic process	35	935	1.09451e-12	1440	colony stimulating factor 3	CSF3
positive regulation of phosphate metabolic process	35	935	1.09451e-12	1601	DAB2, clathrin adaptor protein	DAB2
positive regulation of phosphate metabolic process	35	935	1.09451e-12	1839	heparin binding EGF like growth factor	HBEGF
positive regulation of phosphate metabolic process	35	935	1.09451e-12	1847	dual specificity phosphatase 5	DUSP5
positive regulation of phosphate metabolic process	35	935	1.09451e-12	1942	ephrin A1	EFNA1
positive regulation of phosphate metabolic process	35	935	1.09451e-12	2081	endoplasmic reticulum to nucleus signaling 1	ERN1
positive regulation of phosphate metabolic process	35	935	1.09451e-12	23141	ankyrin repeat and LEM domain containing 2	ANKLE2
positive regulation of phosphate metabolic process	35	935	1.09451e-12	23645	protein phosphatase 1 regulatory subunit 15A	PPP1R15A
positive regulation of phosphate metabolic process	35	935	1.09451e-12	3383	intercellular adhesion molecule 1	ICAM1
positive regulation of phosphate metabolic process	35	935	1.09451e-12	3553	interleukin 1 beta	IL1B
positive regulation of phosphate metabolic process	35	935	1.09451e-12	3569	interleukin 6	IL6
positive regulation of phosphate metabolic process	35	935	1.09451e-12	3624	inhibin beta A subunit	INHBA
[truncated: 18,897 more rows]

## Sheet: Enriched Terms_A549-specific
"Meta-analysis of host transcriptional responses to SARS-CoV-2 infection reveals their manifestation in human tumors." Fengju Chen, Yiqun Zhang, Richard Sucgang, Sasirekha Ramani, David Corry, Farrah Kheradmand, Chad J. Creighton
Term	Count in Selected Genes	Count in Total Population	P-value
cytoplasmic part	388	8476	2.36227e-15
cellular_component	612	15980	5.38979e-14
biological_process	587	15128	4.31382e-13
membrane	319	6859	2.68604e-12
intracellular part	514	12753	6.21282e-12
molecular_function	584	15151	6.82209e-12
vesicle	187	3473	1.38806e-11
translational initiation	24	135	2.67758e-11
cell part	566	14608	4.39829e-11
extracellular vesicle	145	2614	8.50613e-10
extracellular organelle	145	2615	8.73336e-10
protein targeting to membrane	23	151	1.66856e-09
extracellular exosome	143	2599	2.00225e-09
organelle	411	9897	2.59986e-09
protein binding	417	10099	3.70143e-09
cellular process	512	13082	5.84536e-09
SRP-dependent cotranslational protein targeting to membrane	17	89	6.84133e-09
membrane-bounded organelle	379	9024	8.34803e-09
protein targeting	30	269	1.21001e-08
organelle part	349	8191	1.50833e-08
cotranslational protein targeting to membrane	17	94	1.62235e-08
cell projection part	66	948	2.58414e-08
plasma membrane bounded cell projection part	66	948	2.58414e-08
transport	189	3857	2.64799e-08
protein targeting to ER	17	98	3.10351e-08
establishment of protein localization to membrane	29	266	3.51006e-08
extracellular matrix organization	30	282	3.56316e-08
intracellular organelle part	340	7993	3.83331e-08
extracellular structure organization	30	283	3.8601e-08
membrane part	259	5739	4.44672e-08
establishment of protein localization to endoplasmic reticulum	17	102	5.73921e-08
establishment of localization	192	3977	6.08914e-08
cell activation	64	929	6.28954e-08
intracellular protein transport	52	702	1.24957e-07
binding	503	13003	1.45458e-07
single-organism process	402	9906	1.68095e-07
establishment of localization in cell	88	1481	1.78495e-07
extracellular region part	174	3570	1.78991e-07
intracellular transport	80	1303	1.841e-07
protein localization to endoplasmic reticulum	17	112	2.3429e-07
endoplasmic reticulum part	71	1114	2.40455e-07
bounding membrane of organelle	98	1728	2.94945e-07
focal adhesion	34	386	4.40041e-07
localization	200	4298	4.65236e-07
cell-substrate adherens junction	34	389	5.26319e-07
cell-substrate junction	34	393	6.6594e-07
protein localization to membrane	33	382	1.00372e-06
establishment of protein localization	78	1316	1.06412e-06
cell junction	70	1138	1.07973e-06
protein transport	73	1207	1.16656e-06
peptide transport	74	1230	1.19115e-06
neuron part	75	1257	1.36676e-06
nuclear-transcribed mRNA catabolic process, nonsense-mediated decay	16	116	1.96467e-06
organonitrogen compound metabolic process	210	4656	2.12086e-06
biological regulation	412	10394	2.12613e-06
amide transport	74	1253	2.3504e-06
intrinsic component of membrane	201	4424	2.41e-06
anchoring junction	38	496	2.92537e-06
adherens junction	37	477	2.96644e-06
platelet activation	15	108	3.74659e-06
negative chemotaxis	7	21	3.90013e-06
protein metabolic process	173	3716	3.92813e-06
single-organism cellular process	341	8365	4.58356e-06
whole membrane	69	1164	4.66884e-06
establishment of protein localization to organelle	29	338	5.16663e-06
cellular protein metabolic process	147	3065	5.63655e-06
structural constituent of ribosome	18	155	5.67342e-06
peptide metabolic process	28	323	6.16741e-06
integral component of membrane	194	4298	6.18115e-06
translation	20	188	6.71896e-06
regulation of biological process	389	9834	1.00068e-05
leukocyte activation	52	815	1.03556e-05
synapse	23	245	1.14721e-05
vacuolar part	37	507	1.18236e-05
translation factor activity, RNA binding	12	79	1.37514e-05
intracellular organelle	343	8513	1.3877e-05
plasma membrane	171	3742	1.39626e-05
neuromuscular junction	10	55	1.41464e-05
protein localization	88	1653	1.58249e-05
viral transcription	14	109	1.9574e-05
membrane microdomain	24	271	1.97417e-05
cellular localization	93	1785	2.05474e-05
macromolecule localization	88	1672	2.42675e-05
regulation of cellular amide metabolic process	28	348	2.44746e-05
protein localization to organelle	36	505	2.55554e-05
translation initiation factor activity	9	48	2.93925e-05
cytoplasmic vesicle	67	1187	3.09228e-05
collagen binding	10	60	3.12963e-05
peptide biosynthetic process	20	209	3.20292e-05
catalytic activity	230	5389	3.20691e-05
intracellular vesicle	67	1190	3.34301e-05
cell projection	70	1260	3.38248e-05
substrate adhesion-dependent cell spreading	8	38	3.38926e-05
endoplasmic reticulum lumen	19	193	3.39347e-05
extracellular matrix component	14	115	3.60412e-05
response to interleukin-15	3	3	3.91183e-05
organelle membrane	120	2489	4.05379e-05
heterotypic cell-cell adhesion	7	29	4.12971e-05
cytosolic large ribosomal subunit	10	62	4.1987e-05
eukaryotic translation initiation factor 3 complex, eIF3m	4	7	4.26887e-05
endoplasmic reticulum	52	861	4.50959e-05
ribosomal subunit	18	181	4.74411e-05
single-organism transport	107	2172	4.85022e-05
membrane raft	23	269	5.06419e-05
regulation of cellular process	365	9271	5.26259e-05
mRNA 5'-UTR binding	6	21	5.29018e-05
cellular amide metabolic process	33	462	5.30433e-05
cell surface	34	485	5.94857e-05
leading edge membrane	15	136	6.15477e-05
nuclear-transcribed mRNA catabolic process	18	185	6.32127e-05
single organism cell adhesion	22	255	6.41321e-05
cytoplasmic vesicle part	72	1334	6.53107e-05
membrane region	26	330	6.71274e-05
cell adhesion	49	809	6.97482e-05
plasma membrane part	116	2420	7.15208e-05
structural molecule activity	42	659	7.57888e-05
regulation of localization	114	2373	7.62404e-05
neutrophil activation	33	471	7.69363e-05
movement of cell or subcellular component	67	1224	7.839e-05
organic substance transport	96	1924	7.85771e-05
anatomical structure development	139	3017	7.95154e-05
plasma membrane bounded cell projection	66	1202	8.112e-05
regulation of translation	25	315	8.19974e-05
ciliary rootlet	4	8	8.30767e-05
granulocyte activation	33	473	8.34169e-05
biological adhesion	49	815	8.35736e-05
secretory granule membrane	23	278	8.37905e-05
endoplasmic reticulum membrane	50	840	9.06349e-05
integrin binding	12	96	9.91917e-05
myeloid leukocyte activation	36	540	0.000101266
developmental process	192	4445	0.000106433
cation binding	173	3940	0.000115872
metal ion binding	170	3861	0.000117776
leukocyte degranulation	33	483	0.000123827
vascular process in circulatory system	15	145	0.000127928
nitrogen compound transport	81	1583	0.000134777
neutrophil degranulation	32	466	0.000142415
eukaryotic translation initiation factor 3 complex	5	16	0.000143013
neuron projection	45	745	0.000146285
amide biosynthetic process	22	270	0.000147898
neutrophil activation involved in immune response	32	467	0.000148087
mRNA catabolic process	18	198	0.00015107
endosome	35	530	0.000151308
basement membrane assembly	3	4	0.000152501
ion binding	238	5738	0.000153827
cellular protein localization	48	814	0.000155992
actin-based cell projection	14	132	0.000163324
myeloid cell activation involved in immune response	33	491	0.000168014
single-organism localization	109	2293	0.000170238
leukocyte activation involved in immune response	37	576	0.000171915
cell activation involved in immune response	37	577	0.00017791
interspecies interaction between organisms	40	642	0.000179932
vacuolar membrane	26	351	0.000182113
extracellular matrix structural constituent	10	74	0.000194613
cellular macromolecule localization	48	823	0.000201304
extracellular matrix	31	455	0.000206834
cellular component organization or biogenesis	194	4561	0.000231744
single-organism developmental process	174	4027	0.000255814
Golgi membrane	39	632	0.000262153
lysosome	25	340	0.000269218
lytic vacuole	25	340	0.000269218
vacuole	28	402	0.000289804
circulatory system process	17	191	0.000293443
cytosol	189	4454	0.000330311
response to lipoprotein particle	5	19	0.000349782
protein folding	18	212	0.000351376
regulation of glomerular filtration	4	11	0.000360899
negative regulation of biological process	189	4462	0.000363572
regulation of cilium beat frequency involved in ciliary motility	3	5	0.00037159
regulation of cilium movement involved in cell motility	3	5	0.00037159
regulation of cilium-dependent cell motility	3	5	0.00037159
thrombin-activated receptor activity	3	5	0.00037159
tubular endosome	3	5	0.00037159
cellular component organization	191	4521	0.000383323
cell projection membrane	22	291	0.000422094
positive regulation of cellular amide metabolic process	12	112	0.000428555
nucleobase-containing compound catabolic process	24	331	0.000433842
response to stress	120	2636	0.00043968
early endosome	18	216	0.000440079
regulation of multicellular organismal process	116	2535	0.000458422
secretion by cell	50	906	0.00053529
PDZ domain binding	10	84	0.000552043
vesicle-mediated transport	72	1434	0.000554588
lysosomal membrane	23	317	0.000561352
lytic vacuole membrane	23	317	0.000561352
plasma membrane region	50	908	0.000562295
ATP-dependent microtubule motor activity	5	21	0.000578567
peptidyl-cysteine modification	5	21	0.000578567
regulation of translational initiation	9	70	0.000586664
positive regulation of translation	11	100	0.000587895
regulation of cellular component organization	101	2168	0.000617141
RNA catabolic process	18	223	0.000642301
protein deglycosylation	6	32	0.000642515
system process	62	1200	0.000667069
intracellular membrane-bounded organelle	283	7145	0.000668473
negative regulation of protein metabolic process	54	1010	0.00068249
response to stimulus	185	4409	0.00070069
negative regulation of macrophage derived foam cell differentiation	4	13	0.000740583
cytoplasm	161	3763	0.000748744
negative regulation of cellular protein metabolic process	51	945	0.000779142
aromatic compound catabolic process	26	387	0.000804618
fat cell differentiation	11	104	0.000819493
multi-organism process	62	1210	0.000820627
axon part	15	173	0.000856769
coreceptor activity	6	34	0.00090016
cell-substrate adhesion	13	139	0.000927338
exocytosis	41	721	0.000946739
ciliary part	24	351	0.000989703
cell-cell junction	25	372	0.00100147
response to low-density lipoprotein particle	4	14	0.00100907
mesodermal cell differentiation	4	14	0.00100907
mannosidase activity	4	14	0.00100907
neural retina development	4	14	0.00100907
negative regulation of cellular component organization	34	566	0.00101469
secretion	53	1004	0.00101659
locomotion	48	886	0.00101948
regulated exocytosis	38	656	0.00103031
heterocycle catabolic process	25	373	0.00103995
negative regulation of multicellular organismal process	51	958	0.00105065
positive regulation of blood vessel diameter	7	48	0.00111358
prenylated protein tyrosine phosphatase activity	2	2	0.00115402
AMP catabolic process	2	2	0.00115402
smooth endoplasmic reticulum calcium ion homeostasis	2	2	0.00115402
integrin alpha3-beta1 complex	2	2	0.00115402
laminin-2 complex	2	2	0.00115402
integral component of autophagosome membrane	2	2	0.00115402
intrinsic component of autophagosome membrane	2	2	0.00115402
negative regulation of adrenergic receptor signaling pathway involved in heart process	2	2	0.00115402
regulation of adrenergic receptor signaling pathway involved in heart process	2	2	0.00115402
histone H2A phosphorylation	2	2	0.00115402
cellular nitrogen compound catabolic process	25	376	0.0011632
macromolecular complex binding	47	869	0.0011871
immune effector process	46	846	0.00119924
heparin binding	13	143	0.00120555
cell junction organization	15	179	0.00121188
response to endogenous stimulus	46	848	0.00125764
protein tyrosine kinase activity	15	180	0.00128168
receptor complex	22	317	0.00130735
regulation of binding	22	317	0.00130735
renal system process involved in regulation of blood volume	4	15	0.00133923
cell adhesion mediated by integrin	4	15	0.00133923
cytoplasmic vesicle membrane	37	645	0.00141724
cell adhesion molecule binding	27	426	0.00152102
single-organism intracellular transport	28	448	0.00154325
growth cone	12	130	0.00161038
ruffle membrane	9	81	0.00169199
basement membrane organization	4	16	0.00173796
protein kinase C activity	4	16	0.00173796
regulation of protein metabolic process	106	2370	0.00179736
negative regulation of protein catabolic process	10	98	0.00183353
regulation of catabolic process	40	724	0.00184509
positive regulation of binding	13	150	0.00185895
visual perception	15	187	0.00187124
regulation of ion homeostasis	15	187	0.00187124
cell redox homeostasis	8	67	0.00190478
laminin complex	3	8	0.00192719
filtration diaphragm	3	8	0.00192719
slit diaphragm	3	8	0.00192719
protein localization to non-motile cilium	3	8	0.00192719
regulation of the force of heart contraction	5	27	0.00193938
regulation of transport	81	1731	0.00196286
glycosaminoglycan binding	15	188	0.00197149
regulation of blood vessel diameter	11	116	0.00200456
regulation of tube diameter	11	116	0.00200456
oxidoreductase activity, acting on a sulfur group of donors	7	53	0.00201418
vesicle membrane	37	661	0.00216095
regulation of calcium ion transport into cytosol	9	84	0.00218264
sensory perception of light stimulus	15	190	0.00218544
carbohydrate derivative metabolic process	40	731	0.00219112
filopodium membrane	4	17	0.00221212
site of polarized growth	12	135	0.0022178
regulation of cellular protein metabolic process	99	2203	0.00222871
axoneme	8	69	0.00230157
small ribosomal subunit	8	69	0.00230157
single organismal cell-cell adhesion	17	230	0.00232134
late endosome	12	136	0.00235927
organic cyclic compound catabolic process	26	418	0.00238481
lymphocyte activation	21	312	0.00241017
cellular response to external stimulus	18	251	0.0024381
intercalated disc	6	41	0.00246122
sulfur compound binding	16	212	0.00250101
cell-cell contact zone	7	55	0.00250132
mRNA binding	14	174	0.00254157
neurological system process	40	738	0.00259211
negative regulation of cellular process	165	3984	0.00266776
regulation of macrophage derived foam cell differentiation	5	29	0.00269757
negative regulation of macromolecule metabolic process	103	2323	0.00275228
phagocytic cup	4	18	0.00276841
N-glycan processing	4	18	0.00276841
cytoplasmic translational initiation	3	9	0.00281802
thrombin-activated receptor signaling pathway	3	9	0.00281802
mannosyl-oligosaccharide mannosidase activity	3	9	0.00281802
BBSome	3	9	0.00281802
vacuolar lumen	13	158	0.00293834
regulation of developmental process	96	2145	0.00294398
basement membrane	8	72	0.0030151
cellular protein modification process	119	2753	0.00302085
protein modification process	119	2753	0.00302085
negative regulation of metabolic process	111	2541	0.00302812
organonitrogen compound biosynthetic process	42	792	0.00304028
macromolecular complex	182	4465	0.0030698
myelin sheath	12	141	0.00318131
enzyme linked receptor protein signaling pathway	36	655	0.00332184
regulation of blood vessel size	11	124	0.0033833
collagen type V trimer	2	3	0.00338382
negative regulation of endodermal cell differentiation	2	3	0.00338382
inositol 1,4,5-trisphosphate-sensitive calcium-release channel activity	2	3	0.00338382
laminin-1 complex	2	3	0.00338382
laminin-10 complex	2	3	0.00338382
integral component of vacuolar membrane	2	3	0.00338382
intrinsic component of vacuolar membrane	2	3	0.00338382
negative regulation of adrenergic receptor signaling pathway	2	3	0.00338382
microtubule minus-end	2	3	0.00338382
glycolipid transporter activity	2	3	0.00338382
calcium-independent protein kinase C activity	2	3	0.00338382
soluble NSF attachment protein activity	2	3	0.00338382
chemorepulsion involved in embryonic olfactory bulb interneuron precursor migration	2	3	0.00338382
negative regulation of vascular associated smooth muscle cell migration	2	3	0.00338382
intramolecular oxidoreductase activity, transposing S-S bonds	4	19	0.00341337
protein disulfide isomerase activity	4	19	0.00341337
G-protein alpha-subunit binding	4	19	0.00341337
protein transport within lipid bilayer	4	19	0.00341337
symbiosis, encompassing mutualism through parasitism	30	519	0.003455
viral process	30	519	0.003455
regulation of protein binding	14	180	0.00345925
negative regulation of developmental process	41	775	0.00353318
negative regulation of response to cytokine stimulus	6	44	0.00354599
negative regulation of catabolic process	15	200	0.00356501
negative regulation of cellular catabolic process	12	143	0.00356897
regulation of tube size	11	125	0.00359908
peptidyl-tyrosine modification	14	181	0.00363567
cell body	23	366	0.00364816
extracellular space	60	1241	0.00374656
posttranscriptional regulation of gene expression	26	433	0.00381751
microtubule motor activity	8	75	0.00388995
negative regulation of protein modification process	32	569	0.00389716
regulation of cilium beat frequency	3	10	0.0039246
positive regulation of superoxide anion generation	3	10	0.0039246
ER-mitochondrion membrane contact site	3	10	0.0039246
negative regulation of platelet aggregation	3	10	0.0039246
positive regulation of Ras protein signal transduction	6	45	0.00397623
cellular component assembly	90	2011	0.00399522
divalent metal ion transport	18	263	0.00400223
cell junction assembly	11	127	0.00406362
regulation of protein acetylation	7	60	0.00411543
renal system process involved in regulation of systemic arterial blood pressure	4	20	0.00415336
neuronal cell body	20	306	0.00420068
integrin complex	5	32	0.00420684
intrinsic component of plasma membrane	63	1325	0.00435928
cell morphogenesis involved in differentiation	9	93	0.00435972
extracellular matrix binding	6	46	0.00444391
regulation of cell cycle G1/S phase transition	12	147	0.00445843
catabolic process	77	1683	0.00449415
divalent inorganic cation transport	18	266	0.00450173
glycoprotein metabolic process	10	111	0.00456236
cell morphogenesis	12	148	0.00470642
macromolecule modification	127	3006	0.00475397
dendritic shaft	5	33	0.00482182
response to organic cyclic compound	38	718	0.00484734
response to mechanical stimulus	14	187	0.00485451
collagen catabolic process	7	62	0.00494471
ribosomal large subunit biogenesis	4	21	0.00499449
melanosome transport	4	21	0.00499449
molecular transducer activity	60	1258	0.0050114
receptor activity	60	1258	0.0050114
response to chemical	98	2238	0.0050285
calcium ion binding	36	673	0.00510247
axon guidance	15	208	0.0051236
regulation of multicellular organismal development	75	1641	0.00515873
large ribosomal subunit	10	113	0.0051758
blood coagulation	13	169	0.00520678
signal transduction	167	4105	0.00520728
regulation of cilium movement	3	11	0.00526099
protein binding involved in heterotypic cell-cell adhesion	3	11	0.00526099
oxidoreductase activity, acting on a sulfur group of donors, disulfide as acceptor	3	11	0.00526099
hemidesmosome assembly	3	11	0.00526099
regulation of neurotransmitter uptake	3	11	0.00526099
integral component of plasma membrane	60	1261	0.00526905
regulation of phagocytosis	7	63	0.00540363
positive regulation of cellular protein metabolic process	63	1339	0.00548017
response to fluid shear stress	5	34	0.00549796
metabolic process	333	8832	0.00550534
cell motility	41	796	0.00556616
neuron projection guidance	15	210	0.00558903
negative regulation of protein phosphorylation	23	380	0.00571968
coagulation	13	171	0.00574008
Z disc	10	115	0.00585203
establishment of melanosome localization	4	22	0.00594261
pigment granule transport	4	22	0.00594261
rRNA binding	6	49	0.00609036
protein complex involved in cell adhesion	5	35	0.00623836
divalent inorganic cation transmembrane transporter activity	13	173	0.00631612
homeostatic process	59	1247	0.00633493
Golgi apparatus part	43	851	0.00637597
negative regulation of cell-cell adhesion	11	135	0.00641977
regulation of cell growth	22	362	0.00647733
leukocyte migration	18	276	0.00655018
endoplasmic reticulum unfolded protein response	9	99	0.00656413
regulation of sequestering of calcium ion	9	99	0.00656413
cellular response to nitrosative stress	2	4	0.00661514
purine nucleobase catabolic process	2	4	0.00661514
regulation of renin secretion into blood stream	2	4	0.00661514
tyrosine phosphorylation of STAT protein	2	4	0.00661514
positive regulation of glomerular filtration	2	4	0.00661514
response to interleukin-2	2	4	0.00661514
positive regulation of translational initiation in response to stress	2	4	0.00661514
negative regulation of appetite by leptin-mediated signaling pathway	2	4	0.00661514
mannose trimming involved in glycoprotein ERAD pathway	2	4	0.00661514
protein deglycosylation involved in glycoprotein catabolic process	2	4	0.00661514
positive regulation of protein metabolic process	66	1428	0.00669564
animal organ development	54	1125	0.00671045
endosomal part	25	430	0.00672167
natural killer cell activation	6	50	0.00672657
fibrillar collagen trimer	3	12	0.00683905
relaxation of cardiac muscle	3	12	0.00683905
response to steroid hormone	15	215	0.00690317
single-organism cellular localization	32	592	0.0069111
hemostasis	13	175	0.00693724
sprouting angiogenesis	4	23	0.0070033
protein alpha-1,2-demannosylation	4	23	0.0070033
protein demannosylation	4	23	0.0070033
oogenesis	4	23	0.0070033
histone phosphorylation	4	23	0.0070033
establishment of pigment granule localization	4	23	0.0070033
melanosome localization	4	23	0.0070033
regulation of biological quality	126	3015	0.00703923
collagen fibril organization	5	36	0.00704604
membrane protein complex	32	593	0.00707719
regulation of blood pressure	11	137	0.00714979
regulation of growth	32	594	0.00724658
rRNA processing	16	237	0.00730842
negative regulation of cellular protein catabolic process	6	51	0.0074096
kinesin complex	6	51	0.0074096
apical part of cell	7	67	0.00756381
multicellular organismal process	128	3076	0.00756737
negative regulation of phosphorylation	24	412	0.00763844
sarcolemma	8	84	0.00771402
oxidoreductase activity	36	692	0.0077984
negative regulation of cell adhesion	15	219	0.00812367
homotypic cell-cell adhesion	6	52	0.00814129
positive regulation of small GTPase mediated signal transduction	6	52	0.00814129
negative regulation of smoothened signaling pathway	4	24	0.00818182
endoplasmic reticulum quality control compartment	4	24	0.00818182
fibronectin binding	4	24	0.00818182
vasodilation	4	24	0.00818182
pigment granule localization	4	24	0.00818182
peptidyl-tyrosine phosphorylation	13	179	0.0083243
regulation of muscle contraction	11	140	0.00836449
cellular macromolecule catabolic process	35	672	0.00848349
enzyme binding	78	1755	0.00857605
response to starvation	12	160	0.0086304
contractile fiber part	14	200	0.00863137
cell development	31	578	0.00864013
renal system development	3	13	0.00866858
regulation of superoxide anion generation	3	13	0.00866858
alpha-mannosidase activity	3	13	0.00866858
regulation of metallopeptidase activity	3	13	0.00866858
negative regulation of homotypic cell-cell adhesion	3	13	0.00866858
misfolded protein binding	3	13	0.00866858
negative regulation of protein ubiquitination involved in ubiquitin-dependent protein catabolic process	3	13	0.00866858
vascular smooth muscle contraction	3	13	0.00866858
cell migration	37	721	0.00867195
peptidyl-amino acid modification	40	794	0.0087424
regulation of blood circulation	17	263	0.00880076
collagen metabolic process	7	69	0.00885625
filopodium	7	69	0.00885625
regulation of cardiac conduction	7	69	0.00885625
disulfide oxidoreductase activity	5	38	0.00887503
IRE1-mediated unfolded protein response	6	53	0.00892347
positive regulation of lipid transport	6	53	0.00892347
regulation of histone acetylation	6	53	0.00892347
T cell activation involved in immune response	6	53	0.00892347
protein complex binding	36	699	0.00905279
cellular response to stimulus	99	2313	0.00906445
cell communication	40	796	0.00909408
postsynapse	11	142	0.00925923
protein lipidation	10	123	0.00926971
positive regulation of Rho protein signal transduction	4	25	0.00948312
regulation of epidermal growth factor-activated receptor activity	4	25	0.00948312
mitochondrial transport	9	105	0.00953791
multicellular organismal catabolic process	7	70	0.00955997
transmembrane receptor protein tyrosine kinase signaling pathway	27	490	0.00984215
anatomical structure morphogenesis	57	1224	0.00984685
carbohydrate derivative transporter activity	5	39	0.00990204
T-tubule	5	39	0.00990204
carbohydrate derivative catabolic process	12	163	0.00992744
regulation of cellular catabolic process	32	608	0.00999447
cellular response to organic cyclic compound	20	333	0.0103392
regulation of cellular component movement	38	755	0.0105801
calcium ion transport into cytosol	6	55	0.0106465
endocytosis	22	379	0.0107554
positive regulation of cholesterol efflux	3	14	0.0107575
organelle membrane contact site	3	14	0.0107575
integral component of nuclear inner membrane	3	14	0.0107575
intrinsic component of nuclear inner membrane	3	14	0.0107575
regulation of vascular associated smooth muscle cell migration	3	14	0.0107575
apolipoprotein A-I-mediated signaling pathway	2	5	0.0107775
negative regulation of glomerular filtration	2	5	0.0107775
STAT protein import into nucleus	2	5	0.0107775
arachidonic acid binding	2	5	0.0107775
cupric reductase activity	2	5	0.0107775
ferric-chelate reductase (NADPH) activity	2	5	0.0107775
interleukin-10 receptor activity	2	5	0.0107775
neuregulin binding	2	5	0.0107775
C-X3-C chemokine binding	2	5	0.0107775
sensory perception of bitter taste	2	5	0.0107775
positive regulation of the force of heart contraction	2	5	0.0107775
calcium ion export	2	5	0.0107775
Roundabout binding	2	5	0.0107775
smooth endoplasmic reticulum	4	26	0.0109118
stereocilium	4	26	0.0109118
protein localization to cilium	4	26	0.0109118
regulation of locomotion	38	758	0.0112237
regulation of cellular component biogenesis	39	783	0.0113513
calcium ion transmembrane transport	12	166	0.0113708
sphingolipid metabolic process	10	127	0.0114672
cellular catabolic process	63	1389	0.0117145
regulation of muscle system process	13	187	0.0117469
extracellular matrix disassembly	7	73	0.011916
cytosolic part	15	229	0.0119333
positive regulation of biological process	194	4950	0.0119643
protein phosphatase binding	9	109	0.0120218
negative regulation of cytokine-mediated signaling pathway	5	41	0.0121948
negative regulation of blood vessel diameter	5	41	0.0121948
single-organism metabolic process	133	3260	0.0122217
protein kinase C-activating G-protein coupled receptor signaling pathway	4	27	0.0124723
laminin binding	4	27	0.0124723
cytoskeletal protein binding	40	813	0.0125853
regulation of peptidyl-lysine acetylation	6	57	0.0125929
perinuclear region of cytoplasm	31	595	0.0126888
membrane organization	39	789	0.0127243
multicellular organismal macromolecule metabolic process	7	74	0.012787
plasma membrane raft	7	74	0.012787
Golgi apparatus	39	790	0.0129658
node of Ranvier	3	15	0.0131121
nuclear membrane part	3	15	0.0131121
cell communication by electrical coupling involved in cardiac conduction	3	15	0.0131121
regulation of platelet aggregation	3	15	0.0131121
vesicle targeting	3	15	0.0131121
carbohydrate derivative binding	89	2079	0.0131492
protein domain specific binding	33	645	0.0132465
negative regulation of phosphate metabolic process	28	526	0.0133366
negative regulation of protein complex assembly	9	111	0.0134309
membrane depolarization during action potential	5	42	0.0134656
negative regulation of proteolysis involved in cellular protein catabolic process	5	42	0.0134656
negative regulation of phosphorus metabolic process	28	527	0.0136479
carbohydrate derivative transport	6	58	0.0136541
endosome membrane	22	388	0.0138065
regulation of ion transport	30	575	0.0138083
negative regulation of homeostatic process	10	131	0.0140378
keratan sulfate biosynthetic process	4	28	0.0141684
vasoconstriction	4	28	0.0141684
dendritic spine	9	112	0.0141797
cellular component morphogenesis	21	367	0.0144894
cellular homeostasis	35	698	0.0145169
viral entry into host cell	7	76	0.0146647
regulation of calcium-mediated signaling	7	76	0.0146647
regulation of lipid transport	8	94	0.0147003
cell growth	10	132	0.0147429
positive regulation of phagocytosis	5	43	0.0148228
regulation of protein catabolic process	21	368	0.0148949
T cell activation	13	193	0.0149612
negative regulation of response to external stimulus	15	236	0.0153433
response to organic substance	78	1801	0.0154037
phosphatase binding	11	153	0.0155666
negative regulation of cardiac muscle hypertrophy	3	16	0.0157369
synapsis	3	16	0.0157369
oxidoreductase activity, oxidizing metal ions	3	16	0.0157369
negative regulation of receptor-mediated endocytosis	3	16	0.0157369
axolemma	3	16	0.0157369
ATP-dependent microtubule motor activity, plus-end-directed	3	16	0.0157369
transmembrane receptor protein phosphatase activity	3	16	0.0157369
transmembrane receptor protein tyrosine phosphatase activity	3	16	0.0157369
neuron spine	9	114	0.0157691
collagen type IV trimer	2	6	0.0158041
regulation of endodermal cell differentiation	2	6	0.0158041
negative regulation of RNA polymerase II regulatory region sequence-specific DNA binding	2	6	0.0158041
nucleobase catabolic process	2	6	0.0158041
bundle of His cell-Purkinje myocyte adhesion involved in cell communication	2	6	0.0158041
cell adhesive protein binding involved in bundle of His cell-Purkinje myocyte communication	2	6	0.0158041
negative regulation of cholesterol storage	2	6	0.0158041
icosanoid binding	2	6	0.0158041
icosatetraenoic acid binding	2	6	0.0158041
regulation of dendritic spine maintenance	2	6	0.0158041
peptidyl-diphthamide biosynthetic process from peptidyl-histidine	2	6	0.0158041
peptidyl-diphthamide metabolic process	2	6	0.0158041
chiasma assembly	2	6	0.0158041
peptidyl-L-cysteine S-palmitoylation	2	6	0.0158041
peptidyl-S-diacylglycerol-L-cysteine biosynthetic process from peptidyl-cysteine	2	6	0.0158041
dendritic spine maintenance	2	6	0.0158041
invadopodium membrane	2	6	0.0158041
myelin sheath abaxonal region	2	6	0.0158041
negative regulation of receptor biosynthetic process	2	6	0.0158041
sensory perception of sweet taste	2	6	0.0158041
regulation of adrenergic receptor signaling pathway	2	6	0.0158041
coreceptor activity involved in Wnt signaling pathway, planar cell polarity pathway	2	6	0.0158041
glycolipid transport	2	6	0.0158041
TPR domain binding	2	6	0.0158041
dense body	2	6	0.0158041
positive regulation of translation in response to stress	2	6	0.0158041
protein localization to ciliary membrane	2	6	0.0158041
5S rRNA binding	2	6	0.0158041
cell proliferation in midbrain	2	6	0.0158041
transmembrane transport	52	1128	0.0159161
cytosolic calcium ion transport	6	60	0.0159606
regulation of vascular permeability	4	29	0.0160037
rRNA metabolic process	16	259	0.0160651
calcium ion transport	14	216	0.0161093
synapse part	33	655	0.0162429
axo-dendritic transport	5	44	0.0162685
response to cold	5	44	0.0162685
cellular response to endogenous stimulus	31	607	0.0163844
post-translational protein modification	8	96	0.0165193
cell-cell adhesion	23	418	0.0165771
transmembrane receptor protein kinase activity	7	78	0.0167312
positive regulation of cell cycle	19	327	0.0167985
caveola	6	61	0.0172092
cellular developmental process	101	2425	0.017232
intracellular organelle lumen	48	1032	0.0173797
membrane-enclosed lumen	48	1032	0.0173797
organelle lumen	48	1032	0.0173797
negative regulation of response to stimulus	59	1314	0.0174326
regulation of embryonic development	9	116	0.0174856
nucleolus	37	757	0.0175325
regulation of vacuole organization	5	45	0.0178051
cytosolic small ribosomal subunit	5	45	0.0178051
regulation of G1/S transition of mitotic cell cycle	10	136	0.0178294
synapse organization	10	136	0.0178294
developmental cell growth	7	79	0.017838
positive regulation of protein binding	7	79	0.017838
negative regulation of cell differentiation	30	587	0.0178513
response to endoplasmic reticulum stress	14	219	0.0179419
Wnt-protein binding	4	30	0.0179815
macromolecular complex subunit organization	68	1551	0.0180839
regulation of transforming growth factor beta receptor signaling pathway	8	98	0.0184952
glycoprotein binding	8	98	0.0184952
membrane depolarization	6	62	0.0185232
COPII vesicle coating	6	62	0.0185232
establishment of protein localization to mitochondrion	6	62	0.0185232
monosaccharide binding	6	62	0.0185232
myosin V binding	3	17	0.0186351
negative regulation of lipid storage	3	17	0.0186351
sulfuric ester hydrolase activity	3	17	0.0186351
cell communication by electrical coupling	3	17	0.0186351
mannose binding	3	17	0.0186351
platelet alpha granule membrane	3	17	0.0186351
negative regulation of platelet activation	3	17	0.0186351
regulation of response to food	3	17	0.0186351
brain morphogenesis	3	17	0.0186351
regulation of Ras protein signal transduction	13	199	0.0188077
sulfur compound metabolic process	19	333	0.0199002
transmembrane receptor protein tyrosine kinase activity	6	63	0.0199042
skin development	4	31	0.0201047
response to ATP	4	31	0.0201047
regulation of sodium ion transport	7	81	0.0202043
actin filament binding	10	139	0.0204391
microtubule associated complex	10	139	0.0204391
regulation of cellular response to transforming growth factor beta stimulus	8	100	0.0206347
sensory perception	24	451	0.0209315
smooth muscle contraction	5	47	0.0211587
ER to Golgi transport vesicle membrane	5	47	0.0211587
calcium ion import into cytosol	5	47	0.0211587
calcium ion transmembrane import into cytosol	5	47	0.0211587
vesicle coating	6	64	0.0213536
cellular response to hyperoxia	2	7	0.0216314
cellular response to increased oxygen levels	2	7	0.0216314
network-forming collagen trimer	2	7	0.0216314
negative regulation of gastrulation	2	7	0.0216314
cardiac muscle cell-cardiac muscle cell adhesion	2	7	0.0216314
phosphatidylcholine transporter activity	2	7	0.0216314
transmembrane receptor protein tyrosine kinase activator activity	2	7	0.0216314
paranodal junction assembly	2	7	0.0216314
regulation of resting membrane potential	2	7	0.0216314
positive regulation of mRNA binding	2	7	0.0216314
positive regulation of metallopeptidase activity	2	7	0.0216314
extracellular ATP-gated cation channel activity	2	7	0.0216314
interleukin-6 receptor binding	2	7	0.0216314
protection from non-homologous end joining at telomere	2	7	0.0216314
positive regulation of natural killer cell differentiation	2	7	0.0216314
mast cell migration	2	7	0.0216314
mannosyl-oligosaccharide 1,2-alpha-mannosidase activity	2	7	0.0216314
IRES-dependent viral translational initiation	2	7	0.0216314
regulation of anion transport	8	101	0.0217678
macromolecule catabolic process	39	819	0.0217717
extracellular matrix assembly	3	18	0.0218084
negative regulation of muscle hypertrophy	3	18	0.0218084
regulation of microtubule-based movement	3	18	0.0218084
wound healing, spreading of cells	3	18	0.0218084
relaxation of muscle	3	18	0.0218084
myoblast fusion	3	18	0.0218084
protein complex	114	2802	0.0218662
cellular response to extracellular stimulus	12	182	0.0219603
regulation of response to stimulus	136	3408	0.0221789
negative regulation of JNK cascade	4	32	0.0223758
nucleotide-sugar metabolic process	4	32	0.0223758
regulation of renal system process	4	32	0.0223758
ribonucleotide catabolic process	4	32	0.0223758
regulation of transmembrane transport	22	407	0.0224932
protein localization to mitochondrion	6	65	0.0228727
purine-containing compound catabolic process	5	48	0.0229796
negative regulation of proteolysis	17	293	0.0231293
growth factor binding	9	122	0.0234497
plasma membrane protein complex	14	227	0.0236037
intracellular signal transduction	62	1416	0.0239624
P-P-bond-hydrolysis-driven transmembrane transporter activity	8	103	0.0241645
primary active transmembrane transporter activity	8	103	0.0241645
response to extracellular stimulus	21	387	0.024441
calcium ion import	6	66	0.0244627
regulation of Rho protein signal transduction	9	123	0.0245692
membrane lipid metabolic process	11	164	0.0246564
regulation of hydrolase activity	57	1288	0.0247655
dendritic cell differentiation	4	33	0.0247971
keratan sulfate metabolic process	4	33	0.0247971
photoreceptor cell maintenance	4	33	0.0247971
metal ion transport	29	579	0.0248502
negative regulation of molecular function	47	1030	0.0248529
ATPase activity	21	388	0.0250495
innervation	3	19	0.0252575
positive regulation of cholesterol transport	3	19	0.0252575
positive regulation of sterol transport	3	19	0.0252575
positive regulation of interleukin-6 secretion	3	19	0.0252575
lamellipodium membrane	3	19	0.0252575
endoplasmic reticulum mannose trimming	3	19	0.0252575
vesicle-mediated transport between endosomal compartments	3	19	0.0252575
second-messenger-mediated signaling	10	144	0.0253915
vacuole organization	8	104	0.0254297
chaperone binding	7	85	0.0255759
regulation of homeostatic process	23	436	0.0255786
regulation of peptidyl-tyrosine phosphorylation	11	165	0.025641
ficolin-1-rich granule lumen	9	124	0.0257261
single-multicellular organism process	98	2384	0.0258511
regulation of cardiac muscle contraction	6	67	0.0261248
regulation of release of sequestered calcium ion into cytosol	6	67	0.0261248
immune system process	80	1902	0.0266793
unfolded protein binding	8	105	0.0267403
regulation of receptor activity	9	125	0.0269211
coated vesicle	9	125	0.0269211
hydrolase activity	96	2334	0.0269465
cellular response to stress	60	1373	0.0269915
signaling receptor activity	46	1010	0.0269999
anion binding	104	2553	0.0273553
proteoglycan binding	4	34	0.0273703
positive regulation of protein acetylation	4	34	0.0273703
protease binding	8	106	0.0280972
vascular smooth muscle cell development	2	8	0.0281995
negative regulation of protein kinase activity by regulation of protein phosphorylation	2	8	0.0281995
basement membrane collagen trimer	2	8	0.0281995
wound healing, spreading of epidermal cells	2	8	0.0281995
cAMP response element binding protein binding	2	8	0.0281995
response to nitrosative stress	2	8	0.0281995
interleukin-1 beta secretion	2	8	0.0281995
platelet dense granule organization	2	8	0.0281995
collateral sprouting	2	8	0.0281995
arginine catabolic process	2	8	0.0281995
copper ion import	2	8	0.0281995
peptidyl-histidine modification	2	8	0.0281995
negative regulation of erythrocyte differentiation	2	8	0.0281995
cellular response to interferon-alpha	2	8	0.0281995
nuclear envelope lumen	2	8	0.0281995
amyloid fibril formation	2	8	0.0281995
positive regulation of RNA binding	2	8	0.0281995
platelet dense tubular network membrane	2	8	0.0281995
regulation of chemokine (C-X-C motif) ligand 2 production	2	8	0.0281995
regulation of endodeoxyribonuclease activity	2	8	0.0281995
coreceptor activity involved in Wnt signaling pathway	2	8	0.0281995
ATP-gated ion channel activity	2	8	0.0281995
annealing helicase activity	2	8	0.0281995
peroxisome proliferator activated receptor signaling pathway	2	8	0.0281995
negative regulation of glial cell apoptotic process	2	8	0.0281995
regulation of glial cell apoptotic process	2	8	0.0281995
artery smooth muscle contraction	2	8	0.0281995
midbrain dopaminergic neuron differentiation	2	8	0.0281995
RNA polymerase II intronic transcription regulatory region sequence-specific DNA binding	2	8	0.0281995
axon extension involved in axon guidance	2	8	0.0281995
neuron projection extension involved in neuron projection guidance	2	8	0.0281995
negative regulation of vascular smooth muscle cell proliferation	2	8	0.0281995
regulation of molecular function	113	2803	0.0283764
collagen trimer	7	87	0.0285965
localization within membrane	7	87	0.0285965
leukocyte proliferation	7	87	0.0285965
cellular metabolic process	298	8051	0.0289061
pyrimidine nucleoside catabolic process	3	20	0.0289818
intracellular lipid transport	3	20	0.0289818
regulation of cholesterol efflux	3	20	0.0289818
macromolecule metabolic process	256	6837	0.0290364
positive regulation of molecular function	76	1803	0.0290976
single-organism behavior	20	371	0.0293119
regulation of calcium ion transport	12	190	0.0294037
virus receptor activity	6	69	0.0296703
regulation of reactive oxygen species metabolic process	10	148	0.0299319
regulation of autophagosome assembly	4	35	0.030097
female gamete generation	4	35	0.030097
lysosomal lumen	7	88	0.0301937
cell projection organization	32	664	0.0306405
motor activity	9	128	0.0307399
plasma membrane receptor complex	11	170	0.0309943
regulation of body fluid levels	20	374	0.0315174
axon ensheathment	6	70	0.0315556
ensheathment of neurons	6	70	0.0315556
regulation of cell motility	33	692	0.0323349
leukocyte differentiation	15	260	0.0329114
forebrain cell migration	4	36	0.0329783
regulation of gastrulation	4	36	0.0329783
ATPase activity, coupled to transmembrane movement of ions, phosphorylative mechanism	4	36	0.0329783
protein disulfide oxidoreductase activity	3	21	0.0329797
negative regulation of transcription regulatory region DNA binding	3	21	0.0329797
microtubule end	3	21	0.0329797
cellular biogenic amine biosynthetic process	3	21	0.0329797
carbohydrate phosphorylation	3	21	0.0329797
cellular component maintenance	3	21	0.0329797
regulation of heterotypic cell-cell adhesion	3	21	0.0329797
response to external stimulus	53	1206	0.0331672
system development	32	669	0.0334665
tertiary granule membrane	6	71	0.0335173
positive regulation of lipid localization	6	71	0.0335173
regulation of cytokine production	28	570	0.0335723
regulation of smooth muscle contraction	5	53	0.0335884
histone acetyltransferase activity	5	53	0.0335884
negative regulation of timing of catagen	1	1	0.0339953
positive regulation of melanosome transport	1	1	0.0339953
positive regulation of monophenol monooxygenase activity	1	1	0.0339953
regulation of hair cycle by canonical Wnt signaling pathway	1	1	0.0339953
regulation of monophenol monooxygenase activity	1	1	0.0339953
hypoglossal nerve morphogenesis	1	1	0.0339953
cardiac muscle thin filament assembly	1	1	0.0339953
Atg12 activating enzyme activity	1	1	0.0339953
suppression by virus of host autophagy	1	1	0.0339953
lipoate synthase activity	1	1	0.0339953
radical SAM enzyme activity	1	1	0.0339953
integrin biosynthetic process	1	1	0.0339953
collagen type XII trimer	1	1	0.0339953
heparan-alpha-glucosaminide N-acetyltransferase activity	1	1	0.0339953
intrinsic apoptotic signaling pathway in response to nitrosative stress	1	1	0.0339953
negative regulation of determination of dorsal identity	1	1	0.0339953
regulation of transcription involved in anterior/posterior axis specification	1	1	0.0339953
sperm annulus	1	1	0.0339953
dihydropyrimidine dehydrogenase (NADP+) activity	1	1	0.0339953
pyrimidine deoxyribonucleoside catabolic process	1	1	0.0339953
thymidine catabolic process	1	1	0.0339953
Purkinje myocyte development	1	1	0.0339953
neurotrophin TRKC receptor binding	1	1	0.0339953
S-formylglutathione hydrolase activity	1	1	0.0339953
establishment of synaptic specificity at neuromuscular junction	1	1	0.0339953
negative regulation of renin secretion into blood stream	1	1	0.0339953
interleukin-10 secretion	1	1	0.0339953
negative regulation of chemokine secretion	1	1	0.0339953
positive regulation of neutrophil mediated cytotoxicity	1	1	0.0339953
positive regulation of neutrophil mediated killing of bacterium	1	1	0.0339953
positive regulation of neutrophil mediated killing of gram-negative bacterium	1	1	0.0339953
positive regulation of neutrophil mediated killing of symbiont cell	1	1	0.0339953
regulation of neutrophil mediated cytotoxicity	1	1	0.0339953
regulation of neutrophil mediated killing of bacterium	1	1	0.0339953
regulation of neutrophil mediated killing of gram-negative bacterium	1	1	0.0339953
regulation of neutrophil mediated killing of symbiont cell	1	1	0.0339953
arachidonate-CoA ligase activity	1	1	0.0339953
RNA N1-methyladenosine dioxygenase activity	1	1	0.0339953
negative regulation of arachidonic acid secretion	1	1	0.0339953
visceral mesoderm-endoderm interaction involved in midgut development	1	1	0.0339953
response to rotenone	1	1	0.0339953
activation of meiosis involved in egg activation	1	1	0.0339953
negative regulation of monocyte extravasation	1	1	0.0339953
positive regulation of CD24 biosynthetic process	1	1	0.0339953
regulation of CD24 biosynthetic process	1	1	0.0339953
3-dehydrosphinganine reductase activity	1	1	0.0339953
3-keto-sphinganine metabolic process	1	1	0.0339953
galactosylceramidase activity	1	1	0.0339953
galactosylceramide catabolic process	1	1	0.0339953
vascular transport	1	1	0.0339953
macropinocytic cup	1	1	0.0339953
negative regulation of Kit signaling pathway	1	1	0.0339953
regulation of Kit signaling pathway	1	1	0.0339953
negative regulation of chromosome condensation	1	1	0.0339953
telomeric heterochromatin assembly	1	1	0.0339953
extrinsic component of postsynaptic membrane	1	1	0.0339953
extrinsic component of presynaptic membrane	1	1	0.0339953
11-beta-hydroxysteroid dehydrogenase (NADP+) activity	1	1	0.0339953
iduronate-2-sulfatase activity	1	1	0.0339953
type I interferon binding	1	1	0.0339953
integrin alpha6-beta4 complex	1	1	0.0339953
integrin alpha7-beta1 complex	1	1	0.0339953
negative regulation of FasL biosynthetic process	1	1	0.0339953
regulation of FasL biosynthetic process	1	1	0.0339953
laminin-8 complex	1	1	0.0339953
neuronal-glial interaction involved in cerebral cortex radial glia guided migration	1	1	0.0339953
lysosomal protein catabolic process	1	1	0.0339953
host cell perinuclear region of cytoplasm	1	1	0.0339953
leukotriene-A4 hydrolase activity	1	1	0.0339953
beta-mannosidase activity	1	1	0.0339953
neurofibrillary tangle assembly	1	1	0.0339953
positive regulation of diacylglycerol kinase activity	1	1	0.0339953
regulation of diacylglycerol kinase activity	1	1	0.0339953
defecation	1	1	0.0339953
negative regulation of calcium:sodium antiporter activity	1	1	0.0339953
positive regulation of adrenergic receptor signaling pathway involved in heart process	1	1	0.0339953
retrograde trans-synaptic signaling by nitric oxide	1	1	0.0339953
retrograde trans-synaptic signaling by soluble gas	1	1	0.0339953
ryanodine receptor complex	1	1	0.0339953
trans-synaptic signaling by nitric oxide	1	1	0.0339953
trans-synaptic signaling by soluble gas	1	1	0.0339953
regulation of eIF2 alpha phosphorylation by dsRNA	1	1	0.0339953
negative regulation of arginine catabolic process	1	1	0.0339953
negative regulation of cellular amine catabolic process	1	1	0.0339953
negative regulation of cellular amino acid biosynthetic process	1	1	0.0339953
negative regulation of citrulline biosynthetic process	1	1	0.0339953
negative regulation of the force of heart contraction	1	1	0.0339953
nitric-oxide synthase inhibitor activity	1	1	0.0339953
regulation of arginine catabolic process	1	1	0.0339953
regulation of cellular amine catabolic process	1	1	0.0339953
regulation of citrulline biosynthetic process	1	1	0.0339953
ornithine decarboxylase activity	1	1	0.0339953
pancreatic A cell development	1	1	0.0339953
Ras palmitoyltransferase activity	1	1	0.0339953
centrosome-templated microtubule nucleation	1	1	0.0339953
taste receptor binding	1	1	0.0339953
negative regulation of beta-catenin-TCF complex assembly	1	1	0.0339953
regulation of beta-catenin-TCF complex assembly	1	1	0.0339953
5'-tyrosyl-DNA phosphodiesterase activity	1	1	0.0339953
tyrosyl-RNA phosphodiesterase activity	1	1	0.0339953
diphthine synthase activity	1	1	0.0339953
cerebellar granular layer morphogenesis	1	1	0.0339953
mating plug formation	1	1	0.0339953
post-mating behavior	1	1	0.0339953
seminal vesicle epithelium development	1	1	0.0339953
single-organism reproductive behavior	1	1	0.0339953
vitamin E biosynthetic process	1	1	0.0339953
low-density lipoprotein particle receptor biosynthetic process	1	1	0.0339953
negative regulation of pancreatic stellate cell proliferation	1	1	0.0339953
protein-N-terminal glutamine amidohydrolase activity	1	1	0.0339953
cellular response to benomyl	1	1	0.0339953
response to benomyl	1	1	0.0339953
dolichyl-phosphate-mannose-glycolipid alpha-mannosyltransferase activity	1	1	0.0339953
positive regulation of locomotion involved in locomotory behavior	1	1	0.0339953
peptide-N4-(N-acetyl-beta-glucosaminyl)asparagine amidase activity	1	1	0.0339953
host cell surface	1	1	0.0339953
positive regulation of glucosylceramide catabolic process	1	1	0.0339953
positive regulation of phospholipid catabolic process	1	1	0.0339953
positive regulation of phospholipid scramblase activity	1	1	0.0339953
positive regulation of sphingomyelin catabolic process	1	1	0.0339953
regulation of glucosylceramide catabolic process	1	1	0.0339953
regulation of phospholipid scramblase activity	1	1	0.0339953
regulation of sphingomyelin catabolic process	1	1	0.0339953
protein localization to photoreceptor connecting cilium	1	1	0.0339953
glucoside transmembrane transporter activity	1	1	0.0339953
glucoside transport	1	1	0.0339953
positive regulation of translation initiation in response to endoplasmic reticulum stress	1	1	0.0339953
positive regulation of fractalkine biosynthetic process	1	1	0.0339953
positive regulation of fractalkine production	1	1	0.0339953
regulation of fractalkine biosynthetic process	1	1	0.0339953
regulation of fractalkine production	1	1	0.0339953
Cajal-Retzius cell differentiation	1	1	0.0339953
negative regulation of core promoter binding	1	1	0.0339953
filtration diaphragm assembly	1	1	0.0339953
slit diaphragm assembly	1	1	0.0339953
complement-dependent cytotoxicity	1	1	0.0339953
cytotoxic T cell degranulation	1	1	0.0339953
positive regulation of constitutive secretory pathway	1	1	0.0339953
regulation of exocyst assembly	1	1	0.0339953
regulation of exocyst localization	1	1	0.0339953
positive regulation of intrinsic apoptotic signaling pathway in response to DNA damage by p53 class mediator	1	1	0.0339953
regulation of translation involved in cellular response to UV	1	1	0.0339953
positive regulation of selenocysteine incorporation	1	1	0.0339953
90S preribosome assembly	1	1	0.0339953
eukaryotic 80S initiation complex	1	1	0.0339953
ribokinase activity	1	1	0.0339953
nucleosome-dependent ATPase activity	1	1	0.0339953
spermine synthase activity	1	1	0.0339953
development of secondary male sexual characteristics	1	1	0.0339953
acetyl-CoA binding	1	1	0.0339953
negative regulation of protein autoubiquitination	1	1	0.0339953
positive regulation of heart rate by epinephrine	1	1	0.0339953
dol-P-Man:Man(6)GlcNAc(2)-PP-Dol alpha-1,2-mannosyltransferase activity	1	1	0.0339953
dol-P-Man:Man(8)GlcNAc(2)-PP-Dol alpha-1,2-mannosyltransferase activity	1	1	0.0339953
DNA end binding	1	1	0.0339953
UDP-D-xylose biosynthetic process	1	1	0.0339953
UDP-D-xylose metabolic process	1	1	0.0339953
UDP-glucuronate decarboxylase activity	1	1	0.0339953
chromosome breakage	1	1	0.0339953
histone H2A-S139 phosphorylation	1	1	0.0339953
mesodermal-endodermal cell signaling	1	1	0.0339953
MH1 domain binding	1	1	0.0339953
positive regulation of cellular response to X-ray	1	1	0.0339953
cerebellum vasculature development	1	1	0.0339953
negative regulation of extracellular matrix assembly	1	1	0.0339953
positive regulation of receptor localization to synapse	1	1	0.0339953
positive regulation of G1 to G0 transition	1	1	0.0339953
regulation of G1 to G0 transition	1	1	0.0339953
keratan sulfotransferase activity	1	1	0.0339953
RNA-3'-phosphate cyclase activity	1	1	0.0339953
ganglioside galactosyltransferase activity	1	1	0.0339953
carbon monoxide binding	1	1	0.0339953
cystathionine beta-synthase activity	1	1	0.0339953
cysteine biosynthetic process from serine	1	1	0.0339953
nitrite reductase (NO-forming) activity	1	1	0.0339953
nitrite reductase activity	1	1	0.0339953
oxidoreductase activity, acting on other nitrogenous compounds as donors, cytochrome as acceptor	1	1	0.0339953
cytotoxic T cell differentiation	1	1	0.0339953
histone H2A-S1 phosphorylation	1	1	0.0339953
positive regulation of cardiac vascular smooth muscle cell differentiation	1	1	0.0339953
protein lipidation involved in autophagosome assembly	1	1	0.0339953
pyrimidine nucleoside diphosphate catabolic process	1	1	0.0339953
pyrimidine ribonucleoside diphosphate catabolic process	1	1	0.0339953
pyrimidine ribonucleoside diphosphate metabolic process	1	1	0.0339953
pyrimidine ribonucleotide catabolic process	1	1	0.0339953
UDP catabolic process	1	1	0.0339953
UDP metabolic process	1	1	0.0339953
negative regulation of activation of membrane attack complex	1	1	0.0339953
ATPase activity, coupled to movement of substances	8	110	0.0339998
B cell activation	9	131	0.0349208
regulation of cellular localization	38	823	0.0350362
regulation of ERBB signaling pathway	7	91	0.0353418
positive regulation of vascular permeability	2	9	0.0354514
fusion of sperm to egg plasma membrane	2	9	0.0354514
collagen-activated tyrosine kinase receptor signaling pathway	2	9	0.0354514
natural killer cell lectin-like receptor binding	2	9	0.0354514
endothelial cell activation	2	9	0.0354514
chemorepellent activity	2	9	0.0354514
G-protein beta-subunit binding	2	9	0.0354514
positive regulation of membrane invagination	2	9	0.0354514
positive regulation of phagocytosis, engulfment	2	9	0.0354514
pre-mRNA cleavage required for polyadenylation	2	9	0.0354514
autolysosome	2	9	0.0354514
dynactin binding	2	9	0.0354514
erythrocyte homeostasis	2	9	0.0354514
purine ribonucleoside monophosphate catabolic process	2	9	0.0354514
ribonucleoside monophosphate catabolic process	2	9	0.0354514
heterochromatin assembly	2	9	0.0354514
MHC class I protein complex	2	9	0.0354514
regulation of mRNA binding	2	9	0.0354514
smooth muscle cell migration	2	9	0.0354514
host cell part	2	9	0.0354514
negative regulation of mitochondrial membrane potential	2	9	0.0354514
negative regulation of heterotypic cell-cell adhesion	2	9	0.0354514
regulation of cell-cell adhesion involved in gastrulation	2	9	0.0354514
sodium ion export	2	9	0.0354514
DNA strand renaturation	2	9	0.0354514
histone acetyltransferase activity (H4-K16 specific)	2	9	0.0354514
histone acetyltransferase activity (H4-K5 specific)	2	9	0.0354514
histone acetyltransferase activity (H4-K8 specific)	2	9	0.0354514
telomere maintenance in response to DNA damage	2	9	0.0354514
leptin-mediated signaling pathway	2	9	0.0354514
tonic smooth muscle contraction	2	9	0.0354514
vascular endothelial growth factor receptor signaling pathway	6	72	0.0355563
early endosome membrane	8	111	0.0355974
regulation of heart contraction	13	218	0.0359339
negative regulation of signal transduction	47	1056	0.0359739
cortical actin cytoskeleton	4	37	0.0360152
translation regulator activity	4	37	0.0360152
negative regulation of lipid localization	4	37	0.0360152
positive regulation of calcium-mediated signaling	4	37	0.0360152
peptide-lysine-N-acetyltransferase activity	5	54	0.0360201
ribonucleoprotein complex biogenesis	5	54	0.0360201
calcium ion transmembrane transporter activity	9	132	0.0363973
regulation of cell adhesion	30	624	0.0364567
cell surface receptor signaling pathway	79	1905	0.0365382
response to abiotic stimulus	43	954	0.036661
organic substance catabolic process	61	1425	0.0369005
oxidation-reduction process	39	852	0.0369798
entry into cell of other organism involved in symbiotic interaction	7	92	0.0371791
entry into host cell	7	92	0.0371791
entry into host	7	92	0.0371791
entry into other organism involved in symbiotic interaction	7	92	0.0371791
regulation of calcium ion transmembrane transport	8	112	0.037245
cerebral cortex cell migration	3	22	0.0372487
fatty acid derivative binding	3	22	0.0372487
amine biosynthetic process	3	22	0.0372487
cell communication involved in cardiac conduction	3	22	0.0372487
positive regulation of behavior	3	22	0.0372487
insulin-like growth factor binding	3	22	0.0372487
syncytium formation by plasma membrane fusion	3	22	0.0372487
membrane protein ectodomain proteolysis	3	22	0.0372487
regulation of homotypic cell-cell adhesion	3	22	0.0372487
regulation of cation transmembrane transport	14	242	0.037657
cell-cell junction assembly	6	73	0.0376733
SMAD binding	6	73	0.0376733
cellular response to mechanical stimulus	6	73	0.0376733
negative regulation of developmental growth	6	73	0.0376733
lyase activity	10	154	0.0377756
response to hormone	27	552	0.0380605
transmembrane transporter activity	44	983	0.0383618
dendrite	17	312	0.0387041
negative regulation of cellular metabolic process	91	2236	0.0387611
ncRNA metabolic process	25	504	0.0389233
homeostasis of number of cells	8	113	0.0389429
multicellular organism metabolic process	7	93	0.0390782
protein binding involved in cell adhesion	4	38	0.0392082
lysosome organization	4	38	0.0392082
lytic vacuole organization	4	38	0.0392082
neuron projection membrane	4	38	0.0392082
polysome	4	38	0.0392082
cell-cell junction organization	10	155	0.0392087
plasma membrane bounded cell projection organization	24	480	0.0392673
ncRNA processing	19	360	0.0395916
regulation of metabolic process	222	5910	0.0396297
histone acetyltransferase complex	6	74	0.0398692
regulation of calcium ion import	7	94	0.0410396
cytoskeleton-dependent intracellular transport	9	135	0.0410815
metalloexopeptidase activity	5	56	0.0412012
myosin binding	5	56	0.0412012
epidermal growth factor receptor signaling pathway	5	56	0.0412012
neuron projection extension	5	56	0.0412012
mannosyltransferase activity	3	23	0.0417855
wide pore channel activity	3	23	0.0417855
R-SMAD binding	3	23	0.0417855
regulation of response to extracellular stimulus	3	23	0.0417855
regulation of response to nutrient levels	3	23	0.0417855
C-terminal protein amino acid modification	6	75	0.0421445
negative regulation of kinase activity	14	246	0.0422474
regulation of G-protein coupled receptor protein signaling pathway	8	115	0.0424923
response to ketone	11	179	0.0425559
ATPase activity, coupled to transmembrane movement of substances	7	95	0.043064
N-acyltransferase activity	7	95	0.043064
cell-matrix adhesion	7	95	0.043064
negative regulation of transferase activity	18	340	0.0431961
negative regulation of vascular permeability	2	10	0.0433331
regulation of vascular endothelial growth factor signaling pathway	2	10	0.0433331
regulation of RNA polymerase II regulatory region sequence-specific DNA binding	2	10	0.0433331
interleukin-1 secretion	2	10	0.0433331
mRNA cleavage involved in mRNA processing	2	10	0.0433331
long-chain fatty acid binding	2	10	0.0433331
oxidoreductase activity, oxidizing metal ions, NAD or NADP as acceptor	2	10	0.0433331
purine nucleoside monophosphate catabolic process	2	10	0.0433331
neurotransmitter receptor transport	2	10	0.0433331
protein transport within plasma membrane	2	10	0.0433331
regulation of platelet-derived growth factor receptor-beta signaling pathway	2	10	0.0433331
negative regulation of cytosolic calcium ion concentration	2	10	0.0433331
regulation of deoxyribonuclease activity	2	10	0.0433331
antigen processing and presentation of endogenous antigen	2	10	0.0433331
negative regulation of axon guidance	2	10	0.0433331
negative regulation of multicellular organism growth	2	10	0.0433331
negative regulation of appetite	2	10	0.0433331
negative regulation of response to food	2	10	0.0433331
positive regulation of autophagosome assembly	2	10	0.0433331
histone-serine phosphorylation	2	10	0.0433331
regulation of endocytosis	12	202	0.0437519
regulation of behavior	5	57	0.043952
RNA polymerase II core promoter sequence-specific DNA binding	5	57	0.043952
negative regulation of catalytic activity	36	787	0.044113
epithelial cell development	8	116	0.0443447
transporter activity	54	1257	0.0451658
positive regulation of cellular process	169	4424	0.045429
axon	13	226	0.04574
microtubule-based movement	13	226	0.04574
regulation of autophagy	15	272	0.0458262
release of sequestered calcium ion into cytosol	4	40	0.046063
negative regulation of endocytosis	4	40	0.046063
cell-substrate junction assembly	4	40	0.046063
regulation of membrane potential	19	367	0.0464631
regulation of superoxide metabolic process	3	24	0.046586
detection of mechanical stimulus involved in sensory perception	3	24	0.046586
syncytium formation	3	24	0.046586
azurophil granule membrane	5	58	0.0468103
determination of left/right symmetry	5	58	0.0468103
vesicle-mediated transport to the plasma membrane	5	58	0.0468103
protein dephosphorylation	11	182	0.0469943
hydrolase activity, acting on acid anhydrides, catalyzing transmembrane movement of substances	7	97	0.0473034
peptidyl-tyrosine dephosphorylation	7	97	0.0473034
regulation of system process	23	465	0.0473958
regulation of cell communication	114	2891	0.0474754
negative regulation of binding	9	139	0.0479372
regulation of cell differentiation	61	1448	0.0479478
regulation of plasma membrane bounded cell projection organization	26	540	0.0481836
microtubule-based transport	8	118	0.0482068
transport along microtubule	8	118	0.0482068
ribonucleoprotein complex subunit organization	11	183	0.0485413
lymphocyte proliferation	6	78	0.049453
regulation of epidermal growth factor receptor signaling pathway	6	78	0.049453
regulation of ion transmembrane transport	20	394	0.0495045
developmental growth involved in morphogenesis	7	98	0.0495195
regulation of cell migration	30	642	0.0496212
response to progesterone	4	41	0.0497244
platelet aggregation	4	41	0.0497244
negative regulation of stress-activated MAPK cascade	4	41	0.0497244
negative regulation of stress-activated protein kinase signaling cascade	4	41	0.0497244
regulation of cholesterol transport	4	41	0.0497244
regulation of sterol transport	4	41	0.0497244
regulation of chondrocyte differentiation	4	41	0.0497244
determination of bilateral symmetry	5	59	0.0497764
ficolin-1-rich granule membrane	5	59	0.0497764
response to lipid	32	695	0.0514749
positive regulation of cellular response to transforming growth factor beta stimulus	3	25	0.0516455
positive regulation of transforming growth factor beta receptor signaling pathway	3	25	0.0516455
ER to Golgi transport vesicle	3	25	0.0516455
motor neuron axon guidance	3	25	0.0516455
regulation of cellular response to vascular endothelial growth factor stimulus	2	11	0.0517936
collagen-activated signaling pathway	2	11	0.0517936
negative regulation of skeletal muscle tissue development	2	11	0.0517936
regulation of phagocytosis, engulfment	2	11	0.0517936
positive regulation of meiotic nuclear division	2	11	0.0517936
negative regulation of autophagosome assembly	2	11	0.0517936
regulation of RNA binding	2	11	0.0517936
cellular response to low-density lipoprotein particle stimulus	2	11	0.0517936
regulation of thymocyte apoptotic process	2	11	0.0517936
negative regulation of membrane potential	2	11	0.0517936
glomerular visceral epithelial cell development	2	11	0.0517936
ribosome assembly	2	11	0.0517936
palmitoyltransferase complex	2	11	0.0517936
negative regulation of acute inflammatory response	2	11	0.0517936
azurophil granule	2	11	0.0517936
primary lysosome	2	11	0.0517936
toxic substance binding	2	11	0.0517936
striatum development	2	11	0.0517936
intronic transcription regulatory region DNA binding	2	11	0.0517936
intronic transcription regulatory region sequence-specific DNA binding	2	11	0.0517936
positive regulation of epidermal growth factor-activated receptor activity	2	11	0.0517936
protein tyrosine phosphatase activity	7	99	0.0518002
melanosome	7	99	0.0518002
pigment granule	7	99	0.0518002
receptor metabolic process	6	79	0.0520515
regulation of striated muscle contraction	6	79	0.0520515
synaptic membrane	15	277	0.0521403
regulation of lipid localization	8	120	0.0522815
iron-sulfur cluster binding	5	60	0.0528506
metal cluster binding	5	60	0.0528506
glycosphingolipid metabolic process	5	60	0.0528506
specification of symmetry	5	60	0.0528506
cerebral cortex development	5	60	0.0528506
regulation of signal transduction	103	2601	0.0532183
extracellular region	65	1565	0.0533152
synaptic signaling	15	278	0.0534721
trans-synaptic signaling	15	278	0.0534721
negative regulation of cell projection organization	9	142	0.0535493
regulation of signaling	115	2934	0.0535848
transition metal ion binding	54	1272	0.0538517
sodium ion transmembrane transport	7	100	0.054146
regulation of nervous system development	33	724	0.0543136
negative regulation of gene expression	64	1540	0.0543618
cation transmembrane transport	26	547	0.0545814
leukocyte mediated immunity	6	80	0.0547317
mononuclear cell proliferation	6	80	0.0547317
ERBB signaling pathway	6	80	0.0547317
postsynaptic density	11	187	0.0550735
postsynaptic specialization	11	187	0.0550735
multicellular organismal reproductive process	23	473	0.0552814
iron ion binding	9	143	0.0555113
negative regulation of protein kinase activity	13	233	0.0557307
cortical cytoskeleton	5	61	0.0560329
ribonucleoside diphosphate metabolic process	5	61	0.0560329
positive regulation of phosphatidylinositol 3-kinase signaling	5	61	0.0560329
regulation of dendritic spine development	5	61	0.0560329
regulation of cell projection organization	26	549	0.0565166
extrinsic component of plasma membrane	7	101	0.0565571
negative regulation of embryonic development	3	26	0.0569586
mannosylation	3	26	0.0569586
ephrin receptor binding	3	26	0.0569586
response to gonadotropin	3	26	0.0569586
establishment of endothelial barrier	3	26	0.0569586
mitochondrial small ribosomal subunit	3	26	0.0569586
organellar small ribosomal subunit	3	26	0.0569586
N-acetyltransferase activity	6	81	0.0574939
central nervous system neuron differentiation	6	81	0.0574939
integrin-mediated signaling pathway	6	81	0.0574939
cell killing	4	43	0.0575123
ATP hydrolysis coupled cation transmembrane transport	4	43	0.0575123
negative regulation of Ras protein signal transduction	4	43	0.0575123
cell surface furrow	4	43	0.0575123
cleavage furrow	4	43	0.0575123
regulation of metal ion transport	16	305	0.0579975
regulation of proteolysis	31	678	0.0587466
divalent inorganic cation homeostasis	19	378	0.0589265
carbon-oxygen lyase activity	5	62	0.0593232
peptide N-acetyltransferase activity	5	62	0.0593232
protein localization to cell periphery	10	167	0.0593839
positive regulation of reactive oxygen species metabolic process	6	82	0.0603383
sulfur compound biosynthetic process	11	190	0.0603405
learning or memory	12	213	0.0606324
keratinocyte proliferation	2	12	0.0607845
DNA-(apurinic or apyrimidinic site) lyase activity	2	12	0.0607845
regulation of chemokine secretion	2	12	0.0607845
regulation of membrane invagination	2	12	0.0607845
arylsulfatase activity	2	12	0.0607845
mRNA cap binding complex	2	12	0.0607845
RNA cap binding complex	2	12	0.0607845
axon initial segment	2	12	0.0607845
regulation of ER to Golgi vesicle-mediated transport	2	12	0.0607845
AMP metabolic process	2	12	0.0607845
nucleoside monophosphate catabolic process	2	12	0.0607845
heterochromatin organization	2	12	0.0607845
insulin-like growth factor I binding	2	12	0.0607845
negative regulation of sodium ion transport	2	12	0.0607845
oxidoreductase activity, acting on NAD(P)H, heme protein as acceptor	2	12	0.0607845
glomerular epithelial cell development	2	12	0.0607845
polyamine biosynthetic process	2	12	0.0607845
histone H4-K5 acetylation	2	12	0.0607845
histone H4-K8 acetylation	2	12	0.0607845
negative regulation of receptor binding	2	12	0.0607845
natural killer cell differentiation	2	12	0.0607845
regulation of natural killer cell differentiation	2	12	0.0607845
regulation of ceramide biosynthetic process	2	12	0.0607845
regulation of membrane lipid metabolic process	2	12	0.0607845
regulation of sphingolipid biosynthetic process	2	12	0.0607845
protein kinase C signaling	2	12	0.0607845
negative regulation of response to extracellular stimulus	2	12	0.0607845
negative regulation of response to nutrient levels	2	12	0.0607845
STAGA complex	2	12	0.0607845
positive regulation of cell-substrate adhesion	7	103	0.0615764
negative regulation of small GTPase mediated signal transduction	4	44	0.0616366
regulation of establishment of protein localization	35	785	0.0624428
endodermal cell differentiation	3	27	0.0625193
AMPA glutamate receptor complex	3	27	0.0625193
positive regulation of G1/S transition of mitotic cell cycle	3	27	0.0625193
T cell homeostasis	3	27	0.0625193
columnar/cuboidal epithelial cell development	3	27	0.0625193
T cell differentiation in thymus	3	27	0.0625193
intracellular non-membrane-bounded organelle	87	2180	0.0626181
non-membrane-bounded organelle	87	2180	0.0626181
ubiquitin-dependent ERAD pathway	5	63	0.0627214
regulation of cell cycle	41	942	0.0630637
small molecule binding	91	2291	0.0631891
ion transmembrane transport	36	812	0.0633971
regulation of cell-cell adhesion	19	382	0.0639874
cytosolic transport	7	104	0.064185
chemical homeostasis	38	865	0.0642412
coated vesicle membrane	8	126	0.0658042
contractile actin filament bundle	4	45	0.0659129
stress fiber	4	45	0.0659129
antigen binding	5	64	0.0662271
regulation of smoothened signaling pathway	5	64	0.0662271
positive regulation of response to DNA damage stimulus	5	64	0.0662271
regulation of multicellular organism growth	5	64	0.0662271
regulation of protein tyrosine kinase activity	5	64	0.0662271
azurophil granule lumen	6	84	0.0662736
acetyltransferase complex	6	84	0.0662736
protein acetyltransferase complex	6	84	0.0662736
inorganic cation transmembrane transport	23	483	0.0663986
regulation of macromolecule metabolic process	204	5480	0.0665779
organic substance metabolic process	303	8342	0.0666128
negative regulation of hair follicle maturation	1	2	0.0668367
negative regulation of transforming growth factor beta2 production	1	2	0.0668367
regulation of melanosome transport	1	2	0.0668367
tryptophan-tRNA ligase activity	1	2	0.0668367
tryptophanyl-tRNA aminoacylation	1	2	0.0668367
facial nerve morphogenesis	1	2	0.0668367
modulation by virus of host autophagy	1	2	0.0668367
[2Fe-2S] cluster assembly	1	2	0.0668367
lipoate biosynthetic process	1	2	0.0668367
lipoate-protein ligase activity	1	2	0.0668367
posttranslational protein targeting to membrane, translocation	1	2	0.0668367
glutathione dehydrogenase (ascorbate) activity	1	2	0.0668367
methylarsonate reductase activity	1	2	0.0668367
oxidoreductase activity, acting on a sulfur group of donors, quinone or similar compound as acceptor	1	2	0.0668367
tendon development	1	2	0.0668367
positive regulation of lymphangiogenesis	1	2	0.0668367
CHOP-ATF3 complex	1	2	0.0668367
CHOP-ATF4 complex	1	2	0.0668367
CHOP-C/EBP complex	1	2	0.0668367
viral genome packaging	1	2	0.0668367
viral RNA genome packaging	1	2	0.0668367
beta-alanine biosynthetic process	1	2	0.0668367
uracil catabolic process	1	2	0.0668367
aminophospholipid transporter activity	1	2	0.0668367
apolipoprotein A-I receptor activity	1	2	0.0668367
apolipoprotein receptor activity	1	2	0.0668367
phosphatidylserine-translocating ATPase activity	1	2	0.0668367
cytoplasmic side of lysosomal membrane	1	2	0.0668367
neurotrophin TRKB receptor binding	1	2	0.0668367
NK T cell activation	1	2	0.0668367
NK T cell proliferation	1	2	0.0668367
formaldehyde catabolic process	1	2	0.0668367
trans-synaptic signaling by endocannabinoid, modulating synaptic transmission	1	2	0.0668367
trans-synaptic signaling by lipid, modulating synaptic transmission	1	2	0.0668367
chemokine (C-C motif) ligand 2 secretion	1	2	0.0668367
chemokine secretion	1	2	0.0668367
positive regulation of eosinophil activation	1	2	0.0668367
positive regulation of eosinophil degranulation	1	2	0.0668367
positive regulation of renin secretion into blood stream	1	2	0.0668367
cytoplasmic cyclin-dependent protein kinase holoenzyme complex	1	2	0.0668367
epidermal growth factor-activated receptor activity	1	2	0.0668367
bis(5'-adenosyl)-triphosphatase activity	1	2	0.0668367
nuclear cap binding complex	1	2	0.0668367
snRNA export from nucleus	1	2	0.0668367
positive regulation of microtubule plus-end binding	1	2	0.0668367
regulation of microtubule plus-end binding	1	2	0.0668367
dimethylargininase activity	1	2	0.0668367
ferritin complex	1	2	0.0668367
intracellular ferritin complex	1	2	0.0668367
CD8 receptor binding	1	2	0.0668367
regulation of calcium ion import across plasma membrane	1	2	0.0668367
glutaminyl-peptide cyclotransferase activity	1	2	0.0668367
peptidyl-pyroglutamic acid biosynthetic process, using glutaminyl-peptide cyclotransferase	1	2	0.0668367
galactolipid catabolic process	1	2	0.0668367
dopamine beta-monooxygenase activity	1	2	0.0668367
octopamine biosynthetic process	1	2	0.0668367
octopamine metabolic process	1	2	0.0668367
positive regulation of cell communication by chemical coupling	1	2	0.0668367
regulation of cell communication by chemical coupling	1	2	0.0668367
fatty acid omega-oxidation	1	2	0.0668367
pre-B cell differentiation	1	2	0.0668367
regulation of chromosome condensation	1	2	0.0668367
chemorepulsion involved in interneuron migration from the subpallium to the cortex	1	2	0.0668367
ERBB3 signaling pathway	1	2	0.0668367
positive regulation of platelet-derived growth factor receptor-beta signaling pathway	1	2	0.0668367
interleukin-17 production	1	2	0.0668367
hydroxymethylglutaryl-CoA lyase activity	1	2	0.0668367
aldehyde oxidase activity	1	2	0.0668367
oxidoreductase activity, acting on CH or CH2 groups, NAD or NADP as acceptor	1	2	0.0668367
xanthine catabolic process	1	2	0.0668367
xanthine dehydrogenase activity	1	2	0.0668367
11-beta-hydroxysteroid dehydrogenase [NAD(P)] activity	1	2	0.0668367
isoleucine-tRNA ligase activity	1	2	0.0668367
isoleucyl-tRNA aminoacylation	1	2	0.0668367
interferon binding	1	2	0.0668367
type I interferon receptor activity	1	2	0.0668367
myoblast fate determination	1	2	0.0668367
cellular response to norepinephrine stimulus	1	2	0.0668367
collateral sprouting in absence of injury	1	2	0.0668367
synaptic growth at neuromuscular junction	1	2	0.0668367
interleukin-3 receptor activity	1	2	0.0668367
interleukin-3-mediated signaling pathway	1	2	0.0668367
integrin alpha10-beta1 complex	1	2	0.0668367
integrin alpha11-beta1 complex	1	2	0.0668367
integrin alpha1-beta1 complex	1	2	0.0668367
integrin alphav-beta3 complex	1	2	0.0668367
negative regulation of dendritic cell cytokine production	1	2	0.0668367
response to interleukin-9	1	2	0.0668367
anterograde dendritic transport of neurotransmitter receptor complex	1	2	0.0668367
protein targeting to lysosome involved in chaperone-mediated autophagy	1	2	0.0668367
protein deamination	1	2	0.0668367
mannosyl-oligosaccharide 1,3-1,6-alpha-mannosidase activity	1	2	0.0668367
microtubule lateral binding	1	2	0.0668367
positive regulation of chemokine (C-C motif) ligand 2 secretion	1	2	0.0668367
positive regulation of metalloendopeptidase activity	1	2	0.0668367
regulation of chemokine (C-C motif) ligand 2 secretion	1	2	0.0668367
cerebellar granular layer development	1	2	0.0668367
dinucleotide repeat insertion binding	1	2	0.0668367
MutSbeta complex	1	2	0.0668367
mitochondrial translational initiation	1	2	0.0668367
early endosome to recycling endosome transport	1	2	0.0668367
regulation of amino acid uptake involved in synaptic transmission	1	2	0.0668367
regulation of glutamate uptake involved in transmission of nerve impulse	1	2	0.0668367
regulation of L-glutamate import	1	2	0.0668367
adenosine biosynthetic process	1	2	0.0668367
negative regulation of cellular amino acid metabolic process	1	2	0.0668367
regulation of arginine metabolic process	1	2	0.0668367
regulation of cellular amino acid biosynthetic process	1	2	0.0668367
putrescine biosynthetic process from ornithine	1	2	0.0668367
detection of oxygen	1	2	0.0668367
tyrosyl-DNA phosphodiesterase activity	1	2	0.0668367
interleukin-1, Type II receptor binding	1	2	0.0668367
negative regulation of hypersensitivity	1	2	0.0668367
negative regulation of type IV hypersensitivity	1	2	0.0668367
negative regulation of DNA recombination at telomere	1	2	0.0668367
regulation of DNA recombination at telomere	1	2	0.0668367
cellular response to vitamin E	1	2	0.0668367
low-density lipoprotein receptor particle metabolic process	1	2	0.0668367
regulation of cholesterol transporter activity	1	2	0.0668367
regulation of pancreatic stellate cell proliferation	1	2	0.0668367
response to metformin	1	2	0.0668367
tRNA guanylyltransferase activity	1	2	0.0668367
vesicle targeting, trans-Golgi to endosome	1	2	0.0668367
perinucleolar chromocenter	1	2	0.0668367
UFM1 hydrolase activity	1	2	0.0668367
positive regulation of translational initiation in response to starvation	1	2	0.0668367
regulation of eIF2 alpha phosphorylation by amino acid starvation	1	2	0.0668367
regulation of translational initiation in response to starvation	1	2	0.0668367
mitochondrion to lysosome transport	1	2	0.0668367
mitochondrion-derived vesicle mediated transport	1	2	0.0668367
mitochondrion-derived vesicle	1	2	0.0668367
negative regulation of late endosome to lysosome transport	1	2	0.0668367
negative regulation of lysosomal protein catabolic process	1	2	0.0668367
negative regulation of protein catabolic process in the vacuole	1	2	0.0668367
negative regulation of vacuolar transport	1	2	0.0668367
positive regulation of dopamine biosynthetic process	1	2	0.0668367
positive regulation of Wnt protein secretion	1	2	0.0668367
regulation of dopamine biosynthetic process	1	2	0.0668367
regulation of terminal button organization	1	2	0.0668367
smooth muscle cell chemotaxis	1	2	0.0668367
UDP-glucose:glycoprotein glucosyltransferase activity	1	2	0.0668367
UDP-glucosylation	1	2	0.0668367
interleukin-12 production	1	2	0.0668367
positive regulation of mismatch repair	1	2	0.0668367
glycoside transport	1	2	0.0668367
ERK5 cascade	1	2	0.0668367
negative regulation of chemokine (C-X-C motif) ligand 2 production	1	2	0.0668367
positive regulation of interleukin-1 beta biosynthetic process	1	2	0.0668367
regulation of interleukin-1 beta biosynthetic process	1	2	0.0668367
neural plate axis specification	1	2	0.0668367
response to chlorate	1	2	0.0668367
pathogenesis	1	2	0.0668367
negative regulation of retinal ganglion cell axon guidance	1	2	0.0668367
regulation of vesicle size	1	2	0.0668367
regulation of constitutive secretory pathway	1	2	0.0668367
cerebral cortex GABAergic interneuron development	1	2	0.0668367
embryonic olfactory bulb interneuron precursor migration	1	2	0.0668367
negative regulation of interleukin-23 production	1	2	0.0668367
negative regulation of protein neddylation	1	2	0.0668367
regulation of protein neddylation	1	2	0.0668367
positive regulation of DNA damage response, signal transduction by p53 class mediator resulting in transcription of p21 class mediator	1	2	0.0668367
regulation of DNA damage response, signal transduction by p53 class mediator resulting in transcription of p21 class mediator	1	2	0.0668367
regulation of selenocysteine incorporation	1	2	0.0668367
translation initiation complex	1	2	0.0668367
oogenesis stage	1	2	0.0668367
chemorepulsion of dopaminergic neuron axon	1	2	0.0668367
D-ribose catabolic process	1	2	0.0668367
ion antiporter activity involved in regulation of postsynaptic membrane potential	1	2	0.0668367
CERF complex	1	2	0.0668367
spermine biosynthetic process	1	2	0.0668367
UDP-N-acetylglucosamine diphosphorylase activity	1	2	0.0668367
development of secondary female sexual characteristics	1	2	0.0668367
transcription factor catabolic process	1	2	0.0668367
positive regulation of dipeptide transmembrane transport	1	2	0.0668367
positive regulation of dipeptide transport	1	2	0.0668367
positive regulation of oligopeptide transport	1	2	0.0668367
regulation of dipeptide transmembrane transport	1	2	0.0668367
regulation of dipeptide transport	1	2	0.0668367
regulation of oligopeptide transport	1	2	0.0668367
N-glycan processing to lysosome	1	2	0.0668367
MH2 domain binding	1	2	0.0668367
oncogene-induced cell senescence	1	2	0.0668367
regulation of cellular response to drug	1	2	0.0668367
regulation of cellular response to X-ray	1	2	0.0668367
kinociliary basal body	1	2	0.0668367
pigment granule aggregation in cell center	1	2	0.0668367
retinyl-palmitate esterase activity	1	2	0.0668367
mitochondrial inner membrane peptidase complex	1	2	0.0668367
negative regulation of SNARE complex assembly	1	2	0.0668367
histone locus body	1	2	0.0668367
peptidyl-tyrosine sulfation	1	2	0.0668367
protein-tyrosine sulfotransferase activity	1	2	0.0668367
ER to Golgi ceramide transport	1	2	0.0668367
cap-dependent translational initiation	1	2	0.0668367
formation of cytoplasmic translation initiation complex	1	2	0.0668367
mRNA cap binding	1	2	0.0668367
cysteine biosynthetic process via cystathionine	1	2	0.0668367
nitric oxide binding	1	2	0.0668367
regulation of Rho guanyl-nucleotide exchange factor activity	1	2	0.0668367
cornified envelope assembly	1	2	0.0668367
regulation of cardiac vascular smooth muscle cell differentiation	1	2	0.0668367
otolith development	1	2	0.0668367
negative regulation of mitochondrial calcium ion concentration	1	2	0.0668367
regulation of glucosylceramidase activity	1	2	0.0668367
regulation of lysosome organization	1	2	0.0668367
macrophage migration inhibitory factor receptor complex	1	2	0.0668367
ubiquitin-dependent glycoprotein ERAD pathway	1	2	0.0668367
mitochondrial outer membrane translocase complex assembly	1	2	0.0668367
tRNA import into mitochondrion	1	2	0.0668367
cellular divalent inorganic cation homeostasis	18	360	0.0672854
plasma membrane bounded cell projection assembly	14	264	0.0678043
growth factor receptor binding	8	127	0.0682497
neuromuscular synaptic transmission	3	28	0.0683215
peptide catabolic process	3	28	0.0683215
protein binding involved in protein folding	3	28	0.0683215
nucleosomal DNA binding	3	28	0.0683215
translation initiation factor binding	3	28	0.0683215
regulation of cardiac muscle cell contraction	3	28	0.0683215
secretory granule organization	3	28	0.0683215
homeostasis of number of cells within a tissue	3	28	0.0683215
negative regulation of blood circulation	3	28	0.0683215
positive regulation of cytosolic calcium ion concentration involved in phospholipase C-activating G-protein coupled signaling pathway	3	28	0.0683215
regulation of DNA damage response, signal transduction by p53 class mediator	3	28	0.0683215
cardiac muscle cell development	3	28	0.0683215
response to nutrient levels	18	361	0.0686898
B cell differentiation	6	85	0.0693646
response to growth factor	14	265	0.0694711
chemotaxis	14	265	0.0694711
negative regulation of cytokine production	12	218	0.0695657
mucopolysaccharide metabolic process	7	106	0.0696003
peptide disulfide oxidoreductase activity	2	13	0.0702601
guanylate kinase activity	2	13	0.0702601
interstitial matrix	2	13	0.0702601
cellular response to cholesterol	2	13	0.0702601
regulation of cholesterol storage	2	13	0.0702601
activation of transmembrane receptor protein tyrosine kinase activity	2	13	0.0702601
positive regulation of interleukin-8 secretion	2	13	0.0702601
positive regulation of DNA damage response, signal transduction by p53 class mediator	2	13	0.0702601
establishment of nucleus localization	2	13	0.0702601
gap junction channel activity	2	13	0.0702601
positive regulation of B cell differentiation	2	13	0.0702601
low-density lipoprotein receptor activity	2	13	0.0702601
cellular response to lipoprotein particle stimulus	2	13	0.0702601
ribonucleoprotein complex disassembly	2	13	0.0702601
ribosomal small subunit binding	2	13	0.0702601
cellular sodium ion homeostasis	2	13	0.0702601
sodium ion binding	2	13	0.0702601
cellular response to ATP	2	13	0.0702601
annealing activity	2	13	0.0702601
regulation of translational initiation in response to stress	2	13	0.0702601
glycoprotein catabolic process	2	13	0.0702601
Ral GTPase binding	2	13	0.0702601
nucleosome binding	4	46	0.0703394
intramolecular oxidoreductase activity	4	46	0.0703394
membrane coat	4	46	0.0703394
ribosome binding	4	46	0.0703394
positive regulation of peptidase activity	9	150	0.0705458
nitrogen compound metabolic process	273	7480	0.0705879
response to virus	13	242	0.0706185
taxis	14	266	0.0711647
organonitrogen compound catabolic process	31	691	0.0713855
regulation of cell-substrate adhesion	10	173	0.0716223
single-organism catabolic process	35	795	0.0717044
reproductive process	50	1191	0.0717914
regulation of transporter activity	11	196	0.0718414
core promoter sequence-specific DNA binding	7	107	0.0724073
transmembrane receptor activity	41	953	0.0724342
ephrin receptor signaling pathway	6	86	0.0725376
regulation of coagulation	6	86	0.0725376
macromolecular complex assembly	55	1326	0.0726583
regulation of cell cycle phase transition	16	315	0.0727203
deoxyribonuclease activity	5	66	0.0735594
regulation of chemokine production	5	66	0.0735594
transferase activity	88	2227	0.0737445
response to wounding	10	174	0.0738056
neuromuscular junction development	3	29	0.0743581
leukocyte mediated cytotoxicity	3	29	0.0743581
nucleoside catabolic process	3	29	0.0743581
plasma membrane invagination	3	29	0.0743581
cellular senescence	3	29	0.0743581
cardiac muscle cell differentiation	3	29	0.0743581
response to interleukin-4	3	29	0.0743581
positive regulation of histone acetylation	3	29	0.0743581
regulation of platelet activation	3	29	0.0743581
mRNA metabolic process	27	591	0.0743644
negative regulation of cell death	37	850	0.0743824
negative regulation of apoptotic process	34	772	0.0747269
regulation of transcription regulatory region DNA binding	4	47	0.0749144
ion transport	51	1222	0.0752281
organelle outer membrane	9	152	0.0752644
positive regulation of hydrolase activity	39	904	0.0758131
regulation of macroautophagy	8	130	0.0759173
guanyl-nucleotide exchange factor activity	16	317	0.0759376
cation homeostasis	26	567	0.0761798
cell projection assembly	14	269	0.0764076
receptor binding	56	1359	0.0773884
neuron projection morphogenesis	11	199	0.0780827
regeneration	8	131	0.0785838
regulation of extent of cell growth	6	88	0.079129
motile cilium	6	88	0.079129
serine-type endopeptidase inhibitor activity	6	88	0.079129
protein kinase activity	28	621	0.0794875
regulation of myoblast differentiation	4	48	0.0796357
negative regulation of axonogenesis	4	48	0.0796357
regulation of neurogenesis	29	647	0.0797628
hydrolase activity, acting on ester bonds	31	699	0.080049
cellular calcium ion homeostasis	17	344	0.0800935
outer membrane	9	154	0.0801725
uterus development	2	14	0.0801772
iron-sulfur cluster assembly	2	14	0.0801772
metallo-sulfur cluster assembly	2	14	0.0801772
ventricular system development	2	14	0.0801772
UDP-N-acetylglucosamine metabolic process	2	14	0.0801772
GDP metabolic process	2	14	0.0801772
regulation of ventricular cardiac muscle cell action potential	2	14	0.0801772
response to laminar fluid shear stress	2	14	0.0801772
regulation of cytokine secretion involved in immune response	2	14	0.0801772
behavioral response to cocaine	2	14	0.0801772
RNA cap binding	2	14	0.0801772
chromocenter	2	14	0.0801772
insulin-like growth factor receptor signaling pathway	2	14	0.0801772
positive regulation of meiotic cell cycle	2	14	0.0801772
secondary lysosome	2	14	0.0801772
trans-Golgi network transport vesicle	2	14	0.0801772
clathrin coat	2	14	0.0801772
JAK-STAT cascade involved in growth hormone signaling pathway	2	14	0.0801772
calcium-transporting ATPase activity	2	14	0.0801772
response to water	2	14	0.0801772
pre-autophagosomal structure membrane	2	14	0.0801772
neutrophil mediated immunity	2	14	0.0801772
transcription factor TFTC complex	2	14	0.0801772
carbonate dehydratase activity	2	14	0.0801772
negative regulation of nitrogen compound metabolic process	83	2100	0.080597
negative regulation of organelle assembly	3	30	0.0806222
positive regulation of peptidyl-lysine acetylation	3	30	0.0806222
cell cortex part	7	110	0.0812249
C-terminal protein lipidation	5	68	0.0813153
purine nucleoside metabolic process	5	68	0.0813153
autophagosome	5	68	0.0813153
protein complex subunit organization	49	1176	0.0816316
negative regulation of nervous system development	13	248	0.0818651
single organism signaling	29	649	0.0821227
specific granule membrane	6	89	0.0825467
clathrin-coated vesicle	6	89	0.0825467
regulation of protein phosphorylation	50	1204	0.0826796
cilium assembly	10	178	0.0829523
Notch signaling pathway	7	111	0.084296
positive regulation of endocytosis	7	111	0.084296
regulation of phosphate metabolic process	61	1503	0.0843323
Rab guanyl-nucleotide exchange factor activity	4	49	0.0845012
cation-transporting ATPase activity	4	49	0.0845012
regulation of organelle organization	46	1099	0.084596
cellular process involved in reproduction in multicellular organism	11	202	0.0846544
defense response to virus	9	156	0.0852703
extrinsic component of cytoplasmic side of plasma membrane	5	69	0.0853501
positive regulation of cell cycle phase transition	5	69	0.0853501
cellular response to steroid hormone stimulus	5	69	0.0853501
steroid binding	6	90	0.0860454
cytokine binding	6	90	0.0860454
negative regulation of protein ubiquitination	8	134	0.0869145
galactosyltransferase activity	3	31	0.0871062
pyrimidine-containing compound catabolic process	3	31	0.0871062
protein binding involved in cell-cell adhesion	3	31	0.0871062
response to ischemia	3	31	0.0871062
endothelial cell development	3	31	0.0871062
positive regulation of leukocyte mediated cytotoxicity	3	31	0.0871062
positive regulation of cyclin-dependent protein serine/threonine kinase activity	3	31	0.0871062
purine ribonucleotide catabolic process	3	31	0.0871062
cardiac cell development	3	31	0.0871062
response to oxygen levels	14	275	0.0876292
negative regulation of programmed cell death	34	784	0.0876439
cellular response to nutrient levels	9	157	0.0878902
plasma membrane bounded cell projection morphogenesis	11	204	0.0892197
signaling	29	655	0.0894863
neuron death	4	50	0.0895084
intracellular protein transmembrane transport	4	50	0.0895084
neurogenesis	4	50	0.0895084
positive regulation of cyclic nucleotide biosynthetic process	6	91	0.0896245
regulation of cellular response to growth factor stimulus	12	228	0.089883
regulation of anatomical structure size	17	350	0.0902368
metallopeptidase activity	10	181	0.0902477
cytoplasmic region	10	181	0.0902477
external side of plasma membrane	10	181	0.0902477
basal lamina	2	15	0.0904949
response to follicle-stimulating hormone	2	15	0.0904949
positive regulation of fatty acid transport	2	15	0.0904949
positive regulation of icosanoid secretion	2	15	0.0904949
glial cell projection	2	15	0.0904949
interleukin-1-mediated signaling pathway	2	15	0.0904949
lamin binding	2	15	0.0904949
high-density lipoprotein particle remodeling	2	15	0.0904949
arginine metabolic process	2	15	0.0904949
neurotransmitter biosynthetic process	2	15	0.0904949
growth cone part	2	15	0.0904949
protein targeting to lysosome	2	15	0.0904949
polyamine metabolic process	2	15	0.0904949
histone H4-K16 acetylation	2	15	0.0904949
response to caffeine	2	15	0.0904949
calcium-mediated signaling using intracellular calcium source	2	15	0.0904949
regulation of intrinsic apoptotic signaling pathway in response to DNA damage by p53 class mediator	2	15	0.0904949
sodium ion import	2	15	0.0904949
metalloendopeptidase inhibitor activity	2	15	0.0904949
negative regulation of cell activation	9	158	0.0905576
cytoskeleton	31	708	0.0906292
muscle contraction	11	205	0.0915576
cation transport	33	762	0.0926028
negative regulation of G1/S transition of mitotic cell cycle	6	92	0.0932835
[truncated: 5,256 more rows]

## Sheet: Terms w Genes_A549-specific_
"Meta-analysis of host transcriptional responses to SARS-CoV-2 infection reveals their manifestation in human tumors." Fengju Chen, Yiqun Zhang, Richard Sucgang, Sasirekha Ramani, David Corry, Farrah Kheradmand, Chad J. Creighton
[truncated: 46,856 more rows]

[truncated: 4 more sheets: Enriched Terms_Calu-3-specific, Terms w Genes_Calu-3-specific, Enriched Terms A549-Calu-3, Terms w Genes A549-Calu-3]
