# Supplementary material for: Meta-analysis of host transcriptional responses to SARS-CoV-2 infection reveals their manifestation in human tumors
Source: Sci Rep. 2021 Jan 28;11:2459. doi: 10.1038/s41598-021-82221-4 (PMC7844278; doi:10.1038/s41598-021-82221-4)
Supplement: Supplementary file 5 — Supplementary Information 5. [file 41598_2021_82221_MOESM5_ESM.xlsx]

## Sheet: COVID-19 patient trachea
"Meta-analysis of host transcriptional responses to SARS-CoV-2 infection reveals their manifestation in human tumors." Fengju Chen, Yiqun Zhang, Richard Sucgang, Sasirekha Ramani, David Corry, Farrah Kheradmand, Chad J. Creighton
								signature score	signature score	signature score	signature score
profile_id	sequencing_batch	gender	age	SC2_PCR	SC2_rpm	IDSeq_sample_name	viral_status	three cell line	A549-specific	Calu3-specific	A549-Calu3-specific
RR057e_00079	SEQ003	F	54	NEG	0	RR057e_00079_F20_S310	no_virus	5.34765	-1.31786	9.70876	7.84274
RR057e_00222	SEQ003	F	72	NEG	0	RR057e_00222_G22_S343	no_virus	-6.7607	7.35085	-5.11026	10.1026
RR057e_00131	SEQ003	F	76	NEG	0	RR057e_00131_G16_S247	no_virus	6.11662	1.59078	5.01165	4.01931
RR057e_00203	SEQ003	F	39	NEG	0	RR057e_00203_K20_S315	no_virus	6.72351	0.746135	10.3091	10.1077
RR057e_00076	SEQ003	F	34	NEG	0.0261552	RR057e_00076_D20_S308	no_virus	-1.88248	2.58372	-1.10247	2.50363
RR057e_00073	SEQ003	F	33	NEG	0.0397825	RR057e_00073_L18_S284	no_virus	-1.45357	3.09296	1.1727	3.20054
RR057e_00105	SEQ003	F	66	NEG	0.0510571	RR057e_00105_J22_S346	no_virus	-4.006	1.56705	-0.944505	1.94977
RR057i_00116	SEQ003	F	54	NEG	0.0558719	RR057i_00116_E21_S325	no_virus	-2.75194	-2.014	-2.20992	-2.49601
RR057e_00268	SEQ003	F	52	NEG	0.0637215	RR057e_00268_I14_S217	no_virus	-7.14911	-1.06175	-10.7672	-9.79242
RR057e_00093	SEQ003	F	72	NEG	0.0702916	RR057e_00093_F22_S342	no_virus	-1.93533	-1.42976	1.19692	1.99461
RR057e_00140	SEQ003	F	44	NEG	0.0732079	RR057e_00140_K16_S251	no_virus	0.296761	-0.975374	-0.852735	-5.17752
RR057i_00115	SEQ003	F	53	NEG	0.0868524	RR057i_00115_C21_S323	no_virus	-8.20859	2.15738	-13.256	-11.9932
RR057i_00180	SEQ003	F	33	NEG	0.0905117	RR057i_00180_N21_S334	no_virus	-5.89823	5.42196	-8.48631	0.562604
RR057e_00410	SEQ005	F	65	NEG	0.092897	RR057e_00410_J17_S266	no_virus	7.20173	-0.0411921	8.20327	5.19883
RR057e_00442	SEQ003	F	70	NEG	0.0967755	RR057e_00442_G10_S151	no_virus	4.24424	4.08789	5.64003	12.063
RR057i_00176	SEQ003	F	20	NEG	0.101605	RR057i_00176_F21_S326	no_virus	-5.44282	3.45523	-5.80235	-5.97167
RR057e_00216	SEQ003	F	64	NEG	0.10396	RR057e_00216_E22_S341	no_virus	-3.08343	3.04239	-5.08548	4.2253
RR057e_00102	SEQ003	F	29	NEG	0.116121	RR057e_00102_H22_S344	no_virus	-3.81911	4.1743	-2.95412	3.73296
RR057i_00083	SEQ003	F	63	NEG	0.117495	RR057i_00083_K09_S139	no_virus	-4.11263	2.39747	-3.23973	-1.45764
RR057i_00117	SEQ003	F	52	NEG	0.124482	RR057i_00117_G21_S327	no_virus	5.492	-2.3439	7.41061	1.84002
RR057i_00175	SEQ003	F	69	NEG	0.133317	RR057i_00175_D21_S324	no_virus	-8.51422	-5.14323	-10.5481	-20.2542
RR057i_00119	SEQ003	F	46	NEG	0.136367	RR057i_00119_K21_S331	no_virus	-1.0028	-0.885131	0.826358	0.662578
RR057i_00173	SEQ003	F	52	NEG	0.159362	RR057i_00173_L19_S300	no_virus	-9.89144	2.89833	-14.8571	-14.7059
RR057e_00416	SEQ003	F	37	NEG	0.168437	RR057e_00416_C08_S115	no_virus	4.01722	-0.783537	5.4404	1.62516
RR057e_00273	SEQ003	F	85	NEG	0.172887	RR057e_00273_M14_S221	no_virus	-0.385441	-2.28017	-3.91093	-3.73452
RR057e_00171	SEQ003	F	82	NEG	0.189795	RR057e_00171_K18_S283	no_virus	5.13869	-0.154657	7.20452	7.032
RR057e_00088	SEQ003	F	66	NEG	0.212989	RR057e_00088_N20_S318	no_virus	-2.78504	-1.49359	-3.65976	-3.43552
RR057e_00290	SEQ005	F	44	NEG	0.219158	RR057e_00290_L13_S204	no_virus	6.80586	1.32533	9.58755	10.0718
RR057e_00485	SEQ005	F	62	NEG	0.219233	RR057e_00485_N17_S270	no_virus	-0.453682	1.07835	3.59417	4.10798
RR057e_00318	SEQ005	F	35	NEG	0.228243	RR057e_00318_F15_S230	no_virus	-1.95232	-3.15001	-0.73858	-8.39889
RR057e_00231	SEQ003	F	44	NEG	0.245845	RR057e_00231_K12_S187	no_virus	7.45653	-0.401156	10.7316	7.87274
RR057e_00401	SEQ003	F	77	NEG	0.245909	RR057e_00401_G04_S55	no_virus	-7.92989	0.293585	-5.24259	-4.02936
RR057e_00169	SEQ005	F	53	NEG	0.265769	RR057e_00169_J07_S106	no_virus	7.25672	0.525321	10.6028	11.0999
RR057e_00187	SEQ005	F	47	NEG	0.276276	RR057e_00187_D09_S132	no_virus	-3.933	-2.36478	-0.447457	-6.77412
RR057e_00285	SEQ005	F	83	NEG	0.300967	RR057e_00285_F11_S166	no_virus	-0.331674	-1.88698	-0.61544	0.967654
RR057e_00202	SEQ005	F	62	NEG	0.301622	RR057e_00202_N05_S78	no_virus	-4.16221	-2.26751	-3.65802	-5.74602
RR057e_00052	SEQ005	F	64	NEG	0.301848	RR057e_00052_F05_S70	no_virus	-9.01067	-3.99278	-11.0723	-16.5415
RR057e_00165	SEQ005	F	56	NEG	0.352707	RR057e_00165_L07_S108	no_virus	-6.4421	-2.57713	-4.38492	-5.70718
RR057e_00119	SEQ005	F	73	NEG	0.357314	RR057e_00119_L03_S44	no_virus	-1.88565	-2.65105	-3.83532	-8.43163
RR057e_00066	SEQ005	F	82	NEG	0.372662	RR057e_00066_D05_S68	no_virus	6.26586	-1.05974	8.4862	5.81792
RR057e_00280	SEQ005	F	64	NEG	0.382426	RR057e_00280_N09_S142	no_virus	-9.80073	-3.1987	-7.80982	-8.35291
RR057e_00117	SEQ005	F	38	NEG	0.454364	RR057e_00117_N03_S46	no_virus	-4.14283	-2.20036	-5.58961	-9.55034
RR057e_00340	SEQ005	F	46	NEG	0.495788	RR057e_00340_J15_S234	no_virus	-3.43757	-3.82493	0.225926	-7.65281
RR057e_00590	SEQ005	F	41	NEG	0.513848	RR057e_00590_M06_S93	no_virus	-2.36188	2.47726	-0.286468	4.17824
RR057e_00449	SEQ005	F	65	NEG	0.525553	RR057e_00449_F21_S326	no_virus	4.949	2.24456	7.20079	12.793
RR057e_00294	SEQ005	F	59	NEG	0.535499	RR057e_00294_F13_S198	no_virus	-6.96014	0.527601	-6.00747	-1.18699
RR057e_00295	SEQ005	F	57	NEG	0.556922	RR057e_00295_N13_S206	no_virus	-7.52963	-1.01781	-6.47918	-4.51473
RR057e_00460	SEQ005	F	44	NEG	0.585508	RR057e_00460_L17_S268	no_virus	-3.54343	1.47224	-2.42985	5.3741
RR057e_00145	SEQ005	F	72	NEG	0.592787	RR057e_00145_H07_S104	no_virus	-2.41905	-1.69048	-8.53405	-9.25625
RR057e_00515	SEQ005	F	41	NEG	0.678452	RR057e_00515_M04_S61	no_virus	-0.170842	-3.88442	-0.805121	-5.73675
RR057e_00528	SEQ005	F	30	NEG	0.695838	RR057e_00528_K08_S123	no_virus	-4.07493	-1.25917	-4.31303	-4.73407
RR057e_00287	SEQ005	F	76	NEG	0.76369	RR057e_00287_L09_S140	no_virus	1.41741	4.80161	-0.488157	6.72148
RR057e_00042	SEQ005	F	38	NEG	0.781755	RR057e_00042_D03_S36	no_virus	-6.53998	-2.44038	-9.48103	-12.9367
RR057e_00549	SEQ005	F	60	NEG	0.788362	RR057e_00549_E04_S53	no_virus	-5.33628	-1.15168	-6.83721	-8.11193
RR057e_00324	SEQ005	F	24	NEG	0.94871	RR057e_00324_H15_S232	no_virus	2.27418	-4.63352	4.13171	0.851422
RR057e_00464	SEQ005	F	44	NEG	0.981432	RR057e_00464_F17_S262	no_virus	7.76207	-1.88035	7.52838	6.07615
RR057e_00440	SEQ005	F	82	NEG	1.03719	RR057e_00440_N15_S238	no_virus	-4.17375	0.041396	0.774753	3.87431
RR057e_00084	SEQ005	F	38	NEG	1.08374	RR057e_00084_H05_S72	no_virus	0.625988	1.25071	3.66089	0.676312
RR057e_00567	SEQ005	F	59	NEG	1.15987	RR057e_00567_I06_S89	no_virus	-2.82061	-0.0615906	-3.10639	-3.7258
RR057e_00260	SEQ003	F	73	NEG	68.4369	RR057e_00260_E14_S213	no_virus	-1.56522	1.15465	-4.09423	-3.77648
RR057e_00451	SEQ003	M	78	NEG	0	RR057e_00451_I10_S153	no_virus	5.38017	1.67983	7.516	8.91001
RR057e_00049	SEQ003	M	60	NEG	0	RR057e_00049_D18_S276	no_virus	5.44112	-0.565824	0.974544	-1.41188
RR057e_00763	SEQ003	M	41	NEG	0	RR057e_00763_D16_S244	no_virus	-0.78387	-1.32072	1.64211	4.06594
RR057i_00179	SEQ003	M	27	NEG	0	RR057i_00179_L21_S332	no_virus	-6.1642	5.36474	-6.01329	4.8121
RR057i_00160	SEQ003	M	70	NEG	0	RR057i_00160_J15_S234	no_virus	7.25096	3.81419	3.80544	7.42224
RR057e_00762	SEQ003	M	33	NEG	0	RR057e_00762_N14_S222	no_virus	8.41969	3.43358	10.3937	15.1673
RR057i_00177	SEQ003	M	38	NEG	0	RR057i_00177_H21_S328	no_virus	-8.19154	-3.56271	-7.27295	-9.89477
RR057e_00143	SEQ003	M	36	NEG	0.0242211	RR057e_00143_C18_S275	no_virus	4.64337	1.11873	4.96695	8.2466
RR057e_00074	SEQ003	M	57	NEG	0.0290325	RR057e_00074_N18_S286	no_virus	5.23551	5.88059	5.90823	13.7636
RR057e_00259	SEQ003	M	44	NEG	0.0398713	RR057e_00259_C14_S211	no_virus	7.22619	2.31539	7.00339	11.2122
RR057e_00086	SEQ003	M	42	NEG	0.0436522	RR057e_00086_L20_S316	no_virus	-5.6661	-0.45355	-5.3546	-7.7605
RR057i_00118	SEQ003	M	53	NEG	0.0559219	RR057i_00118_I21_S329	no_virus	-5.98081	0.360748	-9.30611	-9.67547
RR057e_00168	SEQ003	M	65	NEG	0.0619782	RR057e_00168_I18_S281	no_virus	4.18681	0.320066	11.9324	11.797
RR057e_00173	SEQ003	M	71	NEG	0.0623225	RR057e_00173_M18_S285	no_virus	-7.21231	0.1422	-3.43101	-0.758405
RR057e_00039	SEQ003	M	42	NEG	0.0757866	RR057e_00039_N16_S254	no_virus	3.40405	-2.82702	-0.897742	-4.32331
RR057e_00198	SEQ003	M	48	NEG	0.0820277	RR057e_00198_G20_S311	no_virus	-6.68612	4.20603	-5.78796	3.2928
RR057e_00116	SEQ003	M	70	NEG	0.0844766	RR057e_00116_N22_S350	no_virus	0.194962	5.69417	-6.97231	3.51876
RR057i_00120	SEQ003	M	56.8641	NEG	0.0903693	RR057i_00120_M21_S333	no_virus	0.36517	-0.564921	-6.50369	-10.7305
RR057e_00080	SEQ003	M	81	NEG	0.0911987	RR057e_00080_H20_S312	no_virus	4.64364	7.91505	3.22344	16.2878
RR057e_00508	SEQ005	M	49	NEG	0.0916883	RR057e_00508_C04_S51	no_virus	4.8545	-0.489297	4.85748	3.64228
RR057e_00142	SEQ003	M	64	NEG	0.098347	RR057e_00142_M16_S253	no_virus	7.79523	0.870083	9.06929	11.7607
RR057e_00399	SEQ003	M	73	NEG	0.102108	RR057e_00399_C04_S51	no_virus	1.81551	6.20461	4.78319	13.6754
RR057e_00261	SEQ003	M	51	NEG	0.105974	RR057e_00261_G14_S215	no_virus	0.266687	1.26721	-5.37598	-5.78761
RR057e_00130	SEQ003	M	88	NEG	0.134353	RR057e_00130_E16_S245	no_virus	-4.6969	1.58704	-4.11961	-2.97297
RR057e_00058	SEQ003	M	66	NEG	0.135846	RR057e_00058_J18_S282	no_virus	-0.700981	1.10844	2.151	4.88908
RR057e_00412	SEQ003	M	72	NEG	0.136573	RR057e_00412_G06_S87	no_virus	8.03277	-0.864461	9.1034	8.10218
RR057e_00246	SEQ005	M	63	NEG	0.172011	RR057e_00246_H13_S200	no_virus	-6.11572	-2.68177	-4.01549	-0.704112
RR057e_00291	SEQ005	M	42	NEG	0.189778	RR057e_00291_N11_S174	no_virus	5.83276	1.52288	5.98921	5.30658
RR057e_00302	SEQ003	M	71	NEG	0.205866	RR057e_00302_C16_S243	no_virus	5.98304	-1.58845	6.90028	3.37964
RR057e_00456	SEQ003	M	67	NEG	0.206706	RR057e_00456_G12_S183	no_virus	0.337023	0.990244	1.37029	4.84342
RR057e_00206	SEQ003	M	74	NEG	0.234258	RR057e_00206_M20_S317	no_virus	-2.88035	-1.62818	-4.50874	-8.50036
RR057e_00239	SEQ005	M	63	NEG	0.266228	RR057e_00239_H11_S168_1	no_virus	6.00211	-2.31511	4.25877	-2.32976
RR057e_00309	SEQ005	M	77	NEG	0.268267	RR057e_00309_D15_S228	no_virus	-1.71962	-7.08046	-0.870308	-10.4504
RR057e_00414	SEQ003	M	45	NEG	0.355405	RR057e_00414_K06_S91	no_virus	9.07997	-1.3573	9.57928	5.34248
RR057e_00765	SEQ003	M	54	NEG	0.377629	RR057e_00765_H16_S248	no_virus	-6.07843	0.780895	-12.2828	-11.058
RR057e_00272	SEQ003	M	67	NEG	0.388085	RR057e_00272_K14_S219	no_virus	-0.267557	-4.51261	-5.64897	-12.7353
RR057e_00138	SEQ005	M	74	NEG	0.409621	RR057e_00138_F07_S102	no_virus	2.4249	1.00129	2.35539	1.57509
RR057e_00494	SEQ005	M	64	NEG	0.433685	RR057e_00494_H17_S264	no_virus	-7.58302	0.138637	-5.78788	-1.19255
RR057e_00475	SEQ005	M	52	NEG	0.48583	RR057e_00475_D17_S260	no_virus	4.77939	-1.4526	6.32794	4.76969
RR057e_00254	SEQ005	M	45	NEG	0.535249	RR057e_00254_J11_S170	no_virus	-10.74	-0.421116	-10.3515	-12.4682
RR057e_00051	SEQ005	M	75	NEG	0.607332	RR057e_00051_J03_S42	no_virus	-4.62158	-1.14346	-9.19056	-11.9994
RR057e_00560	SEQ005	M	89	NEG	0.794893	RR057e_00560_C06_S83	no_virus	-2.03909	-0.484757	-1.6272	-3.50087
RR057i_00075	SEQ003	M	50	NEG	64.2647	RR057i_00075_G07_S103	no_virus	8.25122	-3.25026	11.5768	7.66903
RR057e_00237	SEQ005	F	33	NEG	0.282704	RR057e_00237_D11_S164	other_virus	-3.25377	-5.38914	-2.1703	-10.0171
RR057e_00491	SEQ005	M	75	NEG	0.645565	RR057e_00491_L15_S236	other_virus	-2.89589	-2.47052	1.97648	0.588938
RR057e_00037	SEQ003	F	67	NEG	0.324217	RR057e_00037_M22_S349	other_virus	-2.87812	-1.51584	-5.51879	-6.68659
RR057e_00761	SEQ003	M	44	NEG	0.150602	RR057e_00761_L14_S220	other_virus	-2.71466	1.38574	2.75179	3.97749
RR057e_00296	SEQ005	F	35	NEG	1.12412	RR057e_00296_D13_S196	other_virus	-1.94812	-1.90156	-0.664285	-4.01417
RR057e_00133	SEQ005	F	34	NEG	0.930972	RR057e_00133_J05_S74	other_virus	-1.61495	-2.71888	-1.01544	-7.84085
RR057e_00431	SEQ005	M	48	NEG	0.386349	RR057e_00431_L21_S332	other_virus	-1.23023	-4.3139	6.01471	0.693863
RR057e_00403	SEQ003	F	34	NEG	0.0551387	RR057e_00403_K04_S59	other_virus	-0.979328	-3.01789	4.25277	-2.99442
RR057e_00253	SEQ003	M	51	NEG	0.0399346	RR057e_00253_M12_S189	other_virus	-0.25212	3.338	3.31783	3.52991
RR057e_00540	SEQ005	F	42	NEG	1.57614	RR057e_00540_M08_S125	other_virus	0.618684	-1.57487	-0.44977	-4.86378
RR057e_00148	SEQ005	F	21	NEG	0.39396	RR057e_00148_F09_S134	other_virus	1.22998	-4.92786	4.94635	-3.65128
RR057e_00504	SEQ005	M	25	NEG	0.171359	RR057e_00504_K06_S91	other_virus	2.39188	-6.76487	11.3095	-2.09831
RR057e_00047	SEQ005	M	45	NEG	0.223693	RR057e_00047_H03_S40	other_virus	2.44152	-3.27553	-0.471439	-8.01392
RR057e_00223	SEQ003	M	62	NEG	0.053333	RR057e_00223_I22_S345	other_virus	2.65713	-2.23899	8.76952	-0.235703
RR057e_00134	SEQ005	F	32	NEG	0.260368	RR057e_00134_L05_S76	other_virus	3.32097	-2.43661	5.2204	0.696913
RR057e_00586	SEQ005	M	85	NEG	1.00763	RR057e_00586_G04_S55	other_virus	3.89697	-1.65955	3.77343	2.24721
RR057e_00436	SEQ003	M	69	NEG	0.159686	RR057e_00436_C10_S147	other_virus	4.07565	-0.232539	6.7357	2.33351
RR057e_00137	SEQ003	F	38	NEG	0	RR057e_00137_I16_S249	other_virus	4.3461	-4.54998	8.992	0.910787
RR057e_00512	SEQ005	M	35	NEG	0.211939	RR057e_00512_G06_S87	other_virus	5.45192	0.540322	9.43108	6.43716
RR057e_00489	SEQ005	M	40	NEG	0.501292	RR057e_00489_L19_S300	other_virus	6.80385	-1.90847	13.0365	11.4617
RR057e_00184	SEQ003	M	61	NEG	0.0643654	RR057e_00184_E20_S309	other_virus	6.82206	-1.36686	6.99612	4.97495
RR057e_00250	SEQ005	M	71	NEG	0.461645	RR057e_00250_L11_S172_1	other_virus	7.14208	-3.13796	13.4562	8.05196
RR057e_00488	SEQ005	M	29	NEG	0.465733	RR057e_00488_J19_S298	other_virus	7.21494	-7.22871	13.1698	2.95561
RR057e_00418	SEQ005	F	34	NEG	0.331543	RR057e_00418_J21_S330	other_virus	7.38723	-2.44334	9.48205	6.6071
RR057e_00520	SEQ005	F	79	NEG	0.394572	RR057e_00520_I04_S57	other_virus	7.44286	-1.2948	7.70888	3.76721
RR057e_00577	SEQ005	F	42	NEG	0.325661	RR057e_00577_N21_S334	other_virus	7.63253	-8.31988	12.7057	-0.677024
RR057e_00200	SEQ003	M	25	NEG	0.139986	RR057e_00200_I20_S313	other_virus	7.80941	-0.747283	11.4984	6.14477
RR057e_00161	SEQ005	F	30	NEG	0.285714	RR057e_00161_N07_S110	other_virus	8.03187	-0.81845	13.8587	12.4509
RR057e_00107	SEQ003	M	40	NEG	0.0340948	RR057e_00107_L22_S348	other_virus	8.0784	4.38787	12.8272	19.2168
RR057e_00060	SEQ005	M	73	NEG	0.268898	RR057e_00060_F03_S38	other_virus	8.21693	-2.79129	11.1856	3.82855
RR057e_00427	SEQ003	F	67	NEG	0.0475652	RR057e_00427_I08_S121	other_virus	8.24966	-0.915094	13.8177	9.02092
RR057e_00454	SEQ003	M	82	NEG	0.67663	RR057e_00454_C12_S179	other_virus	8.65506	-3.78635	11.801	5.55158
RR057e_00505	SEQ005	M	89	NEG	0.24994	RR057e_00505_K04_S59	other_virus	8.8628	-0.235364	14.0458	12.468
RR057e_00764	SEQ003	F	71	NEG	0.0761018	RR057e_00764_F16_S246	other_virus	9.06096	1.05384	14.3582	14.0664
RR057e_00516	SEQ005	M	55	NEG	0.273249	RR057e_00516_E06_S85	other_virus	9.50798	-7.69427	13.3086	1.01608
RR057e_00423	SEQ003	M	86	NEG	0.040523	RR057e_00423_E08_S117	other_virus	9.61543	2.6009	13.3809	16.2626
RR057e_00232	SEQ005	F	47	NEG	0.386192	RR057e_00232_J13_S202	other_virus	9.84773	-6.26651	13.2605	1.3504
RR057e_00437	SEQ003	M	69	NEG	0.114698	RR057e_00437_E10_S149	other_virus	10.3792	-0.313385	13.7466	11.4727
RR057e_00581	SEQ005	F	40	NEG	0.235305	RR057e_00581_C08_S115	other_virus	10.4586	-4.90126	13.7361	4.84936
RR057e_00534	SEQ005	F	57	NEG	0.491258	RR057e_00534_G08_S119	other_virus	10.5089	-3.04153	15.0974	10.7387
RR057e_00224	SEQ005	F	46	NEG	0.298705	RR057e_00224_J09_S138	other_virus	10.8968	-3.20916	13.6821	9.02811
RR057i_00169	SEQ003	M	64	POS	5.58409	RR057i_00169_D19_S292	SC2	-7.78986	4.65685	-11.0282	-5.60538
RR057e_00748	SEQ003	M	28	POS	127.559	RR057e_00748_F14_S214	SC2	-7.55883	4.59614	-6.60973	-0.00770749
RR057i_00149	SEQ003	F	34	POS	0.134163	RR057i_00149_L11_S172	SC2	-7.34898	6.60401	-9.06796	-1.21943
RR057i_00135	SEQ003	F	26	POS	15.3378	RR057i_00135_H07_S104	SC2	-7.13221	-7.27563	-9.14264	-22.1564
RR057i_00114	SEQ003	M	62	POS	371.279	RR057i_00114_M19_S301	SC2	-7.02203	2.35056	-9.66729	-11.5548
RR057i_00171	SEQ003	F	63	POS	37.5232	RR057i_00171_H19_S296	SC2	-6.82075	2.14198	-4.73361	1.16023
RR057e_00757	SEQ005	F	64	POS	289.401	RR057e_00757_M10_S157	SC2	-6.76978	2.32326	-6.52619	-1.14747
RR057i_00132	SEQ003	F	73	POS	0.781148	RR057i_00132_N05_S78	SC2	-6.75145	-0.745343	-10.5015	-13.9078
RR057e_00743	SEQ003	F	32	POS	0.307298	RR057e_00743_H12_S184	SC2	-6.73112	4.26589	-7.79612	-1.55132
RR057e_00755	SEQ005	F	69	POS	6.00666	RR057e_00755_I10_S153	SC2	-6.71061	-3.28883	-9.03115	-11.8014
RR057e_00729	SEQ003	F	35	POS	61.3664	RR057e_00729_D08_S116	SC2	-6.54565	0.532649	-4.04468	-2.93618
RR057e_00733	SEQ003	M	58	POS	14.3742	RR057e_00733_L08_S124	SC2	-6.38787	-0.60746	-8.02126	-9.83811
RR057e_00744	SEQ003	M	32	POS	0.711615	RR057e_00744_J12_S186	SC2	-5.77329	-2.73888	-4.5118	-11.4467
RR057e_00724	SEQ003	F	30	POS	2.2533	RR057e_00724_F06_S86	SC2	-5.61919	2.26068	-8.15491	-3.89983
RR057e_00736	SEQ003	F	51	POS	31.4009	RR057e_00736_F10_S150	SC2	-5.57937	0.29193	-2.37541	1.95497
RR057i_00151	SEQ003	M	34	POS	461.567	RR057i_00151_D13_S196	SC2	-5.08584	4.1027	-6.47001	-2.58321
RR057i_00165	SEQ003	F	40	POS	11.0074	RR057i_00165_H17_S264	SC2	-4.94318	3.74193	-4.03577	3.09932
RR057i_00172	SEQ003	M	22	POS	1.39006	RR057i_00172_J19_S298	SC2	-4.51679	4.56484	-8.52277	-5.95401
RR057i_00068	SEQ003	F	62	POS	42.4041	RR057i_00068_E05_S69	SC2	-3.89458	3.60137	-0.451728	5.37482
RR057e_00719	SEQ003	F	40	POS	265.22	RR057e_00719_H04_S56	SC2	-3.83699	-1.96877	-2.78636	-9.3724
RR057i_00081	SEQ003	F	47	POS	54.9175	RR057i_00081_G09_S135	SC2	-3.81769	0.094987	-3.99962	-5.42092
RR057e_00154	SEQ003	M	46	POS	0.762739	RR057e_00154_G18_S279	SC2	-3.48695	3.96631	-0.950823	1.26533
RR057e_00723	SEQ003	F	43	POS	0.104016	RR057e_00723_D06_S84	SC2	-3.33696	5.15028	-4.18284	0.94406
RR057i_00074	SEQ003	M	62	POS	41656.5	RR057i_00074_E07_S101	SC2	-3.29062	-2.73119	0.488445	-9.32291
RR057i_00154	SEQ003	F	45	POS	914.048	RR057i_00154_J13_S202	SC2	-3.1198	4.3337	-0.860795	3.39804
RR057i_00096	SEQ003	F	46.6667	POS	768.006	RR057i_00096_M13_S205	SC2	-3.0863	1.48968	-5.67815	-10.3517
RR057i_00121	SEQ003	F	44	POS	4.10206	RR057i_00121_D03_S36	SC2	-2.98037	3.84703	-1.78571	-0.206403
RR057e_00749	SEQ003	M	55	POS	85.8681	RR057e_00749_H14_S216	SC2	-2.89221	3.13273	2.00467	4.17237
RR057i_00163	SEQ003	M	60	POS	10.8824	RR057i_00163_D17_S260	SC2	-2.82618	-2.57506	-2.65773	-6.03481
RR057i_00089	SEQ003	M	29	POS	444.835	RR057i_00089_K11_S171	SC2	-2.08532	-5.23449	2.76672	-8.01497
RR057e_00741	SEQ003	F	38	POS	2919.08	RR057e_00741_D12_S180	SC2	-1.90255	-0.335351	-2.81866	-7.24984
RR057e_00751	SEQ005	F	58	POS	96314.8	RR057e_00751_C10_S147	SC2	-1.83351	0.0209066	-1.98255	-4.78996
RR057e_00747	SEQ003	F	32	POS	31.2766	RR057e_00747_D14_S212	SC2	-1.73587	-1.82895	1.09125	-4.49862
RR057i_00062	SEQ003	M	43	POS	92.1556	RR057i_00062_E03_S37	SC2	-1.6812	4.86387	-4.79263	-2.48833
RR057i_00067	SEQ003	F	44	POS	1624.89	RR057i_00067_C05_S67	SC2	-1.42601	-0.21285	-2.75431	-12.0172
RR057e_00726	SEQ003	M	74	POS	1055.63	RR057e_00726_J06_S90	SC2	-1.41263	5.02119	2.17668	8.91882
RR057e_00728	SEQ003	F	40	POS	495.93	RR057e_00728_N06_S94	SC2	-1.33106	1.52901	1.74762	1.05792
RR057i_00123	SEQ003	M	73	POS	0.949652	RR057i_00123_H03_S40	SC2	-1.16068	0.847069	1.10819	-0.536918
RR057e_00731	SEQ003	M	63	POS	90871	RR057e_00731_H08_S120	SC2	-0.768004	-3.27631	1.70958	-7.09729
RR057i_00137	SEQ003	F	55	POS	20136.6	RR057i_00137_L07_S108	SC2	-0.75714	-2.90725	2.48022	-0.679135
RR057e_00753	SEQ005	F	36	POS	350.242	RR057e_00753_G10_S151	SC2	-0.695556	-2.31832	2.9341	-1.38741
RR057i_00106	SEQ003	M	46.6667	POS	46.5062	RR057i_00106_I17_S265	SC2	-0.692678	-5.59473	4.40985	-6.4891
RR057i_00156	SEQ003	M	31	POS	1598.08	RR057i_00156_N13_S206	SC2	-0.448	1.01062	0.584258	-5.18228
RR057e_00727	SEQ003	F	55	POS	100496	RR057e_00727_L06_S92	SC2	-0.231201	-0.253057	5.08482	-0.940181
RR057e_00737	SEQ003	F	35	POS	134159	RR057e_00737_H10_S152	SC2	-0.16507	-2.13825	3.88495	-1.62366
RR057i_00122	SEQ003	M	64	POS	20793.8	RR057i_00122_F03_S38	SC2	-0.0541373	-1.55822	1.33997	-4.97345
RR057i_00158	SEQ003	F	54	POS	1484.34	RR057i_00158_F15_S230	SC2	-0.00884141	1.43338	4.20447	1.49867
RR057i_00109	SEQ003	M	41	POS	194.277	RR057i_00109_C19_S291	SC2	0.0637451	-4.72711	-0.247149	-9.74361
RR057i_00133	SEQ003	F	69	POS	407188	RR057i_00133_D07_S100	SC2	0.115112	0.342096	5.12428	1.13938
RR057i_00084	SEQ003	F	42	POS	89268.5	RR057i_00084_M09_S141	SC2	0.238858	-2.77208	7.22947	-1.90664
RR057i_00070	SEQ003	F	44	POS	25.3582	RR057i_00070_I05_S73	SC2	0.328159	-4.43053	3.00741	-8.01144
RR057e_00754	SEQ005	M	68	POS	497051	RR057e_00754_E12_S181	SC2	0.330875	2.90351	8.52325	10.4717
RR057e_00735	SEQ003	M	20	POS	553.256	RR057e_00735_D10_S148	SC2	0.467658	-3.79616	-0.852865	-7.25608
RR057i_00095	SEQ003	M	46.6667	POS	43327.7	RR057i_00095_K13_S203	SC2	0.637216	-3.62123	4.27807	-7.44485
RR057i_00069	SEQ003	M	35	POS	12248.2	RR057i_00069_G05_S71	SC2	0.696631	-4.38309	2.91961	-12.7618
RR057i_00094	SEQ003	M	46.6667	POS	0.719371	RR057i_00094_I13_S201	SC2	0.822892	-2.16141	-1.23056	-6.64795
RR057i_00101	SEQ003	M	46.6667	POS	331.087	RR057i_00101_K15_S235	SC2	1.55166	-9.2067	3.15755	-11.7169
RR057i_00082	SEQ003	F	63	POS	7477.58	RR057i_00082_I09_S137	SC2	1.81298	-6.75587	4.61676	-13.3981
RR057i_00076	SEQ003	F	26	POS	556.777	RR057i_00076_I07_S105	SC2	1.84189	-0.911119	5.46957	1.75344
RR057e_00746	SEQ003	M	82	POS	96978.6	RR057e_00746_N12_S190	SC2	1.99276	-0.509457	2.57836	-1.59521
RR057e_00752	SEQ005	M	41	POS	227.365	RR057e_00752_E10_S149	SC2	2.20495	-4.09258	6.18912	1.74392
RR057i_00088	SEQ003	F	20	POS	5326.81	RR057i_00088_I11_S169	SC2	2.37326	-8.48081	6.47356	-9.37967
RR057i_00086	SEQ003	F	27	POS	6785.36	RR057i_00086_E11_S165	SC2	2.42651	-1.79955	9.08782	7.89887
RR057i_00139	SEQ003	M	64	POS	7755.57	RR057i_00139_D09_S132	SC2	2.45892	-0.226024	6.22871	2.46274
RR057i_00134	SEQ003	M	40	POS	32.1581	RR057i_00134_F07_S102	SC2	2.61828	-6.45606	6.56255	-6.94226
RR057i_00138	SEQ003	F	71	POS	710344	RR057i_00138_N07_S110	SC2	2.73686	-0.878179	5.31948	1.28718
RR057i_00071	SEQ003	F	57	POS	300390	RR057i_00071_K05_S75	SC2	2.76683	-3.08094	9.1432	1.3452
RR057e_00721	SEQ003	M	27	POS	537301	RR057e_00721_L04_S60	SC2	3.03987	-0.400516	8.25053	7.07841
RR057e_00742	SEQ003	M	54	POS	0.245245	RR057e_00742_F12_S182	SC2	3.14277	-5.24168	4.47065	-2.81469
RR057i_00098	SEQ003	F	46.6667	POS	59012.1	RR057i_00098_E15_S229	SC2	3.1949	-3.76343	8.51491	1.53483
RR057i_00078	SEQ003	M	34	POS	16808.1	RR057i_00078_M07_S109	SC2	3.20545	-6.78314	6.90838	-5.03342
RR057i_00099	SEQ003	M	46.6667	POS	156.194	RR057i_00099_G15_S231	SC2	3.54687	-0.533486	4.04375	-2.62031
RR057i_00090	SEQ003	F	76	POS	964.239	RR057i_00090_M11_S173	SC2	3.60467	-5.66869	4.42607	-4.79302
RR057i_00072	SEQ003	F	33	POS	63995.4	RR057i_00072_M05_S77	SC2	3.63439	-2.72997	8.74308	4.77999
RR057i_00131	SEQ003	F	27	POS	0	RR057i_00131_L05_S76	SC2	3.72536	0.66495	1.71368	3.52265
RR057e_00756	SEQ005	F	34	POS	2465.12	RR057e_00756_K10_S155	SC2	4.05149	2.30326	11.372	17.7997
RR057i_00077	SEQ003	M	29	POS	608490	RR057i_00077_K07_S107	SC2	4.1529	-0.24816	10.082	4.65284
RR057i_00167	SEQ003	M	71	POS	269.912	RR057i_00167_L17_S268	SC2	4.17956	3.33417	9.63128	13.4498
RR057i_00136	SEQ003	M	44	POS	146357	RR057i_00136_J07_S106	SC2	4.49924	-1.63425	8.3706	1.7481
RR057i_00100	SEQ003	F	46.6667	POS	150873	RR057i_00100_I15_S233	SC2	4.65628	-1.29791	12.0196	8.11462
RR057i_00112	SEQ003	F	43	POS	227.184	RR057i_00112_I19_S297	SC2	4.75191	-0.764451	6.16408	-1.87069
RR057i_00064	SEQ003	M	44	POS	0.317922	RR057i_00064_I03_S41	SC2	4.78837	-0.950143	3.76903	-0.07532
RR057i_00145	SEQ003	M	21	POS	16058.5	RR057i_00145_D11_S164	SC2	4.85937	-2.0174	10.3022	7.97364
RR057e_00759	SEQ005	M	46	POS	69.2188	RR057e_00759_C12_S179	SC2	4.99886	3.2812	4.32244	11.1569
RR057i_00141	SEQ003	M	46	POS	352.471	RR057i_00141_H09_S136	SC2	5.47993	0.0674799	10.2539	9.63579
RR057i_00146	SEQ003	M	28	POS	2.54143	RR057i_00146_F11_S166	SC2	5.66972	2.67009	5.61602	5.11762
RR057i_00147	SEQ003	F	26	POS	33644.6	RR057i_00147_H11_S168	SC2	6.74873	1.1007	10.0596	9.90221
RR057i_00110	SEQ003	F	62	POS	298.29	RR057i_00110_E19_S293	SC2	6.99972	-0.191095	12.3857	10.737
RR057i_00104	SEQ003	M	46.6667	POS	106837	RR057i_00104_E17_S261	SC2	7.05252	-4.50675	14.6047	6.52706
RR057e_00750	SEQ003	F	67	POS	741344	RR057e_00750_J14_S218	SC2	7.10492	-0.371224	12.2417	12.2118
RR057i_00108	SEQ003	M	53	POS	16184.7	RR057i_00108_M17_S269	SC2	7.11797	-0.795445	11.1776	6.04825
RR057i_00103	SEQ003	M	46.6667	POS	45296	RR057i_00103_C17_S259	SC2	7.51879	-2.52801	9.74343	0.687199
RR057i_00157	SEQ003	F	76	POS	769630	RR057i_00157_D15_S228	SC2	7.54689	0.116169	10.9638	7.27432
RR057i_00080	SEQ003	M	24	POS	5634.39	RR057i_00080_E09_S133	SC2	8.86042	-1.47887	11.8391	6.05083

## Sheet: GSE115770 nasal lavage
"Meta-analysis of host transcriptional responses to SARS-CoV-2 infection reveals their manifestation in human tumors." Fengju Chen, Yiqun Zhang, Richard Sucgang, Sasirekha Ramani, David Corry, Farrah Kheradmand, Chad J. Creighton
	signature score	signature score	signature score	signature score
profile_id	three cell line	A549-specific	Calu3-specific	A549-Calu3-specific	age.in.years	Sex	analysis.visit	hrv.type.at.visit	virus.type.ev.hrv	virus.type.adv	virus.type.boca	virus.type.rsv.a	virus.type.rsv.b	virus.type.cov.hku1	virus.type.cov.nl63	virus.type.piv.1	virus.type.piv.4	virus.type.mpv	virus.type.piv.2	virus.type.piv.3	virus.type.flu.b	virus.type.cov.229e	nasal.neutrophil.percentage	nasal.lymphocyte.percentage	nasal.eosinophil.percentage	nasal.macrophage.percentage	nasal.wbc.percentage	nasal.epithelial.percentage	nasal.squamous.percentage	nasal.epi.squa.percentage	libcounts	mediancvcoverage	percentaligned
lib12378_C95GDANXX	0.112388	5.13647	1.76852	5.40355	11	F	Visit 1b	None	No	No	No	No	No	No	No	No	No	No	No	No	No	No	44.632	4.312	1.12	5.992	56	3	41	44	9.00835	0.626728	0.947451
lib12379_C95GDANXX	-2.76928	1.57432	-5.26371	-6.77057	11	F	Visit 1a	None	No	No	No	No	No	No	No	No	No	No	No	No	No	No	70.983	7.92	7.92	12.177	99	1	0	1	6.55802	0.651004	0.949241
lib12450_C95GDANXX	3.62388	14.408	7.73249	33.6339	16	F	Visit 2b	None	No	No	No	No	No	No	No	No	No	No	No	No	No	No	57.4	0	9.59	3.01	70	6	24	30	5.46005	0.64726	0.946321
lib15172_CAJMRANXX	3.00744	-6.86262	0.252728	-14.8184	8	F	Visit 2a	None	No	No	No	No	No	No	No	No	No	No	No	No	No	No	82.389	2.001	1.74	0.87	87	2	11	13	10.6072	0.607149	0.949176
lib15173_CAJMRANXX	1.27676	3.50079	1.55269	10.5522	8	F	Visit 2b	None	No	No	No	No	No	No	No	No	No	No	No	No	No	No	91.14	0.651	0.651	0.279	93	1	6	7	10.8714	0.663529	0.933386
lib15213_CAJMRANXX	-3.73422	1.54013	-12.5576	-12.4158	8	M	Visit 2a	None	No	No	No	No	No	No	No	No	No	No	No	No	No	No	19.872	4.8	68.16	3.168	96	1	3	4	7.23968	0.881955	0.925573
lib15214_CAJMRANXX	2.65795	3.10313	0.0186474	5.20928	8	M	Visit 2b	None	No	No	No	No	No	No	No	No	No	No	No	No	No	No	84.265	4.465	3.515	2.85	95	0	5	5	9.14234	0.656907	0.94479
lib15240_CAJMRANXX	5.41249	4.75976	8.59758	19.512	14	M	Visit 2b	None	No	No	No	No	No	No	No	No	No	No	No	No	No	No	90.489	0.651	1.581	0.279	93	1	6	7	9.71052	0.687766	0.930013
lib15241_CAJMRANXX	-3.99345	-6.77083	-6.98889	-18.1642	14	M	Visit 2a	None	No	No	No	No	No	No	No	No	No	No	No	No	No	No	44.55	1.377	32.4	2.673	81	5	14	19	3.61	0.633923	0.892566
lib15276_CAJMRANXX	0.0388707	-6.89822	2.12971	-5.77326	16	F	Visit 2b	None	No	No	No	No	No	No	No	No	No	No	No	No	No	No	7.866	0.261	0.783	0.09	9	1	90	91	3.26642	0.59752	0.868793
lib15277_CAJMRANXX	4.85389	-5.62283	10.3631	0.428241	16	F	Visit 2a	None	No	No	No	No	No	No	No	No	No	No	No	No	No	No	49.761	0.57	2.451	4.161	57	8	35	43	4.75336	0.578305	0.918966
lib15303_CAJMRANXX	3.70837	-4.74363	0.195662	-10.2627	9	F	Visit 1b	None	No	No	No	No	No	No	No	No	No	No	No	No	No	No	92.15	0.95	0.95	0.95	95	1	4	5	1.27923	1.1986	0.792292
lib15304_CAJMRANXX	1.42956	2.95536	6.00238	4.79135	9	F	Visit 1a	None	No	No	No	No	No	No	No	No	No	No	No	No	No	No	92.414	0.98	3.92	0.686	98	0	2	2	9.61098	0.661829	0.951007
lib15307_CAJMRANXX	-3.98098	0.5511	-11.447	-13.0481	10	M	Visit 1a	None	No	No	No	No	No	No	No	No	No	No	No	No	No	No	49.685	1.615	38	5.7	95	0	5	5	10.229	0.629313	0.960554
lib11086_C893JANXX	-1.16235	4.2957	2.10657	14.8713	13	F	Visit 1a	None	No	No	No	No	No	No	No	No	No	No	No	No	No	No	69.471	12.369	2.79	8.37	93	1	6	7	1.87408	0.68783	0.980484
lib11088_C893JANXX	-3.61819	-0.899354	-15.2285	-22.0986	13	F	Visit 1b	None	No	No	No	No	No	No	No	No	No	No	No	No	No	No	52.041	9.13	12.45	9.379	83	0	17	17	8.37891	0.61473	0.872513
lib11101_C893JANXX	1.31503	0.17742	-1.25613	-5.96594	11	F	Visit 1b	None	No	No	No	No	No	No	No	No	No	No	No	No	No	No	44.632	4.312	1.12	5.992	56	3	41	44	2.32728	0.759235	0.891793
lib11103_C893JANXX	-1.78049	-7.63251	-5.8571	-23.754	11	F	Visit 1a	None	No	No	No	No	No	No	No	No	No	No	No	No	No	No	70.983	7.92	7.92	12.177	99	1	0	1	7.25925	0.657754	0.919205
lib12449_C95GDANXX	0.27498	8.18674	0.294822	15.2458	16	F	Visit 1a	None	No	No	No	No	No	No	No	No	No	No	No	No	No	No	NA	NA	NA	NA	NA	NA	NA	NA	0.508899	0.81566	0.857441
lib12451_C95GDANXX	1.80264	6.88743	7.12807	19.4308	16	F	Visit 2a	None	No	No	No	No	No	No	No	No	No	No	No	No	No	No	42.159	0	1.269	3.619	47	9	44	53	0.634306	0.812048	0.875705
lib12452_C95GDANXX	4.47298	3.48088	1.78521	6.88205	16	F	Visit 1b	None	No	No	No	No	No	No	No	No	No	No	No	No	No	No	73.47	0.237	4.187	1.027	79	2	19	21	9.54058	0.677983	0.947045
lib12520_C95GDANXX	2.51481	8.11356	12.6693	27.8889	9	M	Visit 1a	None	No	No	No	No	No	No	No	No	No	No	No	No	No	No	90.24	0.96	0.672	4.128	96	1	3	4	18.7208	0.582238	0.958025
lib12521_C95GDANXX	2.7162	9.41606	8.75649	27.9999	9	M	Visit 1b	None	No	No	No	No	No	No	No	No	No	No	No	No	No	No	94.381	0	0	2.619	97	0	3	3	3.76965	0.710833	0.929069
lib15181_CAJMRANXX	4.48432	-3.53206	15.5272	14.2749	10	F	Visit 1a	None	No	No	No	No	No	No	No	No	No	No	No	No	No	No	34.86	2.52	2.1	2.52	42	13	45	58	5.9116	0.661399	0.879981
lib15237_CAJMRANXX	-1.29316	2.18068	-3.42424	6.83689	14	M	Visit 1b	None	No	No	No	No	No	No	No	No	No	No	No	No	No	No	65.475	0.225	7.275	2.025	75	4	21	25	11.4929	0.651464	0.947117
lib15362_CAJMRANXX	-1.41426	1.51309	-1.14301	2.4282	16	F	Visit 1a	None	No	No	No	No	No	No	No	No	No	No	No	No	No	No	NA	NA	NA	NA	NA	NA	NA	NA	3.87411	0.583065	0.907645
lib17971_CB4FNANXX	-0.57487	-1.6188	-10.7226	-14.4849	14	M	Visit 1a	None	No	No	No	No	No	No	No	No	No	No	No	No	No	No	56.26	0.679	37.151	2.91	97	0	3	3	9.77687	0.66656	0.962322
lib15363_CAJMRANXX	2.69645	-4.75286	8.02207	7.72948	16	F	Visit 2a	None	No	No	No	No	No	No	No	No	No	No	No	No	No	No	42.159	0	1.269	3.619	47	9	44	53	3.01277	0.596669	0.916865
lib15430_CAJMRANXX	-3.50338	4.60404	-12.5243	-5.62096	13	F	Visit 1a	None	No	No	No	No	No	No	No	No	No	No	No	No	No	No	69.471	12.369	2.79	8.37	93	1	6	7	9.5249	0.605763	0.963581
lib15432_CAJMRANXX	-3.29646	7.43792	-9.20338	4.89824	13	F	Visit 1b	None	No	No	No	No	No	No	No	No	No	No	No	No	No	No	52.041	9.13	12.45	9.379	83	0	17	17	9.60155	0.561536	0.96426
lib15444_CAJMRANXX	2.60773	-4.15082	4.06797	-1.10837	12	F	Visit 1a	None	No	No	No	No	No	No	No	No	No	No	No	No	No	No	7.865	0.099	2.981	0.055	11	5	84	89	2.91414	0.649783	0.906692
lib15446_CAJMRANXX	6.84872	2.33822	15.7385	23.1293	12	F	Visit 1b	None	No	No	No	No	No	No	No	No	No	No	No	No	No	No	87.633	1.456	0	1.82	91	1	8	9	9.07012	0.542308	0.960004
lib11085_C893JANXX	3.91089	-0.382017	13.1272	23.0738	11	F	Visit 1b	None	No	No	No	No	No	No	No	No	No	No	No	No	No	No	63.252	5.04	5.292	10.332	84	3	13	16	2.36903	0.728458	0.969523
lib11089_C893JANXX	2.14174	-0.425886	-8.56982	-13.9776	11	F	Visit 1a	None	No	No	No	No	No	No	No	No	No	No	No	No	No	No	65.7	4.77	6.03	13.5	90	3	7	10	7.68285	0.689891	0.945115
lib11113_C893JANXX	-5.34794	-8.3874	-10.4572	-24.673	6	M	Visit 1b	None	No	No	No	No	No	No	No	No	No	No	No	No	No	No	17.67	4.56	27.759	7.011	57	6	37	43	7.61998	0.693148	0.919192
lib11115_C893JANXX	3.85224	-1.78503	3.21175	-1.44904	13	M	Visit 1a	None	No	No	No	No	No	No	No	No	No	No	No	No	No	No	57.477	1.173	7.383	2.967	69	6	25	31	1.53532	0.855718	0.896058
lib11126_C893JANXX	8.53589	-6.17222	13.5273	1.19789	13	M	Visit 1b	None	No	No	No	No	No	No	No	No	No	No	No	No	No	No	57.096	1.44	10.08	3.384	72	5	23	28	8.45007	0.554674	0.942968
lib12357_C95GDANXX	-1.29951	5.65852	-4.49768	8.00486	13	F	Visit 2a	None	No	No	No	No	No	No	No	No	No	No	No	No	No	No	77.714	9.114	0.294	10.78	98	1	1	2	12.2386	0.608083	0.954729
lib12358_C95GDANXX	-2.72834	5.13788	-9.76636	0.136325	13	F	Visit 2b	None	No	No	No	No	No	No	No	No	No	No	No	No	No	No	59.718	8.658	0.222	5.402	74	1	25	26	4.52183	0.647287	0.900241
lib12362_C95GDANXX	-0.617554	3.18532	0.261579	-0.0115474	7	F	Visit 1a	None	No	No	No	No	No	No	No	No	No	No	No	No	No	No	37.17	4.72	11.21	5.9	59	8	33	41	2.04166	0.736387	0.665953
lib12366_C95GDANXX	-4.01987	-0.220019	-8.23193	-8.23076	7	F	Visit 1b	None	No	No	No	No	No	No	No	No	No	No	No	No	No	No	42.987	0.267	42.987	2.67	89	2	9	11	5.4986	0.662494	0.855647
lib12369_C95GDANXX	-0.770216	0.373082	0.158723	1.47882	11	F	Visit 2b	None	No	No	No	No	No	No	No	No	No	No	No	No	No	No	34.8	1.2	3.08	0.92	40	2	58	60	2.57364	0.650194	0.822055
lib12370_C95GDANXX	4.25873	1.95221	3.30329	8.08005	11	F	Visit 1b	None	No	No	No	No	No	No	No	No	No	No	No	No	No	No	59.161	1.541	4.02	2.211	67	6	27	33	9.94361	0.675958	0.907053
lib12372_C95GDANXX	0.586035	3.34474	-1.41816	2.1963	11	F	Visit 1a	None	No	No	No	No	No	No	No	No	No	No	No	No	No	No	68.8	4.24	3.44	3.44	80	4	16	20	4.51828	0.627831	0.91135
lib12373_C95GDANXX	-3.49911	-2.3221	-11.0698	-15.2856	11	F	Visit 2a	None	No	No	No	No	No	No	No	No	No	No	No	No	No	No	45.24	4.914	23.946	3.9	78	6	16	22	6.57233	0.701327	0.925184
lib12383_C95GDANXX	1.11526	2.65284	8.08908	10.6016	6	M	Visit 2b	None	No	No	No	No	No	No	No	No	No	No	No	No	No	No	82.041	1.131	1.131	2.61	87	1	12	13	7.12467	0.639155	0.923834
lib12384_C95GDANXX	6.78146	3.65742	11.7318	19.9518	6	M	Visit 2a	None	No	No	No	No	No	No	No	No	No	No	No	No	No	No	91.488	0.672	0	3.84	96	0	4	4	8.93054	0.63799	0.96038
lib12390_C95GDANXX	2.392	4.64667	8.88353	14.7255	11	F	Visit 2a	None	No	No	No	No	No	No	No	No	No	No	No	No	No	No	88.7	3.3	0.7	7.3	100	0	0	0	6.73411	0.621287	0.948966
lib12391_C95GDANXX	1.95797	4.74026	7.47683	10.4896	11	F	Visit 2b	None	No	No	No	No	No	No	No	No	No	No	No	No	No	No	75.348	1.68	1.68	5.292	84	2	14	16	16.459	0.645068	0.95092
lib12416_C95GDANXX	2.65446	0.744734	1.4965	-0.467415	15	M	Visit 1b	None	No	No	No	No	No	No	No	No	No	No	No	No	No	No	66.225	0.975	6.75	0.975	75	5	20	25	11.8736	0.698288	0.931234
lib12427_C95GDANXX	-0.907064	-2.55552	-0.550139	-2.84877	17	F	Visit 1a	None	No	No	No	No	No	No	No	No	No	No	No	No	No	No	5.152	0	22.092	0.728	28	11	61	72	0.651439	0.908055	0.731318
lib12428_C95GDANXX	-0.48683	-1.3802	-0.800252	0.041374	17	F	Visit 1b	None	No	No	No	No	No	No	No	No	No	No	No	No	No	No	15.75	2.025	43.725	13.5	75	4	21	25	0.425166	0.877838	0.873924
lib12434_C95GDANXX	0.521086	1.92518	5.53546	10.6995	13	M	Visit 1a	None	No	No	No	No	No	No	No	No	No	No	No	No	No	No	95.06	0.679	0.679	0.679	97	1	2	3	6.6972	0.648927	0.951931
lib12454_C95GDANXX	0.568285	7.93034	-7.91881	2.9285	9	F	Visit 2b	None	No	No	No	No	No	No	No	No	No	No	No	No	No	No	66.627	2.277	28.71	1.287	99	0	1	1	14.701	0.670354	0.960098
lib12455_C95GDANXX	2.43045	2.97448	8.17739	14.9687	9	F	Visit 2a	None	No	No	No	No	No	No	No	No	No	No	No	No	No	No	71.145	1.445	9.605	2.805	85	1	14	15	12.7133	0.599678	0.956406
lib12512_C95GDANXX	0.301452	13.7145	0.631817	29.3835	6	M	Visit 1a	None	No	No	No	No	No	No	No	No	No	No	No	No	No	No	30.804	4.08	25.364	7.684	68	3	29	32	20.7103	0.601796	0.955138
lib15161_CAJMRANXX	-3.34705	-6.61371	-6.88172	-16.4248	13	M	Visit 1a	None	No	No	No	No	No	No	No	No	No	No	No	No	No	No	9.386	0.114	26.334	2.166	38	0	62	62	1.66003	0.706547	0.722579
lib15162_CAJMRANXX	3.89491	-2.78412	3.67382	-6.65526	13	M	Visit 1a	None	No	No	No	No	No	No	No	No	No	No	No	No	No	No	NA	NA	NA	NA	NA	NA	NA	NA	3.27072	0.862924	0.882608
lib15163_CAJMRANXX	-7.71454	-5.99231	-11.2589	-22.9345	13	M	Visit 1b	None	No	No	No	No	No	No	No	No	No	No	No	No	No	No	44.5161	8.90323	10	1.09677	64.5161	1.6129	33.871	35.4839	1.43011	0.727293	0.747159
lib15166_CAJMRANXX	-7.06411	2.69142	-7.53476	-1.8477	12	F	Visit 1b	None	No	No	No	No	No	No	No	No	No	No	No	No	No	No	47.061	3.15	11.781	1.26	63	6	31	37	7.55793	0.640765	0.932084
lib15167_CAJMRANXX	-1.4052	3.34586	3.36385	11.3185	12	F	Visit 1a	None	No	No	No	No	No	No	No	No	No	No	No	No	No	No	74.459	1.309	0.77	0.539	77	1	22	23	9.87697	0.690407	0.948388
lib15190_CAJMRANXX	2.84749	4.31016	5.75447	9.99595	11	M	Visit 1a	None	No	No	No	No	No	No	No	No	No	No	No	No	No	No	85.44	4.128	0.288	6.048	96	1	3	4	11.7236	0.656317	0.948922
lib15191_CAJMRANXX	-3.99696	0.441698	-7.3825	-4.2251	13	M	Visit 1b	None	No	No	No	No	No	No	No	No	No	No	No	No	No	No	23.46	0.322	18.4	3.818	46	1	53	54	1.55642	0.739633	0.843757
lib15192_CAJMRANXX	-2.04195	3.47502	-1.71317	1.87513	11	M	Visit 1b	None	No	No	No	No	No	No	No	No	No	No	No	No	No	No	84.39	8.439	0.679	3.589	97	0	3	3	11.2614	0.706538	0.948885
lib15194_CAJMRANXX	2.93984	-5.71752	-4.88987	-17.1535	14	F	Visit 1b	None	No	No	No	No	No	No	No	No	No	No	No	No	No	No	87.591	1.261	6.79	1.261	97	0	3	3	3.76428	0.768141	0.826698
lib15196_CAJMRANXX	-1.5518	-5.5749	-11.9648	-25.0862	14	F	Visit 1a	None	No	No	No	No	No	No	No	No	No	No	No	No	No	No	29.088	2.592	61.728	2.592	96	1	3	4	4.08117	1.00616	0.874279
lib15203_CAJMRANXX	2.39958	-4.97593	6.1853	-7.48454	15	M	Visit 1a	None	No	No	No	No	No	No	No	No	No	No	No	No	No	No	50.35	0.95	36.765	6.935	95	1	4	5	8.2763	0.580415	0.931966
lib15206_CAJMRANXX	-11.6819	1.75908	-20.4414	-21.3298	8	M	Visit 1a	None	No	No	No	No	No	No	No	No	No	No	No	No	No	No	25.481	5.81	40.421	11.371	83	2	15	17	6.56331	0.855059	0.927659
lib15207_CAJMRANXX	-8.90031	2.02457	-14.2727	-10.6658	8	M	Visit 1b	None	No	No	No	No	No	No	No	No	No	No	No	No	No	No	29.07	3.33	50.4	7.2	90	0	10	10	10.4723	0.71357	0.947064
lib15238_CAJMRANXX	-5.14825	0.613352	-13.6103	-13.6198	8	F	Visit 1a	None	No	No	No	No	No	No	No	No	No	No	No	No	No	No	14.674	0.58	41.006	1.74	58	2	40	42	7.32369	0.882162	0.896024
lib15239_CAJMRANXX	-4.80789	-1.63588	-14.1598	-18.6554	8	F	Visit 1b	None	No	No	No	No	No	No	No	No	No	No	No	No	No	No	19.499	0.74	16.169	0.629	37	3	60	63	7.95247	0.878525	0.901121
lib15274_CAJMRANXX	0.763159	-6.34111	3.49567	-8.44303	16	F	Visit 1a	None	No	No	No	No	No	No	No	No	No	No	No	No	No	No	3.928	0	0.072	0	4	5	91	96	1.04653	0.717163	0.679084
lib15275_CAJMRANXX	5.07034	-9.54898	5.01366	-11.2679	16	F	Visit 1b	None	No	No	No	No	No	No	No	No	No	No	No	No	No	No	46.65	0.35	0.65	2.35	50	9	41	50	4.1975	0.621627	0.900869
lib15284_CAJMRANXX	-3.78936	-4.89896	-11.8448	-19.6334	7	F	Visit 1a	None	No	No	No	No	No	No	No	No	No	No	No	No	No	No	60.06	5.46	21.84	3.64	91	0	9	9	9.22073	0.609277	0.947915
lib15285_CAJMRANXX	-1.04614	-5.28364	-6.39687	-16.4505	7	F	Visit 1b	None	No	No	No	No	No	No	No	No	No	No	No	No	No	No	68	4.25	10.795	1.955	85	0	15	15	8.27435	0.593433	0.94316
lib15305_CAJMRANXX	-0.293699	-6.69492	-0.461208	-11.0002	9	F	Visit 1a	None	No	No	No	No	No	No	No	No	No	No	No	No	No	No	17.631	2.349	3.051	3.969	27	5	68	73	4.11759	0.58358	0.919623
lib15306_CAJMRANXX	3.43329	4.60208	3.7247	3.14513	9	F	Visit 1b	None	No	No	No	No	No	No	No	No	No	No	No	No	No	No	82.7	0.7	2.3	14.3	100	0	0	0	11.2601	0.684496	0.954174
lib15347_CAJMRANXX	5.20479	-2.00314	11.1057	6.7897	12	M	Visit 1a	None	No	No	No	No	No	No	No	No	No	No	No	No	No	No	58.987	0.183	0	1.83	61	5	34	39	3.3612	0.691101	0.842981
lib15353_CAJMRANXX	-2.12248	-1.58526	-6.40371	-6.27596	15	M	Visit 2a	None	No	No	No	No	No	No	No	No	No	No	No	No	No	No	14.76	0.054	2.466	0.72	18	2	80	82	3.4962	0.663974	0.817575
lib15354_CAJMRANXX	-0.867315	-1.77635	1.84837	7.52855	15	M	Visit 2b	None	No	No	No	No	No	No	No	No	No	No	No	No	No	No	3	0	0	0	3	1	96	97	4.71373	0.603396	0.931565
lib15394_CAJMRANXX	5.0563	0.28846	7.29692	7.20928	12	M	Visit 1b	None	No	No	No	No	No	No	No	No	No	No	No	No	No	No	71.54	0.219	0	1.241	73	0	27	27	5.1687	0.645006	0.908579
lib15397_CAJMRANXX	3.0432	2.52641	4.57377	4.50668	12	F	Visit 2a	None	No	No	No	No	No	No	No	No	No	No	No	No	No	No	97.7	0	2.3	0	100	0	0	0	3.51181	0.794598	0.903731
lib15398_CAJMRANXX	3.40961	0.833685	9.69836	14.5074	12	F	Visit 2b	None	No	No	No	No	No	No	No	No	No	No	No	No	No	No	93.753	0.693	1.683	2.97	99	0	1	1	7.03366	0.549736	0.946261
lib15412_CAJMRANXX	-0.938691	-2.90289	-0.977109	0.0240124	17	F	Visit 1b	None	No	No	No	No	No	No	No	No	No	No	No	No	No	No	15.75	2.025	43.725	13.5	75	4	21	25	2.02307	0.64353	0.895669
lib15417_CAJMRANXX	0.80066	-3.52898	6.46101	3.47205	8	M	Visit 1b	None	No	No	No	No	No	No	No	No	No	No	No	No	No	No	56.82	1.2	0	1.98	60	5	35	40	4.27683	0.588323	0.920469
lib15422_CAJMRANXX	4.99409	0.0684953	6.53161	14.7952	10	F	Visit 1a	None	No	No	No	No	No	No	No	No	No	No	No	No	No	No	56.09	2.84	5.893	6.177	71	3	26	29	9.3624	0.530517	0.957743
lib15423_CAJMRANXX	6.7022	4.35704	9.27122	25.0643	10	F	Visit 1b	None	No	No	No	No	No	No	No	No	No	No	No	No	No	No	83.378	0.94	4.418	5.358	94	1	5	6	9.12265	0.556159	0.959747
lib15436_CAJMRANXX	-2.68283	3.98169	-8.55065	1.16918	13	F	Visit 2b	None	No	No	No	No	No	No	No	No	No	No	No	No	No	No	59.718	8.658	0.222	5.402	74	1	25	26	8.36779	0.568656	0.960514
lib15438_CAJMRANXX	-1.68169	4.5939	-4.68081	6.49354	13	F	Visit 2a	None	No	No	No	No	No	No	No	No	No	No	No	No	No	No	77.714	9.114	0.294	10.78	98	1	1	2	8.77551	0.569994	0.964077
lib15223_CAJMRANXX	-9.42983	0.886398	-4.90743	-2.05876	9	F	Visit 1a	None	No	No	No	No	No	No	No	No	No	No	No	No	No	No	71.61	6.51	1.86	13.02	93	0	7	7	10.5213	0.646292	0.949964
lib15224_CAJMRANXX	-9.81641	1.16105	-9.2207	-4.20819	9	F	Visit 1b	None	No	No	No	No	No	No	No	No	No	No	No	No	No	No	20.79	25.949	1.54	28.721	77	0	23	23	8.08838	0.665186	0.94469
lib15279_CAJMRANXX	1.9511	-7.07079	5.76005	-9.40484	9	M	Visit 1b	None	No	No	No	No	No	No	No	No	No	No	No	No	No	No	38.241	0	21.42	3.339	63	8	29	37	8.94295	0.612923	0.942872
lib15280_CAJMRANXX	1.316	-8.79776	-0.488695	-22.7428	9	M	Visit 1a	None	No	No	No	No	No	No	No	No	No	No	No	No	No	No	59.179	3.32	12.699	7.719	83	8	9	17	1.08551	0.77077	0.823331
lib15334_CAJMRANXX	-6.11899	-4.85393	-1.10623	-6.8205	12	M	Visit 1b	None	No	No	No	No	No	No	No	No	No	No	No	No	No	No	68.904	1.224	0.936	0.936	72	0	28	28	7.86854	0.565211	0.951425
lib15335_CAJMRANXX	7.52085	6.26586	6.26537	9.25886	12	M	Visit 1a	None	No	No	No	No	No	No	No	No	No	No	No	No	No	No	83.66	1.78	0	3.56	89	1	10	11	9.6102	0.788136	0.949696
lib15389_CAJMRANXX	0.208664	-0.359186	-0.614765	-4.75026	7	F	Visit 1a	None	No	No	No	No	No	No	No	No	No	No	No	No	No	No	28.686	1.386	5.334	6.594	42	12	46	58	4.27625	0.645096	0.92627
lib15391_CAJMRANXX	6.45365	3.98833	9.00007	19.0293	7	F	Visit 1b	None	No	No	No	No	No	No	No	No	No	No	No	No	No	No	54.457	0.767	1.77	1.947	59	3	38	41	5.41692	0.576957	0.950623
lib15437_CAJMRANXX	0.978809	-0.672133	3.12711	2.79231	14	F	Visit 2b	None	No	No	No	No	No	No	No	No	No	No	No	No	No	No	64.068	1.52	8.36	2.052	76	4	20	24	2.12782	0.623437	0.878099
lib15451_CAJMRANXX	-6.89176	-0.971261	-20.2706	-28.2763	10	M	Visit 1a	None	No	No	No	No	No	No	No	No	No	No	No	No	No	No	38.409	2.139	47.43	4.929	93	1	6	7	8.00597	0.709658	0.957063
lib15452_CAJMRANXX	-2.3659	1.02074	-13.4946	-15.9921	10	M	Visit 1b	None	No	No	No	No	No	No	No	No	No	No	No	No	No	No	NA	NA	NA	NA	NA	NA	NA	NA	8.08781	0.652705	0.949096
lib12365_C95GDANXX	4.83144	3.21734	5.00101	11.6728	14	F	Visit 2a	None	No	No	No	No	No	No	No	No	No	No	No	No	No	No	88.2	0	0.27	1.53	90	5	5	10	11.0474	0.678798	0.917572
lib12396_C95GDANXX	2.74438	5.35329	1.20313	9.26373	11	F	Visit 1b	None	No	No	No	No	No	No	No	No	No	No	No	No	No	No	63.252	5.04	5.292	10.332	84	3	13	16	7.6174	0.55855	0.957172
lib12397_C95GDANXX	3.65558	5.75061	-2.03923	4.71534	11	F	Visit 1a	None	No	No	No	No	No	No	No	No	No	No	No	No	No	No	65.7	4.77	6.03	13.5	90	3	7	10	8.65433	0.658745	0.942965
lib12418_C95GDANXX	7.34751	5.96667	6.9947	17.1023	15	M	Visit 2a	None	No	No	No	No	No	No	No	No	No	No	No	No	No	No	82.173	0.273	6.643	1.82	91	1	8	9	8.79665	0.647549	0.960309
lib12419_C95GDANXX	2.43523	-2.66939	8.58496	10.1979	15	M	Visit 2b	None	No	No	No	No	No	No	No	No	No	No	No	No	No	No	13.77	0.221	2.55	0.459	17	3	80	83	5.69619	0.583376	0.903237
lib12529_C95GDANXX	-1.38221	7.761	4.92315	20.8946	17	M	Visit 1a	None	No	No	No	No	No	No	No	No	No	No	No	No	No	No	95.746	1.666	0	0.686	98	0	2	2	15.2151	0.575961	0.957971
lib12530_C95GDANXX	0.348928	11.553	8.14509	29.8626	17	M	Visit 1b	None	No	No	No	No	No	No	No	No	No	No	No	No	No	No	92.441	1.261	1.649	1.649	97	0	3	3	8.59413	0.660062	0.952249
lib15208_CAJMRANXX	4.62269	0.217156	7.3617	4.05614	15	F	Visit 1a	None	No	No	No	No	No	No	No	No	No	No	No	No	No	No	90.783	0.99	4.653	2.673	99	0	1	1	8.32586	0.812435	0.934765
lib15209_CAJMRANXX	1.68175	-3.97555	0.818896	-9.42626	15	F	Visit 1b	None	No	No	No	No	No	No	No	No	No	No	No	No	No	No	98.7	0	1	0.3	100	0	0	0	8.14193	0.765392	0.945332
lib15211_CAJMRANXX	-2.81544	-7.48495	-3.55961	-11.0915	13	M	Visit 2b	None	No	No	No	No	No	No	No	No	No	No	No	No	No	No	25.652	0.88	14.652	2.772	44	2	54	56	1.50266	0.69041	0.813812
lib15212_CAJMRANXX	-1.18899	-7.90909	-1.44656	-9.67285	13	M	Visit 2a	None	No	No	No	No	No	No	No	No	No	No	No	No	No	No	32.12	0.28	6	1.6	40	0	60	60	2.61868	0.602993	0.867363
lib11105_C893JANXX	-1.20263	-7.10123	-4.43859	-14.7047	10	M	Visit 0	None	No	No	No	No	No	No	No	No	No	No	No	No	No	No	42.64	1.886	35.014	2.46	82	4	14	18	2.58647	0.676087	0.852679
lib11114_C893JANXX	-1.95226	-8.25546	-3.24706	-16.2453	6	M	Visit 0	None	No	No	No	No	No	No	No	No	No	No	No	No	No	No	36.924	2.04	21.284	7.684	68	2	30	32	9.73093	0.683577	0.894077
lib12394_C95GDANXX	-1.56954	-0.0395625	-7.05646	-12.4875	14	M	Visit 0	None	No	No	No	No	No	No	No	No	No	No	No	No	No	No	56.546	3.626	31.654	6.174	98	0	2	2	8.17279	0.930675	0.934668
lib12409_C95GDANXX	-1.8647	-2.00945	-8.10544	-7.74081	15	M	Visit 0	None	No	No	No	No	No	No	No	No	No	No	No	No	No	No	38.88	0.81	32.4	8.91	81	2	17	19	2.77928	0.732904	0.822853
lib12426_C95GDANXX	0.0522851	0.461066	-2.64537	-0.820067	17	F	Visit 0	None	No	No	No	No	No	No	No	No	No	No	No	No	No	No	6.78	0.168	3.828	1.212	12	13	75	88	3.4939	0.711949	0.759921
lib12429_C95GDANXX	-0.393591	0.958101	-0.451673	-1.70476	13	M	Visit 0	None	No	No	No	No	No	No	No	No	No	No	No	No	No	No	92.414	0.686	1.96	2.94	98	1	1	2	29.2907	0.730826	0.931778
lib12494_C95GDANXX	-5.39232	8.26952	-8.505	4.96007	14	F	Visit 0	None	No	No	No	No	No	No	No	No	No	No	No	No	No	No	9.603	1.683	81.873	5.94	99	0	1	1	18.6534	0.659081	0.955993
lib12496_C95GDANXX	2.75343	10.9614	10.1594	25.9271	16	F	Visit 0	None	No	No	No	No	No	No	No	No	No	No	No	No	No	No	50.435	0.935	0.55	3.135	55	3	42	45	2.13847	0.696886	0.922543
lib15180_CAJMRANXX	0.882645	-11.1189	5.99846	-9.44593	10	F	Visit 0	None	No	No	No	No	No	No	No	No	No	No	No	No	No	No	15.561	0.722	1.368	1.368	19	9	72	81	8.26535	0.551359	0.935238
lib15216_CAJMRANXX	-8.15035	0.319891	-11.217	-9.9803	11	M	Visit 0	None	No	No	No	No	No	No	No	No	No	No	No	No	No	No	66.24	16.608	2.88	10.272	96	0	4	4	9.55154	0.677399	0.945903
lib15244_CAJMRANXX	0.749754	-5.361	-5.50883	-15.1798	15	F	Visit 0	None	No	No	No	No	No	No	No	No	No	No	No	No	No	No	39.27	1.173	4.437	6.12	51	2	47	49	1.50416	0.699017	0.800682
lib15256_CAJMRANXX	-3.6771	-4.47725	-6.1002	-13.8658	15	F	Visit 0	None	No	No	No	No	No	No	No	No	No	No	No	No	No	No	11.193	1.82	75.257	2.73	91	0	9	9	3.28557	0.620345	0.92697
lib15257_CAJMRANXX	3.43402	-0.823773	8.88327	7.62611	14	F	Visit 0	None	No	No	No	No	No	No	No	No	No	No	No	No	No	No	76.167	4.277	7.007	3.64	91	0	9	9	10.6344	0.540921	0.954351
lib15287_CAJMRANXX	0.30834	-7.02192	-0.126228	-10.0172	14	F	Visit 0	None	No	No	No	No	No	No	No	No	No	No	No	No	No	No	88.35	1.235	2.85	2.565	95	0	5	5	5.62836	0.653185	0.929079
lib15297_CAJMRANXX	0.118633	-8.71723	7.46929	-3.82547	10	M	Visit 0	None	No	No	No	No	No	No	No	No	No	No	No	No	No	No	96	1.7	0	2.3	100	0	0	0	11.876	0.555515	0.933495
lib15300_CAJMRANXX	-3.45449	-8.61877	-0.047756	-9.90426	9	F	Visit 0	None	No	No	No	No	No	No	No	No	No	No	No	No	No	No	45.01	0.91	21.7	2.31	70	10	20	30	2.75704	0.605058	0.906043
lib15327_CAJMRANXX	0.799296	3.83483	0.601578	6.90768	12	F	Visit 0	None	No	No	No	No	No	No	No	No	No	No	No	No	No	No	95.7	0.3	0.7	3.3	100	0	0	0	8.44016	0.598733	0.95263
lib15343_CAJMRANXX	-9.77681	-0.623672	-8.36404	-7.47887	11	M	Visit 0	None	No	No	No	No	No	No	No	No	No	No	No	No	No	No	18.469	1.449	1.081	2.001	23	5	72	77	4.44343	0.577046	0.933907
lib15345_CAJMRANXX	4.72406	3.08528	5.61776	12.6025	12	F	Visit 0	None	No	No	No	No	No	No	No	No	No	No	No	No	No	No	61.659	17.67	0.93	12.741	93	2	5	7	8.84435	0.634284	0.958561
lib15356_CAJMRANXX	2.39354	-4.90476	10.2036	0.647836	11	M	Visit 0	None	No	No	No	No	No	No	No	No	No	No	No	No	No	No	26.46	0.189	0	0.351	27	3	70	73	6.49101	0.609006	0.924276
lib15361_CAJMRANXX	-2.97592	-1.72428	-2.06655	3.2577	16	F	Visit 0	None	No	No	No	No	No	No	No	No	No	No	No	No	No	No	26.424	0.504	42.984	2.16	72	4	24	28	4.43095	0.556667	0.934985
lib15365_CAJMRANXX	-1.83353	-1.63505	1.11832	5.01631	9	M	Visit 0	None	No	No	No	No	No	No	No	No	No	No	No	No	No	No	70.577	1.157	12.46	4.717	89	4	7	11	0.855225	0.666611	0.888279
lib15370_CAJMRANXX	-7.78238	2.07004	-8.8262	-4.40945	13	M	Visit 0	None	No	No	No	No	No	No	No	No	No	No	No	No	No	No	8.22	0.18	50.4	1.2	60	5	35	40	7.61123	0.5506	0.950514
lib15402_CAJMRANXX	1.60091	1.05294	1.29097	-0.669038	10	M	Visit 0	None	No	No	No	No	No	No	No	No	No	No	No	No	No	No	78.903	0	20.097	0	99	0	1	1	7.43069	0.73717	0.952997
lib15403_CAJMRANXX	-5.84803	-1.25566	-8.39033	-5.39938	8	F	Visit 0	None	No	No	No	No	No	No	No	No	No	No	No	No	No	No	5.852	0.228	67.868	2.052	76	4	20	24	4.49224	0.586646	0.931547
lib15431_CAJMRANXX	-3.85576	7.2532	-13.4023	-1.40779	13	F	Visit 0	None	No	No	No	No	No	No	No	No	No	No	No	No	No	No	75.66	7.081	5.82	8.439	97	1	2	3	9.27901	0.664241	0.963564
lib15440_CAJMRANXX	2.19814	-2.08614	10.4398	8.24835	12	F	Visit 0	None	No	No	No	No	No	No	No	No	No	No	No	No	No	No	95.739	0.97	0.291	0	97	0	3	3	7.41196	0.580032	0.925083
lib15441_CAJMRANXX	5.66569	1.16871	5.01663	-1.88193	10	M	Visit 0	None	No	No	No	No	No	No	No	No	No	No	No	No	No	No	81.84	0.616	1.496	4.136	88	5	7	12	8.71675	0.737414	0.95844
lib17969_CB4FNANXX	0.342566	-4.05785	-3.43772	-23.7754	8	F	Visit 0	None	No	No	No	No	No	No	No	No	No	No	No	No	No	No	87.141	3.069	1.209	1.581	93	1	6	7	2.48353	0.839603	0.895875
lib17983_CB4FNANXX	1.5339	-6.53181	2.89196	-6.26958	13	F	Visit 0	None	No	No	No	No	No	No	No	No	No	No	No	No	No	No	7.424	0.144	0.072	0.36	8	5	87	92	2.91822	0.624657	0.883229
lib11093_C893JANXX	-0.978425	1.59588	-2.55521	-3.20006	8	F	Visit 0	None	No	No	No	No	No	No	No	No	No	No	No	No	No	No	17.361	2.511	5.67	1.431	27	4	69	73	1.97814	0.812858	0.886964
lib12361_C95GDANXX	5.39518	2.09465	6.23951	6.1206	14	F	Visit 0	None	No	No	No	No	No	No	No	No	No	No	No	No	No	No	97.7	0.3	1	1	100	0	0	0	7.54051	0.828044	0.924271
lib12395_C95GDANXX	-4.59161	4.47495	-7.57254	-6.9157	11	F	Visit 0	None	No	No	No	No	No	No	No	No	No	No	No	No	No	No	83.711	4.171	0.97	8.051	97	1	2	3	7.71166	0.650801	0.957402
lib12404_C95GDANXX	5.23031	0.654846	9.16206	10.4077	9	F	Visit 0	None	No	No	No	No	No	No	No	No	No	No	No	No	No	No	34.701	2.021	2.58	3.741	43	3	54	57	2.75126	0.624266	0.890656
lib12460_C95GDANXX	1.26396	7.52879	6.20386	19.0713	11	M	Visit 0	None	No	No	No	No	No	No	No	No	No	No	No	No	No	No	78.447	0.237	0	0.237	79	2	19	21	7.47203	0.714162	0.945788
lib12468_C95GDANXX	1.80611	14.1878	9.56683	34.0815	9	F	Visit 0	None	No	No	No	No	No	No	No	No	No	No	No	No	No	No	65.342	0.74	4.218	3.7	74	8	18	26	10.194	0.639686	0.951071
lib15159_CAJMRANXX	7.39471	2.98345	8.87187	9.91815	9	F	Visit 0	None	No	No	No	No	No	No	No	No	No	No	No	No	No	No	49.302	0.198	13.2	3.3	66	7	27	34	2.31209	0.714794	0.834749
lib15225_CAJMRANXX	-5.97559	-2.47424	-12.4495	-18.3003	12	M	Visit 0	None	No	No	No	No	No	No	No	No	No	No	No	No	No	No	9.6	0	83.232	3.168	96	1	3	4	9.25284	0.604262	0.946226
lib15255_CAJMRANXX	3.08159	-5.55094	-4.9414	-14.4283	12	F	Visit 0	None	No	No	No	No	No	No	No	No	No	No	No	No	No	No	72.471	0.609	11.919	2.001	87	0	13	13	7.85513	0.664063	0.936641
lib15310_CAJMRANXX	-0.0511496	4.1714	-2.8253	7.83604	11	M	Visit 0	None	No	No	No	No	No	No	No	No	No	No	No	No	No	No	18.123	0.273	1.323	1.26	21	1	78	79	9.62975	0.570628	0.951254
lib15330_CAJMRANXX	4.34947	0.988809	5.30979	6.48924	12	M	Visit 0	None	No	No	No	No	No	No	No	No	No	No	No	No	No	No	43.07	0.59	14.75	0.59	59	5	36	41	6.22051	0.638891	0.900828
lib15371_CAJMRANXX	2.28547	-1.50686	2.82514	4.50173	8	M	Visit 0	None	No	No	No	No	No	No	No	No	No	No	No	No	No	No	48.91	0.949	19.71	3.431	73	3	24	27	3.58862	0.600129	0.901419
lib15385_CAJMRANXX	6.49836	4.42401	7.72471	19.2014	6	M	Visit 0	None	No	No	No	No	No	No	No	No	No	No	No	No	No	No	84.574	0.294	7.84	5.194	98	1	1	2	9.14046	0.560324	0.961037
lib15390_CAJMRANXX	3.31269	-4.21642	11.3455	4.20764	7	F	Visit 0	None	No	No	No	No	No	No	No	No	No	No	No	No	No	No	19.623	1.24	6.107	4.03	31	5	64	69	3.23752	0.619621	0.894712
lib15392_CAJMRANXX	5.65009	3.88536	10.5604	18.6149	12	F	Visit 0	None	No	No	No	No	No	No	No	No	No	No	No	No	No	No	89	1.7	5.7	3.7	100	0	0	0	6.46604	0.60817	0.856418
lib15393_CAJMRANXX	4.56549	3.39511	6.31958	16.0764	15	F	Visit 0	None	No	No	No	No	No	No	No	No	No	No	No	No	No	No	39.423	0.663	9.537	1.377	51	1	48	49	7.33726	0.576066	0.954397
lib15418_CAJMRANXX	1.1286	0.71261	1.51133	7.53175	10	F	Visit 0	None	No	No	No	No	No	No	No	No	No	No	No	No	No	No	78.26	2.58	0.258	4.902	86	1	13	14	10.2904	0.59904	0.957428
lib15424_CAJMRANXX	0.978642	-0.315473	-1.8983	-1.64787	6	M	Visit 0	None	No	No	No	No	No	No	No	No	No	No	No	No	No	No	63.771	3.219	17.4	2.61	87	1	12	13	10.6747	0.617147	0.947456
lib15450_CAJMRANXX	-1.03949	2.09531	-12.9927	-9.1881	10	M	Visit 0	None	No	No	No	No	No	No	No	No	No	No	No	No	No	No	NA	NA	NA	NA	NA	NA	NA	NA	8.11122	0.636328	0.954259
lib17984_CB4FNANXX	-2.96601	-2.2997	-8.33793	-12.9475	13	M	Visit 0	None	No	No	No	No	No	No	No	No	No	No	No	No	No	No	2.793	0.483	15.267	2.457	21	2	77	79	8.65753	0.62331	0.958638
lib18007_CB5HFANXX	1.58987	2.94521	-3.38293	-2.4131	12	M	Visit 0	None	No	No	No	No	No	No	No	No	No	No	No	No	No	No	76.921	7.76	3.589	8.73	97	1	2	3	7.64541	0.642959	0.959037
lib11082_C893JANXX	-0.848241	-4.10399	-4.12117	-13.7581	14	M	Visit 0	None	No	No	No	No	No	No	No	No	No	No	No	No	No	No	56.546	3.626	31.654	6.174	98	0	2	2	1.42823	0.910858	0.911412
lib11087_C893JANXX	-3.71955	-1.01153	-12.6407	-14.0407	13	F	Visit 0	None	No	No	No	No	No	No	No	No	No	No	No	No	No	No	75.66	7.081	5.82	8.439	97	1	2	3	6.5369	0.683101	0.944469
lib11106_C893JANXX	6.44199	-3.69537	5.64235	3.83697	6	M	Visit 0	None	No	No	No	No	No	No	No	No	No	No	No	No	No	No	84.574	0.294	7.84	5.194	98	1	1	2	6.79382	0.614481	0.959339
lib11110_C893JANXX	2.1647	-0.394343	8.29917	7.02877	9	F	Visit 0	None	No	No	No	No	No	No	No	No	No	No	No	No	No	No	65.342	0.74	4.218	3.7	74	8	18	26	5.81091	0.622636	0.928558
lib11111_C893JANXX	-5.95986	-2.45393	-10.959	-15.9979	12	M	Visit 0	None	No	No	No	No	No	No	No	No	No	No	No	No	No	No	9.6	0	83.232	3.168	96	1	3	4	5.11572	0.610625	0.952276
lib12371_C95GDANXX	-6.22528	1.07747	-7.97443	-3.92248	11	F	Visit 0	None	No	No	No	No	No	No	No	No	No	No	No	No	No	No	74.52	6.164	8.004	3.404	92	1	7	8	7.92681	0.625518	0.935282
lib12448_C95GDANXX	-2.88315	5.21112	-4.59573	4.18602	16	F	Visit 0	None	No	No	No	No	No	No	No	No	No	No	No	No	No	No	26.424	0.504	42.984	2.16	72	4	24	28	0.50217	0.88994	0.870241
lib12526_C95GDANXX	0.340427	-1.94465	0.310217	-5.58473	6	M	Visit 0	None	No	No	No	No	No	No	No	No	No	No	No	No	No	No	79.764	0.92	7.084	4.324	92	3	5	8	12.1863	0.677988	0.933104
lib15189_CAJMRANXX	0.394322	-1.02811	11.8241	18.1017	11	M	Visit 0	None	No	No	No	No	No	No	No	No	No	No	No	No	No	No	74.16	2.64	0	3.2	80	3	17	20	5.87448	0.616523	0.897529
lib15263_CAJMRANXX	-2.00696	-2.78371	-2.00759	-9.61044	6	M	Visit 0	None	No	No	No	No	No	No	No	No	No	No	No	No	No	No	78.327	2.187	0.243	0.243	81	1	18	19	10.1913	0.662825	0.950802
lib15286_CAJMRANXX	-6.37239	-2.76814	-7.82222	-12.1713	7	F	Visit 0	None	No	No	No	No	No	No	No	No	No	No	No	No	No	No	74.69	17.751	3.201	1.261	97	0	3	3	7.92014	0.5752	0.950719
lib15296_CAJMRANXX	-8.60601	-4.99977	-8.9694	-15.7544	9	F	Visit 0	None	No	No	No	No	No	No	No	No	No	No	No	No	No	No	39	7.02	0.78	13.2	60	2	38	40	9.3691	0.551077	0.95046
lib15320_CAJMRANXX	-10.7421	-2.66477	-11.9438	-14.0823	13	M	Visit 0	None	No	No	No	No	No	No	No	No	No	No	No	No	No	No	46.4879	4.78242	14.2769	4.78242	70.3297	4.3956	25.2747	29.6703	2.39975	0.679901	0.799633
lib15340_CAJMRANXX	0.566751	-3.32629	9.13075	8.5211	6	F	Visit 0	None	No	No	No	No	No	No	No	No	No	No	No	No	No	No	77.42	0.79	0.237	0.553	79	2	19	21	3.87177	0.628848	0.913934
lib15364_CAJMRANXX	-0.213919	-3.74099	1.84453	-3.12802	10	M	Visit 0	None	No	No	No	No	No	No	No	No	No	No	No	No	No	No	36.421	0.301	5.59	0.731	43	3	54	57	6.12143	0.590411	0.946095
lib15376_CAJMRANXX	5.33338	0.394167	7.42156	8.76347	8	M	Visit 0	None	No	No	No	No	No	No	No	No	No	No	No	No	No	No	13.755	0.455	18.9	1.855	35	2	63	65	6.25531	0.565557	0.948161
lib15415_CAJMRANXX	-8.48524	1.63139	-11.7173	-9.16798	8	M	Visit 0	None	No	No	No	No	No	No	No	No	No	No	No	No	No	No	41	5	0	4	50	2	48	50	3.04247	0.633232	0.889995
lib15433_CAJMRANXX	1.60382	-2.01531	7.85221	9.87949	6	M	Visit 0	None	No	No	No	No	No	No	No	No	No	No	No	No	No	No	84.87	0.63	4.5	0	90	2	8	10	1.87723	0.633159	0.919518
lib17993_CB5HFANXX	3.90757	-3.5298	-0.502284	-10.7435	8	F	Visit 0	None	No	No	No	No	No	No	No	No	No	No	No	No	No	No	80.717	4.55	0.637	5.187	91	1	8	9	6.3426	0.680752	0.95018
lib12412_C95GDANXX	-0.838231	1.34279	5.50001	-1.32789	15	M	Visit 1a	None	No	No	No	No	No	No	Yes	No	No	No	No	No	No	No	74.981	2.91	3.201	15.811	97	0	3	3	6.46115	0.585732	0.94269
lib12413_C95GDANXX	5.29381	1.67686	8.07873	6.1031	15	M	Visit 1b	None	No	No	No	No	No	No	Yes	No	No	No	No	No	No	No	72	0.24	3.44	4.24	80	4	16	20	10.5862	0.645578	0.938818
lib12435_C95GDANXX	4.12869	4.09833	7.45513	20.0256	17	F	Visit 2b	None	No	No	No	No	No	Yes	No	No	No	No	No	No	No	No	91.865	0.95	0.665	1.615	95	1	4	5	6.66258	0.581009	0.955028
lib12436_C95GDANXX	4.93867	0.0974193	16.8497	22.7696	17	F	Visit 2a	None	No	No	No	No	No	Yes	No	No	No	No	No	No	No	No	88.32	0.96	2.208	4.512	96	3	1	4	15.0593	0.529135	0.950695
lib12499_C95GDANXX	2.40933	13.5041	6.22309	22.6089	14	F	Visit 1a	None	No	No	No	No	Yes	No	No	No	No	No	No	No	No	No	23.746	13.64	9.92	14.694	62	13	25	38	16.8889	0.657844	0.858083
lib12500_C95GDANXX	5.12006	15.576	6.53702	27.3305	14	F	Visit 1b	None	No	No	No	No	Yes	No	No	No	No	No	No	No	No	No	94.08	1.666	0.686	1.666	98	0	2	2	7.68311	0.768084	0.933267
lib12502_C95GDANXX	2.83948	5.35971	4.9016	12.8384	16	M	Visit 1a	None	No	No	Yes	No	No	No	No	No	No	No	No	No	No	No	14.08	0.208	0.64	1.072	16	6	78	84	7.79418	0.759361	0.882081
lib12503_C95GDANXX	4.74648	5.63322	4.1199	12.2966	16	M	Visit 1b	None	No	No	Yes	No	No	No	No	No	No	No	No	No	No	No	76.807	5.607	0.89	5.607	89	1	10	11	15.7018	0.591462	0.958221
lib15248_CAJMRANXX	-0.266102	-2.68721	8.29462	5.85294	11	M	Visit 2b	None	No	No	No	No	No	No	Yes	No	No	No	No	No	No	No	68.177	2.923	2.923	4.977	79	3	18	21	8.79745	0.544663	0.951794
lib15253_CAJMRANXX	4.2173	2.50578	4.13712	9.98	11	M	Visit 2a	None	No	No	No	No	No	No	Yes	No	No	No	No	No	No	No	90.24	1.598	0	2.162	94	2	4	6	11.61	0.563726	0.958754
lib15261_CAJMRANXX	1.90962	-4.10284	2.81596	-10.2764	14	F	Visit 1a	None	No	No	No	No	No	No	No	No	No	No	Yes	No	No	No	61.92	4.104	1.656	4.32	72	4	24	28	8.2054	0.63633	0.938097
lib15290_CAJMRANXX	2.03198	-4.61628	1.29176	-11.2151	14	F	Visit 1a	None	No	No	No	No	No	No	No	No	No	No	Yes	No	No	No	57.665	2.185	31.35	3.8	95	0	5	5	7.33309	0.649066	0.950297
lib15291_CAJMRANXX	4.42339	-3.15537	10.6473	1.72599	14	F	Visit 1b	None	No	No	No	No	No	No	No	No	No	No	Yes	No	No	No	77.095	2.805	0	5.1	85	5	10	15	8.41201	0.563582	0.952394
lib15351_CAJMRANXX	0.465533	3.23301	5.62123	5.85232	12	F	Visit 2a	None	No	No	No	No	No	No	No	No	No	Yes	No	No	No	No	24.42	7.4	5.18	37	74	6	20	26	7.13964	0.611973	0.876702
lib15359_CAJMRANXX	1.95259	1.15015	9.91458	10.5864	11	M	Visit 2a	None	No	No	No	Yes	No	No	No	No	No	Yes	No	No	No	No	76.44	17.64	0.294	3.626	98	1	1	2	9.02156	0.534099	0.941073
lib15360_CAJMRANXX	5.65522	3.5622	8.31999	14.9867	11	M	Visit 2b	None	No	No	No	Yes	No	No	No	No	No	Yes	No	No	No	No	98.3	0	0	1.7	100	0	0	0	7.74511	0.586473	0.944927
lib11097_C893JANXX	4.25268	1.14615	6.04482	3.37226	8	F	Visit 1a	RV-A104	Yes	No	No	No	No	No	No	No	No	No	No	No	No	No	94	0.3	4.3	1.3	100	0	0	0	11.9756	0.687636	0.956295
lib15311_CAJMRANXX	4.55082	1.59353	8.67423	13.4562	8	F	Visit 2b	RV-A21	Yes	No	No	No	No	No	No	No	No	No	No	No	No	No	96.03	0.99	0.99	0.99	99	1	0	1	10.2249	0.540262	0.946662
lib15312_CAJMRANXX	2.85058	-8.50021	3.04868	-20.7872	8	F	Visit 2a	RV-A21	Yes	No	No	No	No	No	No	No	No	No	No	No	No	No	49.28	1.288	3.192	2.24	56	10	34	44	7.61496	0.634313	0.94313
lib15258_CAJMRANXX	5.83557	-4.40701	6.64072	-8.32637	15	F	Visit 1a	RV-A23	Yes	No	No	No	No	No	No	No	No	No	No	No	No	No	94	1.3	4.7	0	100	0	0	0	4.7356	0.67177	0.889698
lib15259_CAJMRANXX	-2.81407	-9.70634	-7.6948	-22.5432	15	F	Visit 1b	RV-A23	Yes	No	No	No	No	No	No	No	No	No	No	No	No	No	20.44	3.431	44.019	5.11	73	2	25	27	3.17036	0.681194	0.921761
lib12527_C95GDANXX	-1.98669	5.97957	2.04074	17.3108	9	M	Visit 2a	RV-A51	Yes	No	No	No	No	No	No	No	No	No	No	No	No	No	94.743	0.297	0.99	2.97	99	0	1	1	9.89727	0.681843	0.928134
lib12528_C95GDANXX	4.06184	3.99004	-0.363782	-1.33067	9	M	Visit 2b	RV-A51	Yes	No	No	No	No	No	No	No	No	No	No	No	No	No	93.3	0.3	1	5.3	100	0	0	0	11.1081	1.30757	0.899664
lib15326_CAJMRANXX	1.72857	1.35572	9.66857	10.4213	12	F	Visit 1a	RV-A51	Yes	No	No	No	No	No	No	Yes	No	No	No	No	No	No	85.5	0.285	5.7	3.515	95	0	5	5	9.94449	0.576374	0.956555
lib15328_CAJMRANXX	2.85491	5.4443	6.06599	12.5322	12	F	Visit 1b	RV-A51	Yes	No	No	No	No	No	No	Yes	No	No	No	No	No	No	91.872	0	0.288	3.84	96	2	2	4	10.9377	0.588116	0.961756
lib12437_C95GDANXX	2.28983	2.20758	7.07189	3.30274	13	M	Visit 2a	RV-A61	Yes	No	No	No	No	No	No	No	No	No	No	No	No	No	75.46	1.96	8.134	12.446	98	1	1	2	8.6211	0.749384	0.950213
lib15210_CAJMRANXX	4.02184	-3.11116	5.63387	-1.73232	13	M	Visit 2b	RV-A61	Yes	No	No	No	No	No	No	No	No	No	No	No	No	No	93.06	0.693	0	5.247	99	0	1	1	6.57308	0.668736	0.83149
lib12518_C95GDANXX	2.45478	13.2334	8.39156	30.2068	10	F	Visit 2b	RV-A82	Yes	No	No	No	No	No	No	No	No	No	No	No	No	No	92.367	0.99	0.693	4.95	99	0	1	1	10.4773	0.717184	0.920776
lib12519_C95GDANXX	4.24414	4.52896	10.0864	14.664	10	F	Visit 2a	RV-A82	Yes	No	No	No	No	No	No	No	No	No	No	No	No	No	96.3	1	1	1.7	100	0	0	0	19.6282	0.68896	0.957373
lib15329_CAJMRANXX	5.29035	4.71121	10.1425	17.9932	8	F	Visit 1a	RV-B06	Yes	No	No	No	No	No	No	No	No	No	No	No	No	No	92.7	0.7	1.3	5.3	100	0	0	0	11.7363	0.551534	0.959055
lib15348_CAJMRANXX	4.99059	2.45595	7.66901	6.90281	11	M	Visit 1a	RV-C28	Yes	No	No	No	No	No	No	No	No	No	No	No	No	No	89.531	0.679	3.201	3.589	97	1	2	3	7.80663	0.718365	0.939218
lib15349_CAJMRANXX	2.77396	2.87897	6.60833	9.73892	11	M	Visit 1b	RV-C28	Yes	No	No	No	No	No	No	No	No	No	No	No	No	No	78.813	0.243	1.053	0.81	81	1	18	19	3.99869	0.627697	0.948244
lib15184_CAJMRANXX	2.81659	3.72065	3.10377	11.7312	6	M	Visit 2b	RV-C50	Yes	No	No	No	No	No	No	No	No	No	No	No	No	No	93.1	0.294	0	4.606	98	2	0	2	12.8187	0.655649	0.94404
lib15187_CAJMRANXX	5.22475	-0.635694	9.86822	5.53447	6	M	Visit 2a	RV-C50	Yes	No	No	No	No	No	No	No	No	No	No	No	No	No	73.041	12.901	1.261	9.7	97	1	2	3	12.3872	0.561457	0.940693
lib15341_CAJMRANXX	3.85452	0.0244781	10.9253	10.8381	14	M	Visit 2a	RV-C50	Yes	No	No	No	No	No	No	No	No	No	No	No	No	No	84.6	0.9	0.9	3.6	90	5	5	10	8.91019	0.547856	0.955926
lib15342_CAJMRANXX	7.82889	1.24307	13.9756	15.4327	14	M	Visit 2b	RV-C50	Yes	No	No	No	No	No	No	No	No	No	No	No	No	No	55.047	0.767	0.59	2.537	59	4	37	41	7.91127	0.588822	0.939454
lib12386_C95GDANXX	3.35328	0.661909	3.8499	-3.67087	14	M	Visit 2a	RV-C6, RV-C17	Yes	No	No	No	No	No	No	No	No	No	No	No	No	No	81.771	1.94	4.559	8.73	97	2	1	3	6.28631	0.9066	0.932198
lib15318_CAJMRANXX	2.60949	-0.894589	3.0034	-6.79966	14	M	Visit 2b	RV-C6, RV-C17	Yes	No	No	No	No	No	No	No	No	No	No	No	No	No	94.7	1.3	1	3	100	0	0	0	4.87654	1.04251	0.925666
lib11119_C893JANXX	0.485656	-1.80891	-6.89207	-12.5536	10	M	Visit 1b	RV-C8	Yes	No	No	No	No	No	No	No	No	No	No	No	No	No	85.946	3.92	0.294	7.84	98	1	1	2	10.8476	0.631774	0.900214
lib11120_C893JANXX	6.06799	-2.80765	5.39452	-6.88139	10	M	Visit 1a	RV-C8	Yes	No	No	No	No	No	No	No	No	No	No	No	No	No	85.946	1.274	5.586	5.194	98	0	2	2	9.01087	0.778799	0.956941
lib12534_C95GDANXX	-0.0345041	2.51321	3.72605	3.45584	14	F	Visit 2a	RV-Cpat19	Yes	No	No	No	No	No	No	No	No	No	No	No	No	No	25.974	4.68	6.474	40.794	78	13	9	22	17.8953	0.578095	0.942246
lib15245_CAJMRANXX	2.65002	2.29755	1.86762	-4.26618	15	F	Visit 2a	RV-Cpat24	Yes	No	No	No	No	No	No	No	No	No	No	No	No	No	70.3	0.95	13.3	10.45	95	0	5	5	9.85367	0.81807	0.920617
lib12392_C95GDANXX	-0.129441	-0.245437	7.55072	7.7681	11	M	Visit 2b	None	No	No	No	No	No	No	Yes	No	No	No	No	No	No	No	68.177	2.923	2.923	4.977	79	3	18	21	8.91326	0.596688	0.938627
lib12393_C95GDANXX	3.98645	4.34934	4.95798	13.7937	11	M	Visit 2a	None	No	No	No	No	No	No	Yes	No	No	No	No	No	No	No	90.24	1.598	0	2.162	94	2	4	6	8.28247	0.602006	0.95751
lib12438_C95GDANXX	4.61456	2.70119	6.72274	8.93594	13	M	Visit 2b	RV-A61	Yes	No	No	No	No	No	No	No	No	No	No	No	No	No	93.06	0.693	0	5.247	99	0	1	1	3.81573	0.729424	0.912585
lib12458_C95GDANXX	2.24553	7.87998	7.60137	23.0825	14	M	Visit 2a	RV-C50	Yes	No	No	No	No	No	No	No	No	No	No	No	No	No	84.6	0.9	0.9	3.6	90	5	5	10	0.422265	0.851539	0.827398
lib12495_C95GDANXX	5.05172	4.03398	11.3572	15.3262	6	M	Visit 2a	RV-C50	Yes	No	No	No	No	No	No	No	No	No	No	No	No	No	73.041	12.901	1.261	9.7	97	1	2	3	17.9308	0.545682	0.951516
lib18009_CB5HFANXX	-1.62792	-5.08723	5.92227	-2.94313	13	M	Visit 1b	None	No	No	No	No	No	No	Yes	No	No	No	No	No	No	No	70.455	1.463	4.389	0.693	77	0	23	23	1.32341	0.696027	0.789984
lib15368_CAJMRANXX	3.69734	3.85526	7.00177	7.44982	9	M	Visit 1a	RV-A39	Yes	No	No	No	No	No	No	No	No	No	No	No	No	No	60.442	3.102	9.682	20.68	94	1	5	6	8.94852	0.581485	0.953684
lib15369_CAJMRANXX	5.69249	2.95271	7.52462	16.326	9	M	Visit 1b	RV-A39	Yes	No	No	No	No	No	No	No	No	No	No	No	No	No	90.24	1.248	0.96	3.552	96	0	4	4	10.8821	0.561624	0.960537
lib15380_CAJMRANXX	1.6961	1.18887	8.20137	11.0423	13	M	Visit 1a	RV-C49	Yes	No	No	No	No	No	No	No	No	No	No	No	No	No	95.746	0.294	0.686	1.274	98	1	1	2	9.80912	0.533544	0.956424
lib15381_CAJMRANXX	3.31968	-0.651447	11.1191	12.735	13	M	Visit 1b	RV-C49	Yes	No	No	No	No	No	No	No	No	No	No	No	No	No	82.81	0	7.917	0.273	91	0	9	9	3.14336	0.581626	0.940066
lib15388_CAJMRANXX	8.28807	-3.19051	16.4676	12.4462	14	F	Visit 2b	RV-Cpat19	Yes	No	No	No	No	No	No	No	No	No	No	No	No	No	75.66	0.78	0	1.56	78	1	21	22	5.94557	0.558204	0.949374
lib15401_CAJMRANXX	1.29285	5.05029	7.06484	11.1617	10	M	Visit 1a	None	No	No	No	No	No	No	No	No	No	No	Yes	No	No	No	64	0.3	32.3	3.3	100	0	0	0	9.121	0.675449	0.957522
lib15404_CAJMRANXX	3.8983	1.74729	8.54651	6.10195	8	F	Visit 1a	RV-A09	Yes	No	No	No	No	No	No	No	No	No	No	No	No	No	78.432	0	6.72	10.848	96	1	3	4	8.42177	0.576459	0.946545
lib15405_CAJMRANXX	6.05882	4.31452	12.1245	17.0543	8	F	Visit 1b	RV-A09	Yes	No	No	No	No	No	No	No	No	No	No	No	No	No	94.05	0.693	1.287	2.97	99	0	1	1	6.8752	0.570953	0.956889
lib15406_CAJMRANXX	4.12491	2.32916	5.38856	8.43222	10	M	Visit 1b	None	No	No	No	No	No	No	No	No	No	No	Yes	No	No	No	77.472	1.632	13.728	3.168	96	1	3	4	7.86627	0.560009	0.958052
lib15448_CAJMRANXX	4.71961	0.734715	6.17376	-1.56066	10	M	Visit 1b	RV-A11	Yes	No	No	No	No	No	No	No	No	No	No	No	No	No	94.347	1.683	1.98	0.99	99	0	1	1	6.238	0.799264	0.946561
lib15449_CAJMRANXX	2.78761	1.689	7.53096	5.43269	10	M	Visit 1a	RV-A11	Yes	No	No	No	No	No	No	No	No	No	No	No	No	No	86.823	3.663	2.673	5.94	99	0	1	1	9.32019	0.667956	0.958308
lib17978_CB4FNANXX	0.729541	-2.19598	0.877291	-12.5229	13	F	Visit 1a	EV-D68	Yes	No	No	No	No	No	No	No	No	No	No	No	No	No	95.06	0.686	0.98	1.274	98	0	2	2	1.5352	1.1909	0.713929
lib17988_CB4FNANXX	3.25739	-5.31858	8.07825	5.27416	13	F	Visit 1b	EV-D68	Yes	No	No	No	No	No	No	No	No	No	No	No	No	No	46.704	0.336	0	0.96	48	3	49	52	7.31039	0.580055	0.954781
lib18002_CB5HFANXX	1.03096	-2.21259	-2.86227	-17.2895	11	M	Visit 1a	RV-C51	Yes	No	No	No	No	No	No	No	No	No	No	No	No	No	77	2	16	5	100	0	0	0	3.08322	1.06826	0.742871
lib11090_C893JANXX	1.01686	-3.96141	1.13438	-15.0112	8	M	Visit 1a	None	No	No	Yes	No	No	No	No	No	No	No	No	No	No	No	95.337	1.287	0	2.277	99	0	1	1	6.64707	0.737839	0.942898
lib11092_C893JANXX	2.82812	-0.155607	2.61606	-1.45521	8	M	Visit 1b	None	No	No	Yes	No	No	No	No	No	No	No	No	No	No	No	91.14	1.666	0.294	4.9	98	0	2	2	10.4674	0.619547	0.953114
lib11094_C893JANXX	-4.3311	-4.19809	-9.64219	-19.7742	14	M	Visit 1b	None	No	Yes	No	No	No	No	No	No	Yes	No	No	No	No	No	86.3	8.7	0	5	100	0	0	0	1.53269	0.851249	0.880048
lib11099_C893JANXX	3.9148	-4.52446	6.97106	0.122937	6	M	Visit 1a	None	No	No	No	No	No	No	Yes	No	No	No	No	No	No	No	94.743	0.693	0.693	2.97	99	0	1	1	11.0559	0.595864	0.955988
lib11102_C893JANXX	2.93703	-4.18515	0.902817	-7.01384	6	M	Visit 1b	None	No	No	No	No	No	No	Yes	No	No	No	No	No	No	No	84.768	1.92	1.92	7.392	96	1	3	4	8.47422	0.642116	0.942657
lib11108_C893JANXX	4.73382	-3.37534	10.281	5.8314	9	F	Visit 1b	None	No	No	No	No	No	No	No	No	Yes	No	No	No	No	No	82.104	0.88	1.496	3.52	88	3	9	12	8.55182	0.58972	0.955459
lib11109_C893JANXX	6.45542	-4.26385	9.56256	4.98865	9	F	Visit 1a	None	No	No	No	No	No	No	No	No	Yes	No	No	No	No	No	73.191	0.651	15.81	3.441	93	1	6	7	9.16028	0.587046	0.95845
lib11122_C893JANXX	5.44108	-2.65267	6.6137	-4.10122	13	M	Visit 1b	None	No	No	Yes	No	No	Yes	No	No	No	No	No	No	No	No	81.189	1.581	7.719	2.511	93	1	6	7	3.6172	0.811558	0.925834
lib12359_C95GDANXX	-3.51538	3.36004	0.522981	8.68148	14	F	Visit 1a	None	No	No	No	No	No	Yes	No	No	No	No	No	No	No	No	90.21	0.93	0	1.86	93	1	6	7	8.22147	0.624424	0.855404
lib12360_C95GDANXX	-3.60203	3.12626	-2.77987	5.52479	14	F	Visit 1b	None	No	No	No	No	No	Yes	No	No	No	No	No	No	No	No	86.735	1.9	0	6.365	95	1	4	5	10.5828	0.642892	0.917733
lib12367_C95GDANXX	-2.851	0.300121	1.48841	2.50125	7	F	Visit 2b	None	No	No	Yes	No	No	No	No	No	No	No	No	No	No	No	70.308	4.2	2.772	6.72	84	3	13	16	12.564	0.579426	0.928846
lib12368_C95GDANXX	0.229688	0.786212	5.54456	10.3572	7	F	Visit 2a	None	No	No	Yes	No	No	No	No	No	No	No	No	No	No	No	93.753	1.98	1.287	1.98	99	0	1	1	10.8582	0.593202	0.944045
lib12387_C95GDANXX	4.16265	5.92039	6.00602	8.30827	11	M	Visit 1a	None	No	No	No	No	No	Yes	No	No	No	No	No	No	No	No	91.859	0.679	0	4.559	97	0	3	3	8.04909	0.718633	0.952453
lib12388_C95GDANXX	7.24299	5.64261	11.6342	18.577	11	M	Visit 1b	None	No	No	No	No	No	Yes	No	No	No	No	No	No	No	No	97	0.3	0	2.7	100	0	0	0	6.73724	0.572148	0.960191
lib12398_C95GDANXX	-5.91665	2.44493	-11.961	-12.7815	14	M	Visit 1b	None	No	Yes	No	No	No	No	No	No	Yes	No	No	No	No	No	86.3	8.7	0	5	100	0	0	0	7.59337	0.807075	0.950039
lib12399_C95GDANXX	2.17259	3.67626	0.0596023	-0.579506	14	M	Visit 1a	None	No	Yes	No	No	No	No	No	No	Yes	No	No	No	No	No	92.763	0.693	0.297	5.247	99	1	0	1	8.93695	1.06027	0.943256
lib12414_C95GDANXX	1.06116	3.17497	3.02501	-2.46712	9	F	Visit 2a	None	No	No	No	No	No	No	Yes	No	No	No	No	No	No	No	62	5.3	11.3	21.3	100	0	0	0	8.16991	0.763097	0.92647
lib12415_C95GDANXX	4.96609	1.98065	11.3651	10.9716	9	F	Visit 2b	None	No	No	No	No	No	No	Yes	No	No	No	No	No	No	No	80.052	0.588	0.588	2.772	84	3	13	16	5.62196	0.693002	0.939231
lib12430_C95GDANXX	3.07923	4.83879	4.31778	8.9204	14	F	Visit 1b	None	No	No	No	No	No	No	Yes	No	No	No	No	No	No	No	96.3	0	2	1.7	100	0	0	0	8.98488	0.809966	0.9588
lib12442_C95GDANXX	3.46113	2.31581	7.90771	13.9131	6	M	Visit 1a	None	No	No	No	No	No	No	Yes	No	No	No	No	No	No	No	94.743	0.693	0.693	2.97	99	0	1	1	8.03801	0.614931	0.957741
lib12447_C95GDANXX	3.48197	2.77215	3.73654	9.30084	6	M	Visit 1b	None	No	No	No	No	No	No	Yes	No	No	No	No	No	No	No	84.768	1.92	1.92	7.392	96	1	3	4	8.40727	0.654424	0.954098
lib12470_C95GDANXX	7.218	6.32248	14.3842	24.8057	6	F	Visit 1b	None	No	No	No	No	No	No	No	No	Yes	No	No	No	No	No	93.12	0.679	2.619	0.679	97	1	2	3	19.7205	0.612	0.961852
lib12471_C95GDANXX	5.10544	3.24519	7.62762	9.44553	6	F	Visit 1a	None	No	No	No	No	No	No	No	No	Yes	No	No	No	No	No	93	0.7	6	0.3	100	0	0	0	19.2851	0.925505	0.956976
lib12473_C95GDANXX	5.97908	8.32954	9.01984	23.7703	6	F	Visit 2b	None	No	No	Yes	No	No	No	No	No	No	No	No	No	No	No	94.743	0.297	0.99	2.97	99	0	1	1	1.34852	0.8056	0.860694
lib12487_C95GDANXX	0.636768	-0.235543	6.39854	6.84348	13	M	Visit 2a	None	No	No	No	No	No	No	No	No	No	No	No	No	Yes	No	10.34	7.52	0.282	75.858	94	3	3	6	18.8215	0.524506	0.959133
lib12488_C95GDANXX	-1.54331	6.39071	2.853	11.558	13	M	Visit 2b	None	No	No	No	No	No	No	No	No	No	No	No	No	Yes	No	26.315	12.635	0.285	55.765	95	2	3	5	21.7631	0.569043	0.96611
lib12492_C95GDANXX	3.65853	7.72817	2.77078	16.4691	8	F	Visit 2b	None	No	No	No	No	No	No	Yes	No	No	No	No	No	No	No	93.357	1.287	1.287	2.97	99	0	1	1	24.3713	0.769724	0.954572
lib12493_C95GDANXX	2.8769	2.91963	5.80065	10.8429	8	F	Visit 2a	None	No	No	No	No	No	No	Yes	No	No	No	No	No	No	No	92.806	1.96	0	3.234	98	0	2	2	19.3004	0.645373	0.964468
lib12525_C95GDANXX	3.00249	10.9659	10.6991	26.8794	14	F	Visit 1a	None	No	No	No	No	No	No	Yes	No	No	No	No	No	No	No	47.82	2.82	1.8	7.62	60	13	27	40	14.03	0.597161	0.950506
lib12531_C95GDANXX	-0.697927	8.70815	-1.87941	11.8162	6	M	Visit 1a	None	No	No	Yes	No	No	No	No	No	No	No	No	No	No	No	92.3	1.3	0.3	6	100	0	0	0	0.757219	0.991483	0.83608
lib15249_CAJMRANXX	-1.43725	-0.434182	-6.65474	-15.4657	6	M	Visit 1a	None	No	No	Yes	No	No	No	No	No	No	No	No	No	No	No	92.3	1.3	0.3	6	100	0	0	0	11.6968	0.781747	0.954541
lib15250_CAJMRANXX	3.93358	2.73307	4.90219	1.74264	11	M	Visit 1a	None	No	No	No	No	No	Yes	No	No	No	No	No	No	No	No	91.859	0.679	0	4.559	97	0	3	3	10.5488	0.704256	0.951606
lib15251_CAJMRANXX	6.8115	4.18058	10.4099	14.6405	11	M	Visit 1b	None	No	No	No	No	No	Yes	No	No	No	No	No	No	No	No	97	0.3	0	2.7	100	0	0	0	12.5539	0.571804	0.959843
lib15268_CAJMRANXX	3.16282	-2.26363	1.52155	-7.74758	6	M	Visit 2b	None	Yes	No	No	No	No	No	No	No	No	No	No	No	No	No	96.3	1	1.3	1.3	100	0	0	0	5.66065	0.950988	0.907832
lib15269_CAJMRANXX	2.84913	-0.836171	2.80941	-6.82909	6	M	Visit 2a	None	Yes	No	No	No	No	No	No	No	No	No	No	No	No	No	94.752	0.288	0	0.96	96	0	4	4	1.33743	1.08087	0.706545
lib15271_CAJMRANXX	1.23781	0.602189	2.08676	-6.77529	8	M	Visit 1a	None	No	No	Yes	No	No	No	No	No	No	No	No	No	No	No	95.337	1.287	0	2.277	99	0	1	1	10.9552	0.708484	0.949148
lib15272_CAJMRANXX	2.72656	-0.225956	1.93146	-1.94082	8	M	Visit 1b	None	No	No	Yes	No	No	No	No	No	No	No	No	No	No	No	91.14	1.666	0.294	4.9	98	0	2	2	12.9145	0.61281	0.958174
lib15332_CAJMRANXX	4.68363	-0.154945	8.9976	9.73183	8	F	Visit 2a	None	No	No	No	No	Yes	No	No	No	No	No	No	No	No	No	91.488	2.88	0.672	0.96	96	0	4	4	8.95219	0.583205	0.949756
lib15333_CAJMRANXX	6.32773	3.00426	12.0925	18.2445	8	F	Visit 2b	None	No	No	No	No	Yes	No	No	No	No	No	No	No	No	No	95.06	1.261	0.679	0	97	1	2	3	7.59581	0.536291	0.954755
lib15346_CAJMRANXX	0.813161	-0.349073	9.42713	18.5571	12	F	Visit 1b	None	No	No	No	No	No	No	No	No	No	No	No	No	Yes	No	76.56	1.76	6.16	3.52	88	5	7	12	8.01889	0.544228	0.951176
lib15350_CAJMRANXX	3.0833	-1.22395	7.59619	11.7957	6	F	Visit 2a	None	No	No	Yes	No	No	No	No	No	No	No	No	No	No	No	65.32	1.207	0.213	4.26	71	2	27	29	7.30189	0.605137	0.955886
lib15387_CAJMRANXX	-2.11504	0.542617	-0.862314	0.101011	14	F	Visit 1b	None	No	No	No	No	No	No	Yes	No	No	No	No	No	No	No	3.088	0	0.772	0.14	4	5	91	96	4.78971	0.581421	0.949284
lib15420_CAJMRANXX	3.53829	-1.21693	13.8445	10.865	9	M	Visit 1a	None	No	No	No	No	No	No	No	No	No	Yes	No	Yes	No	No	14.295	0.105	0.255	0.345	15	3	82	85	4.46816	0.541916	0.941717
lib15421_CAJMRANXX	6.68499	-4.30518	13.521	7.88725	9	M	Visit 1b	None	No	No	No	No	No	No	No	No	No	Yes	No	Yes	No	No	69.92	0	3.04	3.04	76	0	24	24	6.54566	0.606877	0.935917
lib18008_CB5HFANXX	4.5124	-5.23284	8.27069	-2.74023	8	F	Visit 1a	None	No	No	No	No	No	No	Yes	No	No	No	No	No	No	No	73.554	0.82	1.066	6.56	82	1	17	18	7.23151	0.632327	0.952258
lib18011_CB5HFANXX	2.96237	-0.446043	2.2259	-3.36738	8	F	Visit 1b	None	No	No	No	No	No	No	Yes	No	No	No	No	No	No	No	78.862	2.322	0.602	4.3	86	2	12	14	6.06949	0.770222	0.938875
lib15445_CAJMRANXX	-2.31764	2.01669	-0.505212	0.0941194	14	F	Visit 2a	RV-A23	Yes	No	No	No	No	No	No	No	No	No	No	No	No	No	52.78	16.107	10.92	11.193	91	4	5	9	9.42772	0.562302	0.956644
lib15246_CAJMRANXX	5.12549	5.19224	7.25982	10.3807	15	F	Visit 1a	RV-A29	Yes	No	No	No	No	No	No	No	No	No	No	No	No	No	91.7	3	1.7	3.7	100	0	0	0	13.5705	0.727697	0.95013
lib15247_CAJMRANXX	-10.2144	-0.0528343	-11.703	-12.5137	15	F	Visit 1b	RV-A29	Yes	No	No	No	No	No	No	No	No	No	No	No	No	No	72.25	5.95	1.445	5.355	85	0	15	15	11.4776	0.711152	0.949439
lib12535_C95GDANXX	1.06701	9.00328	4.71852	13.3629	6	M	Visit 2a	RV-A44	Yes	No	No	No	No	No	No	No	No	No	No	No	No	No	92.12	0.98	0	4.9	98	0	2	2	17.6549	0.609866	0.956188
lib12536_C95GDANXX	-0.174692	7.66966	2.95939	6.78858	6	M	Visit 2b	RV-A44	Yes	No	No	No	No	No	No	No	No	No	No	No	No	No	93.1	1.666	0	3.234	98	0	2	2	17.8011	0.656001	0.95562
lib15170_CAJMRANXX	4.04443	1.47619	9.0489	8.77126	8	F	Visit 1a	RV-A47	Yes	No	No	No	No	No	No	No	No	No	No	No	No	No	89.18	0.294	8.134	0.294	98	0	2	2	12.9397	0.624315	0.956105
lib15171_CAJMRANXX	5.16538	1.98131	11.4385	13.0048	8	F	Visit 1b	RV-A47	Yes	No	No	No	No	No	No	No	No	No	No	No	No	No	90.3	1	5	3.7	100	0	0	0	11.4342	0.597771	0.959167
lib15308_CAJMRANXX	3.78538	1.17224	6.95133	3.6555	8	F	Visit 1a	RV-A58	Yes	No	No	No	No	No	No	No	No	No	No	No	No	No	56.337	4.183	8.633	19.847	89	5	6	11	9.88758	0.644439	0.911329
lib15309_CAJMRANXX	3.07925	2.38363	2.08718	0.939425	8	F	Visit 1b	RV-A58	Yes	No	No	No	No	No	No	No	No	No	No	No	No	No	93	0.7	5.7	0.7	100	0	0	0	10.8569	0.848333	0.945679
lib12456_C95GDANXX	1.87381	6.17362	10.94	22.668	13	M	Visit 1b	RV-A75	Yes	No	No	No	No	No	No	No	No	No	No	No	No	No	91.485	0.665	0.665	2.185	95	0	5	5	15.8888	0.617184	0.957404
lib15182_CAJMRANXX	-0.122611	-5.02869	11.1714	9.71464	13	M	Visit 1a	RV-A75	Yes	No	No	No	No	No	No	No	No	No	No	No	No	No	49.518	1.458	0.162	2.862	54	6	40	46	6.40053	0.639462	0.891407
lib15357_CAJMRANXX	4.5469	3.3589	11.2829	19.6826	11	M	Visit 1a	RV-A75	Yes	No	No	No	No	No	No	No	No	No	No	No	No	No	94.3	1	1.3	3.3	100	0	0	0	6.88277	0.529705	0.956566
lib15358_CAJMRANXX	3.88388	3.03265	10.6566	18.554	11	M	Visit 1b	RV-A75	Yes	No	No	No	No	No	No	No	No	No	No	No	No	No	95.04	0.297	0.693	2.97	99	0	1	1	5.91944	0.5399	0.950228
lib15372_CAJMRANXX	3.74366	-2.76272	3.57659	-0.0825018	8	M	Visit 1a	RV-B101	Yes	No	No	No	No	No	No	No	No	No	No	No	No	No	46.029	0.67	17.42	2.881	67	2	31	33	8.57449	0.603218	0.948983
lib15373_CAJMRANXX	5.76709	-1.5438	5.33816	4.75587	8	M	Visit 1b	RV-B101	Yes	No	No	No	No	No	No	No	No	No	No	No	No	No	73.689	0.87	11.049	1.479	87	0	13	13	6.55277	0.732731	0.947261
lib12382_C95GDANXX	5.52234	0.689362	12.9765	15.9882	6	M	Visit 1b	RV-B35	Yes	No	No	No	No	No	No	No	No	No	No	No	No	No	NA	NA	NA	NA	NA	NA	NA	NA	3.04504	0.637179	0.812282
lib15434_CAJMRANXX	6.83691	-0.445792	15.759	13.2406	6	M	Visit 1a	RV-B35	Yes	No	No	No	No	No	No	No	No	No	No	No	No	No	NA	NA	NA	NA	NA	NA	NA	NA	1.56194	0.671326	0.887422
lib15435_CAJMRANXX	4.79591	-0.391822	11.6289	11.9365	6	M	Visit 1b	RV-B35	Yes	No	No	No	No	No	No	No	No	No	No	No	No	No	NA	NA	NA	NA	NA	NA	NA	NA	3.386	0.598415	0.920962
lib12477_C95GDANXX	4.13074	11.5779	6.36343	23.6629	9	M	Visit 1a	RV-B69	Yes	No	No	No	No	No	No	No	No	No	No	No	No	No	91.18	0.291	1.649	3.88	97	1	2	3	16.3314	0.647382	0.959343
lib15273_CAJMRANXX	1.81082	-3.47287	-1.00574	-11.3064	9	M	Visit 1b	RV-B69	Yes	No	No	No	No	No	No	No	No	No	No	No	No	No	90.915	0.285	1.235	2.565	95	0	5	5	5.3896	0.854379	0.922187
lib15266_CAJMRANXX	3.42659	-1.28873	6.835	-0.446873	6	M	Visit 1a	RV-B72	Yes	No	No	No	No	No	No	No	No	No	No	No	No	No	90.915	1.235	1.235	1.615	95	0	5	5	3.8102	0.779555	0.901943
lib15267_CAJMRANXX	3.9244	-4.01802	10.444	4.7665	6	M	Visit 1b	RV-B72	Yes	No	No	No	No	No	No	No	No	No	No	No	No	No	98.307	0.297	0	0.297	99	1	0	1	9.32736	0.578471	0.949464
lib15288_CAJMRANXX	-0.752476	-6.4217	-1.8263	-15.7087	7	F	Visit 2b	RV-B72	Yes	No	No	No	No	No	No	No	No	No	No	No	No	No	75.44	1.394	1.64	3.526	82	1	17	18	9.0116	0.575287	0.951307
lib15289_CAJMRANXX	3.36764	-2.45814	4.13473	-6.72703	7	F	Visit 2a	RV-B72	Yes	No	No	No	No	No	No	No	No	No	No	No	No	No	94.374	0.294	0.686	2.646	98	0	2	2	9.61369	0.740605	0.94819
lib12405_C95GDANXX	1.78475	-1.67819	3.405	-1.51967	6	M	Visit 2a	RV-C12	Yes	No	No	No	No	No	No	No	No	No	No	No	No	No	40.74	1.261	48.791	6.111	97	1	2	3	7.83674	0.653652	0.935668
lib12408_C95GDANXX	-5.23695	-1.05661	-9.08594	-11.2455	6	M	Visit 2b	RV-C12	Yes	No	No	No	No	No	No	No	No	No	No	No	No	No	11.16	0.93	75.981	4.929	93	1	6	7	8.09668	0.708728	0.910206
lib12406_C95GDANXX	1.75053	2.8258	8.52351	12.0296	8	M	Visit 2b	RV-C17	Yes	No	Yes	No	No	No	No	No	No	No	No	No	No	No	92.07	1.683	0.693	4.653	99	1	0	1	7.39937	0.59666	0.947464
lib12407_C95GDANXX	-3.62144	2.26101	-6.57763	-4.44305	8	M	Visit 2a	RV-C17	Yes	No	Yes	No	No	No	No	No	No	No	No	No	No	No	87.514	4.214	0.294	5.88	98	0	2	2	7.86146	0.697521	0.890854
lib15178_CAJMRANXX	4.74009	-1.21568	6.94298	6.63098	6	M	Visit 1a	RV-C20	Yes	No	No	No	No	No	No	No	No	No	No	No	No	No	91.773	3.267	0.297	3.663	99	0	1	1	12.5459	0.533011	0.949872
lib15179_CAJMRANXX	3.56633	-0.779488	3.08405	0.71069	6	M	Visit 1b	RV-C20	Yes	No	No	No	No	No	No	No	No	No	No	No	No	No	93.753	1.287	1.683	2.277	99	0	1	1	10.9175	0.572224	0.946361
lib15374_CAJMRANXX	1.39961	-0.444644	7.45803	5.26272	8	M	Visit 1b	RV-C23	Yes	No	No	No	No	No	No	No	No	No	No	No	No	No	80.84	1.88	8.742	2.538	94	1	5	6	8.20647	0.561421	0.953911
lib15375_CAJMRANXX	5.67096	3.16616	11.2589	15.2191	8	M	Visit 1a	RV-C23	Yes	No	No	No	No	No	No	No	No	No	No	No	No	No	85.26	0.686	8.526	3.626	98	0	2	2	7.20591	0.598012	0.923145
lib15219_CAJMRANXX	-1.7913	0.443194	1.97397	-6.64652	11	M	Visit 2b	RV-C25	Yes	No	No	No	Yes	No	No	No	No	No	No	No	No	No	85.26	5.88	1.274	5.586	98	1	1	2	11.239	0.601576	0.940827
lib15220_CAJMRANXX	-1.137	-1.03465	-1.13646	-13.6246	11	M	Visit 2a	RV-C25	Yes	No	No	No	Yes	No	No	No	No	No	No	No	No	No	51.646	4.606	18.62	23.226	98	0	2	2	9.71679	0.684761	0.919943
lib12485_C95GDANXX	-1.76213	10.0489	4.60768	17.7641	10	F	Visit 2a	RV-C27	Yes	No	No	No	No	No	No	No	No	No	No	No	No	No	53.054	2.46	16.154	10.414	82	8	10	18	1.23308	0.667382	0.811122
lib15366_CAJMRANXX	4.11164	0.855102	11.3084	13.1775	10	M	Visit 1b	RV-C28	Yes	No	No	No	No	No	No	No	No	No	No	No	No	No	94.374	0.98	0.98	1.666	98	0	2	2	9.05678	0.600482	0.959472
lib15367_CAJMRANXX	-0.119858	2.772	7.79274	8.97351	10	M	Visit 1a	RV-C28	Yes	No	No	No	No	No	No	No	No	No	No	No	No	No	88.032	4.128	1.632	2.208	96	1	3	4	8.68282	0.624393	0.956571
lib11121_C893JANXX	4.05332	-2.7196	5.07332	-8.71414	12	M	Visit 1a	RV-C35	Yes	No	No	No	No	No	No	No	No	No	No	No	No	No	52.626	0.98	38.22	6.174	98	1	1	2	2.17248	0.873143	0.942427
lib11125_C893JANXX	4.92972	-2.75206	7.05662	-2.60048	12	M	Visit 1b	RV-C35	Yes	No	No	No	No	No	No	No	No	No	No	No	No	No	91	0.3	5.3	3.3	100	0	0	0	8.05274	0.710934	0.961175
lib11116_C893JANXX	6.38434	-0.72879	8.86965	0.0785014	14	M	Visit 1a	RV-C38	Yes	No	No	No	No	No	No	No	No	No	No	No	No	No	87.009	2.91	3.589	3.589	97	2	1	3	5.64206	0.658685	0.945568
lib15339_CAJMRANXX	6.73948	3.26951	10.7909	12.3633	14	M	Visit 1a	RV-C38	Yes	No	No	No	No	No	No	No	No	No	No	No	No	No	87.009	2.91	3.589	3.589	97	2	1	3	8.66023	0.633639	0.952206
lib11104_C893JANXX	3.12758	-3.46659	6.02035	-5.64258	6	M	Visit 1a	RV-C46	Yes	No	No	No	No	No	No	No	No	No	No	No	No	No	61.465	2.85	9.5	21.185	95	3	2	5	2.69411	0.661822	0.937513
lib11118_C893JANXX	5.63195	-4.07262	7.17681	-2.08034	6	M	Visit 1b	RV-C46	Yes	No	No	No	No	No	No	No	No	No	No	No	No	No	79.68	2.208	8.64	5.472	96	3	1	4	9.32114	0.649373	0.947994
lib15226_CAJMRANXX	4.50215	-4.28884	5.06529	-9.31965	12	M	Visit 1a	RV-C35	Yes	No	No	No	No	No	No	No	No	No	No	No	No	No	52.626	0.98	38.22	6.174	98	1	1	2	11.0429	0.808652	0.944028
lib15227_CAJMRANXX	4.63749	-1.72143	6.60641	-1.34329	12	M	Visit 1b	RV-C35	Yes	No	No	No	No	No	No	No	No	No	No	No	No	No	91	0.3	5.3	3.3	100	0	0	0	12.1837	0.702022	0.945353
lib15242_CAJMRANXX	0.90487	-6.03406	-2.69204	-19.8526	12	M	Visit 1a	RV-A20	Yes	No	No	No	No	No	No	No	No	No	No	No	No	No	65.28	5.088	17.568	7.968	96	0	4	4	11.1004	0.620331	0.930954
lib15243_CAJMRANXX	4.29637	-3.55296	6.3894	-4.47501	12	M	Visit 1b	RV-A20	Yes	No	No	No	No	No	No	No	No	No	No	No	No	No	88.886	1.274	6.86	0.98	98	0	2	2	11.956	0.594452	0.949364
lib15264_CAJMRANXX	4.89119	-3.7382	5.0116	-3.54973	12	F	Visit 1b	RV-B97	Yes	No	No	No	No	No	No	No	No	No	No	No	No	No	85.813	1.82	0.637	2.73	91	1	8	9	10.5593	0.585393	0.955813
lib15282_CAJMRANXX	5.87961	1.23074	2.57153	-0.481838	11	F	Visit 1b	RV-A39	Yes	No	No	No	No	No	No	No	No	No	No	No	No	No	97.7	0.3	0	2	100	0	0	0	9.50449	0.809793	0.937695
lib15283_CAJMRANXX	2.8421	3.33821	4.31583	4.35362	11	F	Visit 1a	RV-A39	Yes	No	No	No	No	No	No	No	No	No	No	No	No	No	93.408	1.632	0.288	0.672	96	0	4	4	11.5886	0.672654	0.948272
lib15313_CAJMRANXX	5.42657	-3.09192	7.49523	-2.41656	11	M	Visit 1a	RV-C34	Yes	No	No	No	No	No	No	No	No	No	No	No	No	No	73.876	1.564	3.68	12.88	92	0	8	8	11.9734	0.552153	0.915189
lib15314_CAJMRANXX	-2.96097	-5.53073	-0.444797	-9.82944	11	M	Visit 1b	RV-C34	Yes	No	No	No	No	No	No	No	No	No	No	No	No	No	86.165	4.085	1.235	3.515	95	1	4	5	11.188	0.543225	0.950067
lib15322_CAJMRANXX	4.35502	3.67889	12.1126	17.0922	7	F	Visit 1a	RV-A12	Yes	No	No	No	No	No	No	No	No	Yes	No	No	No	No	95.733	0.693	0.693	1.98	99	0	1	1	10.5651	0.57027	0.951722
lib15323_CAJMRANXX	6.04468	3.04578	10.6551	13.2398	7	F	Visit 1b	RV-A12	Yes	No	No	No	No	No	No	No	No	Yes	No	No	No	No	92.414	0.98	0.686	3.92	98	0	2	2	11.3707	0.586648	0.955785
lib15336_CAJMRANXX	2.57913	1.27881	9.60283	12.4792	11	M	Visit 1a	RV-Cpat28	Yes	No	No	No	No	No	No	No	No	No	No	No	No	No	78.21	1.98	5.94	12.87	99	0	1	1	10.9511	0.513174	0.932458
lib15352_CAJMRANXX	5.20528	4.68676	12.002	20.5478	11	M	Visit 1a	RV-B06	Yes	No	No	No	No	No	No	No	No	No	No	No	No	No	91.377	2.673	0.693	4.257	99	0	1	1	8.84584	0.55594	0.954466
lib15355_CAJMRANXX	3.48543	-2.66609	13.9887	16.2863	11	M	Visit 1b	RV-B06	Yes	No	No	No	No	No	No	No	No	No	No	No	No	No	59.072	1.088	2.112	1.728	64	3	33	36	5.1846	0.533644	0.935143
lib15378_CAJMRANXX	2.24248	0.552682	6.33824	8.53951	16	F	Visit 1b	RV-C24	Yes	No	No	No	No	No	No	No	No	No	No	No	No	No	63.403	0.71	0.213	6.603	71	1	28	29	6.53158	0.554396	0.940328
lib15382_CAJMRANXX	-0.780223	1.89446	1.50404	7.73445	8	M	Visit 2b	RV-A02	Yes	No	No	No	No	No	No	No	No	No	No	No	No	No	84.999	1.74	0	0.261	87	0	13	13	9.184	0.595507	0.959783
lib15383_CAJMRANXX	4.88428	2.81139	7.41457	10.1076	8	M	Visit 2a	RV-A02	Yes	No	No	No	No	No	No	No	No	No	No	No	No	No	94.769	0.679	0.97	0.679	97	1	2	3	9.46619	0.744648	0.957289
lib15384_CAJMRANXX	3.4826	4.21788	6.63297	7.33567	6	M	Visit 1a	RV-C46	Yes	No	No	No	No	No	No	No	No	No	No	No	No	No	61.465	2.85	9.5	21.185	95	3	2	5	8.41543	0.590309	0.929875
lib15386_CAJMRANXX	6.32173	4.57956	10.1478	19.9112	6	M	Visit 1b	RV-C46	Yes	No	No	No	No	No	No	No	No	No	No	No	No	No	79.68	2.208	8.64	5.472	96	3	1	4	8.78036	0.588842	0.954931
lib15395_CAJMRANXX	3.69692	3.68059	7.97997	9.93385	12	F	Visit 1a	RV-C34	Yes	No	No	No	No	No	No	No	No	No	No	No	No	No	95.3	0.7	1.7	2.3	100	0	0	0	7.75023	0.683621	0.947785
lib15396_CAJMRANXX	4.78008	3.63366	11.4624	17.7554	12	F	Visit 1b	RV-C34	Yes	No	No	No	No	No	No	No	No	No	No	No	No	No	98	0.3	0.7	1	100	0	0	0	7.95443	0.577777	0.95351
lib15399_CAJMRANXX	-0.273288	1.23611	2.81054	12.8345	15	F	Visit 1b	None	No	No	Yes	No	No	No	No	No	No	No	No	No	No	No	50.193	0.693	45.243	2.97	99	1	0	1	6.51386	0.579469	0.941797
lib15400_CAJMRANXX	-4.41165	1.06564	-11.1729	-9.96319	15	F	Visit 1a	None	No	No	Yes	No	No	No	No	No	No	No	No	No	No	No	22.31	0.97	67.9	5.82	97	0	3	3	7.71972	0.791233	0.958257
lib15425_CAJMRANXX	4.51581	1.6171	8.89219	8.82468	12	M	Visit 2a	RV-B97	Yes	No	No	No	No	No	No	No	No	No	No	No	No	No	81.224	1.76	0.88	4.136	88	2	10	12	7.2961	0.602372	0.944768
lib15426_CAJMRANXX	-3.17755	1.68214	-11.1817	-16.0479	10	F	Visit 2a	None	Yes	No	No	No	No	No	No	No	No	No	No	No	No	No	82.863	4.257	4.257	7.623	99	0	1	1	8.25521	0.814804	0.948653
lib15427_CAJMRANXX	-5.12646	1.57663	-7.60537	-1.48648	10	F	Visit 2b	None	Yes	No	No	No	No	No	No	No	No	No	No	No	No	No	83.076	6.164	0	2.76	92	0	8	8	10.318	0.55094	0.95894
lib15428_CAJMRANXX	6.94029	3.6578	7.69979	5.46564	6	M	Visit 1b	RV-A20	Yes	No	No	No	No	No	No	No	No	No	No	No	No	No	84.835	1.235	6.935	1.9	95	3	2	5	7.97579	0.687776	0.93345
lib15429_CAJMRANXX	4.91387	1.19882	10.43	8.89956	6	M	Visit 1a	RV-A20	Yes	No	No	No	No	No	No	No	No	No	No	No	No	No	84.265	1.235	4.085	5.415	95	2	3	5	10.4438	0.590058	0.9521
lib15442_CAJMRANXX	1.80718	2.61235	5.52305	2.25488	14	F	Visit 1b	RV-A34	Yes	No	No	No	No	No	No	No	No	No	No	No	No	No	86.24	3.92	2.94	4.9	98	1	1	2	8.60235	0.613354	0.953134
lib15443_CAJMRANXX	5.24194	0.831133	10.1516	9.59633	14	F	Visit 1a	RV-A34	Yes	No	No	No	No	No	No	No	No	No	No	No	No	No	77.891	1.261	10.961	6.79	97	0	3	3	6.77183	0.582111	0.929859
lib15447_CAJMRANXX	6.70217	4.47576	6.8869	10.3651	12	M	Visit 2b	RV-B97	Yes	No	No	No	No	No	No	No	No	No	No	No	No	No	84.903	0.637	0	5.46	91	1	8	9	5.91444	0.619319	0.940824
lib11100_C893JANXX	-10.4277	-1.12438	-12.7398	-15.9243	8	F	Visit 1a	None	No	No	No	Yes	No	No	No	No	No	No	No	No	No	No	29.421	13.23	4.599	15.75	63	8	29	37	1.61298	0.696703	0.93891
lib12400_C95GDANXX	6.5732	9.06564	10.6004	25.1631	13	M	Visit 1b	None	No	No	Yes	No	No	Yes	No	No	No	No	No	No	No	No	81.189	1.581	7.719	2.511	93	1	6	7	14.1403	0.664101	0.940155
lib12401_C95GDANXX	3.66286	5.063	2.85678	5.04833	13	M	Visit 1a	None	No	No	Yes	No	No	Yes	No	No	No	No	No	No	No	No	10	0	0	0	10	30	60	90	1.1426	1.14411	0.696583
lib12410_C95GDANXX	3.49976	4.58457	10.869	16.1979	9	F	Visit 1a	RV-C8	Yes	No	No	No	No	Yes	No	No	No	No	No	No	No	No	91.377	0.693	3.663	3.267	99	0	1	1	9.93294	0.631768	0.949277
lib12411_C95GDANXX	3.035	5.07211	10.2998	17.9723	9	F	Visit 1b	RV-C8	Yes	No	No	No	No	Yes	No	No	No	No	No	No	No	No	87.676	0.276	0.644	3.404	92	1	7	8	6.82799	0.58921	0.953029
lib12432_C95GDANXX	6.26953	4.59776	10.4985	16.2331	14	F	Visit 2b	None	No	No	No	No	No	No	No	No	No	Yes	No	No	No	No	91.419	0	1.209	0.279	93	2	5	7	11.8283	0.684458	0.93484
lib12433_C95GDANXX	5.28159	4.91218	7.68224	11.8958	14	F	Visit 2a	None	No	No	No	No	No	No	No	No	No	Yes	No	No	No	No	94.347	0.99	0.99	2.673	99	0	1	1	9.8972	0.735267	0.946387
lib12461_C95GDANXX	3.05617	5.24948	0.869351	8.087	11	M	Visit 1a	RV-C19	Yes	No	No	No	No	No	No	No	No	No	No	No	No	No	98.3	0	0	1.7	100	0	0	0	15.5892	0.950924	0.953258
lib12462_C95GDANXX	2.65545	5.08287	6.30851	17.7491	11	M	Visit 1b	RV-C19	Yes	No	No	No	No	No	No	No	No	No	No	No	No	No	96.334	0	0.294	1.274	98	0	2	2	14.4598	0.601832	0.958659
lib12463_C95GDANXX	-0.483054	2.2768	10.707	19.5121	13	M	Visit 2b	RV-Cpat24	Yes	No	No	No	No	No	No	No	No	No	No	No	No	No	78.966	0.82	0.574	1.64	82	1	17	18	12.1752	0.545624	0.947518
lib12464_C95GDANXX	0.138388	13.9839	6.81366	27.8368	13	M	Visit 2a	RV-Cpat24	Yes	No	No	No	No	No	No	No	No	No	No	No	No	No	57.486	4.134	5.694	10.686	78	1	21	22	2.71706	0.694742	0.92601
lib12466_C95GDANXX	4.15315	13.5885	10.4688	33.9853	9	F	Visit 1b	None	No	No	No	No	No	No	No	No	Yes	No	No	No	No	No	82.104	0.88	1.496	3.52	88	3	9	12	18.4721	0.658703	0.923832
lib12467_C95GDANXX	6.37606	11.4571	10.2999	33.9655	9	F	Visit 1a	None	No	No	No	No	No	No	No	No	Yes	No	No	No	No	No	73.191	0.651	15.81	3.441	93	1	6	7	18.6727	0.640294	0.95925
lib12474_C95GDANXX	2.89589	11.6714	10.7432	31.5503	9	M	Visit 2a	RV-C16	Yes	No	No	No	No	No	No	No	No	No	No	No	No	No	72.163	0.91	12.103	5.733	91	2	7	9	18.1382	0.623329	0.955914
lib12475_C95GDANXX	3.15741	10.2817	0.565573	15.6522	9	M	Visit 2b	RV-C16	Yes	No	No	No	No	No	No	No	No	No	No	No	No	No	93.7	0.3	2.3	3.7	100	0	0	0	20.4808	0.948856	0.92911
lib12479_C95GDANXX	3.33865	2.6821	10.1624	12.3562	12	M	Visit 1a	RV-C48	Yes	Yes	No	No	No	No	No	No	No	No	No	No	No	No	79.9	5.64	0	8.46	94	1	5	6	18.3864	0.57513	0.955428
lib12481_C95GDANXX	-6.07092	6.48346	-5.06153	1.31288	12	M	Visit 1b	RV-C48	Yes	Yes	No	No	No	No	No	No	No	No	No	No	No	No	63.935	11.4	0.665	19	95	2	3	5	18.987	0.624048	0.962199
lib15164_CAJMRANXX	5.02977	-3.20576	5.57878	-5.49823	9	F	Visit 1a	RV-Cpat19	Yes	No	No	No	No	No	No	No	No	No	No	No	No	No	87.514	0.686	5.88	3.92	98	0	2	2	10.978	0.683461	0.941536
lib15175_CAJMRANXX	5.5686	3.56838	10.5514	13.9042	9	F	Visit 1b	RV-C37	Yes	No	No	No	No	No	No	No	No	No	No	No	No	No	93.411	0.679	1.649	1.261	97	0	3	3	8.8508	0.694759	0.945843
lib15176_CAJMRANXX	0.0389742	2.87486	5.78139	5.28112	9	F	Visit 1a	RV-C37	Yes	No	No	No	No	No	No	No	No	No	No	No	No	No	NA	NA	NA	NA	NA	NA	NA	NA	10.6813	0.668875	0.926147
lib12501_C95GDANXX	4.28825	13.5696	9.88848	31.6389	16	M	Visit 0	None	No	No	Yes	No	No	No	No	No	No	No	No	No	No	No	76.111	1.66	1.079	4.15	83	2	15	17	11.6246	0.712929	0.944407
lib12524_C95GDANXX	-4.21074	5.46336	-4.58252	6.34624	14	F	Visit 0	None	No	No	No	Yes	No	No	No	No	No	No	No	No	No	No	6.565	0.767	2.054	3.601	13	24	63	87	4.36054	0.699426	0.870208
lib15165_CAJMRANXX	2.97112	-0.145272	4.26601	8.12133	8	F	Visit 0	None	No	No	Yes	No	No	No	No	No	No	No	No	No	No	No	52.672	2.112	7.232	1.92	64	3	33	36	4.51539	0.676549	0.906403
lib15413_CAJMRANXX	0.784941	-1.28984	11.7112	8.95533	9	M	Visit 0	None	No	No	No	No	Yes	No	Yes	No	No	No	No	No	No	No	70.52	1.978	2.58	10.922	86	9	5	14	8.1791	0.56265	0.947266
lib17985_CB4FNANXX	-4.89982	-3.67635	-6.14871	-13.325	14	M	Visit 0	None	No	No	No	Yes	No	No	No	No	No	No	No	No	No	No	36.85	0.67	26.599	2.881	67	3	30	33	6.38763	0.572921	0.95023
lib12403_C95GDANXX	3.46143	3.74611	5.89149	8.89332	15	M	Visit 0	None	No	No	No	No	No	Yes	No	No	No	No	No	No	No	No	77.43	0.261	7.83	1.479	87	0	13	13	3.31413	0.675445	0.932619
lib12453_C95GDANXX	4.53594	6.48147	13.1564	26.7297	13	M	Visit 0	None	No	No	No	No	No	No	No	Yes	No	No	No	No	No	No	90.522	0.282	0	3.102	94	1	5	6	15.6527	0.560559	0.953582
lib15278_CAJMRANXX	0.584625	-2.75913	5.52676	-2.11657	9	M	Visit 0	None	No	No	No	No	No	Yes	No	No	No	No	No	No	No	No	70.266	7.154	8.134	12.446	98	1	1	2	10.5921	0.551653	0.948534
lib15439_CAJMRANXX	6.24542	0.635838	9.73748	12.1435	14	F	Visit 0	None	No	Yes	No	No	No	No	No	No	No	No	No	No	No	No	83.42	0.602	0.86	1.118	86	2	12	14	7.22337	0.62417	0.951141
lib15160_CAJMRANXX	4.30297	-1.47239	5.30291	2.58154	12	F	Visit 0	None	No	No	No	No	No	No	Yes	No	No	No	No	No	No	No	69.278	1.88	17.578	5.358	94	0	6	6	10.6053	0.694038	0.940359
lib17992_CB5HFANXX	2.7807	-2.71548	-6.19769	-16.1872	8	F	Visit 0	None	No	No	No	No	No	Yes	No	No	No	No	No	No	No	No	91.773	1.683	0	5.643	99	0	1	1	5.26033	0.930602	0.935236
lib12377_C95GDANXX	6.13258	2.30203	9.01198	7.6888	11	F	Visit 0	RV-A02	Yes	No	No	No	No	No	No	No	No	No	No	No	No	No	NA	NA	NA	NA	NA	NA	NA	NA	7.73204	0.659625	0.933026
lib11098_C893JANXX	4.31881	-4.81412	5.16285	-7.92712	11	F	Visit 0	RV-A02	Yes	No	No	No	No	No	No	No	No	No	No	No	No	No	NA	NA	NA	NA	NA	NA	NA	NA	2.88111	0.717896	0.935798
lib15321_CAJMRANXX	3.94227	3.15048	10.5514	14.0988	7	F	Visit 0	RV-A12	Yes	No	No	No	No	No	No	No	No	No	No	No	No	No	75.66	0.679	4.171	16.49	97	1	2	3	11.0458	0.525295	0.957426
lib15205_CAJMRANXX	-2.35135	3.37382	-1.7493	0.530265	8	M	Visit 0	RV-A21	Yes	No	No	No	No	No	No	No	No	No	No	No	No	No	80.883	3.267	0.693	14.157	99	0	1	1	12.2474	0.709141	0.954012
lib11083_C893JANXX	-7.2935	-4.53959	-12.5635	-24.7785	8	M	Visit 0	RV-A66	Yes	Yes	No	No	No	No	No	No	No	No	No	No	No	No	83.421	1.86	0.279	7.44	93	1	6	7	9.75985	0.675918	0.955959
lib11091_C893JANXX	2.12085	-5.27646	6.9036	-1.53421	6	M	Visit 0	RV-A66	Yes	No	No	No	No	No	No	No	No	No	No	No	No	No	91.14	1.274	0	5.586	98	0	2	2	6.79564	0.631864	0.943067
lib12439_C95GDANXX	2.16538	1.79604	5.79215	10.8756	6	M	Visit 0	RV-A66	Yes	No	No	No	No	No	No	No	No	No	No	No	No	No	91.14	1.274	0	5.586	98	0	2	2	11.4516	0.648142	0.956323
lib15270_CAJMRANXX	-7.33878	-1.68588	-11.837	-18.3162	8	M	Visit 0	RV-A66	Yes	Yes	No	No	No	No	No	No	No	No	No	No	No	No	83.421	1.86	0.279	7.44	93	1	6	7	11.4092	0.659508	0.953002
lib15174_CAJMRANXX	-2.09094	-3.30002	2.70005	-3.10911	9	F	Visit 0	RV-B14	Yes	No	No	No	No	No	No	No	No	No	No	No	No	No	NA	NA	NA	NA	NA	NA	NA	NA	3.04015	0.684131	0.798183
lib11117_C893JANXX	4.50814	-6.87527	6.01226	0.314525	13	M	Visit 0	RV-B35	Yes	No	No	No	No	No	No	No	No	No	No	No	No	No	72.21	0.87	12.18	1.74	87	0	13	13	6.19299	0.634355	0.940681
lib15215_CAJMRANXX	-5.18225	-6.81795	-6.53549	-24.1589	9	F	Visit 0	RV-B6	Yes	No	No	No	No	No	No	No	No	No	No	No	No	No	15.54	3.36	0.21	1.89	21	3	76	79	3.09509	0.835607	0.799409
lib11081_C893JANXX	0.545852	-1.34502	2.92357	-0.394404	8	F	Visit 0	RV-B69	Yes	No	No	No	No	No	No	No	Yes	No	No	No	No	No	NA	NA	NA	NA	NA	NA	NA	NA	6.65303	0.598219	0.951513
lib12478_C95GDANXX	2.40221	5.51394	3.65763	15.2412	9	M	Visit 0	RV-B69	Yes	No	No	No	No	No	No	No	No	No	No	No	No	No	95.06	0	0.686	2.254	98	0	2	2	18.6869	0.608803	0.961506
lib15331_CAJMRANXX	5.958	-3.11963	3.84326	-8.2147	11	M	Visit 0	RV-B72	Yes	No	No	No	No	No	No	No	No	No	No	No	No	No	14.325	0	0	0.675	15	0	85	85	4.01265	0.710634	0.906023
lib15177_CAJMRANXX	4.02709	0.163867	6.96098	9.14535	6	M	Visit 0	RV-B72	Yes	No	No	No	No	No	No	No	No	No	No	No	No	No	95	2.3	0.7	2	100	0	0	0	14.0207	0.55661	0.955802
lib12402_C95GDANXX	3.33526	3.41556	10.5162	16.064	13	M	Visit 0	RV-C28	Yes	No	No	No	No	No	No	No	No	No	No	No	No	No	85.5	1.235	4.085	4.085	95	0	5	5	7.89719	0.620012	0.946266
lib11124_C893JANXX	3.49436	-5.41813	7.44085	-4.37893	13	M	Visit 0	RV-C28	Yes	No	No	No	No	No	No	No	No	No	No	No	No	No	85.5	1.235	4.085	4.085	95	0	5	5	8.75356	0.633384	0.955418
lib15281_CAJMRANXX	3.75959	1.93826	5.76496	7.20593	11	F	Visit 0	RV-C42	Yes	No	No	No	No	No	No	No	No	Yes	No	No	No	No	93.408	0.288	0.288	1.92	96	0	4	4	10.7995	0.621795	0.950377
lib15344_CAJMRANXX	2.25564	1.34262	9.04144	7.52101	11	M	Visit 0	RV-C42	Yes	No	No	No	No	No	No	No	No	Yes	No	No	No	No	39.985	1.265	4.235	9.515	55	3	42	45	8.68175	0.540878	0.929047
lib15338_CAJMRANXX	1.9927	2.58043	0.39874	11.733	14	M	Visit 0	RV-C46	Yes	No	No	No	No	No	No	No	No	No	No	No	No	No	83.006	5.194	5.88	3.92	98	1	1	2	9.35559	0.566503	0.952385
lib11107_C893JANXX	1.14929	-4.94808	-2.9908	-7.48779	14	M	Visit 0	RV-C46	Yes	No	No	No	No	No	No	No	No	No	No	No	No	No	83.006	5.194	5.88	3.92	98	1	1	2	7.75693	0.621759	0.954852
lib15292_CAJMRANXX	-1.15966	-7.85506	1.33241	-19.2757	12	M	Visit 0	RV-C48	Yes	Yes	No	No	No	No	No	No	No	No	No	No	No	No	63.204	8.004	9.844	11.04	92	4	4	8	9.31969	0.591693	0.948611
lib12480_C95GDANXX	-0.688859	12.6689	4.13432	21.3084	12	M	Visit 0	RV-C48	Yes	Yes	No	No	No	No	No	No	No	No	No	No	No	No	63.204	8.004	9.844	11.04	92	4	4	8	0.920041	0.752359	0.89344
lib15419_CAJMRANXX	4.27637	1.2919	8.75251	9.3357	9	M	Visit 0	RV-Cpat19	Yes	No	No	No	No	No	No	No	No	No	No	No	No	No	70.5	0.94	10.998	11.562	94	4	2	6	9.11747	0.532021	0.903748

## Sheet: TCGA lung cancer
"Meta-analysis of host transcriptional responses to SARS-CoV-2 infection reveals their manifestation in human tumors." Fengju Chen, Yiqun Zhang, Richard Sucgang, Sasirekha Ramani, David Corry, Farrah Kheradmand, Chad J. Creighton
						signature score (lung cancer)	signature score (lung cancer)	signature score (lung cancer)	signature score (lung cancer)	log2 RPKM	log2 RPKM	immune cell signatures	immune cell signatures	immune cell signatures	immune cell signatures	immune cell signatures	immune cell signatures
Project	sample ID	tumor/normal	pan-Lung subtype (PMID: 27775076)	RNA-seq profile id	Sample order in figure	three cell line	A549-specific	Calu3-specific	A549-Calu3-specific	CD274|29126	PDCD1LG2|80380	B cells	T cells	T helper cells	NK cells	Macrophages	Neutrophils
LUAD	TCGA-38-4625-11	normal_adj_lung	--	TCGA-38-4625-11A-01R-1758-07	1	5.54697	7.17337	-1.30084	3.95577	7.04996	8.57049	-0.943331	0.1712	-1.9738	1.49077	1.7769	2.32156
LUAD	TCGA-38-4626-11	normal_adj_lung	--	TCGA-38-4626-11A-01R-1758-07	2	7.04439	5.69192	1.42765	3.75849	7.5919	7.34878	-0.945241	0.157882	-2.25628	0.973464	2.54045	2.58998
LUAD	TCGA-38-4627-11	normal_adj_lung	--	TCGA-38-4627-11A-01R-1758-07	3	5.14678	9.73276	-4.61973	1.30801	7.4291	7.94025	-0.855446	0.940262	-2.13701	1.37339	1.57501	1.936
LUAD	TCGA-38-4632-11	normal_adj_lung	--	TCGA-38-4632-11A-01R-1755-07	4	5.04957	12.1178	-1.04402	8.40148	8.70488	9.69478	-0.172125	1.15726	-1.8238	-0.226773	2.25182	2.45861
LUAD	TCGA-44-2655-11	normal_adj_lung	--	TCGA-44-2655-11A-01R-1758-07	5	6.19369	3.00706	7.39459	12.9064	7.51183	8.2	-0.67842	0.233288	-1.17614	2.36402	0.592945	1.34852
LUAD	TCGA-44-2657-11	normal_adj_lung	--	TCGA-44-2657-11A-01R-1758-07	6	4.94163	0.361243	5.96142	2.15348	6.86465	8.24963	2.83653	1.84651	-0.480928	1.27324	1.34919	1.77935
LUAD	TCGA-44-2661-11	normal_adj_lung	--	TCGA-44-2661-11A-01R-1758-07	7	7.00585	4.32466	7.92502	14.2309	7.01239	8.31476	-0.388051	1.00754	-1.30151	1.92453	1.67902	1.4189
LUAD	TCGA-44-2662-11	normal_adj_lung	--	TCGA-44-2662-11A-01R-1758-07	8	9.58927	1.846	9.87607	10.1591	8.15389	8.17062	-0.878578	0.678049	-2.55383	1.28062	1.20697	3.04933
LUAD	TCGA-44-2665-11	normal_adj_lung	--	TCGA-44-2665-11A-01R-1758-07	9	7.22614	2.92626	4.73638	6.63537	5.99362	7.89442	-0.600312	0.15928	-2.25287	0.710036	1.43429	2.1041
LUAD	TCGA-44-2668-11	normal_adj_lung	--	TCGA-44-2668-11A-01R-1758-07	10	10.1695	1.3005	8.772	7.91153	8.63553	7.05642	-0.686904	0.151464	-2.35727	0.603216	2.29605	3.30366
LUAD	TCGA-44-3396-11	normal_adj_lung	--	TCGA-44-3396-11A-01R-1758-07	11	9.38301	4.56657	13.0481	19.2894	7.78229	7.94369	0.2692	1.18712	-1.86279	2.07679	1.64288	2.88661
LUAD	TCGA-44-3398-11	normal_adj_lung	--	TCGA-44-3398-11B-01R-1758-07	12	7.13477	5.84659	7.75373	16.034	7.40615	8.15836	-0.300633	0.902186	-1.1593	2.34969	1.21477	2.3128
LUAD	TCGA-44-5645-11	normal_adj_lung	--	TCGA-44-5645-11A-01R-1628-07	13	5.14722	3.69643	5.55237	10.8668	7.02507	7.90016	-0.412382	0.843219	-1.05622	2.11285	0.818172	1.48504
LUAD	TCGA-44-6144-11	normal_adj_lung	--	TCGA-44-6144-11A-01R-1755-07	14	6.96315	5.73451	8.33812	15.0436	8.21052	7.88755	-1.17462	0.764142	-1.30774	1.00589	1.72473	1.32884
LUAD	TCGA-44-6145-11	normal_adj_lung	--	TCGA-44-6145-11A-01R-1858-07	15	9.87436	6.45089	10.3036	18.6735	7.74898	7.75384	-0.268082	0.498442	-1.30221	1.20336	1.25495	2.77454
LUAD	TCGA-44-6146-11	normal_adj_lung	--	TCGA-44-6146-11A-01R-1858-07	16	8.48658	5.96624	15.6955	27.2808	7.54305	7.45607	-0.767062	1.18882	-1.31375	1.20737	0.423507	2.23828
LUAD	TCGA-44-6147-11	normal_adj_lung	--	TCGA-44-6147-11A-01R-1858-07	17	12.7564	5.15081	16.8302	27.7091	10.0056	8.83387	-1.16432	0.284001	-2.08042	1.21879	1.05218	3.60598
LUAD	TCGA-44-6148-11	normal_adj_lung	--	TCGA-44-6148-11A-01R-1858-07	18	5.20647	6.91868	9.59441	21.7206	6.35719	8.05308	-0.535535	0.668644	-0.637008	2.30575	0.674396	2.22201
LUAD	TCGA-44-6776-11	normal_adj_lung	--	TCGA-44-6776-11A-01R-1858-07	19	7.09153	9.3187	9.88051	23.9406	7.73509	7.93647	-0.880421	0.242127	-0.418346	1.4447	0.726665	0.859134
LUAD	TCGA-44-6777-11	normal_adj_lung	--	TCGA-44-6777-11A-01R-1858-07	20	6.27206	5.30414	5.72379	11.4678	6.67352	7.43736	0.69111	0.865842	-1.71541	1.49927	1.29768	2.1837
LUAD	TCGA-44-6778-11	normal_adj_lung	--	TCGA-44-6778-11A-01R-1858-07	21	10.7174	7.70212	15.9711	29.3389	8.94124	7.51722	-0.353127	1.38586	-0.387882	1.41351	1.16971	3.52535
LUAD	TCGA-49-4490-11	normal_adj_lung	--	TCGA-49-4490-11A-01R-1858-07	22	4.47131	15.4172	-6.83465	9.96392	7.07418	8.69162	-0.668673	1.17095	-0.912487	0.779698	0.893023	1.22798
LUAD	TCGA-49-4512-11	normal_adj_lung	--	TCGA-49-4512-11A-01R-1858-07	23	3.14016	16.5316	-9.94237	5.4657	5.78096	7.90218	-0.322925	1.1511	-1.02974	0.157026	1.25661	0.705625
LUAD	TCGA-49-6742-11	normal_adj_lung	--	TCGA-49-6742-11A-01R-1858-07	24	5.09499	8.29595	1.44976	11.4609	6.09847	7.40258	-0.625023	-0.511159	-1.52003	0.256133	1.27148	1.33007
LUAD	TCGA-49-6743-11	normal_adj_lung	--	TCGA-49-6743-11A-01R-1858-07	25	7.65824	12.216	3.61838	20.8059	7.0891	8.06505	-0.789039	0.606531	-1.14809	0.549436	1.02249	1.15672
LUAD	TCGA-49-6744-11	normal_adj_lung	--	TCGA-49-6744-11A-01R-1858-07	26	6.78862	11.5026	11.3986	31.9294	8.31229	8.18233	-0.731313	0.479173	-1.0155	1.07875	1.29467	0.991819
LUAD	TCGA-49-6745-11	normal_adj_lung	--	TCGA-49-6745-11A-01R-1858-07	27	4.0201	12.9661	-5.1718	7.2003	7.37135	9.06624	-1.09041	0.826632	-1.0245	1.16402	0.668992	1.2687
LUAD	TCGA-49-6761-11	normal_adj_lung	--	TCGA-49-6761-11A-01R-1949-07	28	6.69594	5.71942	7.5207	14.3381	6.91043	8.02997	-1.35612	0.549416	-1.45905	1.02182	1.10426	0.852732
LUAD	TCGA-50-5930-11	normal_adj_lung	--	TCGA-50-5930-11A-01R-1755-07	29	7.26474	7.22249	6.64192	15.2013	6.54897	7.89422	-1.33099	-0.0139892	-1.80691	0.803099	0.88676	1.37953
LUAD	TCGA-50-5931-11	normal_adj_lung	--	TCGA-50-5931-11A-01R-1858-07	30	9.80844	5.53808	10.0721	17.0048	7.72414	7.36277	-1.02276	0.189042	-1.75229	1.04831	1.45774	0.82837
LUAD	TCGA-50-5932-11	normal_adj_lung	--	TCGA-50-5932-11A-01R-1755-07	31	7.33538	7.93841	11.5519	24.7634	6.92041	8.49417	-1.21422	0.414172	-1.5791	1.63595	0.823545	1.7442
LUAD	TCGA-50-5933-11	normal_adj_lung	--	TCGA-50-5933-11A-01R-1755-07	32	11.9023	7.5272	13.8875	23.8845	8.60198	7.97501	-1.04276	0.202685	-1.5018	1.55925	1.33244	3.44165
LUAD	TCGA-50-5935-11	normal_adj_lung	--	TCGA-50-5935-11A-01R-1858-07	33	6.88219	6.85919	10.181	20.7981	7.27636	8.11135	-1.05576	0.582198	-1.48856	1.94052	1.12143	1.42384
LUAD	TCGA-50-5936-11	normal_adj_lung	--	TCGA-50-5936-11A-01R-1628-07	34	9.18852	6.53315	13.4043	24.6083	7.77314	8.28697	-0.622759	0.583238	-1.44011	1.35372	1.15391	1.46205
LUAD	TCGA-50-5939-11	normal_adj_lung	--	TCGA-50-5939-11A-01R-1628-07	35	9.22617	7.08555	12.9178	24.7401	8.15901	7.82672	-0.827328	-0.0397584	-1.66563	1.215	1.20916	2.19767
LUAD	TCGA-50-6595-11	normal_adj_lung	--	TCGA-50-6595-11A-01R-1858-07	36	7.78073	5.71721	13.5625	23.0261	7.43562	8.56501	-0.656887	1.29826	-0.905227	2.58644	0.835578	1.47225
LUAD	TCGA-55-6968-11	normal_adj_lung	--	TCGA-55-6968-11A-01R-1949-07	37	5.78483	2.34573	1.72928	2.40906	7.23727	8.25886	1.18205	1.02905	-0.918013	0.345297	1.49377	1.59534
LUAD	TCGA-55-6969-11	normal_adj_lung	--	TCGA-55-6969-11A-01R-1949-07	38	7.50075	3.20881	11.7187	16.2093	6.67027	6.34888	1.00854	0.700023	-1.22921	1.03289	1.46735	1.79001
LUAD	TCGA-55-6970-11	normal_adj_lung	--	TCGA-55-6970-11A-01R-1949-07	39	8.97265	9.87453	14.4595	30.2326	8.0919	8.3699	0.857872	1.81349	-0.517726	1.06963	1.63366	2.24651
LUAD	TCGA-55-6971-11	normal_adj_lung	--	TCGA-55-6971-11A-01R-1949-07	40	8.21541	7.77654	12.068	24.2086	6.82486	7.37989	-0.734389	0.522081	-0.847526	0.70937	1.35111	1.68816
LUAD	TCGA-55-6972-11	normal_adj_lung	--	TCGA-55-6972-11A-01R-1949-07	41	7.76706	2.77773	12.8786	18.992	7.55767	7.61674	-0.717353	1.01668	-1.02993	1.91353	0.623829	1.58379
LUAD	TCGA-55-6975-11	normal_adj_lung	--	TCGA-55-6975-11A-01R-1949-07	42	7.04751	6.27335	11.4332	23.084	7.30027	7.59036	-0.0296296	0.480495	-0.834807	0.821185	0.650582	2.23437
LUAD	TCGA-55-6978-11	normal_adj_lung	--	TCGA-55-6978-11A-01R-1949-07	43	7.08251	6.87429	10.4726	18.978	7.10427	7.94957	-0.955512	0.792635	-1.18208	2.10804	0.836179	2.32171
LUAD	TCGA-55-6979-11	normal_adj_lung	--	TCGA-55-6979-11A-01R-1949-07	44	10.0974	6.87951	14.0366	21.7491	7.87301	8.35482	0.539423	1.20362	-1.08287	0.847251	2.05493	1.61168
LUAD	TCGA-55-6980-11	normal_adj_lung	--	TCGA-55-6980-11A-01R-1949-07	45	6.59707	3.31311	10.8758	16.4291	7.53818	7.95671	-0.0747291	1.00971	-0.83298	1.95295	0.186033	1.34597
LUAD	TCGA-55-6981-11	normal_adj_lung	--	TCGA-55-6981-11A-01R-1949-07	46	7.75395	4.34015	13.3262	21.6162	6.94537	7.86061	-0.30804	0.302045	-0.962653	1.38338	1.15994	1.70744
LUAD	TCGA-55-6982-11	normal_adj_lung	--	TCGA-55-6982-11A-01R-1949-07	47	7.4977	6.77978	13.6342	24.6063	7.25617	8.02184	-0.294044	1.57467	-0.55389	1.77937	1.11033	1.78137
LUAD	TCGA-55-6983-11	normal_adj_lung	--	TCGA-55-6983-11A-01R-1949-07	48	7.77893	7.63099	8.88339	18.9471	7.38072	8.63744	-0.454595	0.722438	-0.426397	-0.0741128	1.59878	1.34247
LUAD	TCGA-55-6984-11	normal_adj_lung	--	TCGA-55-6984-11A-01R-1949-07	49	6.13834	8.09087	5.926	15.4821	6.59729	7.39585	-0.743288	0.206762	-0.63652	1.09391	0.880078	1.11577
LUAD	TCGA-55-6985-11	normal_adj_lung	--	TCGA-55-6985-11A-01R-1949-07	50	8.39535	10.2088	10.2052	25.0445	7.19311	8.2323	0.348786	0.915903	-0.321742	1.56303	1.71716	1.6752
LUAD	TCGA-55-6986-11	normal_adj_lung	--	TCGA-55-6986-11A-01R-1949-07	51	6.00313	4.82488	9.79406	18.1749	7.28483	7.41577	-0.0833792	0.480218	-0.954973	2.42069	0.322175	1.85775
LUAD	TCGA-73-4676-11	normal_adj_lung	--	TCGA-73-4676-11A-01R-1755-07	52	6.56699	10.926	-1.11698	7.13054	6.8807	8.14758	-0.836276	0.963816	-2.2784	0.564242	2.2107	1.93581
LUAD	TCGA-91-6828-11	normal_adj_lung	--	TCGA-91-6828-11A-01R-1858-07	53	8.41289	6.41904	11.7142	22.2638	7.63714	7.4849	-1.41136	0.0774294	-1.28991	1.29017	0.757225	2.52124
LUAD	TCGA-91-6829-11	normal_adj_lung	--	TCGA-91-6829-11A-01R-1858-07	54	4.62972	4.43649	3.23066	7.32893	6.79999	7.60936	-0.829561	-0.144193	-0.953095	0.543573	2.35711	2.02134
LUAD	TCGA-91-6831-11	normal_adj_lung	--	TCGA-91-6831-11A-02R-1858-07	55	11.5493	11.4054	16.1414	35.2171	8.88138	8.25317	-0.349768	0.909368	-0.47544	0.850772	1.15786	2.31716
LUAD	TCGA-91-6835-11	normal_adj_lung	--	TCGA-91-6835-11A-01R-1858-07	56	4.73942	6.03933	2.92781	12.0789	5.69294	6.92184	0.234473	0.187909	-1.10612	1.69444	0.428625	0.953987
LUAD	TCGA-91-6836-11	normal_adj_lung	--	TCGA-91-6836-11A-01R-1858-07	57	7.37144	10.1659	8.94183	21.2766	7.53442	7.55854	-0.49078	0.952376	-0.889902	0.384189	1.80597	2.19112
LUAD	TCGA-91-6847-11	normal_adj_lung	--	TCGA-91-6847-11A-01R-1949-07	58	4.87968	4.668	5.8437	12.4177	6.17977	6.71524	-1.43883	-0.461629	-1.62561	1.53727	0.30316	1.43318
LUAD	TCGA-91-6849-11	normal_adj_lung	--	TCGA-91-6849-11A-01R-1949-07	59	7.2665	5.41387	11.0461	20.2382	7.48835	7.73435	-0.349702	0.118783	-1.41086	2.06162	0.611633	1.8553
LUSC	TCGA-22-4593-11	normal_adj_lung	--	TCGA-22-4593-11A-01R-1820-07	60	7.97313	9.44423	-0.478458	7.26236	7.18181	7.8373	-0.516884	1.08287	-1.4819	0.694237	2.40293	3.73422
LUSC	TCGA-22-4609-11	normal_adj_lung	--	TCGA-22-4609-11A-01R-2125-07	61	10.5592	8.2648	15.6319	26.5108	8.9175	7.94521	0.0686143	1.22841	-0.788624	1.70114	1.38851	2.24636
LUSC	TCGA-22-5471-11	normal_adj_lung	--	TCGA-22-5471-11A-01R-1635-07	62	7.02036	5.37094	7.40388	13.7432	6.70868	7.84832	-0.76865	0.165319	-1.79173	1.82847	0.966502	2.05399
LUSC	TCGA-22-5472-11	normal_adj_lung	--	TCGA-22-5472-11A-11R-1635-07	63	5.70457	6.47715	8.63463	19.7945	7.45341	8.18919	-0.573339	0.681366	-0.85856	2.32096	1.64067	2.17001
LUSC	TCGA-22-5478-11	normal_adj_lung	--	TCGA-22-5478-11A-11R-1635-07	64	8.95447	5.78921	14.1392	21.9682	8.12881	8.44289	-0.173412	1.08702	-1.10519	1.57327	1.43109	2.5991
LUSC	TCGA-22-5481-11	normal_adj_lung	--	TCGA-22-5481-11A-01R-1949-07	65	7.8622	3.35786	6.95613	9.79391	7.71013	7.41531	0.362678	1.17586	-1.05919	2.3422	1.28478	1.82999
LUSC	TCGA-22-5482-11	normal_adj_lung	--	TCGA-22-5482-11A-01R-1635-07	66	7.60536	5.59002	11.1383	19.8872	8.06201	8.74712	-0.581282	1.19794	-0.903713	3.13528	1.23968	2.31782
LUSC	TCGA-22-5483-11	normal_adj_lung	--	TCGA-22-5483-11A-11R-1820-07	67	7.66009	5.53314	7.73052	11.9058	7.90705	7.6704	0.0644087	0.84839	-1.42187	0.759927	1.83211	1.822
LUSC	TCGA-22-5489-11	normal_adj_lung	--	TCGA-22-5489-11A-01R-1635-07	68	5.63221	3.17647	5.68848	7.87679	7.57203	8.31235	-0.0402143	0.67386	-1.35912	2.53959	0.723459	1.8729
LUSC	TCGA-22-5491-11	normal_adj_lung	--	TCGA-22-5491-11A-01R-1858-07	69	7.30242	4.44715	5.31713	9.9762	7.03346	7.04098	-0.178287	1.05046	-1.78446	1.23836	0.500689	1.71502
LUSC	TCGA-33-4587-11	normal_adj_lung	--	TCGA-33-4587-11A-01R-2125-07	70	4.53743	11.4414	-3.98528	6.22511	7.04285	8.73333	0.265075	1.09021	-0.605254	1.57447	1.4334	1.37643
LUSC	TCGA-33-6737-11	normal_adj_lung	--	TCGA-33-6737-11A-01R-1820-07	71	7.14887	8.74462	9.22879	21.8501	7.67457	8.14739	-0.86211	1.88263	-0.482639	2.8028	0.51603	2.09371
LUSC	TCGA-34-7107-11	normal_adj_lung	--	TCGA-34-7107-11A-01R-1949-07	72	10.1289	4.13324	10.822	14.5344	8.30135	8.10966	1.08736	1.30096	-1.98235	1.4326	2.0927	3.07988
LUSC	TCGA-34-8454-11	normal_adj_lung	--	TCGA-34-8454-11A-01R-2326-07	73	7.60188	6.10964	10.6591	19.4924	6.85688	8.03335	1.65787	1.34355	-1.12732	2.59927	1.30097	1.1045
LUSC	TCGA-39-5040-11	normal_adj_lung	--	TCGA-39-5040-11A-01R-2125-07	74	8.89827	11.8031	3.74581	16.3819	8.41773	8.81232	0.0969265	1.02835	-0.506808	1.11032	1.32679	1.94242
LUSC	TCGA-43-3394-11	normal_adj_lung	--	TCGA-43-3394-11A-01R-1758-07	75	7.81126	5.74228	12.5278	21.5663	7.77885	8.41663	-0.466669	0.567966	-1.03387	2.28694	1.72385	2.57964
LUSC	TCGA-43-5670-11	normal_adj_lung	--	TCGA-43-5670-11A-01R-2125-07	76	7.35029	6.85391	10.372	21.2616	6.53992	7.69216	-0.164822	1.08475	-0.588768	2.4221	1.42557	2.11858
LUSC	TCGA-43-6143-11	normal_adj_lung	--	TCGA-43-6143-11A-01R-1820-07	77	7.39834	3.91013	6.05668	11.1137	6.54757	7.67663	1.90924	1.36186	-1.35837	1.63135	1.59436	2.01681
LUSC	TCGA-43-6647-11	normal_adj_lung	--	TCGA-43-6647-11A-01R-1820-07	78	9.55774	3.69903	12.6311	17.3547	7.90111	8.37252	-0.556847	0.715671	-1.39	2.34286	1.07778	3.46105
LUSC	TCGA-43-6771-11	normal_adj_lung	--	TCGA-43-6771-11A-01R-1820-07	79	13.8998	3.19623	16.0315	19.6032	9.87172	7.49026	-0.995473	0.97867	-1.86456	0.976311	1.63073	3.41111
LUSC	TCGA-43-6773-11	normal_adj_lung	--	TCGA-43-6773-11A-01R-1949-07	80	9.87847	3.07619	17.0324	21.9366	8.32253	8.92994	-0.284283	0.497109	-1.7634	1.8935	1.93613	3.76571
LUSC	TCGA-43-7657-11	normal_adj_lung	--	TCGA-43-7657-11A-01R-2125-07	81	6.56739	6.50915	7.11708	15.7575	8.10082	8.44183	0.645108	1.08281	-1.10585	2.22386	1.33566	2.11385
LUSC	TCGA-43-7658-11	normal_adj_lung	--	TCGA-43-7658-11A-01R-2125-07	82	5.4133	6.0358	5.01542	11.5802	6.91003	7.78511	-1.05358	0.643354	-0.995135	1.99053	0.83928	2.17494
LUSC	TCGA-51-4079-11	normal_adj_lung	--	TCGA-51-4079-11A-01R-1758-07	83	9.69067	0.391009	15.3235	15.6982	8.60594	8.05011	0.196804	0.38918	-1.80135	2.18511	0.836275	1.14621
LUSC	TCGA-51-4080-11	normal_adj_lung	--	TCGA-51-4080-11A-01R-1758-07	84	8.63411	0.624898	12.4619	10.6781	7.98513	8.47567	-0.0358888	1.22785	-1.51753	2.43745	1.45867	2.83857
LUSC	TCGA-51-4081-11	normal_adj_lung	--	TCGA-51-4081-11A-01R-1758-07	85	10.3981	-0.761343	13.9951	12.6245	8.3546	8.20378	0.988335	1.37152	-1.27549	2.10706	1.98592	3.31766
LUSC	TCGA-56-7222-11	normal_adj_lung	--	TCGA-56-7222-11A-01R-2045-07	86	7.26335	10.6803	5.79122	20.2801	6.29972	6.42743	-0.929386	-0.280026	-0.591433	0.0343985	1.12766	1.08431
LUSC	TCGA-56-7579-11	normal_adj_lung	--	TCGA-56-7579-11A-01R-2045-07	87	9.43518	9.69995	12.0198	26.074	7.66627	8.2357	-0.380021	1.28622	-0.355807	1.88337	1.25246	2.39224
LUSC	TCGA-56-7580-11	normal_adj_lung	--	TCGA-56-7580-11A-01R-2045-07	88	6.14058	11.5321	7.52887	27.5501	7.14817	7.89161	-0.31047	0.727452	-0.433036	1.17044	1.70951	1.67692
LUSC	TCGA-56-7582-11	normal_adj_lung	--	TCGA-56-7582-11A-01R-2045-07	89	6.37778	8.43433	9.31623	24.0469	5.66116	7.13088	0.514393	0.681203	-0.439621	0.831722	1.1873	1.87446
LUSC	TCGA-56-7730-11	normal_adj_lung	--	TCGA-56-7730-11A-01R-2125-07	90	7.99157	2.4026	3.83191	3.71089	7.11683	7.31007	-1.14187	-0.335246	-1.74444	1.42022	0.865087	2.61276
LUSC	TCGA-56-7731-11	normal_adj_lung	--	TCGA-56-7731-11A-01R-2125-07	91	12.7333	3.13515	11.71	12.4576	8.96141	7.30758	-1.54102	0.100785	-2.2907	1.61686	1.36309	3.85285
LUSC	TCGA-56-7823-11	normal_adj_lung	--	TCGA-56-7823-11A-01R-2247-07	92	9.41963	5.54923	12.2001	19.856	7.86857	8.37752	-0.159017	0.885464	-1.11837	0.915275	1.46069	2.31527
LUSC	TCGA-56-8082-11	normal_adj_lung	--	TCGA-56-8082-11A-01R-2247-07	93	14.2786	4.63274	18.4823	25.4713	9.77272	7.42905	-0.772777	0.748924	-1.34084	2.1885	0.633038	4.05005
LUSC	TCGA-56-8083-11	normal_adj_lung	--	TCGA-56-8083-11A-01R-2247-07	94	8.22902	3.75535	9.77106	15.662	7.52233	7.99361	-1.11671	0.460837	-1.59083	1.3544	0.674188	2.09102
LUSC	TCGA-56-8201-11	normal_adj_lung	--	TCGA-56-8201-11A-01R-2247-07	95	9.17375	5.38469	11.7399	17.56	7.45514	7.33415	-0.593847	0.926752	-1.49208	1.35747	1.50128	3.29275
LUSC	TCGA-56-8309-11	normal_adj_lung	--	TCGA-56-8309-11A-01R-2296-07	96	5.85658	4.19027	6.91354	10.0214	7.49805	7.95187	-0.770054	0.574434	-1.54865	1.17812	1.29978	2.62479
LUSC	TCGA-56-8623-11	normal_adj_lung	--	TCGA-56-8623-11A-01R-A28V-07	97	7.8633	2.3614	9.55606	11.5078	7.47978	7.87036	0.362522	1.16349	-1.07182	1.88623	1.38095	2.4504
LUSC	TCGA-58-8386-11	normal_adj_lung	--	TCGA-58-8386-11A-01R-2296-07	98	7.72646	8.87484	7.13515	15.9193	7.18587	8.13154	1.8599	1.6039	-0.586292	1.25222	1.45476	3.00254
LUSC	TCGA-60-2709-11	normal_adj_lung	--	TCGA-60-2709-11A-01R-1820-07	99	10.8192	9.5213	8.67013	18.7506	9.38435	7.57081	-0.746735	0.748529	-1.83	1.01508	1.60914	4.05998
LUSC	TCGA-77-7138-11	normal_adj_lung	--	TCGA-77-7138-11A-01R-2045-07	100	7.45078	7.13406	11.4688	23.2645	6.35809	7.38958	-0.763659	0.388629	-0.638485	1.70522	0.691683	2.39331
LUSC	TCGA-77-7142-11	normal_adj_lung	--	TCGA-77-7142-11A-01R-2045-07	101	8.22101	14.6033	10.9679	35.6484	6.54127	7.85677	-0.545524	0.548449	-0.165688	1.0749	1.30683	2.06481
LUSC	TCGA-77-7335-11	normal_adj_lung	--	TCGA-77-7335-11A-01R-2045-07	102	5.23417	18.6574	-0.914418	22.1862	7.0362	9.5544	-0.279953	1.88632	0.0370623	0.342756	1.20512	1.36455
LUSC	TCGA-77-7337-11	normal_adj_lung	--	TCGA-77-7337-11A-01R-2045-07	103	8.13386	13.0091	11.1574	31.0173	6.7253	7.99071	-0.357376	1.50115	-0.15592	1.51847	1.09697	2.01954
LUSC	TCGA-77-7338-11	normal_adj_lung	--	TCGA-77-7338-11A-01R-2045-07	104	8.66268	12.923	7.74916	26.1069	6.62119	7.75925	-1.1068	1.27292	-0.821078	0.955063	0.902992	1.41273
LUSC	TCGA-77-8007-11	normal_adj_lung	--	TCGA-77-8007-11A-01R-2187-07	105	6.12544	10.1555	0.426119	5.78912	7.48893	9.0819	-0.101511	1.28759	-0.790697	1.04845	2.1297	2.1925
LUSC	TCGA-77-8008-11	normal_adj_lung	--	TCGA-77-8008-11A-01R-2187-07	106	12.7519	1.04402	11.8583	13.4647	6.72936	6.84206	-0.0697909	0.536626	-1.59924	1.92057	1.0473	2.51822
LUSC	TCGA-85-7710-11	normal_adj_lung	--	TCGA-85-7710-11A-01R-2125-07	107	4.18294	6.72853	10.2697	22.393	7.1119	8.24936	3.58582	2.11178	1.43424	1.27029	1.06764	1.85914
LUSC	TCGA-90-6837-11	normal_adj_lung	--	TCGA-90-6837-11A-01R-1949-07	108	7.25863	4.39676	9.81514	16.2553	7.65242	7.89265	-0.623036	0.412459	-2.03187	1.08947	1.25938	2.36484
LUSC	TCGA-90-7767-11	normal_adj_lung	--	TCGA-90-7767-11A-01R-2125-07	109	8.41764	5.62048	10.7288	19.6458	7.38965	7.58874	-0.85579	0.164522	-0.808746	1.56251	1.37948	2.29007
LUSC	TCGA-92-7340-11	normal_adj_lung	--	TCGA-92-7340-11A-01R-2045-07	110	11.2809	11.5086	17.3131	36.5826	9.32711	8.80822	-0.944507	0.558956	-0.51421	1.73138	1.25955	3.42335
LUAD	TCGA-55-8614-01	tumor	SQ.1	TCGA-55-8614-01A-11R-2403-07	115	1.52151	-7.84603	3.74508	-2.46898	5.07421	5.92411	0.167667	-0.111708	0.0744358	1.64341	-0.299308	0.626239
LUAD	TCGA-55-8204-01	tumor	SQ.1	TCGA-55-8204-01A-11R-2241-07	116	5.34882	3.40282	1.42219	7.03474	6.62409	6.48413	0.524482	-0.220538	0.593609	0.183225	-0.621384	1.08061
LUAD	TCGA-44-7660-01	tumor	SQ.1	TCGA-44-7660-01A-11R-2066-07	117	-5.69138	-5.3233	-4.06742	-8.85222	6.2292	6.12872	0.131012	-0.37329	2.83021	0.337467	-0.445269	-0.76387
LUAD	TCGA-44-2662-01	tumor	SQ.1	TCGA-44-2662-01A-01R-0946-07	118	4.42592	7.29574	0.537756	5.5689	8.65917	7.86405	-0.467355	-0.730064	-1.54119	-0.283859	1.59573	1.59116
LUAD	TCGA-55-7724-01	tumor	SQ.1	TCGA-55-7724-01A-11R-2170-07	119	2.79514	19.2163	5.05065	33.3881	5.93358	7.58784	0.848881	0.764587	1.20983	-2.02213	1.34334	1.36565
LUSC	TCGA-21-1079-01	tumor	SQ.1	TCGA-21-1079-01A-01R-0692-07	120	3.56783	2.24166	1.05821	6.98235	8.20898	8.76989	-1.98541	-1.16754	-0.157061	-1.38186	-0.652936	0.166988
LUSC	TCGA-NC-A5HG-01	tumor	SQ.1	TCGA-NC-A5HG-01A-11R-A26W-07	121	-1.95868	-7.07679	-2.86964	-10.9727	2.20254	2.63325	-2.55975	-3.0305	-0.216202	-1.94735	-2.94566	-2.26215
LUSC	TCGA-58-8390-01	tumor	SQ.1	TCGA-58-8390-01A-11R-2326-07	122	1.99095	-6.38298	3.13736	-0.6163	5.28589	5.89034	-1.18301	-0.803131	1.64073	1.21641	-0.387521	0.169647
LUSC	TCGA-18-3408-01	tumor	SQ.1	TCGA-18-3408-01A-01R-0980-07	123	-1.07591	19.3788	-5.55073	24.0917	8.56331	8.10361	0.332245	0.156785	2.23398	-2.3301	0.107729	-0.438831
LUSC	TCGA-33-4582-01	tumor	SQ.1	TCGA-33-4582-01A-01R-1443-07	124	-7.96179	4.34951	-14.0333	-8.22348	2.4552	4.17953	-1.18141	-1.27491	0.573015	-2.44453	-1.03853	-2.53529
LUSC	TCGA-68-7755-01	tumor	SQ.1	TCGA-68-7755-01A-11R-2125-07	125	-4.51013	-3.36639	-4.72753	-8.77384	8.76686	7.25026	-1.07222	-1.19521	-0.348747	-0.896969	-1.4292	-1.41712
LUSC	TCGA-37-4130-01	tumor	SQ.1	TCGA-37-4130-01A-01R-1100-07	126	-4.70208	4.82182	-11.7356	-7.92478	6.05315	9.0255	1.01558	2.31178	1.73205	-1.09484	0.237141	0.0576087
LUSC	TCGA-34-5241-01	tumor	SQ.1	TCGA-34-5241-01A-01R-1443-07	127	2.96724	11.5633	-6.48371	3.61865	6.18355	7.26686	-0.0636461	0.590348	0.733422	-0.564943	0.914087	1.13645
LUSC	TCGA-33-4589-01	tumor	SQ.1	TCGA-33-4589-01A-01R-1443-07	128	2.04256	7.39213	-10.5183	-9.95988	8.6956	8.20359	-0.559797	-0.000897398	0.0318052	-5.18464	-0.297322	-0.280421
LUSC	TCGA-94-7557-01	tumor	SQ.1	TCGA-94-7557-01A-11R-2125-07	129	-3.81735	-0.527015	-3.4057	-0.562725	6.57287	5.67918	-0.819366	-1.365	1.80105	0.626032	0.396129	-0.27368
LUSC	TCGA-34-5234-01	tumor	SQ.1	TCGA-34-5234-01A-01R-1635-07	130	2.81754	14.0289	-9.60122	0.806528	5.54868	8.2228	0.980361	1.40216	-0.609501	-0.361796	1.44624	1.29016
LUSC	TCGA-60-2716-01	tumor	SQ.1	TCGA-60-2716-01A-01R-0851-07	131	-6.71293	-3.25734	-6.37186	-6.08476	4.69157	4.17777	-1.79719	-2.17783	0.576744	-0.675347	-1.71357	-1.67598
LUSC	TCGA-92-8063-01	tumor	SQ.1	TCGA-92-8063-01A-11R-2247-07	132	-1.20416	-3.07798	-3.38779	-7.34973	7.19498	5.99573	-0.859722	-1.10763	0.0245655	0.243454	-0.328307	0.243501
LUSC	TCGA-66-2778-01	tumor	SQ.1	TCGA-66-2778-01A-02R-0851-07	133	-2.35983	5.94272	-17.684	-15.0928	4.75758	5.696	-0.658765	-0.384789	-0.584156	-2.28032	0.24941	1.56291
LUSC	TCGA-66-2768-01	tumor	SQ.1	TCGA-66-2768-01A-01R-0851-07	134	4.37731	0.970087	0.608293	-5.69754	5.84704	7.10474	-1.12442	0.0578719	-0.064603	-0.045567	-0.108557	1.17486
LUSC	TCGA-37-3783-01	tumor	SQ.1	TCGA-37-3783-01A-01R-1201-07	135	0.731068	8.94863	-7.48486	-5.70141	6.115	7.23816	-0.14701	1.04336	0.604515	-0.696079	-0.286016	1.42119
LUSC	TCGA-18-3414-01	tumor	SQ.1	TCGA-18-3414-01A-01R-0980-07	136	0.078629	1.05261	-2.81884	-1.0841	5.45378	6.11486	-0.450517	-0.290051	0.378486	-1.04982	-0.447305	1.57956
LUSC	TCGA-60-2708-01	tumor	SQ.1	TCGA-60-2708-01A-01R-0851-07	137	-0.894415	1.02688	-5.6665	-2.71281	7.46833	8.60996	-0.975526	-1.23876	-1.07383	-0.739984	-0.0703451	0.351101
LUSC	TCGA-22-4593-01	tumor	SQ.1	TCGA-22-4593-01A-21R-1820-07	138	-4.19808	-1.94006	-6.97629	-5.82292	5.24858	6.56998	-1.03841	-0.591388	0.922819	0.403857	-0.0733344	0.296529
LUSC	TCGA-90-7964-01	tumor	SQ.1	TCGA-90-7964-01A-21R-2187-07	139	-3.89241	-7.11184	-2.49369	-10.2889	4.87809	5.5773	-0.76511	-1.23093	-0.651448	0.0811619	0.0842128	0.947362
LUSC	TCGA-85-A4QQ-01	tumor	SQ.1	TCGA-85-A4QQ-01A-41R-A262-07	140	-1.25243	0.371822	-3.6429	-4.34781	4.28245	3.9456	-1.63354	-1.50331	-0.693306	-0.568549	-1.58324	-1.50206
LUSC	TCGA-56-7222-01	tumor	SQ.1	TCGA-56-7222-01A-11R-2045-07	141	0.806714	1.15123	0.834723	6.4193	3.97087	4.338	-1.26702	-2.80245	0.678391	-2.05883	-1.41174	-0.293545
LUSC	TCGA-60-2710-01	tumor	SQ.1	TCGA-60-2710-01A-01R-0851-07	142	-2.20002	-6.88398	6.22554	-2.61689	6.51212	6.96173	0.521581	0.189217	0.204201	0.937758	0.535141	0.31625
LUSC	TCGA-56-8308-01	tumor	SQ.1	TCGA-56-8308-01A-11R-2296-07	143	3.90375	-2.43777	7.89373	9.8617	8.10837	7.42201	0.97702	-0.178539	-0.862333	0.812816	-0.329701	-0.346869
LUSC	TCGA-77-8144-01	tumor	SQ.1	TCGA-77-8144-01A-11R-2247-07	144	-1.55562	-7.04759	-4.9044	-15.8532	5.21248	7.42742	-1.96232	-1.46618	0.731436	-1.87337	-1.95683	-0.480609
LUSC	TCGA-43-6771-01	tumor	SQ.1	TCGA-43-6771-01A-11R-1820-07	145	8.42161	-1.66512	5.55471	3.31416	7.52688	7.41188	-2.24334	-0.405828	-0.724046	-1.46954	-0.378518	0.182238
LUSC	TCGA-60-2698-01	tumor	SQ.1	TCGA-60-2698-01A-01R-0851-07	146	2.74509	0.972614	-0.130709	-4.09266	6.62143	7.14863	-0.0561996	0.845521	0.0836385	0.390307	0.791987	1.25369
LUSC	TCGA-66-2767-01	tumor	SQ.1	TCGA-66-2767-01A-01R-0851-07	147	0.999581	-0.747594	3.27232	-2.78053	8.312	9.08685	1.58217	1.6273	0.0173454	1.14416	1.31033	0.564006
LUSC	TCGA-21-5786-01	tumor	SQ.1	TCGA-21-5786-01A-01R-1635-07	148	-3.55413	-1.57372	-9.39885	-7.76266	4.80382	5.66742	0.170285	-0.621508	0.110653	-0.852675	-0.6062	-0.983923
LUSC	TCGA-56-5898-01	tumor	SQ.1	TCGA-56-5898-01A-11R-1635-07	149	2.1649	-5.0745	1.91709	-3.13765	5.44029	6.2767	-0.131091	-0.127863	-0.519168	-0.142467	0.0536014	-0.0557869
LUSC	TCGA-60-2704-01	tumor	SQ.1	TCGA-60-2704-01A-11R-2045-07	150	7.16514	13.2652	14.6926	42.5976	7.2245	8.59707	1.38198	0.876426	0.549647	0.257788	1.65636	1.91523
LUSC	TCGA-85-8276-01	tumor	SQ.1	TCGA-85-8276-01A-11R-2296-07	151	-2.66451	-9.54782	0.354165	-12.7614	5.70786	7.12054	1.21477	0.716929	1.00465	0.5592	0.643123	-0.26895
LUSC	TCGA-21-1076-01	tumor	SQ.1	TCGA-21-1076-01A-02R-0692-07	152	5.16296	4.58196	13.8895	20.3925	7.19431	8.58888	1.21587	1.02643	0.700761	-0.231688	2.34046	1.10029
LUSC	TCGA-52-7622-01	tumor	SQ.1	TCGA-52-7622-01A-11R-2125-07	153	5.07199	-2.77958	10.085	6.26117	9.67527	8.08925	1.31344	0.517694	0.288046	0.88854	0.846042	1.28881
LUSC	TCGA-85-7699-01	tumor	SQ.1	TCGA-85-7699-01A-11R-2125-07	154	-2.09132	-5.49253	1.32484	-2.32425	6.98673	7.94594	0.725285	1.27398	1.24812	2.00377	0.298272	-0.274058
LUSC	TCGA-92-8064-01	tumor	SQ.1	TCGA-92-8064-01A-11R-2247-07	155	0.833559	-7.035	12.3291	2.72436	10.5905	8.69592	0.92942	1.2666	0.514864	0.141119	0.161349	-0.144788
LUSC	TCGA-56-8625-01	tumor	SQ.1	TCGA-56-8625-01A-11R-2403-07	156	-0.376926	-4.2445	13.6001	5.4384	7.56168	8.80983	1.20893	1.28347	0.450596	0.682838	1.47456	0.831903
LUSC	TCGA-85-8666-01	tumor	SQ.1	TCGA-85-8666-01A-11R-2403-07	157	2.49445	-3.72824	5.37355	-0.845265	5.78107	6.52993	-0.833442	-0.530615	1.14553	-0.338441	0.618912	0.727686
LUSC	TCGA-22-4605-01	tumor	SQ.1	TCGA-22-4605-01A-21R-2125-07	158	4.56002	0.209622	0.479668	1.28447	7.2164	6.54125	0.0524755	-0.195919	-1.32688	0.274779	1.255	1.35817
LUSC	TCGA-56-7731-01	tumor	SQ.1	TCGA-56-7731-01A-11R-2125-07	159	5.50479	-1.08161	-3.00658	-10.6787	6.04693	6.14501	0.736704	0.439011	-1.45072	0.528358	0.847195	1.82112
LUSC	TCGA-56-A4ZJ-01	tumor	SQ.1	TCGA-56-A4ZJ-01A-11R-A262-07	160	8.02183	2.57093	0.859651	1.29766	5.6869	6.9995	-0.374181	0.146779	-1.01379	1.10682	1.2769	1.45616
LUSC	TCGA-22-5489-01	tumor	SQ.1	TCGA-22-5489-01A-01R-1635-07	161	2.25363	1.11938	6.00255	3.84548	8.08202	8.18994	1.47951	1.1475	-0.421638	2.26044	0.833682	0.277507
LUSC	TCGA-34-5236-01	tumor	SQ.1	TCGA-34-5236-01A-21R-1820-07	162	0.755538	0.0538172	-4.19397	-3.64276	4.85265	6.52332	0.332071	-0.447071	-0.217667	1.03715	1.06832	-6.69715e-05
LUSC	TCGA-60-2709-01	tumor	SQ.1	TCGA-60-2709-01A-21R-1820-07	163	-0.0963243	-2.70173	7.15101	-0.412964	8.78292	8.07826	1.02999	1.09258	-0.510909	1.49535	2.00532	0.449481
LUSC	TCGA-77-7335-01	tumor	SQ.1	TCGA-77-7335-01A-11R-2045-07	164	0.428551	9.59421	-1.14174	8.68484	6.00456	8.44143	0.361666	1.73733	-0.374616	0.568883	1.66009	-0.182305
LUSC	TCGA-85-8049-01	tumor	SQ.1	TCGA-85-8049-01A-11R-2247-07	165	6.76515	-2.66335	8.82738	4.35307	7.06744	7.52393	1.56608	0.997663	-0.693025	1.19282	0.60006	1.30723
LUSC	TCGA-85-6561-01	tumor	SQ.1	TCGA-85-6561-01A-11R-1820-07	166	1.37163	1.6029	6.58635	10.9729	8.22422	8.27324	1.46817	1.02185	1.00339	0.080761	0.473512	1.37049
LUSC	TCGA-85-7844-01	tumor	SQ.1	TCGA-85-7844-01A-11R-2125-07	167	-2.42321	0.38589	2.67961	10.9179	7.60867	6.95447	0.364726	-0.11155	0.0344233	0.943533	-0.148704	0.355393
LUSC	TCGA-85-8353-01	tumor	SQ.1	TCGA-85-8353-01A-21R-2296-07	168	4.68124	0.777509	9.37971	13.9915	6.62247	7.00108	0.970362	0.518874	0.158763	0.773071	0.194916	0.462715
LUSC	TCGA-58-8393-01	tumor	SQ.1	TCGA-58-8393-01A-11R-2326-07	169	-0.145464	-8.32363	14.0885	4.45773	8.13541	8.23653	0.141647	0.845569	-0.169635	0.550216	0.371028	1.06226
LUSC	TCGA-60-2696-01	tumor	SQ.1	TCGA-60-2696-01A-01R-0851-07	170	3.51469	4.09438	-4.18463	-0.708523	5.66625	6.70318	0.303186	0.0287684	0.0938134	-1.636	-0.415253	1.35736
LUSC	TCGA-22-1005-01	tumor	SQ.1	TCGA-22-1005-01A-01R-0692-07	171	6.41657	4.9617	2.42573	5.14521	6.17588	7.32237	2.38116	1.76463	-0.140872	0.417866	0.34687	0.474559
LUSC	TCGA-18-3406-01	tumor	SQ.1	TCGA-18-3406-01A-01R-0980-07	172	3.41651	19.3214	-4.85601	17.4346	5.4436	7.0837	0.746077	0.709698	1.0612	-1.65922	0.664415	1.0552
LUSC	TCGA-18-3421-01	tumor	SQ.1	TCGA-18-3421-01A-01R-0980-07	173	-1.36462	9.10507	-16.5769	-6.83634	7.61479	7.51995	-0.554847	0.406858	0.351233	-2.83456	-0.0625151	0.302842
LUSC	TCGA-37-3789-01	tumor	SQ.1	TCGA-37-3789-01A-01R-0980-07	174	6.56038	5.79586	1.30487	6.65076	5.76501	6.9975	-1.00745	0.192344	0.328246	-0.938099	-0.0310608	0.991249
LUSC	TCGA-43-3920-01	tumor	SQ.1	TCGA-43-3920-01A-01R-0980-07	175	-0.665388	13.1917	-8.68205	7.58291	5.55968	8.36878	-0.069224	0.311957	-0.891229	-0.214854	0.573344	0.852073
LUSC	TCGA-66-2771-01	tumor	SQ.1	TCGA-66-2771-01A-01R-0980-07	176	-1.64172	6.9048	-9.03395	-4.52447	6.62793	8.2145	1.16492	1.08836	0.708538	-1.29463	0.698147	2.25337
LUSC	TCGA-22-4607-01	tumor	SQ.1	TCGA-22-4607-01A-01R-1201-07	177	-3.29131	3.75963	-12.807	-9.58287	4.52295	6.85545	-0.269065	-0.512138	-1.04687	-0.878463	-0.447136	1.00273
LUSC	TCGA-22-1000-01	tumor	SQ.1	TCGA-22-1000-01A-01R-A32Z-07	178	7.41775	5.68585	6.30451	9.81334	6.37336	7.98752	0.862882	0.969582	-0.779008	1.10231	1.51994	1.2489
LUSC	TCGA-34-2608-01	tumor	SQ.1	TCGA-34-2608-01A-02R-0851-07	179	3.59446	11.5269	-4.20439	13.561	5.92455	7.80117	1.20919	0.667441	-0.417083	0.994024	1.33546	1.20478
LUSC	TCGA-66-2785-01	tumor	SQ.1	TCGA-66-2785-01A-01R-0851-07	180	1.36876	-3.35244	-0.578476	-12.8772	7.54491	7.70837	0.721606	0.926433	-0.345601	-0.860712	0.0973958	1.16351
LUSC	TCGA-66-2777-01	tumor	SQ.1	TCGA-66-2777-01A-01R-1201-07	181	0.0948018	0.563999	-5.93044	-9.03615	6.40656	6.65595	0.44835	-0.329263	-0.561339	-0.744404	1.14659	0.862247
LUSC	TCGA-39-5029-01	tumor	SQ.1	TCGA-39-5029-01A-01R-1443-07	182	-1.61393	1.6527	-7.1208	-7.9804	4.29804	5.81344	0.558322	0.206113	0.956625	-0.525781	0.320773	-0.539072
LUSC	TCGA-39-5035-01	tumor	SQ.1	TCGA-39-5035-01A-01R-1443-07	183	0.45632	1.23859	-2.04073	-5.14727	10.1582	7.56648	0.71084	0.683647	-0.248771	-0.137071	0.0419391	-0.870665
LUSC	TCGA-34-5239-01	tumor	SQ.1	TCGA-34-5239-01A-21R-1820-07	184	1.53869	-0.318077	8.19985	7.64309	7.43802	7.53831	0.468533	0.744168	1.64497	2.27948	0.632499	-0.13457
LUSC	TCGA-96-7544-01	tumor	SQ.1	TCGA-96-7544-01A-11R-2045-07	185	1.23636	7.64533	6.35797	24.8485	8.74147	7.88379	0.201857	0.287278	0.939111	-0.720768	0.745291	0.381657
LUSC	TCGA-43-7656-01	tumor	SQ.1	TCGA-43-7656-01A-11R-2125-07	186	-2.11829	-1.46613	0.0316738	2.21074	7.4668	6.77969	1.47702	0.98845	2.60667	0.488963	-0.736873	-0.653712
LUSC	TCGA-85-8048-01	tumor	SQ.1	TCGA-85-8048-01A-11R-2247-07	187	4.28429	-4.59135	11.7579	5.80718	6.73798	7.00388	1.33329	1.37702	0.206934	1.85041	0.983895	0.777838
LUSC	TCGA-68-7757-01	tumor	SQ.1	TCGA-68-7757-01B-11R-2296-07	188	2.97621	-6.18106	-0.298573	-7.38408	5.02113	6.40525	-0.287674	-0.317033	-1.07947	0.184613	-0.481209	0.907137
LUSC	TCGA-77-A5G1-01	tumor	SQ.1	TCGA-77-A5G1-01A-11R-A27Q-07	189	5.27944	3.96905	1.78115	8.25577	6.43752	7.22934	0.220052	-0.110555	0.44894	-0.0778341	0.766763	0.563193
LUSC	TCGA-85-8287-01	tumor	SQ.1	TCGA-85-8287-01A-11R-2296-07	190	4.56997	-0.737489	11.9552	15.0305	5.671	7.24677	1.63672	1.01532	0.928395	1.29554	0.563531	0.217229
LUSC	TCGA-66-2782-01	tumor	SQ.1	TCGA-66-2782-01A-01R-0851-07	191	0.271778	1.51274	-5.21249	-6.27707	5.9013	6.78444	0.413391	0.230395	-0.186939	-0.826857	0.102247	1.85063
LUSC	TCGA-22-5472-01	tumor	SQ.1	TCGA-22-5472-01A-01R-1635-07	192	-0.470591	-4.4256	2.99277	2.13094	5.08833	5.5402	-1.23898	-0.587979	-0.00980714	-0.0215764	-0.00453389	1.13081
LUSC	TCGA-92-7340-01	tumor	SQ.1	TCGA-92-7340-01A-21R-2045-07	193	1.66875	5.48947	-0.732951	5.92194	5.10003	7.00117	-0.147834	0.39469	-0.0616995	0.433973	0.297251	0.613616
LUSC	TCGA-52-7811-01	tumor	SQ.1	TCGA-52-7811-01A-11R-2125-07	194	3.50752	1.64631	-1.68998	-1.3717	6.10966	5.81927	-0.190565	-0.718766	1.02247	-0.618389	0.678027	0.576895
LUSC	TCGA-22-1011-01	tumor	SQ.1	TCGA-22-1011-01A-01R-0692-07	195	2.82121	-1.65801	8.72579	12.3413	6.45123	6.85986	1.8802	0.993188	0.573557	0.599368	-0.214881	0.00961955
LUSC	TCGA-60-2725-01	tumor	SQ.1	TCGA-60-2725-01A-01R-1201-07	196	6.79368	3.10726	5.78033	9.45131	8.11603	8.1702	0.68245	0.974287	0.0671455	0.916903	1.4037	1.95925
LUSC	TCGA-39-5030-01	tumor	SQ.1	TCGA-39-5030-01A-01R-1443-07	197	4.85136	-2.59229	9.67304	3.34432	7.87933	8.50698	1.64941	1.66864	0.627345	1.94061	1.07199	-0.0414906
LUSC	TCGA-22-5478-01	tumor	SQ.1	TCGA-22-5478-01A-01R-1635-07	198	-4.29418	-2.36831	-7.71342	-12.5167	4.44592	6.08448	0.922935	-0.575283	-1.58579	1.3408	0.0906901	-0.112987
LUSC	TCGA-68-A59I-01	tumor	SQ.1	TCGA-68-A59I-01A-11R-A262-07	199	1.13727	0.18594	3.16914	8.8676	6.08745	6.21731	1.6675	0.4279	-0.0904221	0.557702	0.229065	0.51826
LUSC	TCGA-94-A4VJ-01	tumor	SQ.1	TCGA-94-A4VJ-01A-11R-A24Z-07	200	1.56632	-8.83955	2.21651	-8.79489	4.62953	4.97287	-1.0552	-0.833145	-0.320413	-0.0254587	-0.647795	-0.862836
LUSC	TCGA-22-0940-01	tumor	SQ.1	TCGA-22-0940-01A-01R-0692-07	201	0.483677	4.74764	-0.201392	1.97175	7.13817	7.93784	0.487684	1.13916	1.37534	0.163854	0.366588	0.701867
LUSC	TCGA-22-1002-01	tumor	SQ.1	TCGA-22-1002-01A-01R-0692-07	202	3.44391	2.39635	4.55447	11.4609	5.74438	6.31184	0.358913	0.257071	0.374453	1.03469	0.31906	1.72973
LUSC	TCGA-60-2707-01	tumor	SQ.1	TCGA-60-2707-01A-01R-0851-07	203	8.89481	2.24566	5.5075	6.60774	5.92223	5.94811	-0.985599	-0.874629	-0.869271	-0.645143	0.38067	2.36072
LUSC	TCGA-60-2715-01	tumor	SQ.1	TCGA-60-2715-01A-01R-0851-07	204	6.46899	-1.31408	9.35437	7.69038	6.36795	7.43346	1.07652	0.918238	-0.537846	2.45825	1.10064	1.73419
LUSC	TCGA-66-2765-01	tumor	SQ.1	TCGA-66-2765-01A-01R-0851-07	205	4.39433	-2.30035	-4.1422	-10.9067	5.82627	7.36008	0.0206343	-0.00498782	0.960059	-0.895778	-0.662598	0.355106
LUSC	TCGA-18-3407-01	tumor	SQ.1	TCGA-18-3407-01A-01R-0980-07	206	3.12685	4.25008	5.73638	12.7291	9.15477	7.0056	0.172664	-0.375383	0.168492	-0.927523	-0.000327457	0.81369
LUSC	TCGA-46-3767-01	tumor	SQ.1	TCGA-46-3767-01A-01R-0980-07	207	7.11584	15.3287	2.73475	30.1793	5.61858	7.15335	1.30975	1.0129	0.0664004	0.866283	1.1287	1.13844
LUSC	TCGA-66-2734-01	tumor	SQ.1	TCGA-66-2734-01A-01R-0980-07	208	5.71516	3.31868	0.204299	5.51395	6.01138	6.50386	-1.13514	-0.83743	-0.183533	-1.20972	0.563495	3.03367
LUSC	TCGA-66-2744-01	tumor	SQ.1	TCGA-66-2744-01A-01R-0980-07	209	5.78636	6.30667	2.43664	5.52224	8.69597	9.34094	1.70452	1.18661	1.3303	0.264102	1.0636	1.28424
LUSC	TCGA-66-2753-01	tumor	SQ.1	TCGA-66-2753-01A-01R-0980-07	210	1.20081	7.08446	-5.85711	7.44696	5.27704	6.13911	0.305504	-0.75085	0.931245	-0.616625	-0.104389	1.05811
LUSC	TCGA-66-2788-01	tumor	SQ.1	TCGA-66-2788-01A-01R-0980-07	211	5.60488	7.44367	3.05605	16.1943	7.30528	7.82465	0.864989	0.559514	0.462214	0.103283	0.615632	1.93039
LUSC	TCGA-66-2789-01	tumor	SQ.1	TCGA-66-2789-01A-01R-0980-07	212	-1.87485	13.0262	-6.21046	12.4082	5.5181	6.65981	0.799573	-0.291391	0.17046	0.564728	0.930014	-0.0834241
LUSC	TCGA-18-3417-01	tumor	SQ.1	TCGA-18-3417-01A-01R-1443-07	213	2.04278	13.1268	-15.4389	-5.64915	6.00655	6.2441	-0.628677	-0.446464	-1.81035	-0.500803	0.337086	-0.963799
LUSC	TCGA-39-5039-01	tumor	SQ.1	TCGA-39-5039-01A-01R-1443-07	214	4.34886	8.42888	-10.7603	-5.52426	4.5328	5.68189	-0.208753	-0.33623	-0.646673	-0.688071	0.454658	0.399046
LUSC	TCGA-43-6647-01	tumor	SQ.1	TCGA-43-6647-01A-11R-1820-07	215	7.50011	2.32666	5.97728	9.77354	8.67508	9.53598	0.762726	0.13676	-0.786379	0.0666682	0.890193	1.42441
LUSC	TCGA-77-7337-01	tumor	SQ.1	TCGA-77-7337-01A-21R-2045-07	216	0.643592	8.32789	-0.566455	12.084	5.09015	6.8606	-0.712434	-0.103524	0.966764	-0.554909	0.388194	0.866928
LUSC	TCGA-56-7822-01	tumor	SQ.1	TCGA-56-7822-01A-11R-2125-07	217	4.10103	3.63998	-0.113334	6.7306	4.92042	5.30409	-1.08907	-0.528306	1.23499	-0.822962	-0.06386	0.461404
LUSC	TCGA-85-7843-01	tumor	SQ.1	TCGA-85-7843-01A-11R-2125-07	218	-3.89826	-2.35696	-3.56211	-6.52114	3.99958	5.94387	-0.180012	-0.566008	1.34809	-1.2336	0.254457	0.35657
LUSC	TCGA-77-8008-01	tumor	SQ.1	TCGA-77-8008-01A-21R-2187-07	219	10.2965	3.2856	10.1774	17.0737	6.03472	7.54482	-0.207253	0.235428	-0.674386	0.553892	0.750066	1.08351
LUSC	TCGA-77-8130-01	tumor	SQ.1	TCGA-77-8130-01A-11R-2247-07	220	6.10612	-0.3938	-0.331028	-1.68092	5.99054	6.3431	-0.988411	-1.70886	-0.31545	0.812457	-0.621793	-0.927387
LUSC	TCGA-77-8136-01	tumor	SQ.1	TCGA-77-8136-01A-11R-2247-07	221	3.7498	-8.55347	9.06195	-1.37848	9.44099	8.37876	0.266284	1.15184	0.284468	0.393088	0.4975	0.57213
LUSC	TCGA-77-8138-01	tumor	SQ.1	TCGA-77-8138-01A-11R-2247-07	222	4.54524	-1.63249	-1.05976	-5.91136	5.74852	5.96235	-0.656475	-1.00118	-0.870894	0.188161	0.173986	0.212426
LUSC	TCGA-77-8139-01	tumor	SQ.1	TCGA-77-8139-01A-11R-2247-07	223	-4.39034	-7.73387	-0.302587	-6.21441	5.47415	6.4165	-0.0624544	-0.588564	0.913365	0.598441	-1.28294	-0.651884
LUSC	TCGA-77-8145-01	tumor	SQ.1	TCGA-77-8145-01A-11R-2247-07	224	2.21768	-7.08492	5.58394	0.479095	5.0837	6.5389	-0.485638	-0.783781	-0.357414	-0.0312022	-0.440346	-0.743787
LUSC	TCGA-98-8020-01	tumor	SQ.1	TCGA-98-8020-01A-11R-2247-07	225	3.54234	-4.81988	5.01615	-1.28163	6.37088	6.2086	-0.703464	-0.117122	-0.0749727	0.460937	0.0649181	0.535432
LUSC	TCGA-XC-AA0X-01	tumor	SQ.1	TCGA-XC-AA0X-01A-32R-A405-07	226	5.38326	-4.29175	12.3429	11.588	7.42366	6.40119	1.01921	0.537755	-0.387791	0.22062	0.984257	1.0766
LUSC	TCGA-68-8250-01	tumor	SQ.1	TCGA-68-8250-01A-11R-2296-07	227	0.0527568	-4.33462	2.26998	-6.09575	6.70999	6.42287	0.158682	-0.0815163	-0.447935	-0.37237	0.287197	0.805765
LUSC	TCGA-63-A5MR-01	tumor	SQ.1	TCGA-63-A5MR-01A-31R-A27Q-07	228	6.87785	-3.34272	7.09517	4.46132	7.49583	5.25507	-0.425297	-0.968163	0.352824	-1.40275	-0.754321	-0.423531
LUSC	TCGA-NK-A5CX-01	tumor	SQ.1	TCGA-NK-A5CX-01A-11R-A26W-07	229	3.01491	-3.96642	5.28439	4.62774	6.77572	6.76278	-0.320788	0.107539	0.846302	0.16715	0.0116964	0.0644913
LUSC	TCGA-96-8169-01	tumor	SQ.1	TCGA-96-8169-01A-11R-2296-07	230	7.39988	-5.37807	4.03959	-1.56549	5.60668	6.17032	0.0504909	-0.454131	-0.447246	0.0682752	-0.197967	0.623167
LUSC	TCGA-34-8454-01	tumor	SQ.1	TCGA-34-8454-01A-11R-2326-07	231	0.353811	-6.19361	6.62783	-4.72063	5.69445	6.46137	0.87209	0.841601	0.154725	0.777086	-0.552081	1.20567
LUSC	TCGA-34-8455-01	tumor	SQ.1	TCGA-34-8455-01A-11R-2326-07	232	1.18367	-3.28474	0.68174	1.1833	4.98553	5.09076	-1.10868	-0.550219	0.288283	-1.11902	-0.565856	0.623576
LUSC	TCGA-85-A4JB-01	tumor	SQ.1	TCGA-85-A4JB-01A-51R-A262-07	233	0.239235	-7.15337	1.30076	-4.01506	5.03938	5.75868	-0.826859	-0.404146	1.58526	0.961814	-1.15189	0.0455933
LUSC	TCGA-85-A4JC-01	tumor	SQ.1	TCGA-85-A4JC-01A-11R-A24Z-07	234	3.75539	-3.19915	-9.26249	-20.9155	3.64771	4.66382	-0.590074	-0.237687	-0.90381	-1.00037	-0.178207	1.65022
LUSC	TCGA-56-A49D-01	tumor	SQ.1	TCGA-56-A49D-01A-11R-A24H-07	235	-3.35433	-11.9218	1.21539	-16.3378	6.66108	6.23168	-0.105003	0.720155	1.87936	-0.491472	-0.159869	0.300367
LUSC	TCGA-56-8624-01	tumor	SQ.1	TCGA-56-8624-01A-11R-2403-07	236	-1.79589	-1.69995	0.483881	3.72022	3.91184	4.89183	0.280159	-0.386543	-0.730801	1.07806	-0.134665	-0.334812
LUSC	TCGA-60-2721-01	tumor	SQ.1	TCGA-60-2721-01A-01R-0851-07	237	-1.57028	-7.18933	8.48553	2.11623	5.96418	7.03667	0.358202	0.996771	1.19344	0.241996	0.0472495	0.334533
LUSC	TCGA-60-2724-01	tumor	SQ.1	TCGA-60-2724-01A-01R-0851-07	238	0.41846	0.295889	-7.80557	-8.35327	4.75071	6.79165	-1.76792	-1.06413	-0.648103	-0.613048	-0.706308	1.33858
LUSC	TCGA-66-2769-01	tumor	SQ.1	TCGA-66-2769-01A-02R-0851-07	239	2.21631	8.83914	-7.52847	-1.55258	7.50063	7.63576	0.618623	0.552264	0.830079	-0.0659223	1.42134	0.788465
LUSC	TCGA-66-2790-01	tumor	SQ.1	TCGA-66-2790-01A-01R-0980-07	240	-1.11078	1.55892	1.02439	5.5211	5.78715	6.9997	0.744705	0.593766	1.67138	1.47739	-0.0640745	0.399801
LUSC	TCGA-39-5028-01	tumor	SQ.1	TCGA-39-5028-01A-01R-1443-07	241	6.21731	12.0884	-2.95082	7.5547	6.04558	7.33584	0.865447	0.0248371	-0.194905	0.120158	0.192967	0.922157
LUSC	TCGA-39-5031-01	tumor	SQ.1	TCGA-39-5031-01A-01R-1443-07	242	-4.07555	-1.11327	-6.15994	-6.17179	5.49978	6.92399	0.784953	0.616733	0.529622	0.427599	0.340802	0.289179
LUSC	TCGA-21-5782-01	tumor	SQ.1	TCGA-21-5782-01A-01R-1635-07	243	-3.03893	-12.9688	-4.48781	-24.7868	4.80562	5.74978	0.706577	-0.0193374	0.35193	2.17467	-0.396897	-0.311049
LUSC	TCGA-21-5784-01	tumor	SQ.1	TCGA-21-5784-01A-01R-1635-07	244	2.43076	1.0014	-8.82665	-14.4468	4.5582	5.80346	0.398871	0.451102	-1.42477	0.266424	0.0939065	1.152
LUSC	TCGA-22-5492-01	tumor	SQ.1	TCGA-22-5492-01A-01R-1635-07	245	-1.23441	-1.76412	5.66321	5.89128	6.88822	7.66181	0.574174	0.778158	0.582958	-0.828648	0.338114	0.955659
LUSC	TCGA-56-5897-01	tumor	SQ.1	TCGA-56-5897-01A-11R-1635-07	246	3.63377	1.05114	7.27843	8.24772	5.71234	7.35741	0.633359	0.467362	1.11726	0.233505	1.07916	0.856966
LUSC	TCGA-63-7020-01	tumor	SQ.1	TCGA-63-7020-01A-11R-1949-07	247	-0.652888	-8.42766	4.96165	-5.50095	5.93223	6.73376	-0.502957	0.073645	-1.24359	0.0627123	0.235601	0.578812
LUSC	TCGA-63-7022-01	tumor	SQ.1	TCGA-63-7022-01A-11R-1949-07	248	4.23061	-3.71265	7.82874	3.2491	5.47168	8.18177	1.48528	0.991827	-1.1032	1.01998	1.31637	0.772962
LUSC	TCGA-22-4609-01	tumor	SQ.1	TCGA-22-4609-01A-21R-2125-07	249	7.78043	-1.92042	15.239	15.9263	7.47855	7.77058	0.872348	1.17314	-0.184001	0.876485	1.2839	1.03215
LUSC	TCGA-68-7756-01	tumor	SQ.1	TCGA-68-7756-01A-11R-2125-07	250	4.07533	-0.808147	1.88009	2.75623	6.64924	5.47056	-0.0907051	-0.78888	0.501065	-1.09468	-0.13626	-0.0732315
LUSC	TCGA-LA-A7SW-01	tumor	SQ.1	TCGA-LA-A7SW-01A-11R-A405-07	251	-1.10992	-4.74878	-4.95531	-10.3707	6.36724	6.50523	-1.49809	-1.67176	-0.180762	1.07393	-1.09663	1.0533
LUSC	TCGA-56-8309-01	tumor	SQ.1	TCGA-56-8309-01A-11R-2296-07	252	7.19384	-0.00848023	11.963	13.0126	8.14083	8.30994	0.864321	1.78498	0.180058	1.14728	0.970331	0.769737
LUSC	TCGA-56-A5DS-01	tumor	SQ.1	TCGA-56-A5DS-01A-11R-A27Q-07	253	0.0995223	-9.40959	5.48602	0.110886	4.67312	5.34056	1.04403	0.356263	0.711659	0.52143	-1.20826	1.00065
LUSC	TCGA-85-8288-01	tumor	SQ.1	TCGA-85-8288-01A-11R-2296-07	254	0.0480765	-5.83953	5.357	-1.06931	5.29457	6.49795	-0.177242	-0.168905	0.299648	1.80528	-0.294899	-1.53122
LUSC	TCGA-63-A5MV-01	tumor	SQ.1	TCGA-63-A5MV-01A-21R-A26W-07	255	0.0954755	-0.0697245	1.11077	10.84	8.7442	8.17146	1.19056	0.76999	0.21691	0.138392	0.430922	-0.305499
LUSC	TCGA-63-A5MS-01	tumor	SQ.1	TCGA-63-A5MS-01A-11R-A26W-07	256	2.83118	-2.2167	9.23694	11.2998	6.47175	6.36409	1.07223	0.296107	0.270832	0.518144	0.782932	0.101237
LUSC	TCGA-21-A5DI-01	tumor	SQ.1	TCGA-21-A5DI-01A-31R-A26W-07	257	5.55484	-0.92309	1.80226	5.07384	5.92415	4.94772	-1.9886	-1.1748	-0.25611	-0.59836	-1.51513	-1.59575
LUSC	TCGA-98-A53B-01	tumor	SQ.1	TCGA-98-A53B-01A-11R-A262-07	258	1.75172	-5.91831	8.87608	8.28487	5.6981	6.48991	0.687018	0.0950661	-0.399117	1.20996	0.160067	-0.44027
LUSC	TCGA-85-A511-01	tumor	SQ.1	TCGA-85-A511-01A-21R-A262-07	259	2.68674	-3.99656	9.07764	5.05664	6.25608	6.65776	0.737345	0.280725	1.01138	0.797428	0.355479	0.140738
LUSC	TCGA-58-A46J-01	tumor	SQ.1	TCGA-58-A46J-01A-11R-A24H-07	260	-4.27682	-10.4156	-7.54204	-24.4382	5.5447	5.29541	0.16016	-0.182572	-0.275403	-0.193394	-0.372601	0.884295
LUSC	TCGA-22-1016-01	tumor	SQ.1	TCGA-22-1016-01A-01R-0692-07	261	4.78111	0.370358	12.243	18.3249	6.36663	7.18459	0.204819	-0.159124	0.843397	1.86374	1.28492	2.40539
LUSC	TCGA-43-6773-01	tumor	SQ.1	TCGA-43-6773-01A-41R-1949-07	262	3.35837	-3.90335	3.1954	-8.82206	7.49727	7.40702	2.00207	1.03899	-0.451457	0.729303	0.601997	1.13587
LUSC	TCGA-96-A4JL-01	tumor	SQ.1	TCGA-96-A4JL-01A-11R-A24Z-07	263	1.88234	-7.15939	10.2061	-1.19666	7.1649	7.74229	1.55852	1.4713	1.33202	2.81448	-0.703213	0.312457
LUSC	TCGA-34-5928-01	tumor	SQ.1	TCGA-34-5928-01A-11R-1820-07	264	7.06308	7.35102	3.59799	13.7758	5.81227	6.89371	-0.535338	0.176945	-0.69104	0.869308	0.511201	0.726974
LUSC	TCGA-56-6545-01	tumor	SQ.1	TCGA-56-6545-01A-11R-1820-07	265	5.91795	3.56671	10.7501	17.191	7.35241	8.0611	0.772061	0.652052	-0.140611	1.03335	1.23671	1.19998
LUSC	TCGA-22-5480-01	tumor	SQ.1	TCGA-22-5480-01A-01R-1635-07	266	4.27448	2.27637	7.95442	8.60092	7.61473	7.75775	0.638601	1.15235	1.37671	1.45721	0.0153125	-0.583893
LUSC	TCGA-90-7767-01	tumor	SQ.1	TCGA-90-7767-01A-11R-2125-07	267	-1.14883	0.293372	2.85203	5.88078	8.34722	8.34275	-0.465437	1.17289	1.71588	1.90075	0.0928188	-1.31524
LUSC	TCGA-85-7950-01	tumor	SQ.1	TCGA-85-7950-01A-11R-2187-07	268	2.82267	-1.32726	9.87939	8.56271	7.7531	7.78231	-0.0461556	1.01763	1.19254	1.97465	0.0847903	-0.369105
LUSC	TCGA-77-8131-01	tumor	SQ.1	TCGA-77-8131-01A-11R-2247-07	269	6.83809	-3.97524	6.55013	-6.82327	7.0879	7.99131	0.955081	1.11325	-0.441037	0.757445	1.66234	0.966916
LUSC	TCGA-98-8022-01	tumor	SQ.1	TCGA-98-8022-01A-11R-2247-07	270	1.96976	-9.62917	6.95083	-2.74162	5.11569	6.1505	0.685157	0.0746198	-0.271283	1.35922	-0.00403868	-0.758939
LUSC	TCGA-98-8023-01	tumor	SQ.1	TCGA-98-8023-01A-11R-2247-07	271	1.97377	-2.83822	2.28264	-4.44453	5.42378	6.33619	0.490355	0.652117	1.22703	1.00891	0.425025	-0.0763303
LUSC	TCGA-85-8582-01	tumor	SQ.1	TCGA-85-8582-01A-21R-2403-07	272	3.99049	-2.59458	8.24686	4.27505	5.91008	7.15905	0.740299	-0.0996413	-0.0129574	0.519971	0.417296	0.0261481
LUSC	TCGA-60-2703-01	tumor	SQ.1	TCGA-60-2703-01A-11R-2045-07	273	2.48831	10.4438	0.990957	17.7107	4.91957	6.89206	0.281826	-1.59365	0.705544	-0.441857	-0.139551	0.229385
LUSC	TCGA-63-A5MG-01	tumor	SQ.1	TCGA-63-A5MG-01A-12R-A27Q-07	274	3.37415	-2.53007	3.3931	1.37621	5.44653	5.5914	1.05093	-0.0885483	-0.180582	-0.532123	-0.212035	1.08646
LUSC	TCGA-92-8065-01	tumor	SQ.1	TCGA-92-8065-01A-11R-2247-07	275	0.948605	0.557651	4.17036	3.43741	5.80096	6.86131	0.654509	0.285528	-0.0454514	0.359137	0.43998	0.289755
LUSC	TCGA-60-2713-01	tumor	SQ.1	TCGA-60-2713-01A-01R-0851-07	276	2.66883	0.332886	2.97881	6.83978	7.0069	8.77177	0.0706367	0.826062	-0.835027	0.0901287	1.40617	0.436914
LUSC	TCGA-39-5022-01	tumor	SQ.1	TCGA-39-5022-01A-21R-1820-07	277	2.91688	0.992162	2.94675	-0.437765	7.84089	8.34377	1.93906	1.63909	0.272417	1.46468	0.815099	0.880107
LUSC	TCGA-63-7021-01	tumor	SQ.1	TCGA-63-7021-01A-11R-1949-07	278	4.71343	-6.97076	8.90871	-2.52592	7.89685	6.97072	0.695674	0.340455	-0.167434	-0.279822	0.075376	0.353947
LUSC	TCGA-85-7697-01	tumor	SQ.1	TCGA-85-7697-01A-11R-2125-07	279	1.448	-5.08588	1.76329	-0.785742	4.87462	5.40948	0.880658	0.13614	1.16558	-0.0161955	-0.906773	-0.048805
LUSC	TCGA-43-8115-01	tumor	SQ.1	TCGA-43-8115-01A-11R-2247-07	280	-1.57905	-3.06765	9.02303	7.85773	6.43074	8.3458	0.760318	1.06414	0.72329	1.66284	0.943463	0.464931
LUSC	TCGA-85-8350-01	tumor	SQ.1	TCGA-85-8350-01A-11R-2296-07	281	-0.888917	-5.99667	0.278704	-4.29607	4.61285	5.39882	0.774825	0.228642	-0.19464	2.57763	0.316316	-0.513949
LUSC	TCGA-85-8355-01	tumor	SQ.1	TCGA-85-8355-01A-11R-2296-07	282	3.73732	0.622116	14.2577	17.7541	9.8141	8.22896	2.55956	1.61119	1.29089	0.56938	1.07543	0.606392
LUSC	TCGA-60-2712-01	tumor	SQ.1	TCGA-60-2712-01A-01R-0851-07	283	7.21038	4.30217	6.50624	11.1981	7.68486	8.1687	1.75446	1.1692	0.475363	0.810851	0.780974	0.375369
LUSC	TCGA-43-8118-01	tumor	SQ.1	TCGA-43-8118-01A-11R-2403-07	284	-3.24186	-6.35142	1.36645	-5.44359	4.72077	6.22498	-0.794919	-0.684592	1.3936	-1.33458	0.800019	0.993287
LUSC	TCGA-56-8503-01	tumor	SQ.1	TCGA-56-8503-01A-11R-2403-07	285	8.54482	-3.46246	6.90316	-1.33388	6.31668	6.91115	0.593203	0.311124	-0.619601	0.580567	1.09165	1.6262
LUSC	TCGA-85-8481-01	tumor	SQ.1	TCGA-85-8481-01A-11R-2326-07	286	10.1816	2.85327	1.88557	2.59495	6.39179	6.53455	-0.758481	-0.889962	-1.33119	-0.577207	0.579354	0.26427
LUSC	TCGA-68-8251-01	tumor	SQ.1	TCGA-68-8251-01A-11R-2296-07	287	0.548896	-3.69547	2.08775	-3.66402	5.65161	6.66119	0.470852	0.441724	0.274641	0.753267	0.338774	-0.306478
LUSC	TCGA-21-1070-01	tumor	SQ.1	TCGA-21-1070-01A-01R-0692-07	288	4.06063	6.15122	7.19917	11.2777	8.40614	7.46028	0.962165	1.15534	2.28683	-0.590205	0.108205	1.06477
LUSC	TCGA-66-2755-01	tumor	SQ.1	TCGA-66-2755-01A-01R-0851-07	289	3.26224	0.949604	0.256539	-4.37153	9.76972	9.41717	0.435059	0.621293	0.94846	-0.208914	0.81314	1.19534
LUSC	TCGA-46-3766-01	tumor	SQ.1	TCGA-46-3766-01A-01R-0980-07	290	5.5061	17.0658	-1.90059	22.6235	6.19033	8.25352	1.62351	1.49807	0.209856	0.154199	1.55836	0.863266
LUSC	TCGA-66-2742-01	tumor	SQ.1	TCGA-66-2742-01A-01R-0980-07	291	-0.754949	8.1611	-0.679165	13.5532	5.40656	6.46825	0.106872	-0.353866	0.465214	-0.594469	0.0642539	1.34701
LUSC	TCGA-77-8146-01	tumor	SQ.1	TCGA-77-8146-01A-11R-2247-07	292	-1.31801	-4.67286	-3.43296	-6.38112	3.78347	5.33245	-0.235597	-0.965649	-0.271752	-1.05251	-0.213911	0.288638
LUSC	TCGA-43-A56U-01	tumor	SQ.1	TCGA-43-A56U-01A-11R-A26W-07	293	6.13877	0.144099	6.99422	6.65569	6.23225	6.64853	2.63271	1.4105	0.692472	1.29296	0.0928119	1.43491
LUSC	TCGA-O2-A52V-01	tumor	SQ.1	TCGA-O2-A52V-01A-31R-A262-07	294	2.14247	1.54682	2.76975	7.54635	6.84922	6.45226	0.658344	-0.258086	0.57101	0.409099	-0.0884998	-0.163092
LUSC	TCGA-77-A5GB-01	tumor	SQ.1	TCGA-77-A5GB-01B-11R-A27Q-07	295	2.82848	-4.0157	3.38776	-5.87237	6.32473	6.48205	-0.21715	0.0437703	0.77939	-0.578247	-0.292992	-0.621349
LUSC	TCGA-63-A5MT-01	tumor	SQ.1	TCGA-63-A5MT-01A-21R-A26W-07	296	7.60569	0.960353	5.9643	4.92787	5.30854	6.42899	-0.2175	-0.918286	0.444665	-1.00919	-0.221357	0.992926
LUSC	TCGA-58-8386-01	tumor	SQ.1	TCGA-58-8386-01A-11R-2296-07	297	3.57276	-4.42593	5.40892	0.0367626	6.80776	7.57823	-0.417431	-0.269209	-0.23841	-0.370116	0.923993	1.84069
LUSC	TCGA-85-8351-01	tumor	SQ.1	TCGA-85-8351-01A-11R-2296-07	298	4.19503	1.92244	0.173612	6.04983	6.11211	5.72227	-1.09906	-1.51113	-0.091739	-0.744705	-0.306644	0.0238803
LUSC	TCGA-77-6842-01	tumor	SQ.1	TCGA-77-6842-01A-11R-1949-07	299	3.57651	-3.32708	8.01616	7.20132	10.6926	9.68632	0.435175	0.773362	1.768	1.33241	0.0234846	0.818249
LUSC	TCGA-60-2720-01	tumor	SQ.1	TCGA-60-2720-01A-01R-0851-07	300	4.08709	1.3725	-13.0555	-21.3714	4.13466	5.84103	0.595478	0.318358	-1.99549	-0.419546	0.281801	-0.0226946
LUSC	TCGA-66-2786-01	tumor	SQ.1	TCGA-66-2786-01A-01R-0851-07	301	-0.995309	0.139258	-1.12015	-1.49916	4.95042	5.71824	-0.164738	0.0679171	1.34757	-0.112274	0.582509	0.450446
LUSC	TCGA-77-A5GH-01	tumor	SQ.1	TCGA-77-A5GH-01A-11R-A27Q-07	302	5.56722	4.2659	10.5564	16.3618	7.9835	7.61128	0.850356	0.744523	1.68993	1.39605	0.144828	-0.317668
LUSC	TCGA-96-8170-01	tumor	SQ.1	TCGA-96-8170-01A-11R-2296-07	303	-1.94366	-14.2945	3.3658	-12.442	4.85209	4.99072	0.112192	-0.263977	-0.10624	0.175201	0.235811	1.09813
LUSC	TCGA-56-8622-01	tumor	SQ.1	TCGA-56-8622-01A-11R-2403-07	304	4.83513	-0.188858	-2.24601	-0.14828	6.43954	4.47225	0.123747	-1.17466	-1.48581	0.432383	-0.476813	-0.31391
LUSC	TCGA-56-8628-01	tumor	SQ.1	TCGA-56-8628-01A-11R-2403-07	305	5.49229	-3.71739	10.5617	9.59173	5.62025	7.3399	0.751421	0.746855	-0.358236	1.65844	0.903731	0.717482
LUSC	TCGA-56-8626-01	tumor	SQ.1	TCGA-56-8626-01A-11R-2403-07	306	4.52203	-4.2978	4.09637	6.41394	4.42195	5.08992	-0.555988	-0.590977	-0.0159645	1.72489	0.283448	-0.168914
LUSC	TCGA-L3-A4E7-01	tumor	SQ.1	TCGA-L3-A4E7-01A-11R-A24Z-07	307	3.16913	-10.5254	5.42782	-5.98546	7.11331	6.24994	-0.0476801	-0.628274	-0.232338	-0.102587	-0.340909	1.13622
LUSC	TCGA-NK-A5CT-01	tumor	SQ.1	TCGA-NK-A5CT-01A-31R-A26W-07	308	2.64901	-3.39218	-1.55895	-7.13647	7.00867	6.67023	-1.75971	-1.06477	-0.450164	-0.610237	-1.52077	0.296197
LUSC	TCGA-77-7138-01	tumor	SQ.1	TCGA-77-7138-01A-41R-2045-07	309	0.94992	3.13099	-3.09487	3.38102	4.56076	5.17183	-1.82216	-1.3803	1.18942	-1.56144	-1.52552	-0.617014
LUSC	TCGA-43-5670-01	tumor	SQ.1	TCGA-43-5670-01A-21R-2125-07	310	1.78428	0.419658	-4.12744	-7.96925	3.36769	3.20894	-2.0376	-2.80484	0.309142	-1.23303	-1.5638	-0.311558
LUSC	TCGA-66-2780-01	tumor	SQ.1	TCGA-66-2780-01A-01R-0851-07	311	6.14728	4.03171	-3.76881	-0.769907	5.33532	6.43142	-0.40698	-0.715313	-0.271793	-0.241868	0.0525533	0.624024
LUSC	TCGA-18-3410-01	tumor	SQ.1	TCGA-18-3410-01A-01R-0980-07	312	-0.185464	1.48054	1.77045	3.0942	10.6454	8.43646	0.0632465	0.880003	1.69372	0.554168	0.0335461	0.254481
LUSC	TCGA-22-4595-01	tumor	SQ.1	TCGA-22-4595-01A-01R-1201-07	313	-4.68338	-2.01661	-1.03177	-4.67381	6.00902	7.13494	0.241808	0.0570863	0.0121887	0.766111	0.333244	0.956996
LUSC	TCGA-33-4547-01	tumor	SQ.1	TCGA-33-4547-01A-01R-1201-07	314	0.370029	7.20725	-3.12262	11.8031	3.88197	5.598	0.348905	-0.404674	1.09893	-0.35884	-0.15538	0.546011
LUSC	TCGA-52-7810-01	tumor	SQ.1	TCGA-52-7810-01A-11R-2125-07	315	-0.575596	0.973567	-11.8515	-11.4218	5.07479	4.86491	-2.15998	-2.79942	-1.86516	-1.35597	-1.14778	-1.68657
LUSC	TCGA-98-8021-01	tumor	SQ.1	TCGA-98-8021-01A-11R-2247-07	316	-3.02723	-6.11188	2.31381	-0.732069	3.8616	5.00094	0.599469	-0.515336	-0.0251633	1.14094	-0.437355	-0.410999
LUSC	TCGA-56-8307-01	tumor	SQ.1	TCGA-56-8307-01A-11R-2296-07	317	0.760909	-6.48047	6.34558	1.0284	8.05165	7.16392	-0.235018	-0.083044	1.19487	1.55685	-0.672245	-0.577296
LUSC	TCGA-98-A538-01	tumor	SQ.1	TCGA-98-A538-01A-11R-A262-07	318	-4.33687	-6.31805	0.35544	-6.69087	6.16969	6.23456	0.137311	-0.417974	-0.00375907	-0.712115	-0.366907	-0.768879
LUSC	TCGA-56-A4BW-01	tumor	SQ.1	TCGA-56-A4BW-01A-11R-A24H-07	319	-1.30872	-3.73584	3.16775	1.49802	5.06372	5.06372	-0.611189	-0.196285	1.45127	0.49	-0.628489	-0.0358699
LUSC	TCGA-85-8664-01	tumor	SQ.1	TCGA-85-8664-01A-11R-2403-07	320	-5.55388	-6.78159	-11.2906	-19.7548	2.93491	2.83508	-1.49356	-1.41862	0.549693	-0.0172611	-2.23153	-2.16896
LUSC	TCGA-34-A5IX-01	tumor	SQ.1	TCGA-34-A5IX-01A-12R-A27Q-07	321	5.12236	-0.385495	-2.62118	-7.02245	5.25407	5.02377	-1.25638	-1.09526	0.353014	-0.708304	-1.40399	0.0317887
LUSC	TCGA-90-A4EE-01	tumor	SQ.1	TCGA-90-A4EE-01A-11R-A24Z-07	322	-0.405401	-6.88314	3.00208	-9.73533	7.32377	8.31311	1.08345	1.71484	0.209726	1.50165	1.00924	0.110701
LUSC	TCGA-85-8479-01	tumor	SQ.1	TCGA-85-8479-01A-11R-2326-07	323	-4.32951	-6.82236	-5.87551	-14.7525	2.34011	2.20536	-2.17094	-1.80987	0.379713	-0.764371	-2.71592	-0.894699
LUSC	TCGA-21-1083-01	tumor	SQ.1	TCGA-21-1083-01A-01R-0692-07	324	-2.95132	-1.30919	0.36995	-2.66932	9.51848	7.98873	0.559919	0.34118	2.26588	1.58687	-0.0851994	-0.29403
LUSC	TCGA-39-5024-01	tumor	SQ.1	TCGA-39-5024-01A-21R-1820-07	325	0.215975	-2.32683	-3.35042	-9.91685	5.09955	5.54856	0.0799447	-0.167059	1.16549	-0.764247	-0.727958	-1.24176
LUSC	TCGA-77-7465-01	tumor	SQ.1	TCGA-77-7465-01A-11R-2045-07	326	-1.90632	8.03875	-4.67344	4.61126	6.52056	8.15114	0.527358	1.22654	1.92531	0.0651101	0.11342	-0.971494
LUSC	TCGA-94-8491-01	tumor	SQ.1	TCGA-94-8491-01A-11R-2326-07	327	1.54475	-0.1853	-2.36353	-4.36199	6.01121	5.20879	0.799193	0.118777	0.16701	0.383068	-0.497854	-0.156444
LUSC	TCGA-21-1081-01	tumor	SQ.1	TCGA-21-1081-01A-01R-0692-07	328	-3.12046	-9.86002	0.530592	-9.10343	4.47682	5.40792	-0.98869	-1.61663	1.00301	0.595722	-0.770673	0.538889
LUSC	TCGA-66-2763-01	tumor	SQ.1	TCGA-66-2763-01A-01R-0851-07	329	-3.77176	-4.9471	-5.18954	-11.072	8.38535	7.65689	0.254879	-0.309558	-0.057329	-0.397109	-0.211439	-0.0661447
LUSC	TCGA-94-7033-01	tumor	SQ.1	TCGA-94-7033-01A-11R-1949-07	330	-4.65907	-11.8529	-8.26017	-29.6134	4.45021	4.73025	-0.92824	-1.3673	-0.808927	-0.912647	-1.80924	-1.08226
LUSC	TCGA-90-7766-01	tumor	SQ.1	TCGA-90-7766-01A-21R-2125-07	331	-2.08856	-5.2646	5.54822	5.84956	6.5701	6.31685	1.04273	0.311646	2.21637	0.206505	-0.736573	0.68293
LUSC	TCGA-43-8116-01	tumor	SQ.1	TCGA-43-8116-01A-11R-2247-07	332	0.393084	-3.90165	2.71754	-2.98018	4.30271	5.3301	0.861155	-0.0495165	1.60227	-0.202669	-0.976308	-0.843784
LUSC	TCGA-77-8140-01	tumor	SQ.1	TCGA-77-8140-01A-11R-2247-07	333	-1.01492	-5.88672	-3.2062	-9.19684	3.70103	4.30438	-0.276557	-1.0584	-0.662813	-1.90552	-1.71581	-0.92983
LUSC	TCGA-58-8387-01	tumor	SQ.1	TCGA-58-8387-01A-11R-2296-07	334	-3.27129	-1.23847	-9.40206	-14.9595	9.52922	11.4509	1.17041	0.657056	0.830147	-1.39111	-0.764356	-0.227824
LUSC	TCGA-22-A5C4-01	tumor	SQ.1	TCGA-22-A5C4-01A-12R-A27Q-07	335	-6.93175	-3.65772	-8.44176	-6.40802	4.3074	4.28228	-0.698189	-0.813255	1.59583	-0.732313	-0.585175	-0.251562
LUSC	TCGA-56-8304-01	tumor	SQ.1	TCGA-56-8304-01A-11R-2326-07	336	-4.30082	-9.61552	-5.25241	-18.7246	6.47466	6.0947	-0.160532	-0.252056	0.151724	-1.2961	-1.33461	-1.80211
LUSC	TCGA-66-2781-01	tumor	SQ.1	TCGA-66-2781-01A-01R-0851-07	337	-4.44367	1.28386	-13.3283	-11.9561	4.94797	6.14818	0.440407	-0.777829	0.232046	-0.611103	-0.35935	1.73635
LUSC	TCGA-NC-A5HM-01	tumor	SQ.1	TCGA-NC-A5HM-01A-12R-A26W-07	338	-2.02231	-7.07236	-6.60968	-18.4334	6.76067	5.43704	-0.594563	-0.742543	0.995323	-1.91143	-1.57132	-0.0558245
LUSC	TCGA-43-A56V-01	tumor	SQ.1	TCGA-43-A56V-01A-11R-A26W-07	339	-1.95102	-0.399792	-8.53089	-6.13669	4.9253	4.62728	0.239663	-0.749492	1.14827	-0.922046	-0.487957	0.244376
LUSC	TCGA-85-A50Z-01	tumor	SQ.1	TCGA-85-A50Z-01A-21R-A262-07	340	-1.44763	-1.71275	-8.44827	-14.4461	6.2398	5.16816	-1.03078	-0.883314	0.457838	-2.10397	-0.703711	2.13009
LUSC	TCGA-98-A539-01	tumor	SQ.1	TCGA-98-A539-01A-31R-A262-07	341	3.09827	-6.04904	0.153499	-3.02328	5.65812	5.26565	-0.198694	-1.15358	1.56742	-0.504812	-0.132966	0.1213
LUSC	TCGA-33-AASI-01	tumor	SQ.1	TCGA-33-AASI-01A-22R-A405-07	342	-1.06936	-6.77841	-7.63229	-16.0702	5.43989	5.83175	0.49983	0.171229	0.548426	-0.913853	-2.00414	-1.93637
LUSC	TCGA-22-1012-01	tumor	SQ.1	TCGA-22-1012-01A-01R-0692-07	343	-2.73324	-1.64547	-9.14984	-17.0802	6.07085	5.25868	0.441649	-0.303528	0.4509	-0.92194	-0.193324	-0.528685
LUSC	TCGA-56-A5DR-01	tumor	SQ.1	TCGA-56-A5DR-01A-11R-A27Q-07	344	-1.18278	-8.54125	-4.81948	-17.6044	5.37186	5.44721	-0.999442	-0.717031	0.696201	-0.536858	-1.0959	-0.950095
LUSC	TCGA-56-7580-01	tumor	SQ.1	TCGA-56-7580-01A-11R-2045-07	345	-1.06926	-2.44136	-3.69434	-0.446092	3.80397	5.04599	0.190257	-0.764371	1.74832	-1.09108	-1.00364	-0.142116
LUSC	TCGA-63-A5MI-01	tumor	SQ.1	TCGA-63-A5MI-01A-12R-A27Q-07	346	-9.01528	-4.50223	-7.82538	-7.83368	4.07442	3.5764	-0.681545	-1.3127	0.847988	-1.64698	-1.35721	-0.903485
LUSC	TCGA-O2-A52W-01	tumor	SQ.1	TCGA-O2-A52W-01A-11R-A26W-07	347	-2.05324	-4.30724	-2.02806	-4.05793	4.18548	4.88163	-0.533591	-0.762309	0.441084	-1.34016	-0.746624	-0.744913
LUSC	TCGA-85-A53L-01	tumor	SQ.1	TCGA-85-A53L-01A-21R-A26W-07	348	-0.72959	2.4055	-7.34053	-5.3217	5.06272	4.56415	0.458913	-0.992786	0.149884	-0.41768	-1.0775	-0.394283
LUSC	TCGA-NC-A5HI-01	tumor	SQ.1	TCGA-NC-A5HI-01A-11R-A26W-07	349	-7.08628	-6.60334	-7.4307	-10.3952	3.86478	4.07295	-0.54185	-0.696741	0.435202	-0.497209	-1.82202	-1.54068
LUSC	TCGA-77-A5G7-01	tumor	SQ.1	TCGA-77-A5G7-01B-11R-A27Q-07	350	-5.17856	-5.38782	-7.17859	-16.2624	3.46435	2.2522	-0.508985	-1.13244	0.0671773	-0.501221	-2.38074	-2.04833
LUSC	TCGA-39-5021-01	tumor	SQ.1	TCGA-39-5021-01A-01R-1443-07	351	-5.28754	-1.12088	-10.1022	-12.0009	6.9721	7.81565	0.77986	0.358616	0.646507	-0.290558	0.209398	-1.07969
LUSC	TCGA-34-5232-01	tumor	SQ.1	TCGA-34-5232-01A-21R-1820-07	352	2.79996	-5.09694	5.83474	-1.97013	5.69957	6.10386	1.68821	1.6731	1.19392	-0.282411	-0.394025	0.452471
LUSC	TCGA-77-8156-01	tumor	SQ.1	TCGA-77-8156-01A-11R-2247-07	353	-3.06789	-5.38909	-2.26202	-12.8132	6.05896	7.26487	0.856419	1.18667	-0.196373	0.22585	0.480844	-0.257994
LUSC	TCGA-94-8035-01	tumor	SQ.1	TCGA-94-8035-01A-11R-2247-07	354	-5.67059	-7.60214	-8.65143	-20.6115	5.81746	5.06849	-1.34046	-1.26176	-0.240214	0.888059	-0.87175	0.270009
LUSC	TCGA-98-7454-01	tumor	SQ.1	TCGA-98-7454-01A-11R-2045-07	355	7.04886	12.4781	11.0034	28.8212	7.72609	8.52459	1.76657	0.970599	0.895858	0.106181	1.16107	1.91971
LUSC	TCGA-77-A5FZ-01	tumor	SQ.1	TCGA-77-A5FZ-01A-31R-A27Q-07	356	10.605	5.11275	10.9024	16.718	7.49746	7.5627	2.75038	2.08813	0.14473	0.879746	1.14939	2.78573
LUSC	TCGA-21-5783-01	tumor	SQ.1	TCGA-21-5783-01A-41R-2187-07	357	-3.01607	-4.13997	2.72405	1.25345	4.89436	6.0826	-0.49398	-1.18568	0.305645	1.27792	-0.671693	-1.05075
LUSC	TCGA-90-A4ED-01	tumor	SQ.1	TCGA-90-A4ED-01A-31R-A24Z-07	358	-4.12533	-3.05928	-0.422992	-2.80581	3.89015	5.85887	0.652948	-0.790021	-0.79979	1.89525	-0.912045	-1.20578
LUSC	TCGA-66-2770-01	tumor	SQ.1	TCGA-66-2770-01A-01R-0851-07	359	-2.99206	-4.44658	4.17674	-0.625305	9.2208	7.84892	0.282735	0.200806	0.592521	0.791784	0.390459	0.749404
LUSC	TCGA-51-4079-01	tumor	SQ.1	TCGA-51-4079-01A-01R-1100-07	360	0.790976	2.94238	-1.83493	1.90666	8.07249	7.55837	-0.000960945	-0.521057	0.549955	-0.525054	0.000327457	0.26318
LUSC	TCGA-77-7338-01	tumor	SQ.1	TCGA-77-7338-01A-11R-2045-07	361	5.49683	10.141	4.38595	23.9314	6.69477	6.56913	-0.180547	-0.235664	0.428471	0.0599115	0.553156	0.932378
LUSC	TCGA-37-A5EM-01	tumor	SQ.1	TCGA-37-A5EM-01A-21R-A27Q-07	362	1.81818	-0.856972	7.57243	3.39317	6.03195	6.82092	-0.725314	0.269736	0.535856	1.0914	0.405022	-0.15576
LUSC	TCGA-O2-A52N-01	tumor	SQ.1	TCGA-O2-A52N-01A-11R-A26W-07	363	1.21432	-0.231416	4.02799	4.58	5.81227	6.5361	-0.656471	-0.377997	1.93973	0.40128	-0.673507	-1.0607
LUSC	TCGA-85-7710-01	tumor	SQ.1	TCGA-85-7710-01A-11R-2125-07	364	1.0404	-4.50378	7.06038	5.74818	5.56083	5.70978	-1.2274	-0.283749	1.12059	-0.652758	-0.951726	-0.589243
LUSC	TCGA-63-A5MH-01	tumor	SQ.1	TCGA-63-A5MH-01A-12R-A27Q-07	365	-0.353581	-0.524279	-1.52038	1.89872	7.78134	7.82228	-0.654569	-1.24107	0.741036	1.62627	-0.965573	-0.777205
LUSC	TCGA-NC-A5HH-01	tumor	SQ.1	TCGA-NC-A5HH-01A-11R-A26W-07	366	-9.52053	-4.36621	-13.2013	-13.0233	3.04743	4.86299	-1.06779	-0.628247	2.00639	-0.149664	-1.55226	-2.26462
LUSC	TCGA-NC-A5HK-01	tumor	SQ.1	TCGA-NC-A5HK-01A-11R-A26W-07	367	3.89325	-3.66269	-1.11374	-6.5981	8.94568	9.01646	-1.304	-1.59115	0.260364	0.794976	-1.77967	-0.830222
LUSC	TCGA-21-1078-01	tumor	SQ.1	TCGA-21-1078-01A-01R-0692-07	368	-2.25541	0.741779	-5.69397	1.20409	3.87092	2.9299	-2.49212	-2.04692	1.05581	-1.403	-2.94196	-2.73196
LUSC	TCGA-6A-AB49-01	tumor	SQ.1	TCGA-6A-AB49-01A-12R-A405-07	369	-3.48174	-4.07422	-6.96527	-14.9106	6.62016	5.92682	-2.97621	-2.28811	-1.39654	-1.29947	-2.85477	-2.16126
LUSC	TCGA-85-6175-01	tumor	SQ.1	TCGA-85-6175-01A-11R-1820-07	370	9.84314	6.48743	14.2053	28.717	6.68996	7.50476	0.167694	0.560824	0.162448	1.58794	1.21607	0.848679
LUSC	TCGA-70-6722-01	tumor	SQ.1	TCGA-70-6722-01A-11R-1820-07	371	6.82577	2.09739	8.08849	7.2995	8.69449	8.67771	-0.143075	-0.479591	0.703959	0.506826	0.30973	0.426492
LUSC	TCGA-66-2791-01	tumor	SQ.2a	TCGA-66-2791-01A-01R-0980-07	372	-3.45509	4.52894	-3.47111	2.32363	9.4845	8.28212	1.27546	0.992724	0.907036	0.399075	0.51934	0.298696
LUSC	TCGA-66-2795-01	tumor	SQ.2a	TCGA-66-2795-01A-02R-0980-07	373	-3.93946	10.9858	-8.32794	7.83852	5.84831	7.76412	0.153689	0.0733351	-0.224489	-1.00381	0.518288	0.0922182
LUSC	TCGA-66-2783-01	tumor	SQ.2a	TCGA-66-2783-01A-01R-1201-07	374	-4.30013	-3.62323	-1.49634	-6.94018	7.64211	7.44622	0.0501266	-0.0107451	-0.344454	-0.398138	-0.504451	0.531078
LUSC	TCGA-22-5474-01	tumor	SQ.2a	TCGA-22-5474-01A-01R-1635-07	375	-1.59283	-1.45524	2.56782	0.522223	9.27847	8.43462	1.16934	0.936228	0.54721	1.12938	0.552584	0.47093
LUSC	TCGA-39-5019-01	tumor	SQ.2a	TCGA-39-5019-01A-01R-1820-07	376	-1.42743	4.59862	-5.42357	-1.45514	6.82244	7.03206	1.04319	0.506182	0.221729	0.469315	0.464078	-0.0774688
LUSC	TCGA-46-6025-01	tumor	SQ.2a	TCGA-46-6025-01A-11R-1820-07	377	-1.61761	-7.83934	-1.41035	-13.1196	8.31393	6.91552	-1.39747	-1.13035	-0.313768	-0.524517	-0.795747	-0.969003
LUSC	TCGA-22-5479-01	tumor	SQ.2a	TCGA-22-5479-01A-31R-1949-07	378	-5.92715	-6.60437	-6.53126	-17.4552	7.34106	6.59154	0.128437	-0.592546	0.643532	-0.935316	-0.754235	-0.819944
LUSC	TCGA-85-7698-01	tumor	SQ.2a	TCGA-85-7698-01A-11R-2125-07	379	-1.78359	-1.74224	5.00893	4.63817	9.16741	7.35688	1.00124	0.558445	1.20993	0.482957	0.135175	-0.714723
LUSC	TCGA-96-A4JK-01	tumor	SQ.2a	TCGA-96-A4JK-01A-11R-A24Z-07	380	-5.41015	-9.50253	-3.63793	-17.5171	5.05449	6.15115	0.459003	0.0014591	1.45732	-0.18824	-0.940921	-1.07531
LUSC	TCGA-34-2596-01	tumor	SQ.2a	TCGA-34-2596-01A-01R-0851-07	381	-5.41613	-0.505131	-2.90532	-0.990818	10.2706	9.23135	1.30923	0.353245	0.259047	-0.313483	-0.216449	0.353551
LUSC	TCGA-18-3415-01	tumor	SQ.2a	TCGA-18-3415-01A-01R-0980-07	382	-1.68073	6.13972	-6.43222	-1.08309	9.73839	8.02535	0.34529	0.394301	0.964838	-0.541118	-0.346187	0.58196
LUSC	TCGA-66-2737-01	tumor	SQ.2a	TCGA-66-2737-01A-01R-0980-07	383	-4.89871	7.1154	-4.76943	3.48522	7.32115	7.6442	0.452143	0.204365	0.208833	0.826107	0.691868	0.376228
LUSC	TCGA-18-4086-01	tumor	SQ.2a	TCGA-18-4086-01A-01R-1100-07	384	-3.19473	5.64606	-7.51062	-2.09529	7.96858	7.13741	0.719105	-0.0347423	1.81619	-0.78636	-0.145053	0.154246
LUSC	TCGA-77-8133-01	tumor	SQ.2a	TCGA-77-8133-01A-12R-2247-07	385	-5.61576	-7.80596	3.77246	-4.99733	6.26842	6.48522	2.44811	0.847098	0.79554	0.759	0.115913	-1.21739
LUSC	TCGA-77-A5GA-01	tumor	SQ.2a	TCGA-77-A5GA-01A-11R-A27Q-07	386	-8.20547	-4.04141	-11.3152	-18.9494	7.54638	6.7725	0.09425	-0.860346	-0.411555	-0.360551	-1.50276	-0.980729
LUSC	TCGA-85-8580-01	tumor	SQ.2a	TCGA-85-8580-01A-31R-2403-07	387	-5.82827	-11.2226	-1.24169	-11.8102	5.87109	4.5583	1.08858	0.097974	0.896872	-0.726852	-0.712665	-1.04473
LUSC	TCGA-66-2794-01	tumor	SQ.2a	TCGA-66-2794-01A-01R-1201-07	388	-3.06126	0.623382	-4.06163	-8.9608	8.87152	8.51248	0.575643	1.19344	1.36311	0.15931	0.0959235	-0.779247
LUSC	TCGA-18-4721-01	tumor	SQ.2a	TCGA-18-4721-01A-01R-1443-07	389	-1.45214	5.77405	-1.93497	5.34271	9.30081	8.93582	0.8996	0.827709	0.639043	-1.56865	0.372134	-0.433493
LUSC	TCGA-NC-A5HE-01	tumor	SQ.2a	TCGA-NC-A5HE-01A-11R-A26W-07	390	-1.37992	-4.27298	-1.78885	-10.268	7.75031	8.65899	0.36198	1.5798	1.11717	0.879004	1.00137	0.177688
LUSC	TCGA-96-7545-01	tumor	SQ.2a	TCGA-96-7545-01A-21R-2045-07	391	3.43443	15.5049	4.11355	25.9869	7.04341	7.43097	1.04664	0.739776	-0.284573	-0.166707	0.769885	0.986919
LUSC	TCGA-60-2723-01	tumor	SQ.2a	TCGA-60-2723-01A-01R-0851-07	392	-0.57091	3.42446	-6.40492	-5.878	10.0863	8.61419	0.217953	0.450212	0.649046	-1.95799	0.481062	-0.102033
LUSC	TCGA-51-6867-01	tumor	SQ.2a	TCGA-51-6867-01A-11R-2045-07	393	-1.54716	-0.025974	2.76951	7.58931	9.23286	8.7991	-0.886777	0.100787	-0.0530151	0.692774	-0.805896	-0.702038
LUSC	TCGA-21-1077-01	tumor	SQ.2a	TCGA-21-1077-01A-01R-0692-07	394	-0.317702	4.72834	-6.23239	0.774524	6.905	6.81661	0.669263	-0.669406	-0.579985	-0.0146599	0.518898	-0.174922
LUSC	TCGA-18-3416-01	tumor	SQ.2a	TCGA-18-3416-01A-01R-0980-07	395	-2.3606	-2.37818	1.88861	-3.95602	10.1019	8.53267	0.0480296	1.28282	1.72497	-0.74795	-0.500315	0.155753
LUSC	TCGA-66-2787-01	tumor	SQ.2a	TCGA-66-2787-01A-01R-0980-07	396	-5.94254	2.84486	-1.46743	5.90829	9.87916	8.34568	0.861454	0.638782	1.71506	-0.855814	-0.0109208	-0.661605
LUSC	TCGA-66-2773-01	tumor	SQ.2a	TCGA-66-2773-01A-01R-1201-07	397	-1.53688	-2.01865	2.22109	0.88885	8.72098	7.24739	-0.164461	0.325367	0.294709	0.104078	-0.0906179	1.1509
LUSC	TCGA-22-4599-01	tumor	SQ.2a	TCGA-22-4599-01A-01R-1443-07	398	-3.86673	6.05128	-4.57246	4.25429	7.46222	8.67723	0.134105	1.17276	0.495696	-1.99729	0.816831	0.231994
LUSC	TCGA-39-5016-01	tumor	SQ.2a	TCGA-39-5016-01A-01R-1443-07	399	-2.26101	7.21149	-5.34313	0.550519	9.87036	8.0397	0.41403	0.503565	-0.315988	-1.33911	-0.283089	-1.18643
LUSC	TCGA-92-7341-01	tumor	SQ.2a	TCGA-92-7341-01A-31R-2045-07	400	-5.16307	-0.793627	-4.71386	-3.68363	6.31778	6.79889	-0.896683	-0.819268	-0.115309	-0.356817	0.190755	-0.709357
LUSC	TCGA-43-7657-01	tumor	SQ.2a	TCGA-43-7657-01A-31R-2125-07	401	-5.80919	2.47484	-9.88175	-7.10936	3.72678	5.40428	-0.542949	-1.67594	-1.71244	0.162228	-0.414968	-2.47565
LUSC	TCGA-85-8052-01	tumor	SQ.2a	TCGA-85-8052-01A-11R-2247-07	402	-4.96874	-7.14107	-2.34328	-9.31388	6.66435	5.3636	0.0821627	-0.618632	-0.389692	-0.0229833	-0.439313	-0.818743
LUSC	TCGA-33-AASL-01	tumor	SQ.2a	TCGA-33-AASL-01A-11R-A405-07	403	-1.06154	-4.54852	0.509001	-9.9778	5.77904	6.21182	-1.01526	-0.334123	0.292592	-0.585821	-1.89882	-0.866229
LUSC	TCGA-77-A5G8-01	tumor	SQ.2a	TCGA-77-A5G8-01B-11R-A27Q-07	404	-2.97224	-1.33764	-5.31941	-6.46525	7.27895	6.82634	-0.0503148	-0.519518	-0.152973	-0.764248	-0.408933	-0.830517
LUSC	TCGA-98-A53I-01	tumor	SQ.2a	TCGA-98-A53I-01A-31R-A262-07	405	-5.02647	-7.9453	2.09693	-6.42889	5.89187	6.75998	2.0603	0.676897	0.0426872	1.07074	-0.809653	-0.880828
LUSC	TCGA-J1-A4AH-01	tumor	SQ.2a	TCGA-J1-A4AH-01A-31R-A24H-07	406	-6.37577	-7.75192	0.134771	-3.67522	8.1525	6.49898	0.418048	-1.36894	0.104035	-0.601542	-1.23562	-1.96004
LUSC	TCGA-43-A475-01	tumor	SQ.2a	TCGA-43-A475-01A-11R-A24H-07	407	-1.28799	-2.34672	5.8625	4.08759	9.44745	8.54707	0.701227	1.52736	0.751449	0.067352	0.440752	-0.150131
LUSC	TCGA-58-A46K-01	tumor	SQ.2a	TCGA-58-A46K-01A-11R-A24H-07	408	-5.41276	-2.92581	-0.32365	-2.26519	9.43172	7.13023	-0.092952	-0.418463	0.816031	-1.08785	-1.62443	-1.84442
LUSC	TCGA-33-4586-01	tumor	SQ.2a	TCGA-33-4586-01A-01R-1443-07	409	-2.00448	1.61367	-4.95395	-0.0133122	8.6759	7.46312	-1.36502	-1.55525	0.0306855	-0.453695	-0.888813	-1.05289
LUSC	TCGA-NC-A5HQ-01	tumor	SQ.2a	TCGA-NC-A5HQ-01A-11R-A26W-07	410	-0.551173	-3.16204	1.99122	-0.50327	9.23643	7.67469	1.20425	0.366251	0.981688	-0.576132	-0.966427	-0.484762
LUSC	TCGA-NC-A5HL-01	tumor	SQ.2a	TCGA-NC-A5HL-01A-11R-A26W-07	411	-5.10472	-0.64079	0.00374669	-3.67831	9.7727	8.74163	0.496744	0.478885	1.50694	-0.68487	-0.265345	-1.15637
LUSC	TCGA-98-A53J-01	tumor	SQ.2a	TCGA-98-A53J-01A-11R-A26W-07	412	-1.32982	-4.46687	-0.211842	-2.50788	6.48826	5.26352	-1.17055	-1.16591	-0.630895	-1.80461	-1.07735	-0.222802
LUSC	TCGA-63-A5MP-01	tumor	SQ.2a	TCGA-63-A5MP-01A-11R-A26W-07	413	0.877199	0.316516	-0.87626	-0.59391	10.4543	7.66204	1.47471	0.732487	1.27179	-2.07459	0.192068	0.32159
LUSC	TCGA-85-A4CN-01	tumor	SQ.2a	TCGA-85-A4CN-01A-11R-A24H-07	414	-5.2854	-8.42324	-5.57629	-20.082	7.35835	6.49374	-0.196043	-0.230533	-0.730444	-0.114574	-0.993016	-1.6391
LUSC	TCGA-94-A5I6-01	tumor	SQ.2a	TCGA-94-A5I6-01A-21R-A27Q-07	415	-5.71749	-5.16563	-3.40077	-5.6234	7.37728	6.19634	-1.00546	-1.62858	0.869345	0.351661	-0.367003	-0.895338
LUSC	TCGA-21-1071-01	tumor	SQ.2a	TCGA-21-1071-01A-01R-0692-07	416	-1.60195	10.9795	0.170577	20.7961	6.88847	7.26625	-0.643789	-0.399332	0.828386	0.166241	0.230824	0.894185
LUSC	TCGA-66-2759-01	tumor	SQ.2a	TCGA-66-2759-01A-01R-0851-07	417	-2.38429	1.78637	-2.33102	1.5155	9.9496	10.6354	0.238112	0.318637	-0.0204482	-0.753536	0.313846	0.248506
LUSC	TCGA-18-3419-01	tumor	SQ.2a	TCGA-18-3419-01A-01R-0980-07	418	-1.65125	-2.39408	-3.02265	-2.8994	6.15002	6.66468	-0.0394145	0.260581	0.501708	-1.20921	-0.680267	0.833231
LUSC	TCGA-39-5036-01	tumor	SQ.2a	TCGA-39-5036-01A-01R-1443-07	419	-7.4776	-1.31799	-13.1741	-17.2771	6.62635	5.76527	-0.695312	-1.00295	1.02324	-1.77693	-0.830727	-1.45321
LUSC	TCGA-56-8305-01	tumor	SQ.2a	TCGA-56-8305-01A-11R-2296-07	420	-0.00615168	-4.39707	-4.06163	-6.2554	4.04824	5.17924	-0.635936	-1.15044	0.188548	0.541428	-0.219268	-0.474668
LUSC	TCGA-NC-A5HR-01	tumor	SQ.2a	TCGA-NC-A5HR-01A-21R-A26W-07	421	-7.93651	-2.73637	-2.4612	-2.84501	7.18752	6.84491	-0.863323	-1.19324	0.707858	-0.485185	-1.65978	-1.21131
LUSC	TCGA-NC-A5HO-01	tumor	SQ.2a	TCGA-NC-A5HO-01A-11R-A26W-07	422	-0.911142	-6.22312	-1.88438	-10.1996	4.06311	4.32366	-1.22718	-0.568419	-0.459011	-0.0509512	-1.82829	-0.043034
LUSC	TCGA-O2-A52S-01	tumor	SQ.2a	TCGA-O2-A52S-01A-11R-A262-07	423	-7.53132	-8.04305	-1.20588	-5.60895	6.08859	6.68399	-0.101984	-0.118638	2.07773	-0.601303	-0.736089	-1.01578
LUSC	TCGA-43-3394-01	tumor	SQ.2a	TCGA-43-3394-01A-01R-0980-07	424	-4.81061	7.04013	-8.70173	4.59069	7.07772	7.23964	0.0150568	-0.90024	0.026554	-0.904094	0.159185	-0.752417
LUSC	TCGA-68-A59J-01	tumor	SQ.2a	TCGA-68-A59J-01A-21R-A26W-07	425	1.33394	-8.57106	9.93426	-0.989305	10.1397	7.20644	-0.0264563	0.112309	-0.0110379	0.935898	-0.313574	0.291759
LUSC	TCGA-85-A4CL-01	tumor	SQ.2a	TCGA-85-A4CL-01A-41R-A26W-07	426	-3.33169	-2.04555	-7.61801	-12.7273	4.94475	6.2925	0.536494	0.558212	0.383968	-1.10651	-0.594586	-0.719014
LUSC	TCGA-60-2726-01	tumor	SQ.2a	TCGA-60-2726-01A-01R-0851-07	427	-5.04627	-6.26042	-7.12276	-17.4414	4.12852	5.26104	0.180004	0.171139	-0.191218	0.167524	-0.862469	-1.39551
LUSC	TCGA-22-5471-01	tumor	SQ.2a	TCGA-22-5471-01A-01R-1635-07	428	-2.7857	-3.33656	-9.13744	-21.3518	6.41891	7.45256	0.00263637	1.09373	0.590655	1.12122	-0.332331	-1.18809
LUSC	TCGA-56-A4ZK-01	tumor	SQ.2a	TCGA-56-A4ZK-01A-11R-A262-07	429	-2.72494	-9.20975	3.95709	-2.77424	8.62342	7.81025	-0.0799123	0.044465	0.766207	-0.28758	0.391492	-0.0545227
LUSC	TCGA-33-A4WN-01	tumor	SQ.2a	TCGA-33-A4WN-01A-11R-A262-07	430	-5.63479	-3.9579	-2.26628	-6.79605	6.69766	5.86295	0.378064	-0.672025	0.36471	-1.02196	-1.04274	-1.2596
LUSC	TCGA-56-8504-01	tumor	SQ.2a	TCGA-56-8504-01A-11R-2403-07	431	-7.13855	-11.6688	-2.41486	-14.4174	5.3918	6.77985	-0.560752	-0.072946	1.39559	-0.501773	-0.0947103	-0.343693
LUSC	TCGA-NC-A5HD-01	tumor	SQ.2a	TCGA-NC-A5HD-01A-11R-A26W-07	432	-5.52016	-1.34218	-7.76682	-8.77897	4.08436	3.87607	-1.00191	-2.10402	1.60752	-0.466697	-2.17079	-1.57982
LUSC	TCGA-NK-A7XE-01	tumor	SQ.2a	TCGA-NK-A7XE-01A-12R-A405-07	433	-5.22571	-6.8217	-8.45132	-21.89	4.81664	4.60811	-1.74522	-1.16271	-0.407274	-0.739661	-2.13558	-1.01097
LUAD	TCGA-44-5643-01	tumor	SQ.2b	TCGA-44-5643-01A-01R-1628-07	434	-1.69336	-2.40897	1.45592	-0.216006	4.89396	5.49005	0.463001	0.452866	0.923004	-2.10427	-1.07778	-1.86931
LUSC	TCGA-37-4133-01	tumor	SQ.2b	TCGA-37-4133-01A-01R-1100-07	435	-4.97188	8.51534	-15.0136	-6.55462	8.60059	8.63592	-0.16957	-0.26642	-0.383312	-2.25247	-0.498953	-0.63591
LUSC	TCGA-56-7223-01	tumor	SQ.2b	TCGA-56-7223-01A-11R-2045-07	436	-10.0011	-1.61854	-5.43346	1.50799	4.11872	4.31884	-1.4928	-2.79712	1.62736	-0.362938	-1.84228	-1.91872
LUSC	TCGA-21-1075-01	tumor	SQ.2b	TCGA-21-1075-01A-01R-0692-07	437	-6.06835	7.16289	-10.5755	3.61304	7.79208	6.6784	-1.22753	-2.619	1.09394	-2.54737	-1.83904	-1.751
LUSC	TCGA-22-0944-01	tumor	SQ.2b	TCGA-22-0944-01A-01R-0692-07	438	2.45796	0.542885	1.15336	-2.50108	5.56717	4.32721	-0.311176	-1.78106	0.947781	-2.41626	-1.54458	-0.882001
LUSC	TCGA-56-1622-01	tumor	SQ.2b	TCGA-56-1622-01A-01R-0692-07	439	1.931	2.58926	4.32125	10.2238	9.60628	7.14043	-1.41399	-1.50658	0.512138	-1.17499	-1.53568	-0.397817
LUSC	TCGA-60-2711-01	tumor	SQ.2b	TCGA-60-2711-01A-01R-0851-07	440	-7.06053	-2.22706	-8.37238	-9.51419	4.67627	5.07713	0.241897	0.280225	1.20531	-0.3617	-1.05619	-1.4761
LUSC	TCGA-60-2719-01	tumor	SQ.2b	TCGA-60-2719-01A-01R-0851-07	441	-5.56427	-6.89766	-5.36099	-14.6723	5.29329	6.16929	-0.689708	-0.336624	-0.187556	-0.601177	-0.243034	-0.110052
LUSC	TCGA-60-2722-01	tumor	SQ.2b	TCGA-60-2722-01A-01R-0851-07	442	-4.57437	-4.16565	-2.81038	-6.07479	8.37123	6.46874	-1.63546	-1.49706	-0.788265	-1.01572	-1.36946	-0.826952
LUSC	TCGA-46-3768-01	tumor	SQ.2b	TCGA-46-3768-01A-01R-0980-07	443	-7.81282	-0.699165	-6.4959	-6.8127	6.69088	6.12416	-0.76051	-1.28942	0.851625	-0.854535	-0.333484	-1.06618
LUSC	TCGA-18-4083-01	tumor	SQ.2b	TCGA-18-4083-01A-01R-1100-07	444	-6.46425	-0.417315	-0.781972	2.9579	10.0137	8.18567	0.151853	-0.00976092	1.172	0.649104	-0.402844	-1.20368
LUSC	TCGA-51-4080-01	tumor	SQ.2b	TCGA-51-4080-01A-01R-1100-07	445	-5.73746	5.91213	-8.36106	2.34062	6.21679	6.86242	-0.83564	-1.04889	0.365108	-2.82421	-0.684661	-1.43475
LUSC	TCGA-22-4601-01	tumor	SQ.2b	TCGA-22-4601-01A-01R-1443-07	446	-2.84744	-2.21075	2.94418	3.97562	6.80005	5.78332	-0.601128	-0.594368	0.0777589	-0.477331	-0.818758	-0.792022
LUSC	TCGA-22-4613-01	tumor	SQ.2b	TCGA-22-4613-01A-01R-1443-07	447	-7.72977	-0.263618	-6.85821	-7.48743	6.36485	7.54566	1.09017	0.454457	1.82151	-1.4998	0.312732	-0.436256
LUSC	TCGA-34-5240-01	tumor	SQ.2b	TCGA-34-5240-01A-01R-1443-07	448	-6.21324	7.85019	-11.1395	-2.38862	7.81454	8.13472	-0.0617874	-0.725942	-0.264577	-0.316324	0.375518	-0.815682
LUSC	TCGA-39-5037-01	tumor	SQ.2b	TCGA-39-5037-01A-01R-1443-07	449	-7.7688	0.0265157	-17.8974	-18.6356	6.09981	6.37102	-1.3544	-2.33893	0.36605	-1.82747	-2.27608	-2.60329
LUSC	TCGA-18-5595-01	tumor	SQ.2b	TCGA-18-5595-01A-01R-1635-07	450	-8.86035	-5.56422	-2.7678	-4.25482	6.64355	4.78968	-1.77121	-1.53653	2.16307	-1.73101	-1.4811	-1.28111
LUSC	TCGA-22-5482-01	tumor	SQ.2b	TCGA-22-5482-01A-01R-1635-07	451	-1.75398	1.3173	-7.49867	-4.24715	4.95289	6.0967	-1.04346	-1.33167	1.421	-1.0276	-0.752547	-1.08405
LUSC	TCGA-22-5485-01	tumor	SQ.2b	TCGA-22-5485-01A-01R-1635-07	452	-7.83407	-10.3055	-7.60448	-19.3409	7.06004	6.0585	-1.31912	-1.09111	0.870124	0.472395	-0.504124	-0.607627
LUSC	TCGA-34-5927-01	tumor	SQ.2b	TCGA-34-5927-01A-11R-1820-07	453	-4.66928	-5.09396	1.61672	3.00564	3.39869	4.57964	-0.0232267	-0.766652	1.56447	0.197527	-1.07147	-1.26062
LUSC	TCGA-34-5929-01	tumor	SQ.2b	TCGA-34-5929-01A-11R-1820-07	454	1.45734	-3.43858	3.28508	-2.58969	4.84248	6.03142	-0.171045	0.181954	0.220042	0.85549	-0.835687	-0.966837
LUSC	TCGA-39-5027-01	tumor	SQ.2b	TCGA-39-5027-01A-21R-1820-07	455	-10.0938	-1.42867	-15.2189	-18.33	6.11317	5.41251	-1.68932	-1.6606	-0.372532	-1.11624	-2.05692	-1.67737
LUSC	TCGA-43-6770-01	tumor	SQ.2b	TCGA-43-6770-01A-11R-1820-07	456	-4.1942	-3.89556	-1.60851	-4.18054	8.31739	7.16154	-0.410581	-0.637599	1.725	0.680798	0.0746983	0.0631355
LUSC	TCGA-70-6723-01	tumor	SQ.2b	TCGA-70-6723-01A-11R-1820-07	457	-5.17011	-0.942891	0.350123	4.96426	4.50218	4.56565	-2.03166	-1.26779	2.0239	-0.711395	-2.65907	-1.74195
LUSC	TCGA-85-6798-01	tumor	SQ.2b	TCGA-85-6798-01A-11R-1949-07	458	-6.42197	-8.53327	-11.9049	-24.2574	6.42951	6.42951	-1.21683	-1.97978	-1.36579	-0.157807	-1.41335	-1.69821
LUSC	TCGA-56-7582-01	tumor	SQ.2b	TCGA-56-7582-01A-11R-2045-07	459	-0.955861	4.54251	4.85256	17.5427	6.04638	6.40409	-0.988104	-0.716394	0.0333956	-0.802798	-0.209492	-0.693743
LUSC	TCGA-77-7140-01	tumor	SQ.2b	TCGA-77-7140-01A-41R-2045-07	460	-6.12501	4.10082	-12.7609	-9.30172	8.45944	6.9829	-2.09943	-1.64644	-0.24398	-2.72148	-0.907668	-1.37876
LUSC	TCGA-56-7730-01	tumor	SQ.2b	TCGA-56-7730-01A-11R-2125-07	461	-6.49749	-4.88674	-6.7239	-9.53179	6.9129	6.27067	-0.744863	-1.76417	-0.104554	-0.994894	-1.89376	-0.929512
LUSC	TCGA-77-8009-01	tumor	SQ.2b	TCGA-77-8009-01A-11R-2187-07	462	-6.38471	-4.87964	-1.57332	-7.92743	7.16363	7.19067	-1.99278	-1.2153	-0.613147	-0.383427	-1.2074	-1.38322
LUSC	TCGA-56-8082-01	tumor	SQ.2b	TCGA-56-8082-01A-11R-2247-07	463	-0.713986	-3.40232	0.747483	0.0672283	5.93912	5.27124	-1.48508	-1.2798	0.833479	-2.23127	-1.4515	-0.447056
LUSC	TCGA-77-8128-01	tumor	SQ.2b	TCGA-77-8128-01A-11R-2247-07	464	-9.28396	-6.51299	-6.69126	-13.1537	5.07283	5.46234	-1.56423	-2.0162	-0.254355	-0.381578	-1.45077	-2.1927
LUSC	TCGA-85-8277-01	tumor	SQ.2b	TCGA-85-8277-01A-11R-2296-07	465	-5.71271	-6.1189	-8.63907	-15.9232	9.51665	6.34424	-0.56352	-0.466191	0.615139	-0.137198	-0.945294	-1.23415
LUSC	TCGA-63-A5ML-01	tumor	SQ.2b	TCGA-63-A5ML-01A-31R-A27Q-07	466	-5.84365	-2.95962	0.766619	1.30241	8.4271	8.08209	-0.74048	-0.174117	0.351789	0.590813	-0.786256	-1.35251
LUSC	TCGA-34-8456-01	tumor	SQ.2b	TCGA-34-8456-01A-21R-2326-07	467	-5.74382	-3.32837	-0.730997	-2.24397	7.66356	6.88269	0.525444	-0.436855	-0.146666	0.63348	-0.678632	-0.663757
LUSC	TCGA-58-8391-01	tumor	SQ.2b	TCGA-58-8391-01A-11R-2326-07	468	-2.81821	-8.67885	-2.38862	-12.0821	7.62564	5.16436	-1.32922	-1.72403	0.165326	-0.48027	-1.48406	0.0461415
LUSC	TCGA-63-A5MB-01	tumor	SQ.2b	TCGA-63-A5MB-01A-11R-A26W-07	469	-4.0429	-2.33889	-0.56155	-0.110589	6.5057	6.00182	0.0785275	-0.310387	0.923704	0.371575	-0.763259	-0.838712
LUSC	TCGA-63-A5M9-01	tumor	SQ.2b	TCGA-63-A5M9-01A-11R-A26W-07	470	-8.23524	-2.01658	-3.80339	-1.4607	8.69757	7.67853	0.432722	-0.233402	1.41888	-0.0532695	-0.383762	-0.509352
LUSC	TCGA-37-A5EL-01	tumor	SQ.2b	TCGA-37-A5EL-01A-11R-A26W-07	471	-3.20121	-5.03535	-2.80812	-7.59662	2.3223	4.24838	-1.96583	-1.66076	-1.66623	0.114629	-2.8722	-2.03032
LUSC	TCGA-94-8490-01	tumor	SQ.2b	TCGA-94-8490-01A-11R-2326-07	472	-1.73642	-8.33342	-1.20108	-7.45976	5.42788	5.28115	-1.68778	-1.51205	-0.294724	-0.0468393	-2.61202	-1.88222
LUSC	TCGA-58-A46N-01	tumor	SQ.2b	TCGA-58-A46N-01A-11R-A24H-07	473	-4.79187	-8.50544	-3.78175	-14.8188	8.28233	7.2211	-1.57203	-1.69958	-0.986238	-0.865639	-2.3991	-1.47004
LUSC	TCGA-56-A4BX-01	tumor	SQ.2b	TCGA-56-A4BX-01A-11R-A24H-07	474	-9.03471	-4.90895	-3.23288	-6.91856	5.71134	4.55963	-1.90642	-2.64346	-0.864793	-1.25704	-2.69304	-2.64845
LUSC	TCGA-56-8629-01	tumor	SQ.2b	TCGA-56-8629-01A-11R-2403-07	475	-0.211947	-7.00968	-1.58074	-10.515	4.26706	5.48888	-0.947172	-1.19085	0.19159	0.373142	-0.0740823	-0.235737
LUSC	TCGA-85-A5B5-01	tumor	SQ.2b	TCGA-85-A5B5-01A-21R-A26W-07	476	-7.61784	-7.23083	-5.06713	-12.9502	7.19485	6.11314	-0.0963027	-1.19431	-0.989509	-0.728475	-1.36009	-1.61346
LUSC	TCGA-43-6143-01	tumor	SQ.2b	TCGA-43-6143-01A-11R-1820-07	477	-7.77887	-4.99006	2.65637	2.12892	6.113	5.54072	-0.201315	-1.06496	2.48566	1.2898	-0.48785	-0.504267
LUSC	TCGA-77-6843-01	tumor	SQ.2b	TCGA-77-6843-01A-11R-1949-07	478	-4.0247	0.207575	-4.06688	2.39347	7.63954	5.04253	-0.924284	-1.80898	-1.252	-0.230112	-1.32753	-1.43424
LUSC	TCGA-77-A5GF-01	tumor	SQ.2b	TCGA-77-A5GF-01A-21R-A27Q-07	479	-4.08275	-3.82791	0.667925	-3.89066	10.3136	7.7838	0.431723	-0.365307	0.135409	-0.187125	-0.734458	-0.943763
LUSC	TCGA-NC-A5HN-01	tumor	SQ.2b	TCGA-NC-A5HN-01A-11R-A26W-07	480	-3.11701	-3.8339	-2.28568	-4.76092	7.86296	6.11521	-0.911515	-1.29983	1.53023	-3.18331	-2.59786	-2.23671
LUSC	TCGA-L3-A524-01	tumor	SQ.2b	TCGA-L3-A524-01A-11R-A262-07	481	-5.15589	-7.18209	-4.1394	-11.9895	4.69848	5.39162	-0.854494	-0.907855	-0.458479	-0.344008	-1.03148	-1.77473
LUSC	TCGA-98-A53A-01	tumor	SQ.2b	TCGA-98-A53A-01A-11R-A262-07	482	-8.4861	-7.60135	-2.42223	-5.27583	3.73239	4.75793	-0.268936	-0.238949	1.67218	0.272132	-2.05921	-1.58607
LUSC	TCGA-58-A46M-01	tumor	SQ.2b	TCGA-58-A46M-01A-11R-A24H-07	483	-4.96613	-0.933019	0.284657	1.22748	9.08567	7.88119	-0.703728	0.024237	1.45758	-0.579026	-0.751947	-1.28552
LUSC	TCGA-21-1072-01	tumor	SQ.2b	TCGA-21-1072-01A-01R-0692-07	484	-2.89847	9.92771	-3.51536	13.9935	6.73409	6.09453	-1.10863	-1.30393	1.36381	-0.696131	-0.75842	0.116451
LUSC	TCGA-66-2792-01	tumor	SQ.2b	TCGA-66-2792-01A-01R-0980-07	485	-5.44353	-0.0440086	-3.00891	2.31658	8.84279	8.1117	-0.183061	-0.554183	0.617244	-0.936317	-0.221817	-0.650735
LUSC	TCGA-33-A5GW-01	tumor	SQ.2b	TCGA-33-A5GW-01A-11R-A27Q-07	486	-5.99723	-8.03532	-6.23493	-15.7578	7.07158	5.79118	-1.91734	-2.09087	-0.0628227	-0.76374	-2.02016	-0.944228
LUSC	TCGA-58-8392-01	tumor	SQ.2b	TCGA-58-8392-01A-11R-2326-07	487	-6.07694	-5.9905	-3.44693	-5.66709	7.26702	6.36342	-0.442198	-1.62077	0.251847	-0.52315	-0.953534	-0.674981
LUSC	TCGA-18-5592-01	tumor	SQ.2b	TCGA-18-5592-01A-01R-1635-07	488	-4.86253	-1.53627	-2.70558	-2.04717	5.72431	5.43865	-0.755745	-0.726907	0.869744	-0.804148	-1.50398	-1.49783
LUSC	TCGA-NC-A5HT-01	tumor	SQ.2b	TCGA-NC-A5HT-01A-11R-A26W-07	489	-3.37794	-5.64611	-2.71314	-5.04493	3.53707	4.30314	-1.77018	-2.27032	-0.342663	-0.453484	-2.86503	-2.56663
LUSC	TCGA-NC-A5HF-01	tumor	SQ.2b	TCGA-NC-A5HF-01A-11R-A26W-07	490	-2.75233	-6.37148	-4.04828	-5.54977	4.94932	4.54976	-1.95571	-2.22589	0.741145	0.446283	-1.99959	-1.43232
LUSC	TCGA-22-4604-01	tumor	SQ.2b	TCGA-22-4604-01A-01R-1201-07	491	2.29848	2.40316	2.05316	5.86268	8.32201	8.56339	0.606277	0.689283	0.0711105	0.298493	1.12766	0.0706665
LUSC	TCGA-34-7107-01	tumor	SQ.2b	TCGA-34-7107-01A-11R-1949-07	492	-6.01591	-5.08185	0.431704	-3.30774	8.98925	7.76205	-0.344405	-0.62942	0.683037	0.311525	-0.169231	-0.473837
LUSC	TCGA-NC-A5HP-01	tumor	SQ.2b	TCGA-NC-A5HP-01A-11R-A26W-07	493	-1.9306	-2.60544	-1.23025	6.62634	2.39449	5.44556	-1.15242	-1.69908	0.197163	0.00260555	-0.562955	-1.5453
LUSC	TCGA-22-4591-01	tumor	SQ.2b	TCGA-22-4591-01A-01R-1201-07	494	-7.1754	0.464444	-9.3349	-6.04878	5.5541	5.75582	-0.27582	-0.564238	1.08178	-2.22197	-0.433158	-0.632232
LUSC	TCGA-56-8083-01	tumor	SQ.2b	TCGA-56-8083-01A-11R-2247-07	495	-7.15071	-5.34191	-2.80194	-0.815987	2.4961	3.3622	-0.465243	-1.22014	1.51921	0.106625	-1.4999	-1.22737
LUSC	TCGA-22-5477-01	tumor	SQ.2b	TCGA-22-5477-01A-01R-1635-07	496	-6.96399	-2.33385	-0.268437	2.64324	9.32003	7.79072	-0.09348	-0.241916	1.23818	-0.0121882	-0.747737	-0.918774
LUSC	TCGA-79-5596-01	tumor	SQ.2b	TCGA-79-5596-01A-31R-1949-07	497	-5.19317	-8.14969	-3.73923	-12.1728	7.16034	4.60809	-0.342342	-1.54794	-0.200163	-1.26496	-1.41254	-1.32892
LUSC	TCGA-66-2758-01	tumor	SQ.2b	TCGA-66-2758-01A-02R-0851-07	498	-4.2275	2.06695	-9.58467	-9.89217	8.79255	8.03236	0.591955	0.867053	-0.226145	-0.17822	0.143903	0.438309
LUSC	TCGA-66-2766-01	tumor	SQ.2b	TCGA-66-2766-01A-01R-0851-07	499	-8.87491	3.72187	-16.6065	-11.532	9.65405	8.59728	-0.577974	-0.325118	0.992156	-1.41868	-0.379789	-0.733627
LUSC	TCGA-66-2727-01	tumor	SQ.2b	TCGA-66-2727-01A-01R-0980-07	500	-7.02678	2.64267	-9.09476	-6.54551	9.56686	6.89159	-0.205113	-0.363763	2.55511	-1.61857	0.2276	0.0284399
LUSC	TCGA-33-4532-01	tumor	SQ.2b	TCGA-33-4532-01A-01R-1201-07	501	-10.5744	-4.24366	-14.2467	-16.3713	5.31049	5.14346	-0.982136	-1.30173	0.139005	-1.52438	-1.26519	-0.74045
LUSC	TCGA-63-5128-01	tumor	SQ.2b	TCGA-63-5128-01A-01R-1443-07	502	-1.69017	2.50281	-1.28402	9.41955	6.47059	5.7296	-1.41722	-1.87656	-0.602061	-1.44188	-0.784721	-0.00791629
LUSC	TCGA-22-5473-01	tumor	SQ.2b	TCGA-22-5473-01A-01R-1635-07	503	-5.55907	0.34484	-10.7809	-14.4314	9.43443	7.65988	-0.613505	-0.588085	0.514627	-0.680258	-0.0904209	-0.840709
LUSC	TCGA-22-5491-01	tumor	SQ.2b	TCGA-22-5491-01A-01R-1635-07	504	-5.27092	0.0763225	-10.6068	-12.5542	6.28471	6.34308	-0.633222	-0.558088	0.166079	-2.26929	-0.966963	-0.560315
LUSC	TCGA-34-5231-01	tumor	SQ.2b	TCGA-34-5231-01A-21R-1820-07	505	-5.68547	-4.18105	-1.57098	-5.01266	5.42426	5.94252	0.224541	0.117009	0.888449	0.598435	-1.20077	-1.37176
LUSC	TCGA-46-6026-01	tumor	SQ.2b	TCGA-46-6026-01A-11R-1820-07	506	-5.03082	-4.32521	-4.37642	-7.06551	2.05071	3.70054	0.0357148	-0.799078	0.168872	-0.988849	-1.21197	-0.586593
LUSC	TCGA-77-6845-01	tumor	SQ.2b	TCGA-77-6845-01A-11R-1949-07	507	-6.17872	-1.83075	-9.43664	-8.61279	6.03304	5.1069	-1.12001	-2.34091	0.469757	-0.105407	-1.42255	-0.895847
LUSC	TCGA-33-AASD-01	tumor	SQ.2b	TCGA-33-AASD-01A-11R-A405-07	508	-1.56849	-1.09381	-1.67039	0.718038	5.05689	4.99737	-1.96762	-1.78428	0.562475	-1.04065	-1.2692	-1.95825
LUSC	TCGA-NK-A5CR-01	tumor	SQ.2b	TCGA-NK-A5CR-01A-11R-A26W-07	509	-4.3197	-0.47752	-6.85162	-4.25549	7.35462	5.07325	-0.576394	-1.97393	-0.723416	-2.01782	-1.63321	-1.69172
LUSC	TCGA-94-A5I4-01	tumor	SQ.2b	TCGA-94-A5I4-01A-11R-A26W-07	510	-1.51358	-4.02147	0.665669	-5.14536	4.91706	4.47205	-0.591214	-1.52097	0.121868	-1.29718	-0.657053	-0.326636
LUSC	TCGA-63-A5MU-01	tumor	SQ.2b	TCGA-63-A5MU-01A-11R-A26W-07	511	-6.67587	-5.67879	-3.24213	-5.41614	6.3055	5.18442	-1.50892	-1.71919	0.223108	-1.87422	-2.95878	-1.33204
LUSC	TCGA-85-A4QR-01	tumor	SQ.2b	TCGA-85-A4QR-01A-11R-A24Z-07	512	-7.26545	-9.7843	-4.82136	-19.1672	5.21339	3.50831	-1.69846	-2.82006	-0.170051	-3.12538	-3.10347	-3.31626
LUSC	TCGA-43-A474-01	tumor	SQ.2b	TCGA-43-A474-01A-11R-A24H-07	513	-3.54116	-2.28196	-3.67333	-3.61774	5.3819	5.09688	-2.52712	-3.28849	0.028262	-1.3443	-2.26304	-1.3612
LUSC	TCGA-77-8153-01	tumor	SQ.2b	TCGA-77-8153-01A-11R-2403-07	514	-6.92845	-12.5169	-3.71521	-17.2606	6.0767	4.6271	-0.916224	-1.77588	0.175222	-0.727552	-2.44719	-1.11407
LUSC	TCGA-21-1080-01	tumor	SQ.2b	TCGA-21-1080-01A-01R-0692-07	515	-2.87335	0.443559	-5.31809	-3.63307	5.44641	5.71279	-0.67504	-0.445028	0.345045	-1.03973	-0.989867	-0.280449
LUSC	TCGA-18-3411-01	tumor	SQ.2b	TCGA-18-3411-01A-01R-0980-07	516	-5.30021	4.92075	-12.2643	-7.73795	5.39348	7.17209	-0.0380908	-0.384092	0.393147	-1.0847	0.0431686	0.141287
LUSC	TCGA-51-4081-01	tumor	SQ.2b	TCGA-51-4081-01A-01R-1100-07	517	-3.80096	-3.48223	-1.06133	4.99911	6.0106	6.0201	-1.46864	-2.37862	0.641579	-0.788301	-1.01592	-1.10058
LUSC	TCGA-33-4583-01	tumor	SQ.2b	TCGA-33-4583-01A-01R-1443-07	518	-2.99114	0.407294	-3.51423	-4.18225	8.72865	7.42631	-1.23492	-0.909139	1.07257	-1.1186	-1.64143	-1.57242
LUSC	TCGA-63-7023-01	tumor	SQ.2b	TCGA-63-7023-01A-11R-1949-07	519	-3.28545	-3.1259	-2.42154	-6.68143	4.3853	5.46312	-0.612691	-0.131413	1.53948	-0.750372	-1.31361	-1.7996
LUSC	TCGA-56-7579-01	tumor	SQ.2b	TCGA-56-7579-01A-11R-2045-07	520	-2.94127	-3.83619	-4.09726	-11.23	3.58306	5.32566	-1.66368	-2.05767	0.136016	-1.92978	-0.374811	0.0196317
LUSC	TCGA-77-7139-01	tumor	SQ.2b	TCGA-77-7139-01A-11R-2045-07	521	-4.24035	-1.65183	-3.96088	-7.81773	9.39778	7.18523	0.130634	-0.537794	-0.348066	-0.797901	-0.995432	-1.46747
LUSC	TCGA-56-7823-01	tumor	SQ.2b	TCGA-56-7823-01B-11R-2247-07	522	-7.91011	-8.45167	-3.1258	-12.719	5.64594	5.86915	-1.67927	-1.98531	-0.112885	-0.734777	-2.14104	-1.25652
LUSC	TCGA-77-8148-01	tumor	SQ.2b	TCGA-77-8148-01A-11R-2247-07	523	-8.7028	-9.09289	-7.08838	-18.3676	5.6844	6.57063	0.177153	-0.442486	-0.389869	0.95887	-0.395835	-1.11025
LUSC	TCGA-77-8150-01	tumor	SQ.2b	TCGA-77-8150-01A-11R-2247-07	524	-2.2737	-8.84013	0.83212	-9.76789	8.50211	6.6564	-0.163834	0.193939	0.95587	-1.12019	-1.43816	-0.624413
LUSC	TCGA-85-8070-01	tumor	SQ.2b	TCGA-85-8070-01A-11R-2247-07	525	-7.29935	-3.41641	-6.97319	-12.6249	9.05435	7.60093	-1.6443	-2.75751	-1.44718	-2.23399	-2.65387	-2.52515
LUSC	TCGA-85-8071-01	tumor	SQ.2b	TCGA-85-8071-01A-11R-2247-07	526	-5.45315	-11.8675	3.50631	-2.12518	6.45923	5.77921	-1.29275	-0.295189	0.407559	0.396784	-2.92187	-2.01156
LUSC	TCGA-56-A62T-01	tumor	SQ.2b	TCGA-56-A62T-01A-11R-A405-07	527	-2.28626	-3.12151	1.56016	-1.05607	5.07386	6.585	-0.639588	-1.03231	-0.127721	0.00169334	-0.427882	-0.151151
LUSC	TCGA-77-A5G3-01	tumor	SQ.2b	TCGA-77-A5G3-01A-31R-A27Q-07	528	-4.13835	-5.29991	3.63358	3.3702	9.49583	6.59976	-1.05019	-0.485182	1.22329	-0.677259	-0.743069	-1.83739
LUSC	TCGA-63-A5MJ-01	tumor	SQ.2b	TCGA-63-A5MJ-01A-11R-A27Q-07	529	-1.88138	-7.09493	-0.0498558	-10.9624	8.87449	7.2188	-1.05114	-0.649612	0.943642	-0.561566	-0.619688	-0.601288
LUSC	TCGA-MF-A522-01	tumor	SQ.2b	TCGA-MF-A522-01A-11R-A262-07	530	-3.06139	-3.16087	-5.34715	-7.4229	5.41984	4.90738	-2.36083	-1.5698	-0.918798	-1.46916	-1.73606	-1.67615
LUSC	TCGA-85-8354-01	tumor	SQ.2b	TCGA-85-8354-01A-31R-2326-07	531	-7.2146	-8.73144	-6.66047	-14.0914	4.8818	4.3335	-1.35334	-1.08225	0.712731	-2.51152	-1.57197	-1.68888
LUSC	TCGA-63-A5MY-01	tumor	SQ.2b	TCGA-63-A5MY-01A-11R-A26W-07	532	-8.42448	-1.81652	-11.247	-9.04225	6.52775	3.29315	-1.55358	-3.03464	-0.433055	-1.74538	-3.20759	-1.38973
LUSC	TCGA-90-7769-01	tumor	SQ.2b	TCGA-90-7769-01A-11R-2125-07	533	-1.48554	-2.47439	-4.79864	-10.2173	8.38	5.12484	-1.39946	-2.01725	-0.997683	-2.48844	-1.2749	-1.01677
LUSC	TCGA-85-A512-01	tumor	SQ.2b	TCGA-85-A512-01A-11R-A26W-07	534	-3.75438	-1.98865	-2.73008	-6.709	5.11968	4.96771	-1.31979	-1.2454	0.451185	-0.550027	-0.906323	-1.62349
LUSC	TCGA-77-7142-01	tumor	SQ.2b	TCGA-77-7142-01A-11R-2045-07	535	-3.10329	11.2958	0.640931	19.5831	4.84186	5.72885	-0.43609	-0.243439	2.33324	-0.614776	0.42509	-0.50168
LUSC	TCGA-58-A46L-01	tumor	SQ.2b	TCGA-58-A46L-01A-11R-A24H-07	536	-2.22845	-1.39959	5.87172	11.31	6.47075	6.66811	0.234935	0.485336	2.3659	0.316256	-0.270276	-0.935574
LUSC	TCGA-46-3765-01	tumor	SQ.2b	TCGA-46-3765-01A-01R-0980-07	537	0.573467	7.45448	-6.45351	2.90886	6.00356	6.92245	0.31911	0.0323755	1.25657	-1.10305	0.308654	-0.0265303
LUSC	TCGA-63-5131-01	tumor	SQ.2b	TCGA-63-5131-01A-01R-1443-07	538	-2.0161	1.0839	-3.72359	-3.2059	4.90687	5.94997	-1.07894	-1.3423	-0.162756	-0.760944	-0.116789	0.318677
LUSC	TCGA-56-7221-01	tumor	SQ.2b	TCGA-56-7221-01A-11R-2045-07	539	-5.34498	-2.55187	-2.72739	-2.38612	3.92083	3.98081	-0.985926	-1.70965	0.693922	-0.670728	-1.04843	-1.1316
LUSC	TCGA-77-8154-01	tumor	SQ.2b	TCGA-77-8154-01A-11R-2247-07	540	-5.09693	-7.29781	-6.88554	-12.1436	3.87531	3.27834	-1.10884	-1.6323	-0.0224464	-0.86739	-1.7178	-1.2573
LUSC	TCGA-77-7463-01	tumor	SQ.2b	TCGA-77-7463-01A-11R-2045-07	541	-4.33844	-0.155401	-7.20434	-6.74812	7.49673	6.24484	-0.814945	-1.13359	1.62804	-2.07665	-0.766996	-0.936402
LUSC	TCGA-77-8143-01	tumor	SQ.2b	TCGA-77-8143-01A-11R-2247-07	542	-6.03305	-7.30044	-3.94863	-15.4096	6.5065	5.90019	-1.21817	-0.816796	0.97064	-1.36456	-1.30716	-1.95958
LUSC	TCGA-77-6844-01	tumor	SQ.2b	TCGA-77-6844-01A-11R-1949-07	543	-6.39178	-8.48813	1.44789	-5.65439	6.0711	5.47496	-0.3107	-0.0969795	0.795838	0.27019	-1.17832	-0.45495
LUSC	TCGA-85-7696-01	tumor	SQ.2b	TCGA-85-7696-01A-11R-2125-07	544	-8.23946	-0.847151	1.38601	5.57397	4.94833	5.68255	0.0807577	-0.677755	1.16858	0.184675	-0.3408	-0.966593
LUSC	TCGA-18-3412-01	tumor	SQ.2b	TCGA-18-3412-01A-01R-0980-07	545	-6.50093	3.22738	-10.9909	-11.7397	6.32246	6.83374	-0.827714	-0.465582	1.05762	-1.7037	0.00800325	0.0274298
LUSC	TCGA-33-4538-01	tumor	SQ.2b	TCGA-33-4538-01A-01R-1201-07	546	-2.81581	1.19434	-1.62477	4.51877	8.899	7.81749	-0.324552	-0.661527	1.44628	-0.714441	-1.10848	-0.399392
LUSC	TCGA-66-2800-01	tumor	SQ.2b	TCGA-66-2800-01A-01R-1201-07	547	-3.805	3.16683	-10.1775	-9.5843	6.38608	7.85928	0.597076	-0.0523834	0.216488	-0.512027	0.994376	1.30818
LUSC	TCGA-33-AAS8-01	tumor	SQ.2b	TCGA-33-AAS8-01A-11R-A405-07	548	-6.92453	-7.21986	-10.4661	-19.4344	6.44448	6.02276	0.597658	-1.15714	-0.196737	0.610502	-2.37233	-1.83855
LUSC	TCGA-37-A5EN-01	tumor	SQ.2b	TCGA-37-A5EN-01A-21R-A26W-07	549	-7.2242	-5.60906	-3.72738	-7.86063	5.93074	5.35755	0.94358	-0.248117	0.725634	-0.424967	-1.55335	-1.60773
LUSC	TCGA-LA-A446-01	tumor	SQ.2b	TCGA-LA-A446-01A-21R-A24Z-07	550	-6.48839	-9.77425	-2.78308	-11.7752	7.63551	5.99417	0.222581	-1.05205	0.218969	-0.333478	-0.951238	-0.905597
LUSC	TCGA-56-A4BY-01	tumor	SQ.2b	TCGA-56-A4BY-01A-11R-A24H-07	551	-4.01548	-4.15525	5.7019	6.04752	7.43072	6.50087	0.697563	-0.51885	-0.64508	0.220421	-0.989503	-0.519232
LUSC	TCGA-77-7141-01	tumor	SQ.2b	TCGA-77-7141-01A-11R-2045-07	552	-5.06701	5.30421	-2.45909	8.06289	7.58734	6.33261	0.0189046	-0.703291	-0.665861	0.342751	-0.531186	-0.697076
LUSC	TCGA-33-AASJ-01	tumor	SQ.2b	TCGA-33-AASJ-01A-11R-A405-07	553	-5.31492	-7.54691	-3.623	-15.8709	8.18258	6.86206	-0.853034	-1.21484	0.99776	-2.12351	-1.83966	-2.43311
LUSC	TCGA-85-8072-01	tumor	SQ.2b	TCGA-85-8072-01A-31R-2247-07	554	-4.90332	-9.84462	2.18566	-10.9834	8.3591	7.00504	0.450547	-0.593976	0.0623842	0.363011	-0.323007	-0.724081
LUSC	TCGA-77-A5G6-01	tumor	SQ.2b	TCGA-77-A5G6-01A-11R-A27Q-07	555	-6.92845	-5.1456	-3.93692	-2.20797	3.21838	4.00514	0.575933	-0.895932	2.28487	-1.15052	-1.40527	-1.16472
LUSC	TCGA-52-7809-01	tumor	AD.1	TCGA-52-7809-01A-21R-2125-07	556	-6.78841	-4.43568	-1.21878	-2.60223	4.5724	4.52991	0.20759	-0.389661	1.76977	0.809304	-0.809125	-0.777217
LUSC	TCGA-37-4132-01	tumor	AD.1	TCGA-37-4132-01A-01R-1100-07	557	-5.38083	7.30837	-12.2874	-6.68712	5.98678	7.31533	0.727578	0.861011	1.56596	-0.663583	-0.235035	-0.418337
LUSC	TCGA-56-6546-01	tumor	AD.1	TCGA-56-6546-01A-11R-1820-07	558	-4.18999	-2.50311	-7.51734	-11.9958	6.21781	7.34783	0.838179	0.942481	1.87605	0.796463	0.641449	-0.138508
LUSC	TCGA-56-8201-01	tumor	AD.1	TCGA-56-8201-01A-11R-2247-07	559	8.84694	-2.04583	6.3963	-0.948	7.53668	7.90163	0.110524	0.883743	1.63533	-0.191664	0.561166	0.95062
LUSC	TCGA-90-A59Q-01	tumor	AD.1	TCGA-90-A59Q-01A-11R-A26W-07	560	5.91165	0.431285	6.51113	5.49303	6.29781	6.89529	0.466433	0.983076	0.0641996	0.106272	-0.321584	2.13208
LUSC	TCGA-94-7943-01	tumor	AD.1	TCGA-94-7943-01A-11R-2187-07	561	-4.45611	-6.45326	-2.70587	-8.57915	4.51879	5.0967	0.00844575	-0.130501	0.465914	0.116594	-0.536489	-0.193616
LUSC	TCGA-37-3792-01	tumor	AD.1	TCGA-37-3792-01A-01R-0980-07	562	6.48732	6.02413	3.17461	8.30066	9.50626	9.7325	-0.688686	0.853121	0.690512	-1.08282	0.858918	3.22646
LUSC	TCGA-33-4566-01	tumor	AD.1	TCGA-33-4566-01A-01R-1443-07	563	3.01619	6.33901	-4.98467	-0.739123	6.70375	9.05081	-1.27995	0.00613528	0.815033	-3.07857	-0.576837	-0.584843
LUSC	TCGA-21-1082-01	tumor	AD.1	TCGA-21-1082-01A-01R-0692-07	564	-4.5887	-8.08417	-0.184816	-7.06108	4.93685	6.15417	0.708428	0.366211	1.59321	0.858737	-0.21081	-0.0601531
LUSC	TCGA-33-4533-01	tumor	AD.1	TCGA-33-4533-01A-01R-1201-07	565	-5.03878	5.66517	-6.77855	1.99149	3.94073	5.77433	-0.441927	-0.782736	1.51332	0.962579	-0.294896	-0.493139
LUSC	TCGA-60-2695-01	tumor	AD.1	TCGA-60-2695-01A-01R-0851-07	566	-4.30918	-8.28951	3.27199	-5.09186	6.06934	6.55165	0.579572	0.32518	2.23181	1.85923	-0.321411	0.380398
LUSC	TCGA-66-2756-01	tumor	AD.1	TCGA-66-2756-01A-01R-0851-07	567	-7.57553	-4.77917	-10.207	-13.2612	4.3512	5.75977	-0.220455	-0.471644	0.634233	-1.69817	-1.11113	-0.901853
LUSC	TCGA-37-4141-01	tumor	AD.1	TCGA-37-4141-01A-02R-1100-07	568	-6.73512	6.54088	-10.9351	-4.54589	6.06347	6.64369	-0.199944	-0.0189664	1.76902	-0.293649	-0.780922	-0.59182
LUSC	TCGA-22-4594-01	tumor	AD.1	TCGA-22-4594-01A-01R-1201-07	569	-3.20166	4.10955	-9.76129	-5.69954	5.77564	6.91134	1.80164	0.880359	0.892179	-0.273663	0.096363	0.55983
LUSC	TCGA-60-2706-01	tumor	AD.1	TCGA-60-2706-01A-01R-0851-07	570	-5.80295	-5.71376	-1.41441	-11.0189	5.84279	7.39926	0.168615	0.63941	1.72944	0.747686	0.631729	0.760809
LUSC	TCGA-58-8388-01	tumor	AD.1	TCGA-58-8388-01A-11R-2326-07	571	0.521281	-6.06901	7.18461	4.42898	5.71716	6.47973	0.25957	0.702348	1.18716	1.92534	0.0204559	-0.145312
LUSC	TCGA-18-3409-01	tumor	AD.1	TCGA-18-3409-01A-01R-0980-07	572	-0.663775	12.3809	-4.90345	17.9629	5.66515	8.0392	-0.23867	0.0573047	0.441961	0.670673	1.41247	-0.502101
LUSC	TCGA-63-A5MW-01	tumor	AD.1	TCGA-63-A5MW-01A-11R-A26W-07	573	-5.20451	-0.911591	-1.79525	2.033	3.49498	5.57479	-0.78545	-0.763996	0.0490216	1.52635	-0.649241	-0.856616
LUSC	TCGA-43-2578-01	tumor	AD.1	TCGA-43-2578-01A-01R-0851-07	574	-11.2772	-8.13408	-11.7181	-23.0991	4.93183	6.3708	-0.0167852	0.147217	0.505952	0.780708	-0.533455	-0.219051
LUSC	TCGA-85-6560-01	tumor	AD.1	TCGA-85-6560-01A-11R-1820-07	575	-5.15162	0.0486681	-1.50332	0.53523	5.75396	7.03033	0.0231881	-0.173175	1.32128	0.506142	0.565943	-0.319012
LUSC	TCGA-33-6738-01	tumor	AD.1	TCGA-33-6738-01A-11R-1949-07	576	-6.03177	-6.41685	-11.2997	-21.2625	3.86439	4.44267	-0.0134094	-0.520733	-1.27993	0.0406354	-0.76858	-1.13768
LUSC	TCGA-22-5483-01	tumor	AD.1	TCGA-22-5483-01A-01R-1820-07	577	-6.44232	2.27729	-8.06375	-4.80812	5.57647	7.17467	-0.766028	-0.0956344	1.59978	-0.00669284	0.193972	0.18597
LUSC	TCGA-37-4135-01	tumor	AD.1	TCGA-37-4135-01A-01R-1100-07	578	-5.39663	7.43315	-17.8656	-11.9707	4.73412	6.14005	-0.424625	-0.54811	0.878964	-0.908845	-0.0456715	-1.02569
LUSC	TCGA-85-8352-01	tumor	AD.1	TCGA-85-8352-01A-31R-2326-07	579	-9.27501	-5.53052	-9.15964	-16.2338	3.4058	2.99653	-1.85085	-1.70467	0.0523805	-0.210951	-2.83999	-3.82946
LUSC	TCGA-33-4587-01	tumor	AD.1	TCGA-33-4587-01A-11R-2125-07	580	-6.42146	-2.94574	-1.58445	-0.906961	4.26203	5.19263	-0.547787	-0.801712	2.95552	1.95663	-1.25901	-1.60099
LUSC	TCGA-NK-A5D1-01	tumor	AD.1	TCGA-NK-A5D1-01A-11R-A26W-07	581	-9.41442	-3.55884	-12.8997	-14.5197	3.10325	3.85146	-0.746344	-0.906038	1.58244	0.683933	-1.50513	-1.33181
LUSC	TCGA-22-5481-01	tumor	AD.1	TCGA-22-5481-01A-31R-1949-07	582	-7.35708	-9.00905	-8.58212	-21.4094	8.46863	6.70357	0.131224	0.357571	2.79669	-0.767206	-1.6	-2.19757
LUSC	TCGA-43-7658-01	tumor	AD.1	TCGA-43-7658-01A-11R-2125-07	583	-9.17442	-7.83717	-2.67331	-10.9529	5.91053	6.16957	-0.284074	0.717	2.57204	2.23413	-0.854553	-1.14199
LUSC	TCGA-34-2600-01	tumor	AD.1	TCGA-34-2600-01A-01R-0851-07	584	-4.38017	-7.49028	-1.2411	-5.68818	3.48756	3.89672	-0.989492	-1.03913	-0.0780285	0.783886	-1.68083	-1.51089
LUSC	TCGA-66-2793-01	tumor	AD.1	TCGA-66-2793-01A-01R-1201-07	585	-9.57506	-5.57052	-6.09247	-4.4657	3.35751	3.35751	-1.07649	-1.46598	0.937424	0.260356	-2.14781	-1.29441
LUSC	TCGA-O2-A5IB-01	tumor	AD.1	TCGA-O2-A5IB-01A-11R-A27Q-07	586	-5.70926	-5.79875	0.619403	0.417371	3.86575	4.44406	-0.237611	-1.69803	3.25558	0.951487	-2.49269	-2.13425
LUSC	TCGA-43-5668-01	tumor	AD.1	TCGA-43-5668-01A-01R-1635-07	587	-4.55616	-4.51769	4.9553	-4.61396	6.93447	8.50737	1.01439	1.10739	0.162179	0.147631	0.508708	0.028956
LUSC	TCGA-66-2757-01	tumor	AD.1	TCGA-66-2757-01A-01R-0851-07	588	-4.12632	-5.70592	-3.87546	-12.8057	5.801	6.96618	0.0915528	0.0355173	0.889802	0.753382	-0.449735	-0.979853
LUSC	TCGA-39-5040-01	tumor	AD.1	TCGA-39-5040-01A-21R-2125-07	589	-1.41322	-1.75873	6.14826	5.91979	7.13612	5.59023	0.129768	-0.857665	0.0377853	0.446738	-0.766323	-0.239062
LUSC	TCGA-37-5819-01	tumor	AD.1	TCGA-37-5819-01A-01R-1635-07	590	-11.3776	-5.73536	-15.6769	-24.5358	4.36875	5.0667	0.171559	0.506446	2.0977	0.284189	-0.811808	-1.43444
LUSC	TCGA-66-2754-01	tumor	AD.1	TCGA-66-2754-01A-01R-0980-07	591	-11.8652	-5.38979	-12.4097	-15.9047	4.0398	5.20527	-0.605873	-1.30509	1.67843	-1.37404	-1.38741	-1.65093
LUSC	TCGA-85-A510-01	tumor	AD.1	TCGA-85-A510-01A-11R-A26W-07	592	-7.90531	-2.66835	-5.17728	-7.19467	4.97285	5.74188	0.366101	0.813931	1.84255	0.143801	-0.679375	-0.993587
LUSC	TCGA-39-5034-01	tumor	AD.1	TCGA-39-5034-01A-01R-1443-07	593	-6.60249	-0.394418	-5.11967	-4.66282	5.23154	6.51613	0.509213	0.304407	-0.152382	-0.252283	-0.51409	-0.766146
LUSC	TCGA-33-AASB-01	tumor	AD.1	TCGA-33-AASB-01A-11R-A405-07	594	-1.06998	-6.67242	-6.53497	-15.0814	3.04082	1.38217	-1.8647	-1.92906	0.796791	-1.48206	-1.87442	-0.62145
LUSC	TCGA-37-4129-01	tumor	AD.1	TCGA-37-4129-01A-01R-1100-07	595	-4.121	4.35597	-11.4312	-1.33948	3.09613	3.68551	-1.8481	-2.23662	-1.30836	-1.40237	-2.60723	-2.0545
LUSC	TCGA-46-3769-01	tumor	AD.1	TCGA-46-3769-01A-01R-0980-07	596	4.63081	9.68116	-4.74629	1.48975	6.84806	8.1428	-1.08625	0.329271	-0.286405	-0.213889	0.408058	0.487678
LUAD	TCGA-55-7570-01	tumor	AD.1	TCGA-55-7570-01A-11R-2039-07	597	-8.26344	-4.34515	-9.3518	-10.8172	4.66681	4.69134	-0.481701	-0.901039	2.68649	-0.358385	-1.4323	-1.13852
LUAD	TCGA-50-6590-01	tumor	AD.1	TCGA-50-6590-01A-12R-1858-07	598	3.44417	0.396992	4.00769	2.41404	8.89811	8.37966	0.637343	0.579663	0.672363	0.675331	0.499781	-0.0211394
LUAD	TCGA-73-4670-01	tumor	AD.1	TCGA-73-4670-01A-01R-1206-07	599	2.15914	2.6339	-9.67949	-7.81269	5.56053	6.17674	-0.92267	-1.89478	0.764786	-1.69651	0.0706229	0.836876
LUAD	TCGA-75-6214-01	tumor	AD.1	TCGA-75-6214-01A-41R-1949-07	600	0.527683	2.06639	2.76341	0.783765	6.53947	7.91605	-1.62102	-1.48931	1.08094	-0.0609521	-0.797629	-0.291362
LUAD	TCGA-64-1678-01	tumor	AD.1	TCGA-64-1678-01A-01R-0946-07	601	-6.32489	9.22657	-15.6005	-6.24115	3.08617	4.36929	-0.300709	-0.945848	1.94366	-1.36366	-1.59479	-2.32598
LUAD	TCGA-91-8499-01	tumor	AD.1	TCGA-91-8499-01A-11R-2403-07	602	-7.14501	4.20304	-11.5598	-8.61977	5.11574	7.02653	-0.137048	0.169775	1.19088	-0.809872	-0.0605863	-0.878004
LUAD	TCGA-78-7536-01	tumor	AD.1	TCGA-78-7536-01A-11R-2066-07	603	-5.62772	-1.94193	-0.930823	-2.84521	5.02131	6.49682	-0.892632	-0.427405	2.13538	-1.14253	-0.540955	-0.475243
LUAD	TCGA-78-7220-01	tumor	AD.1	TCGA-78-7220-01A-11R-2039-07	604	-4.09291	-2.37105	-1.3585	4.92577	5.28874	5.063	-1.52041	-0.763273	0.870327	-0.968265	-0.981787	-0.692518
LUAD	TCGA-05-4420-01	tumor	AD.1	TCGA-05-4420-01A-01R-1206-07	605	-4.18935	2.79617	-13.8925	-12.4827	4.39123	5.16882	-0.966214	-1.39424	-1.26973	-1.78421	-0.725088	1.0791
LUAD	TCGA-91-6848-01	tumor	AD.1	TCGA-91-6848-01A-11R-1949-07	606	4.71109	4.46095	3.93268	11.1812	8.98537	8.21251	0.569597	0.590846	1.33319	0.592131	0.731326	1.44674
LUAD	TCGA-50-5931-01	tumor	AD.1	TCGA-50-5931-01A-11R-1755-07	607	-5.66472	-3.22729	-6.70493	-5.63544	2.98994	3.76832	-0.89671	-1.63531	0.792178	0.823611	-1.57859	-1.62537
LUAD	TCGA-35-5375-01	tumor	AD.1	TCGA-35-5375-01A-01R-1628-07	608	-6.69551	10.2065	-14.8001	-6.40178	6.31834	7.54187	0.179796	0.269166	0.298886	-1.19882	-0.353302	-0.169838
LUAD	TCGA-38-4630-01	tumor	AD.1	TCGA-38-4630-01A-01R-1206-07	609	-7.62484	-4.29494	-5.33291	-9.46351	4.85396	6.39011	0.209263	-0.4922	1.4515	2.08123	-0.47311	-1.01904
LUAD	TCGA-50-6591-01	tumor	AD.1	TCGA-50-6591-01A-11R-1755-07	610	-7.75022	-3.93323	-4.03622	-4.3063	2.67272	2.67272	-1.91161	-2.71435	1.48434	0.820142	-2.13475	-2.1893
LUAD	TCGA-49-AARE-01	tumor	AD.1	TCGA-49-AARE-01A-11R-A41B-07	611	-2.04344	-8.70692	-3.02046	-16.6183	4.15713	6.00603	0.29039	-0.115261	-0.437457	0.485101	-0.581996	0.0790686
LUAD	TCGA-05-4397-01	tumor	AD.1	TCGA-05-4397-01A-01R-1206-07	612	-7.30329	-3.46864	-7.87437	-18.0076	5.18347	6.95193	-0.949719	-0.933824	0.336846	-1.07022	-0.143255	0.251279
LUAD	TCGA-95-7043-01	tumor	AD.1	TCGA-95-7043-01A-11R-1949-07	613	-8.75415	-4.55866	-6.60689	-12.0776	3.2664	3.2664	-1.05532	-1.40132	-0.327214	-1.64067	-1.6057	-1.93164
LUAD	TCGA-53-7624-01	tumor	AD.1	TCGA-53-7624-01A-11R-2066-07	614	0.122805	-1.79608	3.77779	1.14831	7.19344	7.60167	-0.321588	-0.565718	1.31149	-0.0238446	-0.167116	-0.615412
LUAD	TCGA-50-6592-01	tumor	AD.1	TCGA-50-6592-01A-11R-1755-07	615	6.02639	5.72672	6.83779	15.3527	6.40067	8.02252	0.177726	0.626117	0.205751	0.504892	0.873349	1.24452
LUAD	TCGA-55-8620-01	tumor	AD.1	TCGA-55-8620-01A-11R-2403-07	616	-9.72848	-10.1048	-3.73441	-17.6767	5.80142	6.36737	0.843927	0.265012	1.49206	0.258934	-0.506094	-0.870967
LUAD	TCGA-86-A4D0-01	tumor	AD.1	TCGA-86-A4D0-01A-11R-A24H-07	617	-7.2827	-4.01335	-7.36669	-11.5231	4.75802	4.70752	-0.0152955	-0.19771	2.06209	-0.975089	-1.05586	-1.44111
LUAD	TCGA-55-6968-01	tumor	AD.1	TCGA-55-6968-01A-11R-1949-07	618	-6.32716	-1.15059	-0.389569	-0.19529	6.91449	7.98546	0.706685	0.693286	1.65482	0.893644	0.31047	-0.414187
LUAD	TCGA-78-7150-01	tumor	AD.1	TCGA-78-7150-01A-21R-2039-07	619	0.0962009	1.47321	-1.19827	5.68384	4.35802	5.56899	-1.35534	-0.861822	0.768726	-0.544044	-0.129853	-1.01843
LUAD	TCGA-44-5644-01	tumor	AD.1	TCGA-44-5644-01A-21R-2039-07	620	-1.2595	-3.4264	-3.50168	-0.58175	3.16672	3.76925	-0.752125	-1.09709	0.798974	0.111452	-1.71602	-0.738408
LUAD	TCGA-49-6742-01	tumor	AD.1	TCGA-49-6742-01A-11R-1858-07	621	-2.81499	-4.53581	-4.36681	-10.477	4.49989	4.67855	-1.16237	-1.3299	-0.49432	-1.11218	-0.576141	0.160214
LUAD	TCGA-50-5072-01	tumor	AD.1	TCGA-50-5072-01A-21R-1858-07	622	-1.95231	0.0977333	-4.49551	-4.18551	5.53187	5.70792	-0.397962	-0.37783	0.780593	0.296235	0.458922	0.65754
LUAD	TCGA-49-AAR9-01	tumor	AD.1	TCGA-49-AAR9-01A-21R-A41B-07	623	0.254931	-1.84399	-3.73345	-4.01201	4.05342	5.25448	-2.31565	-1.75978	-1.90391	-0.816506	-1.94861	-1.40816
LUAD	TCGA-55-8094-01	tumor	AD.1	TCGA-55-8094-01A-11R-2241-07	624	-4.54933	-1.62815	-8.7672	-11.5448	3.22412	3.99104	-1.53821	-1.66389	-1.79695	-1.26599	-1.81594	-1.56397
LUAD	TCGA-75-7027-01	tumor	AD.1	TCGA-75-7027-01A-11R-1949-07	625	-1.33105	1.4923	-3.3217	3.67942	4.57725	5.9763	-0.735996	-0.679904	0.98032	-0.735376	-0.373668	0.14846
LUAD	TCGA-62-8398-01	tumor	AD.1	TCGA-62-8398-01A-11R-2326-07	626	1.05521	-5.68905	0.333216	-5.61791	6.45451	6.90211	-0.708985	-0.112147	0.175151	-1.26466	-0.163665	1.0716
LUAD	TCGA-50-7109-01	tumor	AD.1	TCGA-50-7109-01A-11R-2039-07	627	-1.85665	0.229465	0.97831	5.48864	4.6672	6.3387	0.115742	0.323441	0.209171	0.263529	-0.38783	0.171172
LUAD	TCGA-78-7159-01	tumor	AD.1	TCGA-78-7159-01A-11R-2039-07	628	0.216339	2.00988	0.367534	8.38339	5.11307	5.47658	0.190768	-0.182794	0.301995	-0.213927	-0.514693	0.929678
LUAD	TCGA-44-7670-01	tumor	AD.1	TCGA-44-7670-01A-11R-2066-07	629	-1.61063	-3.26567	-3.65402	-5.91924	5.43805	5.29769	0.208941	-0.625147	0.16864	1.09082	-0.490451	0.138599
LUAD	TCGA-73-4659-01	tumor	AD.1	TCGA-73-4659-01A-01R-1206-07	630	-3.06464	-0.0307961	-4.59761	-8.66026	6.00655	6.52904	-0.420932	-0.707864	-1.19535	-0.293045	0.932987	1.16554
LUAD	TCGA-05-4434-01	tumor	AD.1	TCGA-05-4434-01A-01R-1206-07	631	6.5423	4.20909	7.2246	9.679	8.03292	8.73105	1.2415	1.01403	0.130563	0.711832	1.2215	1.3491
LUAD	TCGA-86-7713-01	tumor	AD.1	TCGA-86-7713-01A-11R-2066-07	632	-2.6597	-2.77631	2.4903	3.47954	5.13541	5.30297	-0.737147	-1.04131	-0.832014	-1.6029	-1.3851	-0.863936
LUAD	TCGA-50-5051-01	tumor	AD.1	TCGA-50-5051-01A-21R-1858-07	633	-4.32088	-4.83676	-7.60346	-16.1573	4.40186	3.56612	0.566779	-0.856931	-0.419116	-0.400317	-0.978855	-0.282349
LUAD	TCGA-44-7667-01	tumor	AD.1	TCGA-44-7667-01A-31R-2066-07	634	-9.22796	-9.18167	-10.0491	-22.2231	4.73532	5.94473	-1.67327	-1.12076	1.16405	-0.540647	-0.921442	-0.657835
LUAD	TCGA-86-7701-01	tumor	AD.1	TCGA-86-7701-01A-11R-2170-07	635	0.739289	8.00311	6.34002	20.9711	6.28398	6.76131	1.83694	1.49822	1.51194	-0.350671	-0.440964	0.406985
LUAD	TCGA-86-7955-01	tumor	AD.1	TCGA-86-7955-01A-11R-2187-07	636	-4.46515	-2.78679	-7.2432	-9.30739	4.46505	3.0408	-1.08245	-1.97262	-1.03757	-0.901683	-2.32988	-1.86814
LUAD	TCGA-64-5779-01	tumor	AD.1	TCGA-64-5779-01A-01R-1628-07	637	-1.57753	5.02936	5.29621	17.6603	5.17745	6.26875	1.56531	0.796237	0.175955	-0.335429	-0.655542	-0.122447
LUAD	TCGA-05-4417-01	tumor	AD.1	TCGA-05-4417-01A-22R-1858-07	638	6.29713	7.21111	3.61495	16.306	6.32952	7.0501	0.795026	1.21722	-0.476212	0.302563	0.715046	0.86058
LUAD	TCGA-78-7155-01	tumor	AD.1	TCGA-78-7155-01A-11R-2039-07	639	-8.32971	0.093162	-3.87812	1.5104	4.69401	5.68221	-1.79531	-1.23806	1.48117	-1.92618	-1.46459	-2.72192
LUAD	TCGA-44-7669-01	tumor	AD.1	TCGA-44-7669-01A-21R-2066-07	640	-3.39222	-1.1015	6.00007	6.0837	6.54399	6.90312	0.797394	0.341843	1.42272	-0.680268	0.474914	0.384283
LUAD	TCGA-55-8508-01	tumor	AD.1	TCGA-55-8508-01A-11R-2403-07	641	1.61879	-7.49002	-0.290761	-11.5047	5.18455	5.86966	0.956606	-0.317338	-2.07998	-0.55904	-0.536586	1.0209
LUAD	TCGA-4B-A93V-01	tumor	AD.1	TCGA-4B-A93V-01A-11R-A39D-07	642	-2.25683	-5.80932	-8.80758	-20.2385	9.37181	6.0745	0.27116	-0.237671	-1.39638	-1.69909	-0.99043	-0.23824
LUAD	TCGA-MP-A4T8-01	tumor	AD.1	TCGA-MP-A4T8-01A-11R-A24X-07	643	2.0474	-5.24749	-1.20797	-9.01669	4.08389	4.45926	-1.20037	-1.31602	-0.19614	-0.0097969	-0.845353	-0.319398
LUAD	TCGA-55-1594-01	tumor	AD.1	TCGA-55-1594-01A-01R-0946-07	644	-5.84342	-0.0761338	-7.65911	-0.717174	6.21929	6.66717	0.566247	0.116107	1.10345	-0.0584374	0.145438	0.0520282
LUAD	TCGA-55-5899-01	tumor	AD.1	TCGA-55-5899-01A-11R-1628-07	645	-7.75508	-1.55456	-10.4416	-15.4614	5.98401	6.75318	-0.166277	0.309793	0.712351	-1.10747	0.299911	-0.21587
LUAD	TCGA-64-5774-01	tumor	AD.1	TCGA-64-5774-01A-01R-1628-07	646	-3.40399	-1.9598	-3.43277	-2.75812	5.39846	4.43226	0.0731848	-0.666614	-0.890695	0.50229	-1.61396	-0.310905
LUAD	TCGA-05-4390-01	tumor	AD.1	TCGA-05-4390-01A-02R-1755-07	647	-4.86388	-4.30757	-6.12004	-12.4457	5.80544	5.72062	-0.881786	-0.934331	-1.07399	-1.60505	-0.284888	0.254131
LUAD	TCGA-55-8615-01	tumor	AD.1	TCGA-55-8615-01A-11R-2403-07	648	-1.95978	-5.55711	-4.23175	-8.84635	3.79017	3.61234	-1.2375	-1.3105	-1.3536	0.360899	-0.852714	-0.574224
LUAD	TCGA-MP-A4TE-01	tumor	AD.1	TCGA-MP-A4TE-01A-22R-A466-07	649	-4.17425	-7.87912	-10.0918	-21.5309	4.43994	3.15858	-0.37865	-1.62901	-2.34016	-0.673077	-1.8614	0.180313
LUAD	TCGA-86-8359-01	tumor	AD.1	TCGA-86-8359-01A-11R-2326-07	650	6.08046	-3.11438	4.1868	1.14496	4.97162	5.07924	-1.05293	0.848589	-2.34467	0.592001	-0.993453	1.36059
LUAD	TCGA-86-8358-01	tumor	AD.1	TCGA-86-8358-01A-11R-2326-07	651	-9.30534	-5.47683	1.00599	-1.75311	4.91538	5.80834	0.304095	-0.0737278	2.469	1.11553	-1.10023	-0.921848
LUAD	TCGA-62-8402-01	tumor	AD.1	TCGA-62-8402-01A-11R-2326-07	652	0.583182	-5.54735	2.35482	-6.76803	7.47866	6.82437	-0.283207	1.1949	0.609969	-0.87117	-0.24025	0.242017
LUAD	TCGA-99-8032-01	tumor	AD.1	TCGA-99-8032-01A-11R-2241-07	653	-1.6346	3.56468	-6.42423	-3.07659	5.13042	5.74957	0.979001	0.102508	-0.73035	0.84593	0.0304001	0.173551
LUAD	TCGA-86-8054-01	tumor	AD.1	TCGA-86-8054-01A-11R-2241-07	654	-7.18912	1.42864	-5.8718	3.82392	5.01367	4.6036	-0.803984	-0.931868	1.82386	-0.594876	-0.741245	-0.880533
LUAD	TCGA-55-8203-01	tumor	AD.1	TCGA-55-8203-01A-11R-2241-07	655	-0.436699	0.728792	0.580344	3.78509	6.09879	6.09025	1.27157	0.722858	0.434235	0.520661	-0.0459322	6.69715e-05
LUAD	TCGA-44-8119-01	tumor	AD.1	TCGA-44-8119-01A-11R-2241-07	656	1.5958	4.87494	1.43723	11.0005	5.87295	7.78896	0.44039	0.29648	0.178062	1.94458	0.308531	0.930684
LUAD	TCGA-69-7973-01	tumor	AD.1	TCGA-69-7973-01A-11R-2187-07	657	-4.20303	-0.408956	1.09501	3.98966	5.25375	4.98657	0.567055	-0.0729678	-0.280991	0.102107	-0.934723	-0.0207526
LUAD	TCGA-78-7148-01	tumor	AD.1	TCGA-78-7148-01A-11R-2039-07	658	-1.10043	0.731845	-2.1595	2.04839	4.67025	5.2362	-0.739928	0.253665	-0.146173	-0.374916	-0.472461	-0.515872
LUAD	TCGA-78-7161-01	tumor	AD.1	TCGA-78-7161-01A-11R-2039-07	659	1.39576	-0.178149	-0.537627	3.16755	3.71426	4.16202	-1.06156	-0.936594	-0.0867628	1.11326	-1.24983	-0.0132703
LUAD	TCGA-55-A494-01	tumor	AD.1	TCGA-55-A494-01A-11R-A24X-07	660	-3.43984	-5.97624	-1.3225	-4.04652	3.23658	3.23658	-2.59262	-1.74492	-2.24229	-1.30533	-2.51634	-1.9265
LUAD	TCGA-53-7813-01	tumor	AD.1	TCGA-53-7813-01A-11R-2170-07	661	-0.870335	9.78259	-3.15399	13.8079	4.79293	5.1258	0.453689	0.293524	1.65651	-0.692841	-1.19895	-1.24745
LUAD	TCGA-55-7910-01	tumor	AD.1	TCGA-55-7910-01A-11R-2170-07	662	0.327504	1.43181	0.169942	6.31256	4.93685	3.89617	-0.0901146	-0.637219	-0.156803	-1.06913	-1.19453	-0.0190125
LUAD	TCGA-38-4628-01	tumor	AD.1	TCGA-38-4628-01A-01R-1206-07	663	-3.22983	6.20053	-13.9033	-14.0388	4.73338	6.31647	-1.40953	-1.27024	-1.89814	-1.10526	0.990913	-0.414707
LUAD	TCGA-05-4415-01	tumor	AD.1	TCGA-05-4415-01A-22R-1858-07	664	0.322591	2.01533	-2.63549	3.55214	6.0025	5.95161	-1.45271	-0.6323	1.72719	-0.718448	-0.97481	0.159945
LUAD	TCGA-91-6831-01	tumor	AD.1	TCGA-91-6831-01A-11R-1858-07	665	-4.41382	-2.26217	-0.74127	-3.78947	6.00638	7.51676	0.000960945	-0.270647	0.931523	1.37285	0.0411493	0.211582
LUAD	TCGA-73-A9RS-01	tumor	AD.1	TCGA-73-A9RS-01A-11R-A41B-07	666	-4.79517	-5.72966	-5.18049	-9.68836	6.79487	4.90926	-1.3739	-0.814289	0.776621	-1.4308	-1.53011	-1.67197
LUAD	TCGA-NJ-A4YF-01	tumor	AD.1	TCGA-NJ-A4YF-01A-12R-A262-07	667	-5.28181	-4.65394	-10.2509	-21.69	3.15346	4.97162	-1.8397	-1.03079	-1.25207	-1.09842	-1.19147	-0.990932
LUAD	TCGA-38-4631-01	tumor	AD.1	TCGA-38-4631-01A-01R-1755-07	668	-1.00779	2.70095	-12.3025	-11.2635	3.91893	6.28367	-0.468648	-0.736079	-0.426827	-2.53913	-0.690309	0.903084
LUAD	TCGA-55-1596-01	tumor	AD.1	TCGA-55-1596-01A-01R-0946-07	669	-3.79996	-5.26666	-7.17753	-16.8249	4.4411	5.91185	-0.889016	-0.224134	-0.439263	-1.46793	-0.827576	-0.874341
LUAD	TCGA-75-6211-01	tumor	AD.1	TCGA-75-6211-01A-11R-1755-07	670	-5.95223	-1.93489	-5.435	-1.78649	4.32671	5.33799	0.073221	0.0890004	-0.0205326	0.179915	-1.04935	-0.677186
LUAD	TCGA-78-7154-01	tumor	AD.1	TCGA-78-7154-01A-11R-2039-07	671	-4.23753	4.901	-5.9036	3.05574	4.82706	5.5679	-0.659271	-0.328714	0.230107	-0.434673	-0.365652	-0.176848
LUAD	TCGA-62-A46O-01	tumor	AD.1	TCGA-62-A46O-01A-11R-A24H-07	672	-2.46138	2.68478	-2.60548	11.116	4.05377	3.22669	-0.94469	-2.68725	2.04732	-0.763522	-2.43798	-2.17376
LUAD	TCGA-80-5611-01	tumor	AD.1	TCGA-80-5611-01A-01R-1628-07	673	-2.93316	-0.368284	-2.23747	-6.94464	5.61287	8.04494	-0.637878	-0.236802	0.103384	-0.884979	0.720009	-0.0626212
LUAD	TCGA-97-8176-01	tumor	AD.1	TCGA-97-8176-01A-11R-2403-07	674	-3.58536	-9.34726	-6.85515	-21.6005	3.62033	5.17323	-0.450758	-0.769858	-1.0735	-0.460856	0.218783	1.5922
LUAD	TCGA-78-8640-01	tumor	AD.1	TCGA-78-8640-01A-11R-2403-07	675	-1.38568	-6.58016	-0.857193	-10.5514	4.8291	5.6443	-0.388603	-0.650231	-1.50394	0.223106	-0.297951	-0.360407
LUAD	TCGA-95-7562-01	tumor	AD.1	TCGA-95-7562-01A-11R-2241-07	676	-4.18398	-1.63819	-3.50219	-6.09071	5.6286	6.10379	-0.407912	-0.114359	0.176324	-0.174934	0.0763763	0.110157
LUAD	TCGA-91-6847-01	tumor	AD.1	TCGA-91-6847-01A-11R-1949-07	677	-3.66887	-0.776316	-2.94582	0.120388	5.02363	5.53096	-1.9912	-2.39423	0.549034	0.686857	-2.55695	-2.25131
LUAD	TCGA-55-8507-01	tumor	AD.1	TCGA-55-8507-01A-11R-2403-07	678	1.04977	-8.85539	0.529024	-10.0335	4.94307	5.53775	-0.567908	-0.804622	-0.275988	0.584486	-0.0662301	0.924688
LUAD	TCGA-91-6829-01	tumor	AD.1	TCGA-91-6829-01A-21R-1858-07	679	0.416197	6.54569	3.90036	16.0171	6.28398	6.92231	-0.222588	-1.05995	-1.1664	0.152306	1.07212	0.15773
LUAD	TCGA-69-7761-01	tumor	AD.1	TCGA-69-7761-01A-11R-2170-07	680	7.33146	8.14766	12.0805	27.8777	6.73842	7.4314	1.00552	1.21938	0.489213	-0.512159	0.68688	0.722612
LUAD	TCGA-78-7166-01	tumor	AD.1	TCGA-78-7166-01A-12R-2066-07	681	-1.0176	-4.97522	-9.29421	-19.7888	4.62229	4.26897	-0.310413	-0.682858	-0.000731687	-0.329048	-1.20336	-1.08942
LUAD	TCGA-05-4395-01	tumor	AD.2	TCGA-05-4395-01A-01R-1206-07	682	6.05985	7.5787	-6.99808	-4.34491	5.92109	6.69783	-1.37238	-0.566581	-0.909579	-1.5856	-0.603755	-0.167979
LUAD	TCGA-93-8067-01	tumor	AD.2	TCGA-93-8067-01A-11R-2287-07	683	-1.02638	-5.76387	0.562961	-3.86683	4.97626	5.42194	-1.00836	-0.574809	0.45881	0.18718	-0.559135	-0.394353
LUAD	TCGA-55-8092-01	tumor	AD.2	TCGA-55-8092-01A-11R-2241-07	684	2.32185	1.87038	3.84023	9.01138	6.47707	7.53964	1.0475	0.707171	0.49159	-0.694099	-0.156083	-0.50704
LUAD	TCGA-55-6983-01	tumor	AD.2	TCGA-55-6983-01A-11R-1949-07	685	0.842336	1.67426	-2.29414	1.75792	5.02504	5.92906	1.7728	1.0025	-0.563574	0.432675	0.299213	0.22306
LUAD	TCGA-NJ-A4YP-01	tumor	AD.2	TCGA-NJ-A4YP-01A-11R-A262-07	686	1.96643	-1.9417	-1.97708	-6.49277	4.99982	6.81422	-0.890873	-0.0274874	-1.48447	0.815216	-0.455271	0.434936
LUAD	TCGA-64-1677-01	tumor	AD.2	TCGA-64-1677-01A-01R-0946-07	687	-1.40903	6.05156	-10.7227	-8.2166	6.80094	6.39491	0.925099	0.588712	0.634528	-1.45484	-0.493443	-0.602151
LUAD	TCGA-49-4488-01	tumor	AD.2	TCGA-49-4488-01A-01R-1755-07	688	0.924075	5.53835	-6.89406	-6.86922	6.67618	5.53904	-0.557507	0.0222406	-0.466422	0.214939	-0.196185	-0.334723
LUAD	TCGA-44-3918-01	tumor	AD.2	TCGA-44-3918-01A-01R-1107-07	689	4.97998	10.5767	1.11863	11.1159	9.45217	8.92519	0.936431	1.56571	-0.193604	0.565902	1.18471	0.529767
LUAD	TCGA-49-4494-01	tumor	AD.2	TCGA-49-4494-01A-01R-1206-07	690	-0.885804	0.915783	-12.8141	-22.0365	6.10568	6.55667	-0.538919	-0.242486	-1.81909	-0.908263	-0.0123397	-0.618768
LUAD	TCGA-38-4632-01	tumor	AD.2	TCGA-38-4632-01A-01R-1755-07	691	0.0483221	10.0585	-12.6711	-9.46794	7.21511	7.23722	-0.246498	0.482646	-2.18671	-0.919101	1.15537	0.280052
LUAD	TCGA-44-3396-01	tumor	AD.2	TCGA-44-3396-01A-01R-1206-07	692	6.55514	3.67173	3.93551	-0.413807	8.25206	7.6972	0.748916	0.719684	-0.815843	-0.313619	1.20638	2.15369
LUAD	TCGA-05-4250-01	tumor	AD.2	TCGA-05-4250-01A-01R-1107-07	693	4.02935	8.96816	-0.194411	9.57326	8.66253	7.00745	-0.877606	0.659819	-0.111634	-0.704937	0.550162	0.427582
LUAD	TCGA-38-4625-01	tumor	AD.2	TCGA-38-4625-01A-01R-1206-07	694	-0.186109	3.36633	-3.58606	-8.86149	10.4492	8.61736	0.26779	-0.0741484	0.531094	-0.088479	0.605834	0.657779
LUAD	TCGA-05-4244-01	tumor	AD.2	TCGA-05-4244-01A-01R-1107-07	695	1.18805	4.50293	2.60219	8.62881	8.034	6.47518	-1.071	-0.206809	-0.997774	-0.315703	0.745073	0.514965
LUAD	TCGA-05-4398-01	tumor	AD.2	TCGA-05-4398-01A-01R-1206-07	696	7.15161	1.2764	8.21894	0.423396	9.35003	7.77999	0.63394	0.140175	-0.183468	0.0219307	0.768486	0.721538
LUAD	TCGA-38-6178-01	tumor	AD.2	TCGA-38-6178-01A-11R-1755-07	697	5.53466	1.18898	9.39248	12.9871	4.35761	5.75601	-0.0234346	-0.389965	-1.09765	0.243052	-0.0545858	0.356482
LUAD	TCGA-62-A46R-01	tumor	AD.2	TCGA-62-A46R-01A-11R-A24H-07	698	1.10905	6.50377	3.3122	12.9535	5.71486	6.25801	0.226366	0.416257	0.513817	-1.24479	0.343992	-0.216128
LUAD	TCGA-38-4629-01	tumor	AD.2	TCGA-38-4629-01A-02R-1206-07	699	3.47733	9.26363	-7.29806	-7.203	8.16021	9.13071	-0.0595188	0.500278	-1.2497	0.163778	1.65185	0.670689
LUAD	TCGA-73-4666-01	tumor	AD.2	TCGA-73-4666-01A-01R-1206-07	700	-1.89678	-0.166078	3.56232	-4.01446	9.42872	8.77694	-1.38429	0.943959	1.19028	-0.280008	0.708904	0.102771
LUAD	TCGA-75-5125-01	tumor	AD.2	TCGA-75-5125-01A-01R-1755-07	701	1.70381	1.71235	4.69371	5.51441	10.1127	8.95973	0.0234915	0.557158	0.525188	0.66493	0.729708	0.283264
LUAD	TCGA-55-6978-01	tumor	AD.2	TCGA-55-6978-01A-11R-1949-07	702	7.4534	7.55673	15.9072	25.2197	9.43156	9.07377	-0.106206	1.38626	0.7952	0.688849	1.26385	0.61646
LUAD	TCGA-MP-A4SV-01	tumor	AD.2	TCGA-MP-A4SV-01A-11R-A24X-07	703	1.31304	-5.54694	10.0898	4.86386	7.11101	6.92558	0.520658	0.739616	0.803196	0.237224	0.109945	-0.499395
LUAD	TCGA-55-A490-01	tumor	AD.2	TCGA-55-A490-01A-11R-A466-07	704	-0.220894	-7.27562	1.68617	-5.27703	4.78496	5.40358	-1.09433	-0.510912	-1.65443	1.106	0.0217592	-0.94161
LUAD	TCGA-97-8547-01	tumor	AD.2	TCGA-97-8547-01A-11R-2403-07	705	1.90054	-2.04691	-0.484176	-5.07205	5.75103	7.83127	-0.97799	-0.520476	-1.95984	0.0970337	0.892697	0.474615
LUAD	TCGA-95-8494-01	tumor	AD.2	TCGA-95-8494-01A-11R-2326-07	706	-0.782196	-4.11878	-1.81626	-16.676	6.94686	5.73505	-1.9991	-1.81085	-1.2907	-1.02561	-0.465779	-0.71401
LUAD	TCGA-55-8302-01	tumor	AD.2	TCGA-55-8302-01A-11R-2326-07	707	1.74524	-7.55102	5.98434	-8.877	9.00663	6.00297	0.164528	-0.491657	-0.386308	-0.375109	-0.0477829	-0.243167
LUAD	TCGA-69-7978-01	tumor	AD.2	TCGA-69-7978-01A-11R-2187-07	708	9.5174	7.00403	15.6243	27.3628	9.46718	8.73135	0.986132	1.28922	-0.0993915	1.22717	1.51939	1.01715
LUAD	TCGA-69-7974-01	tumor	AD.2	TCGA-69-7974-01A-11R-2187-07	709	4.91874	0.458539	10.0726	10.625	8.64752	7.20903	0.328899	0.213423	-0.816617	-0.17897	0.952987	0.676453
LUAD	TCGA-55-7994-01	tumor	AD.2	TCGA-55-7994-01A-11R-2187-07	710	0.723675	2.54496	8.73619	12.083	9.67235	8.44297	0.355022	0.658434	0.343017	-0.793385	0.744144	-0.4343
LUAD	TCGA-55-6712-01	tumor	AD.2	TCGA-55-6712-01A-11R-1858-07	711	5.17185	6.32015	10.1853	17.2847	7.79103	8.366	0.468684	1.10309	-0.49039	0.0820291	0.895785	-0.0589165
LUAD	TCGA-71-6725-01	tumor	AD.2	TCGA-71-6725-01A-11R-1858-07	712	-0.331475	-3.71551	-1.99597	-6.1915	4.47364	3.1376	-1.84222	-3.065	-1.20609	-0.879327	-1.48189	-0.535446
LUAD	TCGA-97-7554-01	tumor	AD.2	TCGA-97-7554-01A-11R-2039-07	713	5.38035	6.10466	9.86924	22.1463	8.9894	7.0668	0.528388	-0.0533624	-1.10951	-0.833579	0.618806	0.149419
LUAD	TCGA-44-7661-01	tumor	AD.2	TCGA-44-7661-01A-11R-2066-07	714	7.90117	7.69255	11.3699	17.023	9.97037	8.13192	0.151224	0.696528	0.856683	0.212011	0.862798	1.37562
LUAD	TCGA-44-7662-01	tumor	AD.2	TCGA-44-7662-01A-11R-2066-07	715	3.80516	-3.38978	5.28245	-6.05703	7.1425	7.55271	-0.261092	0.0307715	-0.306146	0.17116	0.94651	0.786433
LUAD	TCGA-64-5815-01	tumor	AD.2	TCGA-64-5815-01A-01R-1628-07	716	8.53176	9.42002	5.16724	12.9867	6.21054	6.80429	-0.489315	0.264794	-1.60021	0.239771	1.76396	0.7309
LUAD	TCGA-75-6205-01	tumor	AD.2	TCGA-75-6205-01A-11R-1755-07	717	7.39135	6.11589	11.7108	15.7768	7.86545	9.04472	0.791661	1.22651	-0.77593	-0.710703	1.16563	0.528862
LUAD	TCGA-75-6207-01	tumor	AD.2	TCGA-75-6207-01A-11R-1755-07	718	-0.167193	0.0603821	1.16786	2.47511	9.29217	6.53711	-0.656826	-1.11481	-0.318255	-1.09526	-0.177424	-0.566921
LUAD	TCGA-55-7576-01	tumor	AD.2	TCGA-55-7576-01A-11R-2066-07	719	1.04285	1.98402	5.53316	9.08192	6.0392	5.99012	0.202449	0.159352	-0.396134	-0.114024	0.79834	-0.0788467
LUAD	TCGA-78-7535-01	tumor	AD.2	TCGA-78-7535-01A-11R-2066-07	720	-1.74135	-7.01794	-5.66094	-23.7214	4.80783	3.6699	-1.82291	-1.77366	-2.43539	-0.451177	-0.2789	0.0758359
LUAD	TCGA-95-7567-01	tumor	AD.2	TCGA-95-7567-01A-11R-2066-07	721	2.05337	-2.13651	1.36041	-5.7719	6.47646	6.59034	-0.364814	0.04493	-0.287785	-0.62152	-0.062159	-1.34056
LUAD	TCGA-55-7903-01	tumor	AD.2	TCGA-55-7903-01A-11R-2170-07	722	1.28551	-0.888859	6.91455	5.91185	7.68498	6.24295	-0.908891	0.108426	-0.679785	0.275504	-0.18757	-0.353487
LUAD	TCGA-55-7907-01	tumor	AD.2	TCGA-55-7907-01A-11R-2170-07	723	0.997191	5.08686	0.970324	12.4723	5.73835	7.0311	0.118489	0.875105	-0.450535	-0.408143	0.368231	-0.181496
LUAD	TCGA-55-7911-01	tumor	AD.2	TCGA-55-7911-01A-11R-2170-07	724	0.649147	2.48413	8.89147	7.58398	7.85471	7.21415	-0.0865608	1.10083	0.309479	0.0856038	0.221325	-0.0585807
LUAD	TCGA-44-8120-01	tumor	AD.2	TCGA-44-8120-01A-11R-2241-07	725	2.68438	1.50217	-0.759199	1.04468	5.47422	5.71653	-0.459031	-0.134915	-1.48804	0.533737	0.293898	0.440778
LUAD	TCGA-55-8205-01	tumor	AD.2	TCGA-55-8205-01A-11R-2241-07	726	3.74033	4.31404	8.06628	7.89986	9.57382	9.17786	0.571237	1.00348	1.68807	0.0363193	1.32567	0.606054
LUAD	TCGA-97-8175-01	tumor	AD.2	TCGA-97-8175-01A-11R-2287-07	727	6.51789	6.24993	0.821309	3.80206	7.54488	6.63568	-0.429204	-0.474606	-1.10886	-1.12404	0.316887	0.405705
LUAD	TCGA-62-A472-01	tumor	AD.2	TCGA-62-A472-01A-11R-A24H-07	728	-0.521412	3.58215	5.49684	10.7361	7.35016	6.34191	-0.386249	0.398505	0.485504	0.426602	-0.0630603	-0.701873
LUAD	TCGA-95-A4VN-01	tumor	AD.2	TCGA-95-A4VN-01A-11R-A262-07	729	5.46504	-3.63605	12.4313	-0.227653	10.368	7.52321	-0.0167429	0.668353	0.815251	0.70622	-0.245241	1.02573
LUAD	TCGA-44-6779-01	tumor	AD.2	TCGA-44-6779-01A-11R-1858-07	730	5.01052	4.38876	10.0565	10.5734	7.10935	8.55602	-1.44727	0.82722	-0.520011	-0.383718	0.150566	0.548048
LUAD	TCGA-86-8672-01	tumor	AD.2	TCGA-86-8672-01A-21R-2403-07	731	2.19916	-3.86189	-1.556	-14.2895	6.66512	7.15352	-0.665334	0.197635	-0.269778	-0.720112	0.120312	-0.784838
LUAD	TCGA-55-6982-01	tumor	AD.2	TCGA-55-6982-01A-11R-1949-07	732	3.10332	4.81292	2.16506	4.02458	6.34346	6.98156	0.459627	-0.334085	-0.91539	-0.0661048	1.47439	0.325448
LUAD	TCGA-MP-A4TK-01	tumor	AD.2	TCGA-MP-A4TK-01A-11R-A24X-07	733	3.58846	3.77841	2.77087	4.72978	5.49445	6.60855	1.46836	0.458963	-0.912416	0.882879	1.57496	0.0827891
LUAD	TCGA-MN-A4N5-01	tumor	AD.2	TCGA-MN-A4N5-01A-11R-A24X-07	734	1.83705	-5.20539	9.37698	-2.02387	7.82394	6.36625	-0.369311	0.298758	-0.301688	0.926315	-0.582304	-0.279024
LUAD	TCGA-MN-A4N4-01	tumor	AD.2	TCGA-MN-A4N4-01A-12R-A24X-07	735	3.79633	-5.31711	1.37967	-2.50799	4.92165	5.89765	-0.157325	-0.633407	-1.15382	1.05231	0.0869229	-0.00672365
LUAD	TCGA-50-5933-01	tumor	AD.2	TCGA-50-5933-01A-11R-1755-07	736	5.28419	8.79942	10.2653	23.2656	9.03207	8.31231	-1.2115	-0.385654	-0.660323	-0.204637	1.26604	-0.133812
LUAD	TCGA-75-5122-01	tumor	AD.2	TCGA-75-5122-01A-01R-1755-07	737	6.70778	9.09209	4.72628	10.6162	8.96409	10.3177	0.320691	2.02849	-0.123853	-0.951334	1.75536	1.25552
LUAD	TCGA-50-5044-01	tumor	AD.2	TCGA-50-5044-01A-21R-1858-07	738	1.58593	-0.309191	-7.66047	-14.8676	7.8536	6.541	-0.420366	0.104913	-0.371038	-0.294779	-0.308014	0.248243
LUAD	TCGA-86-A4JF-01	tumor	AD.2	TCGA-86-A4JF-01A-11R-A24X-07	739	1.22472	-8.09794	5.77446	-9.34064	8.03525	5.95711	-0.307755	-0.279419	0.337703	-0.82743	-0.00646188	0.749287
LUAD	TCGA-75-5126-01	tumor	AD.2	TCGA-75-5126-01A-01R-1755-07	740	7.96195	8.034	1.42311	4.10036	10.0323	8.89095	-0.325893	0.542809	-1.65692	-0.654113	2.0181	2.54593
LUAD	TCGA-49-6745-01	tumor	AD.2	TCGA-49-6745-01A-11R-1858-07	741	6.03846	9.91593	9.92813	20.1226	9.72822	7.74987	-0.300302	0.729774	0.495094	-0.0408288	1.15491	0.569367
LUAD	TCGA-MP-A4TI-01	tumor	AD.2	TCGA-MP-A4TI-01A-21R-A24X-07	742	7.71124	-3.45813	11.4614	0.918166	8.44081	8.89988	0.714554	1.58047	0.692265	1.37123	1.30202	1.198
LUAD	TCGA-50-6597-01	tumor	AD.2	TCGA-50-6597-01A-11R-1858-07	743	-1.22691	0.092247	-6.62643	-13.8728	3.24528	5.50137	0.284903	0.7906	-2.44515	-0.465391	-0.784277	-1.24764
LUAD	TCGA-93-A4JN-01	tumor	AD.2	TCGA-93-A4JN-01A-11R-A24X-07	744	1.57306	-7.34391	11.1684	4.9106	5.72665	6.08568	1.29103	0.0699139	0.175635	1.47052	-0.268372	0.548668
LUAD	TCGA-64-5775-01	tumor	AD.2	TCGA-64-5775-01A-01R-1628-07	745	0.686627	3.89152	-2.65864	6.00359	9.21802	8.67906	-2.00395	-1.75229	0.275608	-0.736394	0.416019	-0.268256
LUAD	TCGA-55-1595-01	tumor	AD.2	TCGA-55-1595-01A-01R-0946-07	746	-1.81972	0.577988	4.23776	7.43818	6.10338	6.19638	0.158077	0.0420733	-0.412365	1.3815	-0.0578185	-0.731688
LUAD	TCGA-MP-A4SY-01	tumor	AD.2	TCGA-MP-A4SY-01A-21R-A24X-07	747	3.7264	2.71261	3.41771	10.1745	7.18155	6.60797	-0.885545	-0.961755	-1.29188	0.412873	0.756521	0.137975
LUAD	TCGA-MN-A4N1-01	tumor	AD.2	TCGA-MN-A4N1-01A-11R-A24X-07	748	-1.00108	-8.04688	-9.18621	-23.1644	4.62547	4.06944	-0.973483	-1.75051	-1.51543	0.0425807	-0.803186	-1.40737
LUAD	TCGA-78-8660-01	tumor	AD.2	TCGA-78-8660-01A-11R-2403-07	749	-1.5561	-11.3088	-0.892957	-19.1974	7.07231	6.66292	0.13176	0.796516	-0.708949	0.919012	0.123821	0.0176494
LUAD	TCGA-97-7937-01	tumor	AD.2	TCGA-97-7937-01A-11R-2170-07	750	-0.55055	1.46682	1.71013	8.97111	4.12701	5.23116	-1.67046	-1.81981	-0.0891761	-1.56386	-0.435685	-0.998496
LUAD	TCGA-05-4427-01	tumor	AD.2	TCGA-05-4427-01A-21R-1858-07	751	5.20206	5.02477	11.4007	23.0163	8.19787	6.27026	-0.911209	-0.34357	1.2985	-0.110816	0.49029	-0.437335
LUAD	TCGA-91-6836-01	tumor	AD.2	TCGA-91-6836-01A-21R-1858-07	752	-0.408245	-1.31174	3.60836	4.25813	7.73589	5.33124	-1.04357	-0.851027	1.43135	-0.719133	-0.644001	-0.592958
LUAD	TCGA-49-6761-01	tumor	AD.2	TCGA-49-6761-01A-31R-1949-07	753	5.41087	1.0223	4.70564	2.77332	8.38962	6.76542	0.243549	0.348965	-0.899396	1.01413	-0.177086	-0.186486
LUAD	TCGA-55-8511-01	tumor	AD.2	TCGA-55-8511-01A-11R-2403-07	754	4.58932	-4.74427	4.97973	-6.20497	8.48927	7.01883	0.808486	0.281325	-0.899349	-0.707065	-0.150894	-0.00251341
LUAD	TCGA-62-A46U-01	tumor	AD.2	TCGA-62-A46U-01A-11R-A24H-07	755	3.18671	1.74075	7.67635	11.1997	8.82112	9.56623	-0.333068	1.29687	0.443973	-0.504897	1.81279	0.824839
LUAD	TCGA-44-7672-01	tumor	AD.2	TCGA-44-7672-01A-11R-2066-07	756	3.82598	0.344637	1.01902	-4.94571	7.18849	7.37312	1.58258	1.16364	-0.807609	1.06905	1.36859	0.333519
LUAD	TCGA-55-7727-01	tumor	AD.2	TCGA-55-7727-01A-11R-2170-07	757	2.24075	17.589	4.81529	31.4064	6.21712	6.56343	1.0973	0.67506	2.51649	-0.90568	0.402603	-1.02068
LUAD	TCGA-78-7542-01	tumor	AD.2	TCGA-78-7542-01A-21R-2066-07	758	3.51316	-0.58865	5.16836	-1.84225	9.14966	7.35392	-1.31997	-0.694735	1.21122	-1.0905	-0.742075	-1.12894
LUAD	TCGA-49-4505-01	tumor	AD.2	TCGA-49-4505-01A-01R-1206-07	759	7.04926	5.46859	-4.09596	-1.47805	6.55304	7.20463	0.209243	0.673256	-1.71092	0.477842	0.725265	0.922441
LUAD	TCGA-73-4658-01	tumor	AD.2	TCGA-73-4658-01A-01R-1755-07	760	7.988	9.43226	2.61094	10.9775	9.0617	6.86604	-0.609332	0.72305	-1.57414	0.475576	1.26378	1.33062
LUAD	TCGA-73-4676-01	tumor	AD.2	TCGA-73-4676-01A-01R-1755-07	761	-1.68279	8.85942	-8.84658	-4.27782	7.41718	6.51156	-0.901111	-1.05601	-1.9995	-0.888369	0.761875	0.42805
LUAD	TCGA-69-7765-01	tumor	AD.2	TCGA-69-7765-01A-11R-2170-07	762	8.4284	14.6313	9.07515	34.5021	6.01503	6.54511	0.461183	0.436978	0.755985	-0.40714	0.601481	0.363648
LUAD	TCGA-73-4668-01	tumor	AD.2	TCGA-73-4668-01A-01R-1206-07	763	3.1461	4.68161	-1.04719	7.02049	5.71189	5.55467	-0.891106	-1.24334	-1.09411	-0.248663	0.31067	-0.549732
LUAD	TCGA-05-4410-01	tumor	AD.2	TCGA-05-4410-01A-21R-1858-07	764	2.95025	2.79468	6.57867	11.2045	6.75534	7.59168	1.06209	0.691893	-1.20003	-0.231549	0.276042	-0.0597062
LUAD	TCGA-44-8117-01	tumor	AD.2	TCGA-44-8117-01A-11R-2241-07	765	0.410117	2.19617	1.33049	5.83249	6.79237	6.36658	-1.09524	-0.601506	0.097999	-0.309371	0.143902	-0.502829
LUAD	TCGA-55-8514-01	tumor	AD.2	TCGA-55-8514-01A-11R-2403-07	766	3.27306	-8.05868	-0.436877	-13.4354	5.78643	5.44561	-0.678289	-1.19185	-2.96764	-0.299245	-0.183438	-0.0320806
LUAD	TCGA-71-8520-01	tumor	AD.2	TCGA-71-8520-01A-11R-2403-07	767	2.43951	-4.24826	2.57044	-3.49119	5.91932	5.79595	-1.25676	-0.985319	-1.35826	-0.185016	-0.215001	0.0286393
LUAD	TCGA-69-A59K-01	tumor	AD.2	TCGA-69-A59K-01A-11R-A262-07	768	-0.820324	-2.22176	7.59977	9.36644	9.66677	6.49467	0.242537	0.0739963	0.30113	1.97651	0.774044	0.206972
LUAD	TCGA-86-8278-01	tumor	AD.2	TCGA-86-8278-01A-11R-2287-07	769	3.05268	-0.805627	6.7731	7.87015	6.57561	6.44002	0.040268	-0.0664372	-0.159976	0.26392	0.302944	0.585486
LUAD	TCGA-05-5428-01	tumor	AD.2	TCGA-05-5428-01A-01R-1628-07	770	-2.07673	12.4737	-14.6431	-3.61869	5.99517	6.24782	-1.69084	-0.926384	-0.268566	-2.36405	0.662354	-0.283456
LUAD	TCGA-05-4430-01	tumor	AD.2	TCGA-05-4430-01A-02R-1206-07	771	4.48753	3.86802	-4.9655	-3.49689	6.16618	7.39356	0.0910422	0.336895	-0.839961	1.05756	1.09446	1.22944
LUAD	TCGA-05-4405-01	tumor	AD.2	TCGA-05-4405-01A-21R-1858-07	772	4.7215	-0.716974	8.14784	9.99352	6.3312	5.62562	0.0222958	-0.465277	-0.950681	-0.0584398	0.347628	-0.0602785
LUAD	TCGA-95-7039-01	tumor	AD.2	TCGA-95-7039-01A-11R-1949-07	773	0.688324	-0.763863	-0.551894	-6.99939	6.41423	6.27479	-0.893646	0.0208846	0.152661	0.230412	-0.418597	-1.05483
LUAD	TCGA-86-8073-01	tumor	AD.2	TCGA-86-8073-01A-11R-2241-07	774	2.9227	9.67251	6.8948	25.4344	4.64726	5.35295	-0.443189	-0.371439	1.0358	-0.0848054	0.693414	0.307761
LUAD	TCGA-83-5908-01	tumor	AD.2	TCGA-83-5908-01A-21R-2287-07	775	5.35268	-1.80158	13.0514	12.2271	10.2316	7.92382	0.0882736	1.51066	0.930637	0.319996	-0.208637	0.239402
LUAD	TCGA-86-8673-01	tumor	AD.2	TCGA-86-8673-01A-11R-2403-07	776	-0.550364	-5.75607	-7.3252	-19.8872	4.07346	5.6346	-0.742394	-0.45572	-1.02242	1.50713	-0.716605	0.203597
LUAD	TCGA-99-8025-01	tumor	AD.2	TCGA-99-8025-01A-11R-2241-07	777	1.34671	-0.99032	-3.75604	-7.62556	5.16946	5.05843	-0.0802901	-0.916624	-1.18692	0.427425	-0.370482	-0.349365
LUAD	TCGA-55-8506-01	tumor	AD.2	TCGA-55-8506-01A-11R-2403-07	778	1.39472	-7.05221	0.960519	-10.3438	6.23504	6.57033	-1.38381	-1.02693	-0.859369	-0.588558	-0.0134372	-0.108048
LUAD	TCGA-55-8616-01	tumor	AD.2	TCGA-55-8616-01A-11R-2403-07	779	0.208773	-4.84339	-1.30214	-7.47043	6.39203	4.82329	0.629635	-0.0780298	-1.51293	-0.197765	-0.650256	-0.460033
LUAD	TCGA-55-A493-01	tumor	AD.2	TCGA-55-A493-01A-11R-A24H-07	780	4.06532	-2.1139	8.6692	2.30815	8.80564	7.42728	0.587925	0.859815	-0.88985	0.694036	0.661286	0.0329454
LUAD	TCGA-MP-A4TC-01	tumor	AD.2	TCGA-MP-A4TC-01A-11R-A24X-07	781	6.85561	-1.40659	3.51659	-4.52946	8.37001	7.66858	-0.461546	0.000897398	-0.335545	-0.111487	0.767938	0.206123
LUSC	TCGA-52-7812-01	tumor	AD.2	TCGA-52-7812-01A-11R-2125-07	782	-1.42206	-1.12428	-0.62109	-9.57723	8.70137	7.51455	-0.438858	0.876978	0.837744	0.380429	0.311438	-0.373237
LUSC	TCGA-63-A5MM-01	tumor	AD.2	TCGA-63-A5MM-01A-11R-A26W-07	783	8.00643	2.0104	3.92906	1.20679	9.33052	8.79355	-0.615302	0.307269	0.321261	-0.553817	0.0809145	1.23409
LUSC	TCGA-77-8007-01	tumor	AD.2	TCGA-77-8007-01A-11R-2187-07	784	4.80847	2.25438	6.79607	7.17838	9.55164	8.54277	-0.296141	0.486607	-0.405377	-0.834609	1.32672	0.846496
LUSC	TCGA-60-2714-01	tumor	AD.2	TCGA-60-2714-01A-01R-0851-07	785	-0.74231	1.98095	-2.70706	-4.53296	8.89316	7.09697	0.0231421	-0.0990221	0.520314	0.26428	-0.144467	-0.0195462
LUSC	TCGA-43-2581-01	tumor	AD.2	TCGA-43-2581-01A-01R-0851-07	786	4.24995	0.193371	4.44806	2.83684	6.14638	7.46782	-0.181629	0.145188	-0.710915	-0.366181	0.77127	1.86209
LUSC	TCGA-63-6202-01	tumor	AD.2	TCGA-63-6202-01A-11R-1820-07	787	2.37114	-3.93643	0.717339	-14.5792	8.57562	8.08616	0.0528753	0.987442	-0.206546	0.290108	0.469672	0.680292
LUSC	TCGA-22-1017-01	tumor	AD.2	TCGA-22-1017-01A-01R-0692-07	788	4.28645	3.66044	4.94142	7.34456	8.94756	6.07282	0.100764	-0.147062	0.433237	0.3744	0.145812	0.0539481
LUAD	TCGA-78-7146-01	tumor	AD.3	TCGA-78-7146-01A-11R-2039-07	789	0.930015	4.45308	5.56645	13.7802	6.85085	6.40228	-1.59033	-0.975074	1.74111	-0.17508	-0.0847766	-0.908242
LUAD	TCGA-55-A48Z-01	tumor	AD.3	TCGA-55-A48Z-01A-12R-A24X-07	790	-1.36327	-3.91532	3.69646	-3.97073	6.62277	6.41099	0.916162	0.0564944	-1.05994	0.547656	0.486542	-0.571152
LUAD	TCGA-55-A491-01	tumor	AD.3	TCGA-55-A491-01A-11R-A24H-07	791	0.41092	-5.87328	-4.45079	-15.3463	6.57334	6.29075	1.3414	0.0165806	-1.82326	0.234532	0.579277	-0.11522
LUAD	TCGA-55-8301-01	tumor	AD.3	TCGA-55-8301-01A-11R-2287-07	792	3.06809	-0.782517	4.91915	-6.15704	8.29319	7.60717	1.42558	1.32254	1.09486	0.570259	0.864651	-0.160601
LUAD	TCGA-69-7979-01	tumor	AD.3	TCGA-69-7979-01A-11R-2187-07	793	-4.78619	-9.26132	-2.02802	-15.556	5.81707	5.48481	-1.3474	-1.65895	-0.0130621	-0.217187	-0.918635	-0.224234
LUAD	TCGA-69-7980-01	tumor	AD.3	TCGA-69-7980-01A-11R-2187-07	794	3.1386	-6.58212	6.00137	-0.166515	6.71997	6.60667	-0.127045	0.473212	0.11078	0.665442	0.307806	-0.118241
LUAD	TCGA-95-7947-01	tumor	AD.3	TCGA-95-7947-01A-11R-2187-07	795	-1.43172	-3.97528	7.62733	0.894436	6.2338	6.30244	0.574375	0.323084	0.503836	0.349092	-0.534668	-0.00634434
LUAD	TCGA-91-6828-01	tumor	AD.3	TCGA-91-6828-01A-11R-1858-07	796	5.10079	4.73068	13.0215	26.7897	6.49546	7.41814	0.185573	0.674765	-0.333029	0.36934	0.783214	1.05292
LUAD	TCGA-95-7948-01	tumor	AD.3	TCGA-95-7948-01A-11R-2187-07	797	-3.02694	-0.967663	-4.5993	-10.8238	3.56746	4.98149	-0.632052	-0.950997	-1.36	0.364322	-1.24632	-1.32701
LUAD	TCGA-91-6840-01	tumor	AD.3	TCGA-91-6840-01A-11R-1949-07	798	-0.947692	-5.14543	5.38134	1.97789	4.83323	6.4359	-0.0136137	0.357255	0.696179	0.915766	-0.548163	-0.0476581
LUAD	TCGA-69-7760-01	tumor	AD.3	TCGA-69-7760-01A-11R-2170-07	799	-0.701731	4.63349	-1.31807	5.95236	4.76732	4.62849	-1.38805	-1.55747	-1.07648	-1.84115	-0.33788	-1.68564
LUAD	TCGA-55-8091-01	tumor	AD.3	TCGA-55-8091-01A-11R-2241-07	800	7.52021	7.42751	6.96958	16.7179	8.00892	7.74196	0.0780462	0.307937	-0.312508	1.06033	0.915826	2.06796
LUAD	TCGA-50-5946-01	tumor	AD.3	TCGA-50-5946-01A-11R-1755-07	801	-5.92042	-6.12708	0.722621	-2.87268	4.88882	5.18512	-1.30777	-1.37686	0.859975	0.521844	-1.03931	-1.10825
LUAD	TCGA-62-8394-01	tumor	AD.3	TCGA-62-8394-01A-11R-2326-07	802	-1.79698	-9.31237	0.710092	-17.2275	5.20017	5.73867	0.170291	-0.188496	0.36488	0.711551	0.0489735	-0.409985
LUAD	TCGA-05-4402-01	tumor	AD.3	TCGA-05-4402-01A-01R-1206-07	803	1.06145	2.37519	-1.84991	0.0807003	5.5497	6.35872	0.432216	-0.263543	-0.195647	-0.26697	1.03838	0.338274
LUAD	TCGA-86-6562-01	tumor	AD.3	TCGA-86-6562-01A-11R-1755-07	804	3.64357	5.87817	4.67444	11.0187	6.18628	6.28874	-0.305125	-0.376991	-0.19258	-0.366208	0.342409	0.594962
LUAD	TCGA-86-8074-01	tumor	AD.3	TCGA-86-8074-01A-11R-2241-07	805	3.77476	2.85557	7.98463	15.883	6.3152	6.96598	-0.562978	-0.24509	0.899994	0.571486	0.614287	0.292639
LUAD	TCGA-62-8399-01	tumor	AD.3	TCGA-62-8399-01A-21R-2326-07	806	1.36809	-7.12529	5.59716	-0.1757	6.42791	6.1568	-0.856745	-0.814952	-1.31308	0.996947	-0.355744	0.70852
LUAD	TCGA-78-8662-01	tumor	AD.3	TCGA-78-8662-01A-11R-2403-07	807	-6.25622	-7.67164	-7.35196	-20.8271	3.35972	4.13301	-1.82061	-1.65983	-0.741703	-0.284075	-1.65966	-2.33286
LUAD	TCGA-L9-A7SV-01	tumor	AD.3	TCGA-L9-A7SV-01A-11R-A39D-07	808	-3.28396	-4.99807	-0.386441	-2.88807	4.58558	4.71554	-0.516405	-1.03699	1.03408	1.89611	-1.42335	-1.85643
LUAD	TCGA-49-AARQ-01	tumor	AD.3	TCGA-49-AARQ-01A-11R-A41B-07	809	-4.78851	-10.6974	-2.98053	-19.6547	4.86245	6.04807	0.0833658	-0.335467	-0.675465	-0.428906	-0.789461	-0.538568
LUAD	TCGA-86-8279-01	tumor	AD.3	TCGA-86-8279-01A-11R-2287-07	810	-1.37042	-5.58024	-0.766407	-6.34214	4.23096	4.29768	-1.64035	-1.85273	-0.700217	0.493237	-0.0649028	-1.07262
LUAD	TCGA-L4-A4E5-01	tumor	AD.3	TCGA-L4-A4E5-01A-11R-A24X-07	811	-1.57145	-7.99847	2.25748	-8.55601	6.72955	5.46698	-0.452118	-0.616622	-0.48161	0.28463	-1.28889	-1.06603
LUAD	TCGA-50-6595-01	tumor	AD.3	TCGA-50-6595-01A-12R-1858-07	812	7.65501	6.83699	5.37572	6.78358	8.99163	9.34259	-0.862177	-0.175855	-0.460194	-0.480442	0.575893	0.824734
LUAD	TCGA-MP-A4TF-01	tumor	AD.3	TCGA-MP-A4TF-01A-11R-A262-07	813	4.64607	-2.18578	4.00348	9.83257	7.81051	7.3443	-0.826353	-0.876948	1.32602	0.15291	-0.799634	-0.0535956
LUAD	TCGA-50-5936-01	tumor	AD.3	TCGA-50-5936-01A-11R-1628-07	814	1.97475	3.75495	-2.67732	7.27653	5.08299	6.38547	-0.0593656	-0.292656	-0.549789	-0.287107	0.719809	0.924153
LUAD	TCGA-49-4507-01	tumor	AD.3	TCGA-49-4507-01A-01R-1206-07	815	1.04259	-1.89455	-9.22754	-19.625	4.53217	7.47375	-0.416885	0.770221	0.602258	0.198484	-0.505636	0.109476
LUAD	TCGA-55-8089-01	tumor	AD.3	TCGA-55-8089-01A-11R-2241-07	816	6.55942	8.58048	11.1502	22.0964	7.91993	9.15233	0.636582	1.45347	1.08037	-0.112835	1.49078	0.985337
LUAD	TCGA-99-8033-01	tumor	AD.3	TCGA-99-8033-01A-11R-2241-07	817	2.89671	-2.9322	3.52917	-3.11545	7.38384	6.91793	-0.527084	0.166576	0.420061	-0.573402	-0.0167358	0.858242
LUAD	TCGA-50-5939-01	tumor	AD.3	TCGA-50-5939-01A-11R-1628-07	818	9.12544	8.60026	4.30624	14.0185	7.00276	7.24972	0.585534	-0.155982	-0.145899	-0.00169334	0.916232	1.259
LUAD	TCGA-64-5781-01	tumor	AD.3	TCGA-64-5781-01A-01R-1628-07	819	3.61451	5.0833	-7.97516	-9.51108	6.17757	7.49007	-0.790368	0.747249	-1.08287	-0.298274	-0.478421	-0.468756
LUAD	TCGA-49-6743-01	tumor	AD.3	TCGA-49-6743-01A-11R-1858-07	820	3.99645	1.23148	3.08948	9.29923	7.17779	6.8917	0.161659	-0.0813378	0.238894	1.64961	0.476086	0.892632
LUAD	TCGA-49-4506-01	tumor	AD.3	TCGA-49-4506-01A-01R-1206-07	821	1.47652	2.86696	-10.381	-11.4099	5.27825	7.21575	0.0383632	0.592061	-0.146958	-1.40001	-0.480487	0.160257
LUAD	TCGA-L9-A5IP-01	tumor	AD.3	TCGA-L9-A5IP-01A-21R-A39D-07	822	6.93365	-4.28744	2.90397	-1.48992	6.63804	6.60595	-1.20406	-0.940907	-0.207422	-1.0079	-1.17685	1.76115
LUAD	TCGA-67-3771-01	tumor	AD.3	TCGA-67-3771-01A-01R-0946-07	823	0.0683713	5.59436	1.34504	11.4802	5.83355	7.7061	0.767785	0.379166	0.0840862	1.61204	0.814774	0.868332
LUAD	TCGA-44-6145-01	tumor	AD.3	TCGA-44-6145-01A-11R-1755-07	824	5.64347	4.19546	8.87329	14.8969	7.84744	8.20023	1.0477	1.10381	0.863597	0.371514	0.452466	1.19505
LUAD	TCGA-91-6830-01	tumor	AD.3	TCGA-91-6830-01A-11R-1949-07	825	5.09527	11.2292	6.46815	21.7089	6.33438	7.24023	0.142192	0.60604	0.402809	1.37375	0.891439	1.34314
LUAD	TCGA-55-7995-01	tumor	AD.3	TCGA-55-7995-01A-11R-2187-07	826	-3.55329	-7.00515	7.31673	-2.02376	7.31162	8.39215	1.01776	1.22667	1.09031	0.709549	0.806819	0.575406
LUAD	TCGA-55-A4DF-01	tumor	AD.3	TCGA-55-A4DF-01A-11R-A24H-07	827	-2.80882	1.8448	5.41075	9.44766	7.57753	8.04473	1.02216	0.895531	1.65735	-0.112883	0.561671	-0.0832243
LUAD	TCGA-NJ-A4YQ-01	tumor	AD.3	TCGA-NJ-A4YQ-01A-11R-A262-07	828	-0.00778649	-1.37266	1.30365	-2.80662	6.37911	7.57899	1.4995	1.37408	-0.167087	0.0405994	0.196386	0.460769
LUAD	TCGA-55-6975-01	tumor	AD.3	TCGA-55-6975-01A-11R-1949-07	829	0.710348	2.8708	-1.58927	4.36389	3.46711	6.208	-0.288426	-0.453052	-0.0636129	0.309021	-0.386783	0.384485
LUAD	TCGA-95-7944-01	tumor	AD.3	TCGA-95-7944-01A-11R-2187-07	830	5.33317	-4.56619	3.0102	-9.86236	7.88036	8.43075	-0.240343	1.24364	-0.274733	0.697845	-0.286755	0.295625
LUAD	TCGA-86-7711-01	tumor	AD.3	TCGA-86-7711-01A-11R-2066-07	831	4.66282	2.76502	-0.279849	5.12757	5.97272	7.05995	-0.413847	-0.937059	-1.15152	-0.805428	0.677583	2.41976
LUAD	TCGA-50-5930-01	tumor	AD.3	TCGA-50-5930-01A-11R-1755-07	832	3.46521	5.85127	-3.75539	5.7813	5.20388	6.97541	0.857384	0.328646	-0.971152	-0.124354	0.369119	0.127551
LUAD	TCGA-44-6774-01	tumor	AD.3	TCGA-44-6774-01A-21R-1858-07	833	6.4597	6.04442	4.17746	14.3366	5.5689	7.48735	-0.176991	0.0299376	-1.28694	0.713712	1.00361	1.15743
LUAD	TCGA-78-7160-01	tumor	AD.3	TCGA-78-7160-01A-11R-2039-07	834	4.69815	6.67788	11.2728	24.0002	6.31948	7.34442	0.413861	1.05504	0.315548	0.212878	0.728613	0.838009
LUAD	TCGA-50-5066-01	tumor	AD.3	TCGA-50-5066-01A-01R-1628-07	835	-0.00575811	14.8094	-11.0931	1.34524	6.4612	9.06097	1.08497	1.40387	1.13044	-0.936991	1.52577	0.117567
LUAD	TCGA-75-5147-01	tumor	AD.3	TCGA-75-5147-01A-01R-1628-07	836	-1.16092	7.11952	-8.20237	-0.606083	5.99579	6.83965	1.28668	0.665077	0.324956	0.663861	0.952699	0.539456
LUAD	TCGA-35-4123-01	tumor	AD.3	TCGA-35-4123-01A-01R-1107-07	837	2.80002	12.832	-4.41561	3.77326	9.06446	8.87102	-0.292085	1.6559	0.162719	-0.586842	0.808403	-0.00847773
LUAD	TCGA-67-3772-01	tumor	AD.3	TCGA-67-3772-01A-01R-0946-07	838	2.11414	12.8993	-10.116	2.75016	3.95542	7.01954	1.03872	0.589359	-1.00507	-0.681867	0.888979	0.278552
LUAD	TCGA-73-7499-01	tumor	AD.3	TCGA-73-7499-01A-11R-2187-07	839	-4.59802	2.56071	-9.98606	-14.6625	5.86533	7.60801	0.501749	1.29046	0.608392	1.2151	0.437305	-0.356526
LUAD	TCGA-55-6969-01	tumor	AD.3	TCGA-55-6969-01A-11R-1949-07	840	-2.51002	1.87742	-2.23818	-1.02803	6.27116	8.04358	1.2421	1.34874	0.410806	1.4678	0.836629	-0.138041
LUAD	TCGA-55-6979-01	tumor	AD.3	TCGA-55-6979-01A-11R-1949-07	841	6.5322	2.65131	10.3686	8.42302	8.2778	8.50467	1.17443	1.33656	-0.541712	1.01954	1.44152	0.757408
LUAD	TCGA-86-7953-01	tumor	AD.3	TCGA-86-7953-01A-11R-2187-07	842	3.76131	1.02544	3.40535	3.10342	5.52991	5.79081	0.13446	0.365566	-0.840519	0.158561	0.332614	0.980727
LUAD	TCGA-05-4424-01	tumor	AD.3	TCGA-05-4424-01A-22R-1858-07	843	-1.20225	2.15632	5.14794	6.48384	5.44033	7.1064	-0.248755	0.453166	-0.0462554	0.155783	1.25217	0.88805
LUAD	TCGA-55-6987-01	tumor	AD.3	TCGA-55-6987-01A-11R-1949-07	844	6.72536	5.98335	5.75574	8.32823	7.93454	8.06772	2.01857	1.65378	0.054197	0.740318	1.2186	1.50156
LUAD	TCGA-55-8510-01	tumor	AD.3	TCGA-55-8510-01A-11R-2403-07	845	3.653	-6.70619	3.83427	-7.49214	7.1597	7.49926	0.523448	0.696394	-1.00916	0.894215	1.30235	0.897444
LUAD	TCGA-49-AAR4-01	tumor	AD.3	TCGA-49-AAR4-01A-12R-A41B-07	846	3.65605	-7.77749	3.06343	-10.287	6.87055	6.41767	1.09609	1.83428	-0.435127	0.748872	0.474009	-0.37058
LUAD	TCGA-64-1679-01	tumor	AD.3	TCGA-64-1679-01A-21R-2066-07	847	5.75378	4.01055	5.37506	11.1414	6.664	7.26886	-0.52521	-1.22182	-0.231406	0.881051	1.26836	0.418918
LUAD	TCGA-J2-A4AD-01	tumor	AD.3	TCGA-J2-A4AD-01A-11R-A24H-07	848	0.0198368	3.59532	-1.24497	7.59822	4.56904	3.80656	-0.755557	-1.47568	-0.306074	0.810876	-0.505006	-0.667091
LUAD	TCGA-49-6767-01	tumor	AD.3	TCGA-49-6767-01A-11R-1858-07	849	2.21177	5.40676	-0.640875	2.47267	7.70932	7.87484	-1.49495	0.252445	0.109419	-0.84247	-0.0085476	-1.2272
LUAD	TCGA-J2-8192-01	tumor	AD.3	TCGA-J2-8192-01A-11R-2241-07	850	8.15127	13.14	13.0543	33.3503	7.01559	7.59962	0.443525	0.488806	-0.138018	0.285248	1.66174	1.39295
LUAD	TCGA-38-4627-01	tumor	AD.3	TCGA-38-4627-01A-01R-1206-07	851	4.70469	11.6075	-7.01106	5.58314	5.42477	7.97312	0.159406	0.542793	-1.1504	1.14481	1.58375	1.07747
LUAD	TCGA-44-2665-01	tumor	AD.3	TCGA-44-2665-01A-01R-0946-07	852	6.31426	12.4286	2.8847	20.3135	7.35503	8.25752	-0.479423	-0.112105	-0.0832517	0.377356	1.30363	1.23119
LUAD	TCGA-49-AAR3-01	tumor	AD.3	TCGA-49-AAR3-01A-11R-A41B-07	853	2.86622	-6.28359	2.82757	-13.8043	8.6717	8.59902	0.829044	1.127	-0.252782	0.961173	0.854896	0.310097
LUAD	TCGA-55-6980-01	tumor	AD.3	TCGA-55-6980-01A-11R-1949-07	854	8.01324	5.12506	5.27603	8.18441	6.39424	5.97481	-0.225774	0.710964	-1.16109	1.03565	0.525038	0.339227
LUAD	TCGA-49-4490-01	tumor	AD.3	TCGA-49-4490-01A-21R-1858-07	855	3.33658	-1.63791	-5.81143	-11.3851	3.49783	4.23153	-0.186144	-0.264717	-1.84091	0.385342	-0.35749	-0.314052
LUAD	TCGA-86-8075-01	tumor	AD.3	TCGA-86-8075-01A-11R-2241-07	856	6.14645	3.16124	10.9694	16.2119	6.71796	6.96228	0.45222	-0.290263	-0.977598	0.607928	0.98371	0.942238
LUAD	TCGA-44-A4SU-01	tumor	AD.3	TCGA-44-A4SU-01A-11R-A24X-07	857	1.45334	-5.26763	2.77832	-0.2346	5.4659	5.25148	1.30664	0.371851	-0.93278	1.16459	-0.462551	-0.363297
LUAD	TCGA-93-A4JQ-01	tumor	AD.3	TCGA-93-A4JQ-01A-11R-A24X-07	858	5.58026	-0.786665	12.7999	10.7665	7.25867	7.2463	1.97208	1.33542	-0.273599	1.0997	0.270803	0.296694
LUAD	TCGA-55-7726-01	tumor	AD.3	TCGA-55-7726-01A-11R-2170-07	859	6.5587	14.4652	6.34032	28.5393	5.04191	6.35306	-0.726614	-0.950595	1.53077	0.0267912	0.177569	0.167523
LUAD	TCGA-75-7030-01	tumor	AD.3	TCGA-75-7030-01A-11R-1949-07	860	9.22925	5.45058	7.35692	18.9824	5.61226	6.5501	1.01769	0.832636	-1.76634	0.844379	0.33432	0.792215
LUAD	TCGA-50-8459-01	tumor	AD.3	TCGA-50-8459-01A-11R-2326-07	861	7.29565	3.24487	4.87994	11.0122	5.2871	7.19446	1.26352	0.636913	-1.13928	1.38816	1.81294	1.1042
LUAD	TCGA-05-4382-01	tumor	AD.3	TCGA-05-4382-01A-01R-1206-07	862	7.4498	6.05323	4.26854	12.3912	6.88581	8.55822	0.498703	0.173155	-0.783185	0.318177	1.867	1.20338
LUAD	TCGA-50-5049-01	tumor	AD.3	TCGA-50-5049-01A-01R-1628-07	863	2.97577	8.16862	-1.99824	3.18299	7.09972	9.10941	1.45493	1.92728	-0.391014	0.25312	1.61939	0.426518
LUAD	TCGA-55-8096-01	tumor	AD.3	TCGA-55-8096-01A-11R-2241-07	864	2.63953	3.67527	0.183601	6.88458	5.29857	6.08185	1.06545	-0.0557171	-0.849095	0.936001	1.52366	0.746541
LUAD	TCGA-55-8208-01	tumor	AD.3	TCGA-55-8208-01A-11R-2241-07	865	8.16712	3.69813	8.52131	12.7701	8.18919	8.65744	1.84822	1.46107	0.508263	0.511478	1.86624	1.99184
LUAD	TCGA-49-AARO-01	tumor	AD.3	TCGA-49-AARO-01A-12R-A41B-07	866	6.08172	-1.42254	1.91951	-2.79814	6.68715	6.50684	1.00431	0.651648	-1.26868	0.994327	1.13452	0.45639
LUAD	TCGA-86-6851-01	tumor	AD.3	TCGA-86-6851-01A-11R-1949-07	867	4.94623	-2.19953	14.8347	14.8333	7.32898	8.14596	1.57668	1.61955	1.20724	0.302371	0.605338	-0.293995
LUAD	TCGA-86-8585-01	tumor	AD.3	TCGA-86-8585-01A-11R-2403-07	868	-0.274765	-7.1011	-2.99315	-14.6097	5.94614	7.25916	1.05114	0.739923	-0.805554	-0.472445	0.227876	-0.36879
LUAD	TCGA-55-6981-01	tumor	AD.3	TCGA-55-6981-01A-11R-1949-07	869	2.14627	-0.743665	-1.92908	-5.52213	6.20569	5.45886	0.548857	-0.830098	-2.66985	-1.03739	0.289312	-0.255017
LUAD	TCGA-86-7954-01	tumor	AD.3	TCGA-86-7954-01A-11R-2187-07	870	3.12297	-2.98925	9.61855	7.24568	6.85214	7.90345	0.549379	0.945315	-0.238744	0.827665	0.529179	0.55194
LUAD	TCGA-86-8055-01	tumor	AD.3	TCGA-86-8055-01A-11R-2241-07	871	6.64825	10.2007	7.72704	27.8497	6.39497	7.24678	0.764555	-0.100775	-0.414668	0.937772	1.36177	0.539788
LUAD	TCGA-49-4514-01	tumor	AD.3	TCGA-49-4514-01A-21R-1858-07	872	-4.87434	-4.99413	-12.8112	-26.567	3.34785	5.40312	0.171854	0.354974	-0.461073	-1.83292	-0.825815	-1.05407
LUAD	TCGA-05-5420-01	tumor	AD.3	TCGA-05-5420-01A-01R-1628-07	873	0.247194	9.53889	-8.55693	-1.45179	7.74759	9.76498	1.19123	1.74522	-0.199271	-2.46395	1.3969	1.1215
LUAD	TCGA-05-5425-01	tumor	AD.3	TCGA-05-5425-01A-02R-1628-07	874	1.9692	4.9001	-5.83728	-6.79033	6.7611	7.97154	0.0125231	1.03277	-0.701372	-1.00441	0.861724	1.12951
LUAD	TCGA-05-4418-01	tumor	AD.3	TCGA-05-4418-01A-01R-1206-07	875	3.93365	2.94603	-6.47149	-5.86833	7.02925	7.56568	0.563424	0.699243	-0.278143	-0.988885	0.45379	0.496468
LUAD	TCGA-55-8505-01	tumor	AD.3	TCGA-55-8505-01A-11R-2403-07	876	2.35091	-6.39635	-1.09978	-6.87179	3.92054	5.36004	-0.639026	-1.6296	-1.41618	-0.573885	-0.305113	0.407764
LUAD	TCGA-05-4432-01	tumor	AD.3	TCGA-05-4432-01A-01R-1206-07	877	-0.77812	-1.1896	-6.2039	-7.4384	5.90305	6.91873	0.769424	0.306915	0.0719936	1.08761	0.531446	0.652946
LUAD	TCGA-44-A479-01	tumor	AD.3	TCGA-44-A479-01A-31R-A24H-07	878	1.43439	2.84846	8.52011	20.2644	6.86762	7.77435	1.87655	1.60589	0.894756	1.13951	0.35173	0.381173
LUAD	TCGA-55-7913-01	tumor	AD.3	TCGA-55-7913-01B-11R-2241-07	879	-1.41032	-5.36361	-4.72803	-6.82048	3.85672	4.59956	-0.951398	-0.900314	-0.0791888	-1.02253	-1.25641	-0.772481
LUAD	TCGA-MP-A4TA-01	tumor	AD.3	TCGA-MP-A4TA-01A-21R-A24X-07	880	0.385407	-8.73497	0.304277	-14.1639	5.35723	6.25811	-0.338623	0.0310146	0.149227	-0.103033	-0.481235	-0.124108
LUAD	TCGA-91-A4BC-01	tumor	AD.3	TCGA-91-A4BC-01A-11R-A24H-07	881	-0.914824	-6.76016	0.44732	-10.4099	5.41871	6.76424	1.40783	1.9209	-0.0495557	1.34693	0.00201912	0.208478
LUAD	TCGA-44-A4SS-01	tumor	AD.3	TCGA-44-A4SS-01A-11R-A24X-07	882	5.24921	1.51836	7.80339	7.91316	6.01552	7.42277	0.0468426	0.823135	-0.786989	-0.0949246	0.580197	0.186405
LUAD	TCGA-62-A471-01	tumor	AD.3	TCGA-62-A471-01A-12R-A24H-07	883	0.246298	-9.47188	-4.93524	-18.825	4.55498	4.3888	-0.883384	-0.947756	0.943852	-1.57453	-1.67838	-0.315335
LUAD	TCGA-69-8255-01	tumor	AD.3	TCGA-69-8255-01A-11R-2287-07	884	-3.68676	-6.38455	-5.9815	-16.5153	6.20314	6.59958	0.600202	1.15525	0.294283	-0.727767	-0.509049	-0.392724
LUSC	TCGA-NC-A5HJ-01	tumor	AD.3	TCGA-NC-A5HJ-01A-11R-A26W-07	885	-1.26948	1.63147	4.53115	5.75579	10.8032	6.90345	0.889485	1.17494	1.09956	1.08815	0.89716	0.185674
LUSC	TCGA-43-2576-01	tumor	AD.3	TCGA-43-2576-01A-01R-A32Z-07	886	0.359297	-3.71465	-7.46363	-21.042	5.10629	6.59701	0.269281	0.112523	-1.47955	0.790724	0.629503	0.458252
LUSC	TCGA-33-6737-01	tumor	AD.3	TCGA-33-6737-01A-11R-1820-07	887	0.795739	-3.53305	-3.1397	-7.38437	6.69041	5.78713	-1.46161	-0.148499	0.480628	-0.807604	0.0265083	1.3915
LUSC	TCGA-21-5787-01	tumor	AD.3	TCGA-21-5787-01A-01R-1635-07	888	-2.60147	-5.73371	-6.8526	-21.0477	5.92935	8.20746	-0.103244	1.28346	0.434027	0.165974	-0.295359	-0.0665908
LUSC	TCGA-85-A50M-01	tumor	AD.3	TCGA-85-A50M-01A-21R-A262-07	889	6.54588	2.46711	4.63587	10.9522	7.52795	5.35741	-0.276817	-0.645888	0.579403	-0.538809	-0.526809	0.571218
LUSC	TCGA-O2-A52Q-01	tumor	AD.3	TCGA-O2-A52Q-01A-11R-A26W-07	890	4.713	2.39592	-0.767475	-3.68929	8.68322	8.26061	-0.711764	0.430241	-0.154404	-1.24182	0.890137	0.384534
LUSC	TCGA-22-4596-01	tumor	AD.3	TCGA-22-4596-01A-01R-1201-07	891	9.86159	13.1366	6.2256	17.7899	8.71934	8.39864	1.04087	1.37591	-0.270086	0.884715	1.2891	1.76157
LUSC	TCGA-63-A5MN-01	tumor	AD.3	TCGA-63-A5MN-01A-22R-A27Q-07	892	10.9375	8.79933	12.5191	21.0499	9.45019	9.12291	1.08289	1.41962	0.42289	0.992728	1.51088	0.334829
LUSC	TCGA-39-5011-01	tumor	AD.3	TCGA-39-5011-01A-01R-1443-07	893	-1.17935	3.86763	-5.24239	-8.37742	6.75942	7.45708	-0.0303525	0.702208	0.207109	-1.06841	0.960789	0.204351
LUSC	TCGA-85-8584-01	tumor	AD.3	TCGA-85-8584-01A-11R-2403-07	894	0.1535	-7.29532	1.546	-12.6916	6.67035	6.06485	0.683336	0.806972	0.572093	-0.716469	-0.86184	-0.156836
LUAD	TCGA-05-5715-01	tumor	AD.4	TCGA-05-5715-01A-01R-1628-07	895	-1.4815	-1.33923	-6.12822	-8.47998	4.46476	5.64933	-0.493482	-0.418286	-2.32657	-0.255494	1.05608	-0.114093
LUAD	TCGA-MP-A4T6-01	tumor	AD.4	TCGA-MP-A4T6-01A-32R-A262-07	896	0.775901	-8.94161	2.5179	-6.80275	5.23253	5.6763	0.353893	0.405928	-1.66135	0.33666	-0.532234	-0.000958442
LUAD	TCGA-50-6594-01	tumor	AD.4	TCGA-50-6594-01A-11R-1755-07	897	-2.16394	4.35768	-4.88582	-3.65169	10.6897	7.9996	-1.73172	-0.839554	-0.64811	0.599564	-0.038191	-1.14334
LUAD	TCGA-55-6543-01	tumor	AD.4	TCGA-55-6543-01A-11R-1755-07	898	6.49248	4.86254	0.174239	7.33937	6.82779	6.53874	-0.70669	-0.26378	-1.30164	-0.222821	1.1264	1.52011
LUAD	TCGA-78-7163-01	tumor	AD.4	TCGA-78-7163-01A-12R-2066-07	899	-0.322206	0.453613	-7.36694	-4.96699	5.77487	2.97225	-0.638818	-0.80137	-0.397825	-0.573202	-2.27559	-1.62097
LUAD	TCGA-67-3773-01	tumor	AD.4	TCGA-67-3773-01A-01R-0946-07	900	2.95076	9.01565	-5.49936	3.96143	6.60893	7.53112	-0.321564	0.758348	-0.688191	-0.790067	0.742502	0.0246297
LUAD	TCGA-44-2659-01	tumor	AD.4	TCGA-44-2659-01A-01R-0946-07	901	4.51654	7.14723	6.23077	17.4261	5.77976	6.85071	0.705279	1.16607	-0.268935	0.339286	0.255943	0.0383204
LUAD	TCGA-55-1592-01	tumor	AD.4	TCGA-55-1592-01A-01R-0946-07	902	0.00902619	1.757	1.01189	7.08223	5.91342	6.27787	-0.105505	-0.352538	-0.13042	0.302314	1.45742	0.437425
LUAD	TCGA-75-5146-01	tumor	AD.4	TCGA-75-5146-01A-01R-1628-07	903	0.560926	12.1707	-12.0462	0.993474	4.11274	6.03328	0.633283	0.806871	0.651022	-1.24321	-0.052916	-0.742768
LUAD	TCGA-49-4501-01	tumor	AD.4	TCGA-49-4501-01A-01R-1206-07	904	2.28369	8.92199	-7.02521	-0.116485	6.03265	6.94013	0.88077	0.879994	-0.41932	1.06934	0.807532	-0.190053
LUAD	TCGA-44-2657-01	tumor	AD.4	TCGA-44-2657-01A-01R-1107-07	905	2.16155	1.47573	2.1016	0.978495	6.04659	8.30271	2.86695	1.91684	0.0800845	0.528691	0.997445	0.421222
LUAD	TCGA-49-4487-01	tumor	AD.4	TCGA-49-4487-01A-21R-1858-07	906	0.508629	-0.764826	1.49429	-3.21136	5.88581	6.86316	1.85901	1.34637	0.275385	0.745513	0.288344	-0.422063
LUAD	TCGA-97-8177-01	tumor	AD.4	TCGA-97-8177-01A-11R-2287-07	907	2.98028	4.78559	-4.47554	-5.12767	5.58637	6.66701	1.01253	0.44649	-0.75272	0.618601	1.54732	0.968148
LUAD	TCGA-44-3398-01	tumor	AD.4	TCGA-44-3398-01A-01R-1107-07	908	4.7055	17.8034	-7.06122	14.5197	7.75195	7.93981	0.636259	0.764743	-0.961743	-0.0582712	1.78486	1.25563
LUAD	TCGA-44-2661-01	tumor	AD.4	TCGA-44-2661-01A-01R-1107-07	909	3.46883	13.6106	-4.22155	9.92021	6.69077	8.66839	1.67322	1.73868	-0.235123	-0.132727	1.66473	0.980059
LUAD	TCGA-44-4112-01	tumor	AD.4	TCGA-44-4112-01A-01R-1107-07	910	1.0548	10.713	-3.14245	11.191	6.27249	6.43533	-0.497358	-0.303131	-0.0726581	1.12019	0.351042	0.459852
LUAD	TCGA-50-5068-01	tumor	AD.4	TCGA-50-5068-01A-01R-1628-07	911	0.57217	13.575	-10.3813	-0.900073	5.82222	7.95488	1.05884	1.38576	0.210909	-1.1096	0.572553	-0.276713
LUAD	TCGA-67-3770-01	tumor	AD.4	TCGA-67-3770-01A-01R-0946-07	912	0.252313	11.5376	-12.7416	-2.69302	5.40441	7.14952	-0.728878	0.688997	-0.830725	-0.884433	1.14293	-0.0674042
LUAD	TCGA-05-5423-01	tumor	AD.4	TCGA-05-5423-01A-01R-1628-07	913	-0.0958038	10.009	-7.2302	1.09368	5.64628	7.76719	0.24427	0.897448	-1.12952	-0.993213	1.31607	0.78971
LUAD	TCGA-55-7725-01	tumor	AD.4	TCGA-55-7725-01A-11R-2170-07	914	5.3073	17.2494	3.16751	33.4743	6.92835	7.27995	0.873315	1.476	1.44955	-1.36127	0.692311	0.015343
LUAD	TCGA-91-8496-01	tumor	AD.4	TCGA-91-8496-01A-11R-2403-07	915	1.285	9.91852	-9.5473	0.678313	6.7737	8.1907	-1.15554	0.429878	-1.32226	-0.465169	0.844135	0.984076
LUAD	TCGA-35-4122-01	tumor	AD.4	TCGA-35-4122-01A-01R-1107-07	916	1.77197	12.8466	-10.4367	-3.13223	8.08935	8.99306	0.678606	1.24859	-1.09471	-0.359952	1.86198	0.881245
LUAD	TCGA-64-5778-01	tumor	AD.4	TCGA-64-5778-01A-01R-1628-07	917	-0.96414	4.61473	-7.30602	-11.4284	6.87973	7.41527	1.38662	1.3847	-0.475801	-0.4509	0.510979	-1.0937
LUAD	TCGA-38-4626-01	tumor	AD.4	TCGA-38-4626-01A-01R-1206-07	918	8.53795	4.75424	7.68391	12.2008	7.28511	7.7315	-0.701866	-0.00536337	-1.17658	0.121155	2.16314	2.95287
LUAD	TCGA-44-6147-01	tumor	AD.4	TCGA-44-6147-01A-11R-1755-07	919	4.00989	3.3877	8.03029	14.5646	4.36961	6.14864	1.47922	0.759136	-1.08489	1.33051	0.055619	1.08172
LUAD	TCGA-50-5055-01	tumor	AD.4	TCGA-50-5055-01A-01R-1628-07	920	4.73759	7.74431	-4.16686	-1.36113	5.0251	7.46826	3.08934	2.1293	0.136134	0.806507	0.879206	0.258556
LUAD	TCGA-50-5941-01	tumor	AD.4	TCGA-50-5941-01A-11R-1755-07	921	5.65076	0.548637	8.97189	3.88489	7.65565	8.07119	0.965139	1.27569	-0.501026	1.03469	0.742932	0.756835
LUAD	TCGA-55-6971-01	tumor	AD.4	TCGA-55-6971-01A-11R-1949-07	922	6.25223	1.5013	11.7328	17.9733	7.22959	7.93634	1.7518	1.47113	-0.149877	0.833219	1.24211	1.77664
LUAD	TCGA-78-8648-01	tumor	AD.4	TCGA-78-8648-01A-11R-2403-07	923	6.12902	0.314743	6.37944	3.85347	6.78455	7.87038	1.15383	1.28267	-1.22504	1.1226	1.97085	1.36898
LUAD	TCGA-44-6778-01	tumor	AD.4	TCGA-44-6778-01A-11R-1858-07	924	2.67076	3.80587	12.0578	21.2502	8.27025	8.43007	1.49457	1.73192	1.07102	0.618156	1.46845	1.71068
LUAD	TCGA-49-AARR-01	tumor	AD.4	TCGA-49-AARR-01A-11R-A41B-07	925	5.46339	-0.162943	6.22294	5.7739	6.57591	6.44684	1.23376	0.556997	-1.28474	2.20006	0.463965	1.15498
LUAD	TCGA-L4-A4E6-01	tumor	AD.4	TCGA-L4-A4E6-01A-11R-A24H-07	926	7.75496	3.27137	7.41305	10.7036	6.20674	6.78154	0.442157	0.624277	-1.43134	0.204029	2.44505	1.40917
LUAD	TCGA-86-A4P7-01	tumor	AD.4	TCGA-86-A4P7-01A-11R-A24X-07	927	4.41798	-6.20389	11.2535	4.99168	5.73287	6.63223	0.8661	0.830465	-1.42241	1.39102	0.63294	0.67789
LUAD	TCGA-86-A4P8-01	tumor	AD.4	TCGA-86-A4P8-01A-11R-A24X-07	928	8.10391	2.32478	13.9346	17.907	6.48257	7.22044	0.171868	1.65553	-0.870326	1.51111	1.30303	1.15067
LUAD	TCGA-53-7626-01	tumor	AD.4	TCGA-53-7626-01A-12R-2066-07	929	7.86779	1.54193	15.4604	20.9078	6.49738	7.6224	1.09611	1.30984	0.214279	1.22244	0.830271	1.49734
LUAD	TCGA-97-8552-01	tumor	AD.4	TCGA-97-8552-01A-11R-2403-07	930	2.45449	-1.12392	-0.686399	-3.29644	5.42872	5.9956	0.720453	0.474225	-1.18351	1.32859	0.677786	1.11267
LUAD	TCGA-55-A48X-01	tumor	AD.4	TCGA-55-A48X-01A-11R-A24H-07	931	4.00771	-1.47018	8.60203	5.18273	6.11741	6.49893	1.98972	0.97377	-0.474158	0.79231	-0.206954	0.84345
LUAD	TCGA-NJ-A55A-01	tumor	AD.4	TCGA-NJ-A55A-01A-11R-A262-07	932	3.20278	2.39845	6.60696	13.9473	5.93829	6.78497	1.39841	1.23162	-0.413645	1.52704	-0.230894	0.556358
LUAD	TCGA-99-AA5R-01	tumor	AD.4	TCGA-99-AA5R-01A-11R-A39D-07	933	7.37337	0.963461	9.69972	8.54239	7.0836	7.23165	1.76855	1.59779	-0.880653	2.01728	0.893657	1.04736
LUAD	TCGA-44-5645-01	tumor	AD.4	TCGA-44-5645-01A-01R-1628-07	934	3.80813	5.85761	5.7511	18.2026	5.88132	6.78896	1.11177	1.3957	0.00239683	0.624349	0.197925	0.128642
LUAD	TCGA-75-6203-01	tumor	AD.4	TCGA-75-6203-01A-11R-1755-07	935	5.58876	7.55135	3.23244	11.7623	6.49839	7.33927	0.164188	1.10033	-1.41958	0.830989	1.77886	1.29975
LUAD	TCGA-75-6212-01	tumor	AD.4	TCGA-75-6212-01A-11R-1755-07	936	3.41225	9.45102	-5.64241	4.2069	5.66916	6.74153	1.55036	0.299305	-0.624776	-0.370917	0.831115	0.59602
LUAD	TCGA-49-4512-01	tumor	AD.4	TCGA-49-4512-01A-21R-1858-07	937	-0.147869	-5.2284	-2.92533	-14.1874	4.22332	5.51036	0.00656237	-0.850077	-1.56913	0.548137	0.623984	-0.230298
LUAD	TCGA-91-6835-01	tumor	AD.4	TCGA-91-6835-01A-11R-1858-07	938	4.43678	1.75739	16.4119	22.2682	7.3534	8.36289	2.04586	1.83479	-0.31403	0.956573	1.25738	1.05706
LUAD	TCGA-55-7573-01	tumor	AD.4	TCGA-55-7573-01A-11R-2039-07	939	4.23402	3.0764	8.41751	17.0883	5.49298	6.32667	1.42623	0.734266	0.0989436	1.39859	0.098981	0.277007
LUAD	TCGA-50-8460-01	tumor	AD.4	TCGA-50-8460-01A-11R-2326-07	940	1.82193	0.754127	-5.1361	-7.34514	5.77882	5.96205	0.796899	0.800569	-0.440718	0.673235	0.37839	0.727979
LUAD	TCGA-86-8668-01	tumor	AD.4	TCGA-86-8668-01A-11R-2403-07	941	3.30305	0.705136	7.53943	11.1735	5.88352	6.74683	0.988789	0.42251	-1.16104	0.991636	0.385768	-0.213849
LUAD	TCGA-91-A4BD-01	tumor	AD.4	TCGA-91-A4BD-01A-11R-A24H-07	942	0.107686	3.07172	-10.1109	-11.0796	3.82275	6.06071	-0.276349	-0.140691	-1.00181	-0.587784	0.433086	0.517329
LUAD	TCGA-95-A4VK-01	tumor	AD.4	TCGA-95-A4VK-01A-11R-A262-07	943	0.877731	-3.26465	3.00185	0.576068	5.01054	5.32349	0.889334	0.271988	-0.0336645	0.370338	-0.812494	-0.48922
LUAD	TCGA-67-6217-01	tumor	AD.4	TCGA-67-6217-01A-11R-1755-07	944	3.36511	2.47579	2.33757	7.75218	5.89633	6.69129	0.784492	0.816086	-0.685033	0.366163	0.313653	-0.123451
LUAD	TCGA-78-7162-01	tumor	AD.4	TCGA-78-7162-01A-21R-2066-07	945	0.690089	6.03223	-1.13336	7.86809	5.35343	7.01195	0.124423	1.13976	-0.270705	1.13094	-0.0730859	-0.219344
LUAD	TCGA-50-8457-01	tumor	AD.4	TCGA-50-8457-01A-11R-2326-07	946	5.28217	2.42663	9.09776	16.2896	5.71389	6.938	1.69514	0.986784	-0.864845	1.5724	0.257416	0.0612693
LUAD	TCGA-91-8497-01	tumor	AD.4	TCGA-91-8497-01A-11R-2403-07	947	3.75383	-2.73928	3.53258	1.83061	6.05594	6.95557	2.14945	1.13153	-1.23716	0.896639	0.796447	0.439177
LUAD	TCGA-J2-A4AG-01	tumor	AD.4	TCGA-J2-A4AG-01A-11R-A24H-07	948	8.74355	3.91305	8.12099	13.577	5.69082	6.56973	1.01859	0.823091	-1.46762	0.210214	0.304905	0.27256
LUAD	TCGA-97-A4M6-01	tumor	AD.4	TCGA-97-A4M6-01A-11R-A24X-07	949	6.35963	-1.95177	6.61191	3.84332	5.91635	6.71657	1.16614	1.21472	0.601552	0.0899337	0.397613	0.870769
LUAD	TCGA-97-7546-01	tumor	AD.4	TCGA-97-7546-01A-11R-2039-07	950	5.82242	10.3423	9.78626	30.4319	7.34228	6.71235	0.843513	1.00219	-0.169439	1.32224	0.726558	0.753223
LUAD	TCGA-99-7458-01	tumor	AD.4	TCGA-99-7458-01A-11R-2039-07	951	6.9934	13.3297	10.5117	31.7644	8.35203	7.87681	0.663412	1.45394	0.109149	1.31874	1.07679	0.595619
LUAD	TCGA-95-A4VP-01	tumor	AD.4	TCGA-95-A4VP-01A-21R-A262-07	952	1.32705	-5.56432	-3.06071	-16.4036	5.216	5.86135	1.44391	0.62412	-1.46543	0.705697	-0.525186	0.747718
LUAD	TCGA-44-2655-01	tumor	AD.4	TCGA-44-2655-01A-01R-0946-07	953	3.00821	8.73163	-10.022	2.10677	4.93179	6.07798	0.468624	0.322153	1.02255	0.140636	-0.0113874	0.300729
LUAD	TCGA-97-8174-01	tumor	AD.4	TCGA-97-8174-01A-11R-2287-07	954	1.7051	3.05543	5.98367	15.9819	5.50303	7.07837	0.371579	0.733599	-0.0340875	0.646709	0.098633	0.487423
LUAD	TCGA-55-8621-01	tumor	AD.4	TCGA-55-8621-01A-11R-2403-07	955	6.03755	2.86944	9.4785	10.8131	7.87052	8.14623	0.97006	0.902475	-0.671782	1.91675	1.70279	1.64074
LUAD	TCGA-97-A4M2-01	tumor	AD.4	TCGA-97-A4M2-01A-12R-A24X-07	956	5.46804	-2.43315	7.4581	2.75329	6.47799	7.15584	0.711291	0.998274	-0.704808	1.46693	1.39008	1.3368
LUAD	TCGA-97-A4M5-01	tumor	AD.4	TCGA-97-A4M5-01A-11R-A24X-07	957	2.95545	-4.89257	4.93517	2.20418	6.06962	6.7237	0.379868	0.189202	-0.826703	1.29381	0.605155	1.15201
LUAD	TCGA-MP-A4TH-01	tumor	AD.4	TCGA-MP-A4TH-01A-31R-A262-07	958	5.77483	-0.252268	9.68715	11.5058	5.81636	6.74266	2.12109	1.43261	0.605293	0.0172472	-0.21513	-0.537929
LUAD	TCGA-93-7348-01	tumor	AD.4	TCGA-93-7348-01A-21R-2039-07	959	6.0198	3.92505	4.24149	10.3925	4.97181	5.91744	1.06961	0.329759	-1.01544	0.838316	0.0293943	0.543578
LUAD	TCGA-97-7553-01	tumor	AD.4	TCGA-97-7553-01A-21R-2039-07	960	7.99436	4.64281	15.6243	24.6735	7.39213	8.29039	0.835621	1.07127	-0.351579	0.760072	1.91124	2.43051
LUAD	TCGA-38-7271-01	tumor	AD.4	TCGA-38-7271-01A-11R-2039-07	961	7.32587	3.07212	8.11805	11.9716	6.36186	7.95729	2.71171	2.16996	-0.871819	0.766144	0.845503	0.873285
LUAD	TCGA-93-7347-01	tumor	AD.4	TCGA-93-7347-01A-11R-2187-07	962	4.72263	5.01042	3.0691	5.1074	6.01601	7.57137	0.910945	1.86634	-0.718608	1.08484	1.33688	0.320374
LUAD	TCGA-62-A46Y-01	tumor	AD.4	TCGA-62-A46Y-01A-11R-A24H-07	963	2.6342	5.6221	-2.69775	1.27193	7.48337	6.33448	0.06343	0.448527	0.00194399	0.189546	0.839346	0.59885
LUAD	TCGA-93-A4JP-01	tumor	AD.4	TCGA-93-A4JP-01A-11R-A24X-07	964	3.04733	-1.98	13.0249	12.6184	6.46666	7.23691	-0.502382	-0.267222	-0.674366	1.97341	0.438498	1.07714
LUAD	TCGA-64-1681-01	tumor	AD.4	TCGA-64-1681-01A-11R-2066-07	965	2.65107	4.16282	1.34192	1.36412	5.14308	6.47295	0.299618	-0.00878496	-1.14301	-0.131317	0.47373	0.181493
LUAD	TCGA-86-8671-01	tumor	AD.4	TCGA-86-8671-01A-11R-2403-07	966	5.53149	-6.30375	11.0242	0.479895	6.84631	8.48633	2.32014	2.2746	-0.0556437	1.49209	1.24847	0.967525
LUAD	TCGA-93-A4JO-01	tumor	AD.4	TCGA-93-A4JO-01A-21R-A24X-07	967	4.51114	-6.58244	5.79778	-6.21745	6.35873	6.57992	1.01333	1.053	-0.907851	0.820687	0.256169	0.464463
LUAD	TCGA-55-6985-01	tumor	AD.4	TCGA-55-6985-01A-11R-1949-07	968	6.1666	-1.51938	9.90629	5.87173	6.81942	7.34158	0.704316	0.821551	-0.561168	0.866673	0.545487	1.26149
LUAD	TCGA-75-7025-01	tumor	AD.4	TCGA-75-7025-01A-12R-1949-07	969	4.94752	3.25311	4.99271	12.0548	5.06723	5.8978	1.33229	0.692955	-0.00138201	1.74147	0.497648	0.686083
LUAD	TCGA-86-8280-01	tumor	AD.4	TCGA-86-8280-01A-11R-2287-07	970	1.71724	-0.708737	3.0818	0.759645	6.52731	7.36898	1.04535	1.17287	-0.339882	1.61216	0.853818	0.587933
LUAD	TCGA-MP-A4T9-01	tumor	AD.4	TCGA-MP-A4T9-01A-11R-A24X-07	971	7.44078	-0.804203	8.01281	8.40204	6.94092	6.85914	0.14261	0.399159	-1.20924	0.708504	0.873807	0.568001
LUAD	TCGA-97-7552-01	tumor	AD.4	TCGA-97-7552-01A-11R-2039-07	972	6.71726	7.8395	14.066	30.6091	6.85628	7.76931	1.75506	1.8011	-0.155069	0.874336	0.556464	0.759832
LUAD	TCGA-55-8619-01	tumor	AD.4	TCGA-55-8619-01A-11R-2403-07	973	8.19171	-0.351006	9.76168	5.71543	6.03667	7.1253	1.41157	1.14595	-1.45127	0.984576	1.14649	1.83988
LUAD	TCGA-97-A4M7-01	tumor	AD.4	TCGA-97-A4M7-01A-11R-A24X-07	974	4.45651	-2.72258	6.42779	5.12218	6.00386	7.28268	1.08002	1.0516	-0.506731	1.4125	0.573117	1.00118
LUAD	TCGA-S2-AA1A-01	tumor	AD.4	TCGA-S2-AA1A-01A-12R-A39D-07	975	7.16174	2.24489	3.84472	6.72805	6.06985	7.20074	1.92163	1.53137	-1.45199	1.43503	0.133055	0.222447
LUAD	TCGA-NJ-A55O-01	tumor	AD.4	TCGA-NJ-A55O-01A-11R-A262-07	976	2.65482	-3.69691	1.91747	-1.78344	6.88593	5.80329	-0.329642	0.0344776	-0.95033	-0.634715	0.60313	-0.193155
LUAD	TCGA-55-7728-01	tumor	AD.4	TCGA-55-7728-01A-11R-2187-07	977	5.0915	-5.82547	6.02886	-4.6835	6.35325	6.60458	1.01196	0.748215	-1.66258	-0.219812	1.61229	0.544212
LUAD	TCGA-05-4433-01	tumor	AD.4	TCGA-05-4433-01A-22R-1858-07	978	4.44776	2.44176	10.5424	14.4565	5.8379	6.72736	-0.222027	0.433375	0.0955403	-0.860432	1.30313	0.741108
LUAD	TCGA-55-6984-01	tumor	AD.4	TCGA-55-6984-01A-11R-1949-07	979	6.98308	0.327041	2.51911	2.63965	5.23124	3.9658	0.150121	-0.215653	-0.305883	-1.12802	-1.33845	0.580173
LUAD	TCGA-69-8453-01	tumor	AD.4	TCGA-69-8453-01A-12R-2326-07	980	6.45637	0.017556	5.68202	0.671765	6.55581	7.35551	0.643874	1.00283	-1.1606	0.477141	1.99536	1.56039
LUAD	TCGA-55-8513-01	tumor	AD.4	TCGA-55-8513-01A-11R-2403-07	981	8.35738	1.09206	11.8111	12.1787	6.51577	6.3938	0.96928	0.255119	-1.5358	0.779746	1.43261	1.44419
LUAD	TCGA-38-A44F-01	tumor	AD.4	TCGA-38-A44F-01A-11R-A24H-07	982	6.85383	3.1611	0.443933	4.37868	4.82768	6.68086	1.55473	1.16191	-0.676908	1.32935	0.713582	1.02179
LUAD	TCGA-49-AAR0-01	tumor	AD.4	TCGA-49-AAR0-01A-21R-A39D-07	983	-2.09368	-7.73701	-9.49886	-29.0155	4.87085	6.35426	1.14828	0.666725	-0.56034	1.5633	0.452667	0.292338
LUAD	TCGA-NJ-A55R-01	tumor	AD.4	TCGA-NJ-A55R-01A-11R-A262-07	984	-4.77685	-4.82658	-5.49555	-6.5504	4.83959	4.48447	1.0411	-0.337334	-0.701908	0.94124	-0.346876	0.106888
LUAD	TCGA-50-5045-01	tumor	AD.4	TCGA-50-5045-01A-01R-1628-07	985	4.95562	7.92527	-7.88754	-6.01348	6.91543	8.06338	1.78862	1.58658	-0.545344	0.865845	1.69549	0.933045
LUAD	TCGA-50-6593-01	tumor	AD.4	TCGA-50-6593-01A-11R-1755-07	986	1.53088	2.61063	-5.46777	-8.36896	6.94102	6.67733	-0.129296	-0.580202	-0.792015	0.255537	1.36618	0.5573
LUAD	TCGA-44-6775-01	tumor	AD.4	TCGA-44-6775-01A-11R-1858-07	987	4.4302	5.27725	8.43136	16.5214	6.28972	7.93258	0.186809	0.0316427	-0.625438	1.07355	1.84043	1.06832
LUAD	TCGA-55-7816-01	tumor	AD.4	TCGA-55-7816-01A-11R-2170-07	988	4.56496	9.52023	7.74432	27.6781	6.70951	8.55644	-0.397527	0.501491	-0.219743	0.657387	0.905539	1.07708
LUAD	TCGA-L9-A8F4-01	tumor	AD.4	TCGA-L9-A8F4-01A-11R-A39D-07	989	-0.974117	-7.13942	2.37871	-4.36034	5.87578	7.37689	0.985359	1.07686	0.929283	1.32167	0.473947	-0.619435
LUAD	TCGA-44-6777-01	tumor	AD.4	TCGA-44-6777-01A-11R-1858-07	990	6.36938	10.4139	6.40836	20.011	7.61202	8.18151	0.841209	0.583424	-1.9993	0.886235	2.22988	1.25008
LUAD	TCGA-49-6744-01	tumor	AD.4	TCGA-49-6744-01A-11R-1858-07	991	7.88292	8.65341	8.66944	17.0219	6.12386	7.32982	0.762637	1.18438	-0.998541	1.07106	1.43998	0.922488
LUAD	TCGA-L9-A743-01	tumor	AD.4	TCGA-L9-A743-01A-43R-A39D-07	992	9.0276	-0.960596	10.0245	2.40827	7.17052	7.35658	1.12752	1.29388	-0.344532	1.55044	1.22884	1.44512
LUAD	TCGA-MP-A4TJ-01	tumor	AD.4	TCGA-MP-A4TJ-01A-51R-A262-07	993	8.43363	1.77225	13.5231	17.5247	8.06743	8.08145	1.9546	1.98076	0.0910597	0.812858	0.699218	1.5707
LUAD	TCGA-44-2668-01	tumor	AD.4	TCGA-44-2668-01A-01R-0946-07	994	12.7814	5.32626	11.1065	15.0383	8.3563	8.35148	-0.469188	0.618267	0.549924	0.521989	0.99003	2.66424
LUAD	TCGA-99-8028-01	tumor	AD.4	TCGA-99-8028-01A-11R-2241-07	995	9.54611	6.70872	1.22215	1.3338	8.20737	8.29899	1.42549	1.98385	-0.864588	1.14752	1.85331	0.942134
LUAD	TCGA-55-8299-01	tumor	AD.4	TCGA-55-8299-01A-11R-2287-07	996	10.4654	5.92343	9.90841	14.0513	7.37262	7.82364	0.745858	1.37278	-0.148806	0.514597	0.732908	1.60406
LUAD	TCGA-44-A47G-01	tumor	AD.4	TCGA-44-A47G-01A-21R-A24H-07	997	9.58384	6.40317	8.62067	14.1608	7.66911	7.53231	1.30598	1.32618	-0.298922	0.648848	1.58267	1.05712
LUAD	TCGA-97-A4LX-01	tumor	AD.4	TCGA-97-A4LX-01A-11R-A24X-07	998	5.13475	-0.82296	10.9147	8.28691	7.88479	8.33545	1.73936	1.55859	0.411104	0.889586	1.22833	0.685505
LUAD	TCGA-49-AAQV-01	tumor	AD.4	TCGA-49-AAQV-01A-11R-A39D-07	999	-1.0053	-5.93465	-4.04629	-20.0939	6.39779	5.81856	1.10809	0.481212	-0.11399	1.02068	-0.118734	0.305362
LUAD	TCGA-MP-A4T4-01	tumor	AD.4	TCGA-MP-A4T4-01A-11R-A262-07	1000	6.92936	-1.6635	13.2071	5.97347	9.10724	7.79991	0.904491	1.22918	0.543217	1.03381	0.794888	0.31202
LUAD	TCGA-55-7574-01	tumor	AD.4	TCGA-55-7574-01A-11R-2039-07	1001	7.11335	2.06221	12.2238	20.7273	5.60373	7.11196	2.01564	1.40101	-0.0552272	1.24388	0.440685	0.265551
LUAD	TCGA-86-8076-01	tumor	AD.4	TCGA-86-8076-01A-31R-2241-07	1002	8.23786	6.71237	1.46954	12.4588	6.12913	6.79844	1.51636	1.35287	0.567773	1.01128	0.538188	1.35636
LUAD	TCGA-55-6970-01	tumor	AD.4	TCGA-55-6970-01A-11R-1949-07	1003	2.9309	6.53843	4.70484	16.8551	6.78423	7.67936	0.58552	0.466338	0.727564	-0.478156	0.413546	0.692229
LUAD	TCGA-55-6642-01	tumor	AD.4	TCGA-55-6642-01A-11R-1858-07	1004	3.13029	8.09776	8.88638	25.6571	5.93754	6.67126	0.703351	0.597701	0.398816	0.72141	0.114834	0.365683
LUAD	TCGA-55-A48Y-01	tumor	AD.4	TCGA-55-A48Y-01A-11R-A24H-07	1005	1.55797	1.84957	-4.21385	1.09981	4.52725	6.578	-0.221621	-0.126405	-0.0725772	-1.22208	0.111149	0.0640083
LUAD	TCGA-53-A4EZ-01	tumor	AD.4	TCGA-53-A4EZ-01A-12R-A24X-07	1006	-8.0958	-7.06487	-5.45628	-14.2908	4.59767	3.8846	-0.0551829	-0.858595	-0.213927	-1.04797	-1.37298	-0.99544
LUAD	TCGA-64-1676-01	tumor	AD.4	TCGA-64-1676-01A-01R-0946-07	1007	1.88233	10.0267	-10.0503	-3.77045	7.96026	8.90411	-0.666365	-0.0561315	-2.10477	-1.40527	1.2766	0.35982
LUSC	TCGA-85-A4PA-01	tumor	AD.4	TCGA-85-A4PA-01A-11R-A24Z-07	1008	-0.470507	-8.33035	7.4556	-3.67197	6.1851	7.10583	4.67414	2.79943	3.00541	0.191628	-0.642878	-0.585607
LUSC	TCGA-90-6837-01	tumor	AD.4	TCGA-90-6837-01A-11R-1949-07	1009	3.06167	-0.978541	-0.157202	-4.58222	5.79197	6.6174	0.163684	-0.0578538	-1.26413	0.76898	1.02343	0.976407
LUSC	TCGA-98-A53H-01	tumor	AD.4	TCGA-98-A53H-01A-12R-A262-07	1010	5.56405	0.269993	9.63122	8.99822	7.7074	7.23663	1.89135	1.19189	-0.372504	2.26319	0.517777	1.6788
LUSC	TCGA-98-A53D-01	tumor	AD.4	TCGA-98-A53D-01A-32R-A262-07	1011	11.3796	1.06675	11.2348	13.5825	9.01173	6.39045	1.50565	0.652141	-1.29049	0.700766	1.32806	2.2724
LUSC	TCGA-85-A513-01	tumor	AD.4	TCGA-85-A513-01A-12R-A26W-07	1012	3.75743	-5.55839	-0.481894	-15.1151	5.73493	7.30172	1.28439	1.04187	-0.0900783	0.32244	0.796172	0.322275
LUSC	TCGA-56-8623-01	tumor	AD.4	TCGA-56-8623-01A-11R-A28V-07	1013	8.00361	3.22477	8.97123	10.374	7.58464	8.21851	-0.095436	0.982838	-1.04035	1.8884	2.05454	2.47458
LUSC	TCGA-60-2697-01	tumor	AD.4	TCGA-60-2697-01A-11R-2125-07	1014	9.56008	6.7709	9.40702	18.551	6.60377	6.64073	2.40508	1.84944	0.828983	0.961899	0.740757	1.80411
LUSC	TCGA-98-A53C-01	tumor	AD.4	TCGA-98-A53C-01A-11R-A262-07	1015	8.86769	2.9826	15.0747	22.146	7.44259	8.15382	2.16202	1.74504	0.137457	1.84076	1.0141	1.65563
LUAD	TCGA-78-7152-01	tumor	AD.5a	TCGA-78-7152-01A-11R-2039-07	1016	1.46917	1.83623	-1.06722	-0.539708	4.59769	5.56758	0.343892	0.418931	-1.37136	-0.394523	-0.190027	-1.11653
LUAD	TCGA-80-5607-01	tumor	AD.5a	TCGA-80-5607-01A-31R-1949-07	1017	3.91742	0.670779	4.07979	1.66484	6.11579	6.4199	-0.371711	0.55842	-0.843513	-0.0163994	0.115376	0.198006
LUAD	TCGA-L9-A444-01	tumor	AD.5a	TCGA-L9-A444-01A-21R-A24H-07	1018	2.97447	-5.71593	8.05368	-2.56178	8.30428	7.89422	1.0578	1.67734	-1.08946	1.01383	0.440275	-0.409873
LUAD	TCGA-73-4662-01	tumor	AD.5a	TCGA-73-4662-01A-01R-1206-07	1019	1.94482	2.05117	5.58675	10.1952	7.37942	7.12217	0.940334	0.770076	-0.238955	0.591367	0.701581	-0.170196
LUAD	TCGA-44-7659-01	tumor	AD.5a	TCGA-44-7659-01A-11R-2066-07	1020	2.80097	0.932786	3.60574	7.66779	6.10878	5.08257	0.173996	-0.174285	-1.29774	0.584568	0.200332	-0.725508
LUAD	TCGA-78-7537-01	tumor	AD.5a	TCGA-78-7537-01A-11R-2066-07	1021	1.03114	1.52618	-7.68014	-5.18627	4.02991	5.52155	-0.826486	-0.468577	-0.837595	0.0508043	-0.375615	-1.10907
LUAD	TCGA-69-7763-01	tumor	AD.5a	TCGA-69-7763-01A-11R-2170-07	1022	5.83851	3.41824	6.71798	14.8234	5.40522	6.27151	-0.154097	-0.00949578	-0.137728	0.675002	0.276069	0.14808
LUAD	TCGA-97-8172-01	tumor	AD.5a	TCGA-97-8172-01A-11R-2287-07	1023	4.58045	0.551386	10.437	18.3514	5.6653	6.86591	1.85237	1.20742	0.378508	1.15173	0.633246	0.260062
LUAD	TCGA-44-A47A-01	tumor	AD.5a	TCGA-44-A47A-01A-21R-A24H-07	1024	1.85395	-3.99596	1.49059	-5.03556	6.16238	6.73369	-0.0745552	0.44312	-0.131155	0.266211	0.514277	-0.211532
LUAD	TCGA-62-A46V-01	tumor	AD.5a	TCGA-62-A46V-01A-11R-A24H-07	1025	-2.58995	1.7691	-6.44979	0.595831	4.38205	4.60437	-1.51876	-1.55498	-0.0821344	0.845018	0.10876	-0.293301
LUAD	TCGA-NJ-A4YG-01	tumor	AD.5a	TCGA-NJ-A4YG-01A-22R-A262-07	1026	4.34991	0.747278	1.00272	-0.397943	5.66259	5.93183	-0.379871	-0.051546	-1.00614	0.727563	0.714011	-0.179906
LUAD	TCGA-NJ-A4YI-01	tumor	AD.5a	TCGA-NJ-A4YI-01A-11R-A262-07	1027	2.67529	-6.08776	4.29881	-0.852601	7.18997	5.73787	-1.5658	-1.31199	-2.13023	0.119967	0.192548	0.22096
LUAD	TCGA-55-7815-01	tumor	AD.5a	TCGA-55-7815-01A-11R-2170-07	1028	3.1492	20.0644	3.79433	35.3209	6.90976	7.01409	0.283148	1.03727	1.30922	-3.75047	1.01343	-0.468088
LUAD	TCGA-50-6673-01	tumor	AD.5a	TCGA-50-6673-01A-11R-1949-07	1029	3.41327	6.41659	2.52972	12.5802	4.80327	6.03338	0.361522	-0.0858103	-0.905009	1.25265	0.70085	0.466863
LUAD	TCGA-78-7153-01	tumor	AD.5a	TCGA-78-7153-01A-11R-2039-07	1030	-6.56929	-0.732018	-12.2028	-11.9759	2.40556	3.66303	0.185013	-0.211437	-1.48935	-0.500245	-1.36944	-1.99876
LUAD	TCGA-69-8254-01	tumor	AD.5a	TCGA-69-8254-01A-11R-2287-07	1031	4.14721	-0.0788045	5.97115	10.8821	6.501	6.1068	0.867805	0.829295	-1.44036	0.340616	-0.215536	0.668462
LUAD	TCGA-62-A46P-01	tumor	AD.5a	TCGA-62-A46P-01A-11R-A24H-07	1032	0.327833	-3.13395	-8.32864	-15.8365	3.70378	4.51125	-1.27161	-0.956558	-2.44448	-0.645385	-1.27665	-1.03702
LUAD	TCGA-44-2666-01	tumor	AD.5a	TCGA-44-2666-01A-01R-0946-07	1033	0.208318	5.8688	-1.10654	6.32751	7.09762	5.0674	-0.164478	-0.286	-0.709916	0.0404386	-0.288429	-0.162501
LUAD	TCGA-05-4425-01	tumor	AD.5a	TCGA-05-4425-01A-01R-1755-07	1034	1.9202	4.03549	-1.02778	1.59001	7.11542	8.05056	-0.697855	0.709655	-0.966874	0.583323	0.939255	0.167277
LUAD	TCGA-55-6986-01	tumor	AD.5a	TCGA-55-6986-01A-11R-1949-07	1035	5.44627	4.21832	-3.06735	4.65926	5.59211	5.50244	0.303018	0.479643	-0.583362	0.13172	0.0443121	-0.0682837
LUAD	TCGA-55-7227-01	tumor	AD.5a	TCGA-55-7227-01A-11R-2039-07	1036	8.36115	8.17315	8.84573	19.0157	7.29632	6.76566	-0.203198	1.07317	0.760769	0.50651	1.20198	0.0672565
LUAD	TCGA-55-7281-01	tumor	AD.5a	TCGA-55-7281-01A-11R-2039-07	1037	7.21856	1.82712	1.11902	-3.34811	4.90976	6.41499	-0.639723	0.00739266	-2.01874	0.365865	1.08653	-0.029574
LUAD	TCGA-55-7283-01	tumor	AD.5a	TCGA-55-7283-01A-11R-2039-07	1038	0.258391	1.3037	1.12338	1.82245	5.5271	6.66891	-1.35406	0.279648	-0.48182	1.10083	-0.102852	-0.0630468
LUAD	TCGA-55-7914-01	tumor	AD.5a	TCGA-55-7914-01A-11R-2170-07	1039	2.65383	5.39907	0.0646489	11.1173	6.32122	6.02166	1.06206	0.613356	-0.108586	0.031591	-0.491672	-1.08993
LUAD	TCGA-55-8207-01	tumor	AD.5a	TCGA-55-8207-01A-11R-2241-07	1040	4.74311	8.8762	1.94177	16.4749	5.93777	6.46234	-0.617894	0.187387	-1.16816	1.85501	1.72477	1.12606
LUAD	TCGA-95-8039-01	tumor	AD.5a	TCGA-95-8039-01A-11R-2241-07	1041	5.20952	1.41335	2.26615	3.59805	6.61065	6.70426	0.172532	0.782018	-0.465805	1.28139	0.615214	0.0946231
LUAD	TCGA-78-8655-01	tumor	AD.5a	TCGA-78-8655-01A-11R-2403-07	1042	5.82347	-3.3686	2.92068	-1.73776	5.67332	6.61319	-0.345362	0.306321	-1.6247	-0.203186	0.390376	0.330596
LUAD	TCGA-86-A456-01	tumor	AD.5a	TCGA-86-A456-01A-11R-A24H-07	1043	6.0674	1.53215	7.30902	5.80033	6.71556	6.19293	-0.575449	0.323621	-1.0273	-0.0622672	1.3831	0.232627
LUAD	TCGA-55-A57B-01	tumor	AD.5a	TCGA-55-A57B-01A-12R-A39D-07	1044	6.23904	-1.01447	9.05724	11.0074	6.07987	6.57742	-0.473045	-0.0129854	-0.965086	0.659063	0.0835481	0.533223
LUAD	TCGA-49-AARN-01	tumor	AD.5a	TCGA-49-AARN-01A-21R-A41B-07	1045	2.79302	-4.40195	1.22178	-6.42515	6.04276	4.80042	0.830324	0.015302	-0.671643	0.680665	-0.571719	-0.247598
LUAD	TCGA-67-6216-01	tumor	AD.5a	TCGA-67-6216-01A-11R-1755-07	1046	3.64348	2.02396	1.18902	2.86556	6.76624	6.85706	0.646766	0.289349	0.0637975	-0.334779	0.631389	0.394017
LUAD	TCGA-86-8056-01	tumor	AD.5a	TCGA-86-8056-01A-11R-2241-07	1047	5.59635	6.16884	10.9889	25.4519	6.0167	6.00896	-0.309043	0.0760463	-0.307014	0.038944	0.303385	0.488381
LUAD	TCGA-62-8395-01	tumor	AD.5a	TCGA-62-8395-01A-11R-2326-07	1048	-0.0635092	-6.59336	1.66629	-0.429397	3.47095	5.02593	-0.115229	-0.281915	-0.948402	-0.0150991	-0.0755748	-0.0166252
LUAD	TCGA-97-A4M0-01	tumor	AD.5a	TCGA-97-A4M0-01A-11R-A24X-07	1049	4.48338	-5.33725	9.6764	6.72079	6.16414	6.26172	0.158829	0.788125	-0.917708	0.974051	-0.204038	-0.478787
LUAD	TCGA-78-7143-01	tumor	AD.5a	TCGA-78-7143-01A-11R-2039-07	1050	-0.657966	1.38088	8.62715	13.398	5.95281	5.69665	0.211606	0.0397286	1.32485	0.3137	0.215106	-0.549372
LUAD	TCGA-55-8090-01	tumor	AD.5a	TCGA-55-8090-01A-11R-2241-07	1051	6.91599	0.452596	4.69928	5.15094	7.94414	6.33808	-0.356129	-0.0464716	0.354132	-0.17855	0.483157	0.614325
LUAD	TCGA-44-A47B-01	tumor	AD.5a	TCGA-44-A47B-01A-11R-A24H-07	1052	2.84033	0.565285	3.07349	12.8479	4.30807	5.82096	-1.29689	-0.104548	0.0426613	0.599098	-0.12508	-0.194117
LUAD	TCGA-J2-A4AE-01	tumor	AD.5a	TCGA-J2-A4AE-01A-21R-A24H-07	1053	3.26188	3.04272	7.57827	14.0107	6.01859	5.77564	1.23993	0.580572	0.69199	0.586245	0.225178	0.168184
LUAD	TCGA-44-2656-01	tumor	AD.5a	TCGA-44-2656-01A-02R-0946-07	1054	5.88129	6.48623	8.28828	16.2657	8.81114	8.55673	0.733966	1.29088	-0.160909	0.406322	1.08641	0.436031
LUAD	TCGA-MP-A4SW-01	tumor	AD.5a	TCGA-MP-A4SW-01A-21R-A24X-07	1055	1.10302	-5.49941	3.11888	-8.04429	5.70049	5.59571	1.07667	0.369825	-0.414274	0.352523	0.781456	0.0587688
LUAD	TCGA-MP-A4TD-01	tumor	AD.5a	TCGA-MP-A4TD-01A-32R-A262-07	1056	-0.682747	-7.86792	-1.89354	-14.5645	4.3022	5.26517	1.03674	0.365839	-1.7019	1.26914	-0.0235712	-0.00101319
LUAD	TCGA-44-3919-01	tumor	AD.5a	TCGA-44-3919-01A-02R-1107-07	1057	3.25125	4.65884	4.86624	9.64514	7.43219	7.75679	1.17959	0.995736	0.291323	0.990419	0.966054	0.458269
LUAD	TCGA-55-A4DG-01	tumor	AD.5a	TCGA-55-A4DG-01A-11R-A24H-07	1058	1.14568	0.798646	5.1366	13.6896	4.98143	6.0871	1.52639	0.449982	0.000731687	-0.0931111	-0.42095	-0.483034
LUAD	TCGA-78-7145-01	tumor	AD.5b	TCGA-78-7145-01A-11R-2039-07	1059	3.78054	6.97783	3.51168	14.6311	5.99655	5.25712	-1.37421	-1.0143	-1.09531	-0.552052	0.708113	-0.276525
LUAD	TCGA-78-7147-01	tumor	AD.5b	TCGA-78-7147-01A-11R-2039-07	1060	-5.15633	-2.90603	-7.27951	-15.2092	4.09096	5.11468	-0.659013	-0.0377885	-0.707705	-0.567969	-0.402318	-1.4193
LUAD	TCGA-75-7031-01	tumor	AD.5b	TCGA-75-7031-01A-11R-1949-07	1061	-3.0149	-3.23406	-3.98481	-9.67756	5.31142	6.16928	-0.0725871	0.380164	0.962588	-0.925337	-0.0344522	-0.553198
LUAD	TCGA-05-5429-01	tumor	AD.5b	TCGA-05-5429-01A-01R-1628-07	1062	-0.21355	7.09635	-7.78497	-0.864005	2.99288	4.88829	-1.10661	-0.898153	-1.95873	-2.20732	-1.22525	-0.356254
LUAD	TCGA-44-6148-01	tumor	AD.5b	TCGA-44-6148-01A-11R-1755-07	1063	2.15019	3.07734	1.65899	12.4368	5.4895	6.31735	0.53604	-0.0962439	-0.993173	0.819984	-0.148094	0.614617
LUAD	TCGA-78-7540-01	tumor	AD.5b	TCGA-78-7540-01A-11R-2066-07	1064	4.16546	1.38424	1.41113	2.45283	4.91472	4.88266	-1.00712	-0.664353	-2.43324	-0.994144	0.0610281	-0.762977
LUAD	TCGA-97-7941-01	tumor	AD.5b	TCGA-97-7941-01A-11R-2187-07	1065	2.93494	-2.34315	0.667823	0.72565	4.76556	5.61095	0.398038	0.439808	-1.27887	1.23968	0.0839241	0.253613
LUAD	TCGA-55-7284-01	tumor	AD.5b	TCGA-55-7284-01B-11R-2241-07	1066	7.18073	4.68746	8.08553	19.9115	6.18354	6.80674	-0.533568	0.235145	-1.52296	0.656859	0.88309	0.68832
LUAD	TCGA-97-8171-01	tumor	AD.5b	TCGA-97-8171-01A-11R-2287-07	1067	-3.92389	-1.34877	-6.43201	-7.08889	3.19297	3.50992	-0.747272	-2.40054	0.504512	-1.63348	-1.03462	-1.75594
LUAD	TCGA-44-6146-01	tumor	AD.5b	TCGA-44-6146-01A-11R-1755-07	1068	4.45169	3.49906	5.15227	15.2234	4.78788	3.94864	-1.92635	-0.881917	-0.734956	-1.26414	-1.3897	-0.559612
LUAD	TCGA-05-4396-01	tumor	AD.5b	TCGA-05-4396-01A-21R-1858-07	1069	1.50842	3.52774	1.40197	11.2838	4.61487	5.4415	-1.14801	-0.699219	0.162153	-1.42665	-1.19174	-0.730481
LUAD	TCGA-MP-A4T7-01	tumor	AD.5b	TCGA-MP-A4T7-01A-11R-A24X-07	1070	2.83058	-5.48064	-1.02669	-9.43387	5.07221	5.52336	-0.414281	-0.214088	0.540897	-0.775002	0.0039265	0.390361
LUAD	TCGA-05-4403-01	tumor	AD.5b	TCGA-05-4403-01A-01R-1206-07	1071	3.57655	4.95982	-3.14155	-1.26821	5.5928	6.45971	-0.38823	0.440111	-1.37059	-0.802956	1.3301	0.711705
LUAD	TCGA-49-AAR2-01	tumor	AD.5b	TCGA-49-AAR2-01A-11R-A39D-07	1072	-4.76248	-10.7852	-7.38484	-26.6963	4.04154	5.0519	0.343275	0.0572815	0.189807	-0.182933	-1.03794	0.0863299
LUAD	TCGA-05-4389-01	tumor	AD.5b	TCGA-05-4389-01A-01R-1206-07	1073	-3.59747	-1.00482	-7.5943	-11.3446	6.71	7.50145	0.279648	1.08996	-0.375928	0.175356	0.519972	-0.238037
LUAD	TCGA-80-5608-01	tumor	AD.5b	TCGA-80-5608-01A-31R-1949-07	1074	-1.33209	-4.4851	-4.64151	-13.5036	5.83374	4.92767	-0.393547	-0.156955	-0.386943	-0.423968	-0.490381	0.473478
LUAD	TCGA-05-4249-01	tumor	AD.5b	TCGA-05-4249-01A-01R-1107-07	1075	4.12249	0.148272	5.20563	12.4062	6.10037	6.55529	0.585512	0.0363536	0.448578	0.0427857	0.146012	0.278455
LUAD	TCGA-78-7539-01	tumor	AD.5b	TCGA-78-7539-01A-11R-2066-07	1076	3.83347	1.13304	0.985065	0.0223322	6.11553	6.42836	-0.144948	1.01596	-0.522128	-0.481326	0.758376	-1.30363
LUAD	TCGA-50-5935-01	tumor	AD.5b	TCGA-50-5935-01A-11R-1755-07	1077	2.81709	2.6704	3.05316	8.4322	5.5883	6.09769	0.168538	0.539011	-1.06697	0.343751	0.310534	-0.456002
LUAD	TCGA-55-8085-01	tumor	AD.5b	TCGA-55-8085-01A-11R-2241-07	1078	-2.04592	-1.73654	-3.3843	-8.22395	5.59457	7.39841	0.749889	0.807722	1.10741	0.439585	0.207935	0.369542
LUAD	TCGA-J2-8194-01	tumor	AD.5b	TCGA-J2-8194-01A-11R-2241-07	1079	5.98502	5.8783	2.15367	16.4708	5.37706	6.12733	-0.75526	-0.572354	-0.0101283	-0.301769	0.00940316	1.57729
LUAD	TCGA-50-5932-01	tumor	AD.5b	TCGA-50-5932-01A-11R-1755-07	1080	-1.32722	3.66292	0.17203	9.03019	4.55114	5.66889	-1.59668	-0.990177	-1.17232	-1.27592	-0.571749	-1.07338
LUAD	TCGA-97-8179-01	tumor	AD.5b	TCGA-97-8179-01A-11R-2287-07	1081	-3.51359	-1.52566	-2.80733	-5.91985	5.22791	5.24278	-1.19374	-0.8894	0.20872	0.353922	-0.255337	-0.386096
LUAD	TCGA-35-3615-01	tumor	AD.5b	TCGA-35-3615-01A-01R-0946-07	1082	-0.0291837	6.75381	-8.9504	-0.122339	4.5089	5.9255	-0.65489	-0.262166	-0.888983	-0.865729	-0.0875631	-0.378607
LUAD	TCGA-49-4486-01	tumor	AD.5b	TCGA-49-4486-01A-01R-1206-07	1083	-3.73128	3.525	-16.2465	-13.8536	3.26974	4.58146	-1.40998	-0.95203	-0.619539	-1.33579	-1.183	-1.82053
LUAD	TCGA-73-4677-01	tumor	AD.5b	TCGA-73-4677-01A-01R-1206-07	1084	1.1836	6.38362	-5.70479	3.41982	5.11012	5.59741	-0.41619	0.0852816	0.124038	-0.295416	0.00674489	0.400177
LUAD	TCGA-05-4384-01	tumor	AD.5b	TCGA-05-4384-01A-01R-1755-07	1085	2.65913	1.43218	5.04424	12.694	5.06075	6.11723	-0.747203	-0.410813	0.0801567	-0.0933776	0.632028	0.751832
LUAD	TCGA-67-4679-01	tumor	AD.5b	TCGA-67-4679-01B-01R-1755-07	1086	3.87871	4.23005	3.12974	10.5327	6.16145	6.16145	-0.86935	0.0604612	-1.77108	0.300702	0.624694	1.0709
LUAD	TCGA-67-6215-01	tumor	AD.5b	TCGA-67-6215-01A-11R-1755-07	1087	-0.194034	3.01646	-1.14383	4.22213	4.83589	5.35224	-1.49117	-1.07113	-0.107695	-0.300762	0.481609	0.0541839
LUAD	TCGA-75-6206-01	tumor	AD.5b	TCGA-75-6206-01A-11R-1755-07	1088	3.94612	4.81703	3.25522	12.3457	4.96383	6.46722	-1.33616	-0.614312	-0.77236	-0.601299	0.82774	-0.225024
LUAD	TCGA-44-6776-01	tumor	AD.5b	TCGA-44-6776-01A-11R-1858-07	1089	-1.2569	0.533604	-6.59897	-3.60521	4.24487	4.62684	-1.23685	-0.706405	-0.824383	-0.127248	-1.28645	-1.01278
LUAD	TCGA-91-6849-01	tumor	AD.5b	TCGA-91-6849-01A-11R-1949-07	1090	2.4891	4.8161	-2.86231	2.06543	4.67082	5.98394	0.721764	0.224842	-1.37896	-1.23939	0.95891	0.835293
LUAD	TCGA-78-7149-01	tumor	AD.5b	TCGA-78-7149-01A-11R-2039-07	1091	-2.57337	0.0460886	-12.3146	-11.8275	2.57599	3.71493	-0.783218	-0.477156	-1.00023	0.809561	-1.29543	-0.400202
LUAD	TCGA-78-7156-01	tumor	AD.5b	TCGA-78-7156-01A-11R-2039-07	1092	-1.95476	6.21095	-3.3352	9.71115	3.08112	4.38547	-1.93576	-0.337883	0.737011	-0.721858	-1.9723	-1.22036
LUAD	TCGA-78-7158-01	tumor	AD.5b	TCGA-78-7158-01A-11R-2039-07	1093	-3.23462	1.5308	-3.0496	5.15567	5.13031	5.40918	-1.10385	-0.888141	0.0997832	-0.218685	-0.448541	-1.19699
LUAD	TCGA-44-7671-01	tumor	AD.5b	TCGA-44-7671-01A-11R-2066-07	1094	-0.689587	3.86556	-5.7999	-2.50943	4.33773	5.21858	-0.920332	-1.37621	-1.04455	-0.358283	-0.182038	-0.266229
LUAD	TCGA-78-7167-01	tumor	AD.5b	TCGA-78-7167-01A-11R-2066-07	1095	-1.17475	2.29602	-5.43296	5.06631	2.19096	4.36553	-1.21944	-0.74809	0.516697	0.141419	-1.2333	-1.3268
LUAD	TCGA-78-7633-01	tumor	AD.5b	TCGA-78-7633-01A-11R-2066-07	1096	-3.4007	3.08243	-4.95899	2.72835	4.32207	4.53412	-2.26766	-1.22033	-1.09281	-0.781797	-0.859814	-0.499476
LUAD	TCGA-73-7498-01	tumor	AD.5b	TCGA-73-7498-01A-12R-2187-07	1097	0.785081	-1.39703	0.597223	1.5418	4.64297	5.92983	0.060436	0.470303	-0.673924	0.985086	-0.258499	-0.0969768
LUAD	TCGA-55-8206-01	tumor	AD.5b	TCGA-55-8206-01A-11R-2241-07	1098	2.39653	2.00613	7.05868	15.3055	5.8056	6.6683	0.53924	0.467105	-0.186476	1.17974	0.724985	1.31697
LUAD	TCGA-69-8253-01	tumor	AD.5b	TCGA-69-8253-01A-11R-2287-07	1099	3.05417	-0.0308931	-5.35297	-3.76808	4.64384	5.03184	-0.213683	-0.449251	-0.796379	0.0778884	-0.356846	0.415663
LUAD	TCGA-86-8281-01	tumor	AD.5b	TCGA-86-8281-01A-11R-2287-07	1100	-0.0856116	1.70817	-3.29177	5.88788	3.86586	4.74233	-0.225117	-0.280825	-0.453094	-0.177856	-0.514519	-0.643048
LUAD	TCGA-55-8512-01	tumor	AD.5b	TCGA-55-8512-01A-11R-2403-07	1101	3.30932	-3.09881	5.23526	2.796	5.39761	5.43374	-0.820714	-0.633562	-1.40122	1.12223	-0.348319	1.76027
LUAD	TCGA-86-8674-01	tumor	AD.5b	TCGA-86-8674-01A-21R-2403-07	1102	-2.15706	-8.28587	-8.86561	-19.9765	4.28907	2.45862	-1.7317	-1.67063	-1.36484	-1.55111	-1.75845	-1.05363
LUAD	TCGA-97-A4M3-01	tumor	AD.5b	TCGA-97-A4M3-01A-11R-A24X-07	1103	3.20416	-3.33449	0.0342625	0.0403345	4.30124	3.33695	-1.23244	-0.737444	-0.744826	-0.129126	-0.848945	-0.724175
LUAD	TCGA-NJ-A7XG-01	tumor	AD.5b	TCGA-NJ-A7XG-01A-12R-A39D-07	1104	1.11233	-2.8809	-4.08644	-4.85387	3.9256	2.88967	-1.47219	-0.976204	-1.02194	-0.756315	-2.00495	-1.1605
LUAD	TCGA-97-7938-01	tumor	AD.5b	TCGA-97-7938-01A-11R-2170-07	1105	6.29945	11.5565	7.88679	29.4596	6.8404	5.95483	-0.159516	-0.0658967	0.0390906	0.361372	0.325327	0.100682
LUAD	TCGA-91-7771-01	tumor	AD.5b	TCGA-91-7771-01A-11R-2170-07	1106	4.80013	10.0973	7.85454	26.0181	5.99678	7.33603	0.875491	1.32565	0.247405	0.146946	0.660808	0.514988
LUAD	TCGA-05-4422-01	tumor	AD.5b	TCGA-05-4422-01A-01R-1206-07	1107	-2.67886	0.177205	-3.92498	-1.12027	5.79416	6.88879	1.11942	1.00984	1.03071	-0.0883735	-0.365225	-0.789638
LUAD	TCGA-86-8669-01	tumor	AD.5b	TCGA-86-8669-01A-11R-2403-07	1108	0.588962	-1.10478	-0.721868	1.13589	5.86644	5.70154	0.325026	0.354162	-1.1457	-1.15105	-0.0484264	-0.44099
LUAD	TCGA-62-A46S-01	tumor	AD.5b	TCGA-62-A46S-01A-11R-A24H-07	1109	3.21518	3.09117	0.0435269	8.35725	5.43909	5.94218	-0.276747	0.0317747	-0.998302	-0.230841	-0.545689	-0.426629
LUAD	TCGA-62-A470-01	tumor	AD.5b	TCGA-62-A470-01A-11R-A24H-07	1110	-1.50582	-0.0618352	-5.0766	-1.00238	4.81217	5.14905	-0.989672	-1.24133	0.205631	-1.15671	0.368931	-0.483396
LUAD	TCGA-MP-A5C7-01	tumor	AD.5b	TCGA-MP-A5C7-01A-11R-A262-07	1111	-1.97531	-2.14437	-2.59564	1.99218	3.60934	4.23605	-1.50332	-1.08126	0.836999	-0.622703	-1.77523	-1.10142
LUAD	TCGA-67-3774-01	tumor	AD.5b	TCGA-67-3774-01A-01R-0946-07	1112	3.87	4.5472	0.637938	8.22946	5.70304	6.93484	0.463417	0.827354	0.0258044	-0.146245	0.601554	0.556115
LUAD	TCGA-49-4510-01	tumor	AD.5b	TCGA-49-4510-01A-01R-1206-07	1113	1.96254	2.35502	-9.33984	-6.23956	4.95479	5.61155	-0.233677	-0.508864	-1.22282	0.398238	-0.421197	-0.489992
LUAD	TCGA-55-8097-01	tumor	AD.5b	TCGA-55-8097-01A-11R-2241-07	1114	2.27502	-1.23484	2.73583	7.73483	4.81875	4.89837	-0.00400348	0.575777	-0.600223	1.0141	-0.215537	-0.681638
LUAD	TCGA-55-A492-01	tumor	AD.5b	TCGA-55-A492-01A-11R-A24H-07	1115	-2.41731	-1.81107	-15.3939	-19.5844	1.05047	4.68024	-0.812052	-0.395251	-1.14797	-0.62511	-0.915974	-0.812217
LUAD	TCGA-50-5944-01	tumor	AD.5b	TCGA-50-5944-01A-11R-1755-07	1116	0.349025	8.10114	0.484215	11.9537	5.11027	6.27111	-0.950053	-0.664908	-0.923427	0.446332	0.859912	-0.212424
LUAD	TCGA-55-6972-01	tumor	AD.5b	TCGA-55-6972-01A-11R-1949-07	1117	-5.62334	2.56094	-11.7973	-7.30686	2.74584	2.97256	-2.25461	-1.48287	0.564105	-2.32695	-2.77031	-2.601
LUAD	TCGA-97-7547-01	tumor	AD.5b	TCGA-97-7547-01A-11R-2039-07	1118	3.79408	3.71471	3.22936	10.4944	5.87712	6.096	0.712651	0.329567	-1.75357	-0.324742	-0.114134	-0.443719
LUAD	TCGA-97-A4M1-01	tumor	AD.5b	TCGA-97-A4M1-01A-11R-A24X-07	1119	1.62404	-4.36395	-0.685482	-5.62677	5.29201	6.35339	-0.596826	0.133226	-1.31647	1.26558	0.0862501	0.39112
LUAD	TCGA-05-4426-01	tumor	AD.5b	TCGA-05-4426-01A-01R-1206-07	1120	3.01149	5.25288	-3.20393	3.80512	8.19748	6.46662	-1.13179	-0.260674	-0.504848	0.776222	0.752778	0.854712
LUAD	TCGA-64-1680-01	tumor	AD.5b	TCGA-64-1680-01A-02R-0946-07	1121	0.38162	12.9321	-10.6597	3.19546	4.84062	5.42134	-1.25109	-0.638008	-0.766574	-0.964598	-0.650642	-0.509928
LUAD	TCGA-73-4675-01	tumor	AD.5b	TCGA-73-4675-01A-01R-1206-07	1122	-1.39679	-1.60322	-9.42002	-12.6213	3.48839	5.49154	-0.722031	-1.03254	-1.32174	-0.3846	0.501349	-0.0355566
LUAD	TCGA-50-5942-01	tumor	AD.5b	TCGA-50-5942-01A-21R-1755-07	1123	2.19274	7.72414	2.30883	18.2924	5.04289	5.51575	0.185618	0.671434	-1.12739	0.812716	-0.508986	-0.099933
LUAD	TCGA-86-7714-01	tumor	AD.5b	TCGA-86-7714-01A-12R-2170-07	1124	3.53988	9.63596	4.96814	24.9133	4.66881	4.86767	-0.913998	-0.132082	-0.984294	-0.414149	0.344948	0.0569465
LUAD	TCGA-55-8087-01	tumor	AD.5b	TCGA-55-8087-01A-11R-2241-07	1125	1.88916	2.4243	0.373591	11.8843	4.06236	4.85416	-1.23567	-0.821406	0.160305	-0.218007	-0.0734694	-0.866691
LUAD	TCGA-62-8397-01	tumor	AD.5b	TCGA-62-8397-01A-11R-2326-07	1126	0.991037	0.00936538	-5.31855	-8.34115	5.11172	5.33686	-0.275222	-0.880362	-0.932472	-1.20187	-0.148714	-0.525468
LUAD	TCGA-L9-A443-01	tumor	AD.5b	TCGA-L9-A443-01A-12R-A24H-07	1127	2.07226	3.80246	-1.37172	4.53926	4.48151	5.46729	-0.330045	0.0938703	-3.02908	0.318066	-0.423148	-0.179697
LUAD	TCGA-O1-A52J-01	tumor	AD.5b	TCGA-O1-A52J-01A-11R-A262-07	1128	0.708433	-2.25292	1.51475	-2.34993	5.71904	6.38019	-0.9933	-0.467141	-0.980707	-0.228041	0.679021	0.128569
LUAD	TCGA-L9-A50W-01	tumor	AD.5b	TCGA-L9-A50W-01A-12R-A39D-07	1129	1.441	-5.97214	-0.292003	-9.4867	3.8585	5.36249	-0.0610301	-0.207529	-1.67026	0.318418	-0.831281	-0.0947685
LUAD	TCGA-69-7764-01	tumor	AD.5b	TCGA-69-7764-01A-11R-2170-07	1130	-1.32701	2.82252	1.47693	8.76591	5.25306	5.58743	0.0900974	0.412314	-1.10926	-0.887358	-0.987345	-1.33706

## Sheet: TCGA pan-cancer
"Meta-analysis of host transcriptional responses to SARS-CoV-2 infection reveals their manifestation in human tumors." Fengju Chen, Yiqun Zhang, Richard Sucgang, Sasirekha Ramani, David Corry, Farrah Kheradmand, Chad J. Creighton
						signature score (pan-cancer)	signature score (pan-cancer)	signature score (pan-cancer)	signature score (pan-cancer)
cancer type	id	rcolor - cancer type	RNA-seq profile id	pan-cancer subtype (PMID: 29440175)	Sample order in pan-cancer figure	three cell line	A549-specific	Calu3-specific	A549-Calu3-specific
ACC	TCGA-OR-A5J6	seashell	TCGA-OR-A5J6-01A-31R-A29S-07	1	1	5.01237	4.66376	-1.4474	0.96076
ACC	TCGA-OR-A5JE	seashell	TCGA-OR-A5JE-01A-11R-A29S-07	1	2	-6.05736	-6.50341	-9.3294	-28.1456
ACC	TCGA-OR-A5K0	seashell	TCGA-OR-A5K0-01A-11R-A29S-07	1	3	-1.32504	-4.28017	-0.115583	-5.7479
ACC	TCGA-OR-A5K2	seashell	TCGA-OR-A5K2-01A-11R-A29S-07	1	4	-3.93437	-3.99515	-9.30879	-22.3134
ACC	TCGA-OR-A5K5	seashell	TCGA-OR-A5K5-01A-11R-A29S-07	1	5	-1.02454	-1.59956	-7.67594	-13.8066
ACC	TCGA-OR-A5KX	seashell	TCGA-OR-A5KX-01A-11R-A29S-07	1	6	-0.160036	1.60705	-0.13555	4.21009
ACC	TCGA-OR-A5L3	seashell	TCGA-OR-A5L3-01A-11R-A29S-07	1	7	1.31934	-2.00639	-5.56155	-10.9261
ACC	TCGA-OR-A5L9	seashell	TCGA-OR-A5L9-01A-11R-A29S-07	1	8	1.80285	-0.925587	0.205119	-5.93223
ACC	TCGA-OR-A5LC	seashell	TCGA-OR-A5LC-01A-11R-A29S-07	1	9	-6.65541	-6.58951	-5.31532	-23.7267
ACC	TCGA-OR-A5LD	seashell	TCGA-OR-A5LD-01A-11R-A29S-07	1	10	-6.56856	-6.25102	-4.16218	-12.7678
ACC	TCGA-OR-A5LG	seashell	TCGA-OR-A5LG-01A-11R-A29S-07	1	11	-0.510703	-3.89848	-2.34594	-9.67503
ACC	TCGA-OR-A5LJ	seashell	TCGA-OR-A5LJ-01A-11R-A29S-07	1	12	0.202511	1.78376	2.16883	9.01705
BLCA	TCGA-CF-A3MI	powderblue	TCGA-CF-A3MI-01A-11R-A20F-07	1	13	0.173842	-6.73093	-0.589912	-10.3922
BLCA	TCGA-CF-A8HX	powderblue	TCGA-CF-A8HX-01A-11R-A36F-07	1	14	-3.63796	-8.5936	0.0390352	-3.91432
BLCA	TCGA-CF-A8HY	powderblue	TCGA-CF-A8HY-01A-11R-A36F-07	1	15	-2.18477	-6.23664	-16.761	-30.2059
BLCA	TCGA-DK-A6B5	powderblue	TCGA-DK-A6B5-01A-11R-A31N-07	1	16	0.858654	-1.90801	3.34924	-0.176331
BLCA	TCGA-DK-AA6Q	powderblue	TCGA-DK-AA6Q-01A-11R-A39I-07	1	17	-2.6116	-4.58582	-0.784915	-4.61558
BLCA	TCGA-DK-AA75	powderblue	TCGA-DK-AA75-01A-11R-A39I-07	1	18	-10.3057	-8.7918	-13.2883	-29.216
BLCA	TCGA-E7-A519	powderblue	TCGA-E7-A519-01A-11R-A26T-07	1	19	4.21255	-5.23649	-6.76542	-21.3655
BLCA	TCGA-GC-A6I3	powderblue	TCGA-GC-A6I3-01A-11R-A31N-07	1	20	-2.18314	-3.52865	-12.6135	-31.2051
BLCA	TCGA-GD-A6C6	powderblue	TCGA-GD-A6C6-01A-21R-A31N-07	1	21	-4.05827	-6.79929	-14.6276	-35.0721
BLCA	TCGA-KQ-A41N	powderblue	TCGA-KQ-A41N-01A-11R-A33J-07	1	22	-4.32961	-7.78226	-9.43832	-20.6675
BLCA	TCGA-PQ-A6FN	powderblue	TCGA-PQ-A6FN-01A-11R-A31N-07	1	23	-1.02222	-1.92218	-14.243	-29.0847
BLCA	TCGA-UY-A78M	powderblue	TCGA-UY-A78M-01A-21R-A352-07	1	24	-2.60275	-6.13603	-12.9206	-27.9885
BLCA	TCGA-UY-A78O	powderblue	TCGA-UY-A78O-01A-12R-A33J-07	1	25	-5.3257	-2.72628	-10.6048	-15.8164
BLCA	TCGA-XF-A8HF	powderblue	TCGA-XF-A8HF-01A-11R-A36F-07	1	26	-5.1533	2.14778	-14.3635	-21.5334
BLCA	TCGA-YC-A89H	powderblue	TCGA-YC-A89H-01A-11R-A36F-07	1	27	-3.2274	-6.1454	-9.74374	-18.0074
BLCA	TCGA-YF-AA3L	powderblue	TCGA-YF-AA3L-01A-11R-A38B-07	1	28	-4.37938	-5.94829	-14.6609	-23.872
BLCA	TCGA-ZF-A9R7	powderblue	TCGA-ZF-A9R7-01A-11R-A38B-07	1	29	3.38234	-6.7644	12.8437	6.78758
BLCA	TCGA-ZF-AA4W	powderblue	TCGA-ZF-AA4W-01A-12R-A38B-07	1	30	1.52907	-0.990752	-1.27865	-8.87642
BRCA	TCGA-3C-AALI	blue	TCGA-3C-AALI-01A-11R-A41B-07	1	31	-4.81397	-13.2116	-0.321044	-22.3511
BRCA	TCGA-A2-A04Y	blue	TCGA-A2-A04Y-01A-21R-A034-07	1	32	-0.353787	0.0400951	1.27982	-2.26133
BRCA	TCGA-A2-A4S3	blue	TCGA-A2-A4S3-01A-21R-A266-07	1	33	-5.95517	-12.4798	-3.33653	-23.7915
BRCA	TCGA-A7-A425	blue	TCGA-A7-A425-01A-11R-A24H-07	1	34	-0.72217	-18.6613	-3.39009	-29.8293
BRCA	TCGA-A7-A56D	blue	TCGA-A7-A56D-01A-11R-A27Q-07	1	35	-1.34017	-7.33613	-12.8381	-35.5992
BRCA	TCGA-A8-A08B	blue	TCGA-A8-A08B-01A-11R-A00Z-07	1	36	-2.49345	-3.42674	1.10908	-5.88295
BRCA	TCGA-AC-A3QP	blue	TCGA-AC-A3QP-01A-11R-A22U-07	1	37	2.22352	-2.33164	-13.8528	-22.6725
BRCA	TCGA-AC-A3QQ	blue	TCGA-AC-A3QQ-01A-11R-A22K-07	1	38	-4.53137	-13.8909	-14.6859	-41.7584
BRCA	TCGA-AC-A3TM	blue	TCGA-AC-A3TM-01A-11R-A22K-07	1	39	-6.17585	-12.1294	-17.5071	-41.9064
BRCA	TCGA-AC-A3TN	blue	TCGA-AC-A3TN-01A-11R-A22K-07	1	40	-2.3979	-10.7029	-14.4849	-31.0992
BRCA	TCGA-AC-A5XS	blue	TCGA-AC-A5XS-01A-11R-A29R-07	1	41	1.02189	-3.92557	-5.53135	-20.0201
BRCA	TCGA-AC-A62V	blue	TCGA-AC-A62V-01A-11R-A31O-07	1	42	-7.45137	-11.8926	-18.6052	-42.852
BRCA	TCGA-AC-A62Y	blue	TCGA-AC-A62Y-01A-11R-A29R-07	1	43	3.27676	1.22755	-2.4664	-2.81142
BRCA	TCGA-AN-A04C	blue	TCGA-AN-A04C-01A-21R-A034-07	1	44	-4.7483	-6.9569	-8.15823	-18.6041
BRCA	TCGA-AN-A0AM	blue	TCGA-AN-A0AM-01A-11R-A034-07	1	45	-0.0440235	-4.93301	-7.04004	-18.6695
BRCA	TCGA-AN-A0FT	blue	TCGA-AN-A0FT-01A-11R-A034-07	1	46	-1.50094	-5.78228	-8.93267	-19.0168
BRCA	TCGA-AO-A03R	blue	TCGA-AO-A03R-01A-21R-A034-07	1	47	-8.09123	-5.36813	-11.0738	-23.9735
BRCA	TCGA-AO-A03T	blue	TCGA-AO-A03T-01A-21R-A034-07	1	48	-5.46252	-5.07323	-10.7054	-23.7257
BRCA	TCGA-AO-A0JB	blue	TCGA-AO-A0JB-01A-11R-A32Y-07	1	49	-3.57723	-8.72065	-11.5639	-27.4132
BRCA	TCGA-AQ-A54O	blue	TCGA-AQ-A54O-01A-11R-A266-07	1	50	-4.3081	-5.87027	-9.56812	-22.0556
BRCA	TCGA-AR-A2LJ	blue	TCGA-AR-A2LJ-01A-12R-A19W-07	1	51	-0.696844	-10.1018	-11.2875	-33.4245
BRCA	TCGA-B6-A0I5	blue	TCGA-B6-A0I5-01A-11R-A034-07	1	52	-1.43984	-3.3811	-15.1173	-23.7767
BRCA	TCGA-B6-A0IE	blue	TCGA-B6-A0IE-01A-11R-A034-07	1	53	-7.25579	-5.44477	-13.6122	-22.9368
BRCA	TCGA-B6-A0RH	blue	TCGA-B6-A0RH-01A-21R-A115-07	1	54	-2.48516	-3.82377	-5.86895	-20.1124
BRCA	TCGA-B6-A40B	blue	TCGA-B6-A40B-01A-11R-A239-07	1	55	1.73692	-11.6647	-5.62013	-23.7131
BRCA	TCGA-B6-A40C	blue	TCGA-B6-A40C-01A-11R-A239-07	1	56	-4.46382	-14.2543	-2.73169	-22.0916
BRCA	TCGA-BH-A0BT	blue	TCGA-BH-A0BT-01A-11R-A12P-07	1	57	-2.94717	-5.32366	-6.99946	-15.9418
BRCA	TCGA-BH-A0HB	blue	TCGA-BH-A0HB-01A-11R-A056-07	1	58	-2.78977	-5.417	-7.64876	-21.0167
BRCA	TCGA-BH-A42T	blue	TCGA-BH-A42T-01A-11R-A24H-07	1	59	-4.88043	-13.5102	-9.42138	-32.8325
BRCA	TCGA-BH-A5J0	blue	TCGA-BH-A5J0-01A-11R-A27Q-07	1	60	-0.435654	-9.66481	-11.365	-32.5555
BRCA	TCGA-C8-A12Y	blue	TCGA-C8-A12Y-01A-11R-A12D-07	1	61	-1.71983	-4.8579	-7.9576	-18.9242
BRCA	TCGA-C8-A26Y	blue	TCGA-C8-A26Y-01A-11R-A16F-07	1	62	-1.36313	-0.477988	-2.37257	-7.02252
BRCA	TCGA-C8-A8HP	blue	TCGA-C8-A8HP-01A-11R-A36F-07	1	63	-0.396349	-12.2756	-2.67069	-21.9034
BRCA	TCGA-D8-A27R	blue	TCGA-D8-A27R-01A-11R-A16F-07	1	64	-4.68491	-5.64866	-7.09148	-15.4969
BRCA	TCGA-E2-A10C	blue	TCGA-E2-A10C-01A-21R-A10J-07	1	65	-5.04079	-5.52655	-6.41317	-20.5814
BRCA	TCGA-E2-A14P	blue	TCGA-E2-A14P-01A-31R-A12D-07	1	66	-2.25519	-6.73018	-4.57872	-15.9158
BRCA	TCGA-E2-A2P6	blue	TCGA-E2-A2P6-01A-11R-A19W-07	1	67	-4.31859	-8.02627	-2.9779	-11.7741
BRCA	TCGA-E2-A572	blue	TCGA-E2-A572-01A-13R-A31O-07	1	68	-2.91284	-7.19053	-17.0966	-35.6069
BRCA	TCGA-E2-A576	blue	TCGA-E2-A576-01A-11R-A31O-07	1	69	-6.92417	-10.0728	-15.479	-37.3886
BRCA	TCGA-E2-A9RU	blue	TCGA-E2-A9RU-01A-11R-A41B-07	1	70	-2.24996	-4.77417	-15.1809	-31.9263
BRCA	TCGA-E9-A1RG	blue	TCGA-E9-A1RG-01A-11R-A14D-07	1	71	-6.19556	-9.83857	-16.5904	-38.6404
BRCA	TCGA-E9-A3X8	blue	TCGA-E9-A3X8-01A-31R-A22U-07	1	72	-1.01444	-6.22751	-14.1107	-30.6272
BRCA	TCGA-E9-A6HE	blue	TCGA-E9-A6HE-01A-11R-A31O-07	1	73	-2.24846	-9.19608	-13.7908	-36.8372
BRCA	TCGA-EW-A1J6	blue	TCGA-EW-A1J6-01A-11R-A13Q-07	1	74	-2.54603	6.40574	-3.76521	3.26066
BRCA	TCGA-EW-A1P3	blue	TCGA-EW-A1P3-01A-11R-A144-07	1	75	-2.31694	-3.10318	-4.62367	-10.5662
BRCA	TCGA-EW-A1PC	blue	TCGA-EW-A1PC-01B-11R-A21T-07	1	76	-6.15755	-9.18618	-3.78087	-18.6978
BRCA	TCGA-EW-A423	blue	TCGA-EW-A423-01A-11R-A24H-07	1	77	-3.82418	-13.0697	-8.22247	-26.3779
BRCA	TCGA-GM-A2D9	blue	TCGA-GM-A2D9-01A-11R-A18M-07	1	78	1.13898	-4.09535	-4.97071	-8.56204
BRCA	TCGA-GM-A2DB	blue	TCGA-GM-A2DB-01A-31R-A18M-07	1	79	-1.02683	-6.13545	-8.11297	-20.7679
BRCA	TCGA-GM-A2DK	blue	TCGA-GM-A2DK-01A-21R-A180-07	1	80	2.22698	0.629515	-4.65416	-7.91029
BRCA	TCGA-GM-A3NY	blue	TCGA-GM-A3NY-01A-11R-A21T-07	1	81	-2.1877	-4.317	-4.02492	-7.19198
BRCA	TCGA-GM-A5PV	blue	TCGA-GM-A5PV-01A-11R-A28M-07	1	82	-1.48198	-1.6975	-13.5654	-14.6943
BRCA	TCGA-JL-A3YX	blue	TCGA-JL-A3YX-01A-11R-A22U-07	1	83	-7.25509	-13.2611	-12.3092	-33.9472
BRCA	TCGA-LD-A66U	blue	TCGA-LD-A66U-01A-11R-A31O-07	1	84	0.889227	-10.0208	-10.67	-29.3066
BRCA	TCGA-LL-A50Y	blue	TCGA-LL-A50Y-01A-11R-A266-07	1	85	-2.12945	-10.2851	-15.4757	-36.2658
BRCA	TCGA-LL-A5YL	blue	TCGA-LL-A5YL-01A-12R-A29R-07	1	86	-1.68687	-4.94778	-15.7018	-28.6383
BRCA	TCGA-LL-A5YM	blue	TCGA-LL-A5YM-01A-11R-A28M-07	1	87	-6.4574	-9.04844	-18.2751	-40.8963
BRCA	TCGA-LL-A5YN	blue	TCGA-LL-A5YN-01A-11R-A28M-07	1	88	-1.03859	-10.0287	-10.008	-34.9967
BRCA	TCGA-LL-A6FQ	blue	TCGA-LL-A6FQ-01A-11R-A31O-07	1	89	-3.20541	-9.39305	-15.863	-37.3478
BRCA	TCGA-LL-A7SZ	blue	TCGA-LL-A7SZ-01A-32R-A352-07	1	90	-7.1547	-13.5098	-13.4348	-43.407
BRCA	TCGA-LL-A7T0	blue	TCGA-LL-A7T0-01A-31R-A352-07	1	91	-5.80072	-14.4187	-6.5665	-31.6234
BRCA	TCGA-LL-A9Q3	blue	TCGA-LL-A9Q3-01A-11R-A41B-07	1	92	-2.42236	-8.58132	-13.7634	-32.0337
BRCA	TCGA-OL-A5DA	blue	TCGA-OL-A5DA-01A-11R-A27Q-07	1	93	-2.38883	-6.82794	-2.74672	-8.55749
BRCA	TCGA-OL-A66L	blue	TCGA-OL-A66L-01A-12R-A31O-07	1	94	1.60557	-9.36076	-12.3199	-31.5846
BRCA	TCGA-OL-A66N	blue	TCGA-OL-A66N-01A-12R-A31O-07	1	95	0.5739	-4.47375	-14.8961	-25.2196
BRCA	TCGA-OL-A66O	blue	TCGA-OL-A66O-01A-11R-A31O-07	1	96	-7.63131	-10.7194	-17.3602	-40.2671
BRCA	TCGA-PE-A5DC	blue	TCGA-PE-A5DC-01A-12R-A27Q-07	1	97	-5.28288	-10.8428	-3.36186	-21.8446
BRCA	TCGA-PL-A8LY	blue	TCGA-PL-A8LY-01A-11R-A41B-07	1	98	-2.45188	-2.7611	-13.5331	-19.686
BRCA	TCGA-UL-AAZ6	blue	TCGA-UL-AAZ6-01A-11R-A41B-07	1	99	-1.54847	-9.26683	-7.64612	-27.1062
BRCA	TCGA-V7-A7HQ	blue	TCGA-V7-A7HQ-01A-11R-A33J-07	1	100	-3.62643	-10.1166	-18.8066	-39.6736
BRCA	TCGA-WT-AB41	blue	TCGA-WT-AB41-01A-11R-A41B-07	1	101	-0.622787	-4.85695	-9.21557	-27.7876
BRCA	TCGA-WT-AB44	blue	TCGA-WT-AB44-01A-11R-A41B-07	1	102	4.86106	0.214611	-6.02634	-7.10489
BRCA	TCGA-Z7-A8R5	blue	TCGA-Z7-A8R5-01A-42R-A41B-07	1	103	3.69627	-2.01571	-11.8737	-20.2705
BRCA	TCGA-Z7-A8R6	blue	TCGA-Z7-A8R6-01A-11R-A41B-07	1	104	-9.10038	-15.1575	-8.4533	-31.2974
BRCA	TCGA-AO-A03N	blue	TCGA-AO-A03N-01B-11R-A10J-07	1	105	-5.08371	0.513603	-9.32815	-8.2781
BRCA	TCGA-AO-A1KQ	blue	TCGA-AO-A1KQ-01A-11R-A13Q-07	1	106	-7.18612	-5.53251	-7.05081	-20.9245
BRCA	TCGA-B6-A0IG	blue	TCGA-B6-A0IG-01A-11R-A034-07	1	107	-4.77254	-9.62701	-3.67943	-21.255
BRCA	TCGA-EW-A424	blue	TCGA-EW-A424-01A-11R-A24H-07	1	108	-5.31711	-6.0189	-12.5044	-20.334
BRCA	TCGA-A2-A0CY	blue	TCGA-A2-A0CY-01A-12R-A034-07	1	109	-1.16104	-5.30612	-8.88198	-15.179
CESC	TCGA-C5-A1MF	ivory4	TCGA-C5-A1MF-01A-11R-A13Y-07	1	110	-1.86936	-1.43826	-14.7638	-25.2698
CESC	TCGA-C5-A7UE	ivory4	TCGA-C5-A7UE-01A-11R-A33Z-07	1	111	0.981836	-11.3171	0.0957908	-17.7707
CESC	TCGA-C5-A7UI	ivory4	TCGA-C5-A7UI-01A-11R-A36F-07	1	112	1.99697	-4.76474	-10.2447	-27.1837
CESC	TCGA-C5-A902	ivory4	TCGA-C5-A902-01A-11R-A37O-07	1	113	-3.60013	-7.81372	-2.79201	-16.848
CESC	TCGA-DG-A2KJ	ivory4	TCGA-DG-A2KJ-01A-11R-A32Y-07	1	114	-3.58515	-3.89805	-17.8465	-33.9015
CESC	TCGA-DS-A7WI	ivory4	TCGA-DS-A7WI-01A-12R-A352-07	1	115	4.29834	-5.28725	-9.90929	-24.6919
CESC	TCGA-EA-A43B	ivory4	TCGA-EA-A43B-01A-81R-A32Y-07	1	116	3.82858	-3.83927	-4.98151	-22.517
CESC	TCGA-EA-A44S	ivory4	TCGA-EA-A44S-01A-12R-A26T-07	1	117	-5.28015	-0.574798	-5.37627	-8.38029
CESC	TCGA-EK-A2IP	ivory4	TCGA-EK-A2IP-01A-11R-A180-07	1	118	0.568912	-2.05817	-2.14342	-4.81814
CESC	TCGA-EK-A2PL	ivory4	TCGA-EK-A2PL-01A-11R-A18M-07	1	119	0.885328	4.4727	-1.4994	5.52343
CESC	TCGA-FU-A3EO	ivory4	TCGA-FU-A3EO-01A-11R-A213-07	1	120	-2.93552	-0.235314	-15.0465	-23.5502
CESC	TCGA-JW-A852	ivory4	TCGA-JW-A852-01A-11R-A352-07	1	121	-4.21074	-10.0292	-16.6742	-41.745
CESC	TCGA-JX-A5QV	ivory4	TCGA-JX-A5QV-01A-22R-A28H-07	1	122	-0.634602	-0.436147	-2.4881	-4.03515
CESC	TCGA-LP-A4AV	ivory4	TCGA-LP-A4AV-01A-11R-A32Y-07	1	123	-0.00396282	-3.85097	-12.7012	-28.1779
CESC	TCGA-MA-AA41	ivory4	TCGA-MA-AA41-01A-11R-A38B-07	1	124	-4.62467	-4.59094	-3.28345	-6.04513
CESC	TCGA-Q1-A5R2	ivory4	TCGA-Q1-A5R2-01A-11R-A28H-07	1	125	-3.37084	-6.51991	-11.088	-34.4136
CESC	TCGA-Q1-A5R3	ivory4	TCGA-Q1-A5R3-01A-11R-A28H-07	1	126	2.32876	-3.51632	-9.38484	-25.3272
CHOL	TCGA-3X-AAVC	salmon	TCGA-3X-AAVC-01A-21R-A41I-07	1	127	-3.79733	-4.22646	2.92714	-6.14253
CHOL	TCGA-4G-AAZT	salmon	TCGA-4G-AAZT-01A-11R-A41I-07	1	128	0.339432	-5.28862	-13.926	-27.3935
CRC	TCGA-AA-3527	darkgreen	TCGA-AA-3527-01A-01R-0821-07	1	129	-1.55743	-17.8688	-5.20487	-36.9802
CRC	TCGA-AA-3548	darkgreen	TCGA-AA-3548-01A-01R-1873-07	1	130	-6.28236	-9.59756	-11.7207	-34.3217
CRC	TCGA-AA-3667	darkgreen	TCGA-AA-3667-01A-01R-0905-07	1	131	-0.0587837	-16.2041	-4.4484	-33.9026
CRC	TCGA-AA-3672	darkgreen	TCGA-AA-3672-01A-01R-0905-07	1	132	2.84902	-17.5939	1.81441	-29.2563
CRC	TCGA-AA-3679	darkgreen	TCGA-AA-3679-01A-02R-0905-07	1	133	-3.83112	-1.18552	-9.97213	-16.1713
CRC	TCGA-AA-3841	darkgreen	TCGA-AA-3841-01A-01R-0905-07	1	134	-0.747725	-15.4735	-1.90887	-32.291
CRC	TCGA-AA-3848	darkgreen	TCGA-AA-3848-01A-01R-0905-07	1	135	-4.98759	-20.309	-1.96176	-34.0526
CRC	TCGA-AA-A01V	darkgreen	TCGA-AA-A01V-01A-23R-A083-07	1	136	1.42507	-13.7119	-1.83938	-21.2988
CRC	TCGA-AA-A022	darkgreen	TCGA-AA-A022-01A-21R-A16W-07	1	137	7.95298	-5.50921	6.7616	-7.18756
CRC	TCGA-AA-A024	darkgreen	TCGA-AA-A024-01A-02R-A00A-07	1	138	3.64393	-0.469877	-2.8687	-4.31519
CRC	TCGA-AA-A02E	darkgreen	TCGA-AA-A02E-01A-01R-A00A-07	1	139	2.55474	-2.2409	-1.09468	-6.30344
CRC	TCGA-AA-A02O	darkgreen	TCGA-AA-A02O-01A-21R-A16W-07	1	140	-5.48753	-16.3389	-10.0534	-36.7775
CRC	TCGA-AA-A03F	darkgreen	TCGA-AA-A03F-01A-11R-A16W-07	1	141	-0.540066	-17.4782	-0.171132	-28.0952
CRC	TCGA-AA-A03J	darkgreen	TCGA-AA-A03J-01A-21R-A16W-07	1	142	1.36145	-16.5048	0.752599	-28.1906
CRC	TCGA-AZ-4308	darkgreen	TCGA-AZ-4308-01A-01R-1410-07	1	143	-1.72739	-14.2394	-11.5445	-41.7434
CRC	TCGA-AZ-4616	darkgreen	TCGA-AZ-4616-01A-21R-1839-07	1	144	2.05788	-3.17007	-3.32791	-15.3471
CRC	TCGA-CM-4747	darkgreen	TCGA-CM-4747-01A-01R-1410-07	1	145	2.75451	4.699	1.83103	12.8151
CRC	TCGA-CM-4750	darkgreen	TCGA-CM-4750-01A-01R-1410-07	1	146	-3.44128	-8.46512	-14.1472	-36.5336
CRC	TCGA-DM-A0XD	darkgreen	TCGA-DM-A0XD-01A-12R-A155-07	1	147	-1.01997	0.0115262	-10.5779	-15.1893
CRC	TCGA-DM-A280	darkgreen	TCGA-DM-A280-01A-12R-A16W-07	1	148	-1.27571	4.65865	-11.744	-11.8203
CRC	TCGA-G4-6309	darkgreen	TCGA-G4-6309-01A-21R-1839-07	1	149	-5.02328	-7.5926	-7.82575	-21.3673
CRC	TCGA-AG-3602	darkgreen	TCGA-AG-3602-01A-02R-0826-07	1	150	-1.45529	7.6712	-14.642	-10.6728
CRC	TCGA-AG-3605	darkgreen	TCGA-AG-3605-01A-01R-0826-07	1	151	-7.38769	-1.2882	-16.3208	-24.7467
CRC	TCGA-AG-3726	darkgreen	TCGA-AG-3726-01A-02R-0905-07	1	152	0.911215	-19.7673	-1.73767	-30.9846
CRC	TCGA-AG-3727	darkgreen	TCGA-AG-3727-01A-01R-0905-07	1	153	-0.924761	-20.2156	-2.62521	-35.6747
CRC	TCGA-AG-3882	darkgreen	TCGA-AG-3882-01A-01R-0905-07	1	154	1.72394	-16.9384	1.1416	-26.9183
CRC	TCGA-AG-3885	darkgreen	TCGA-AG-3885-01A-01R-0905-07	1	155	-1.69338	-17.8141	-4.57512	-35.9643
CRC	TCGA-AG-3887	darkgreen	TCGA-AG-3887-01A-01R-1119-07	1	156	-6.52268	-9.24434	-11.2158	-30.4786
CRC	TCGA-AG-A00Y	darkgreen	TCGA-AG-A00Y-01A-02R-A002-07	1	157	-1.45926	-14.0732	6.14541	-21.4165
CRC	TCGA-AG-A01J	darkgreen	TCGA-AG-A01J-01A-01R-A00A-07	1	158	-3.08737	-10.956	-2.33761	-22.1579
CRC	TCGA-DC-6155	darkgreen	TCGA-DC-6155-01A-11R-1660-07	1	159	-4.53509	-6.72679	-15.3047	-34.0366
CRC	TCGA-AA-3525	darkgreen	TCGA-AA-3525-01A-02R-0826-07	1	160	-0.629637	1.38047	-11.7428	-15.0397
CRC	TCGA-AA-3542	darkgreen	TCGA-AA-3542-01A-02R-1873-07	1	161	-8.76994	-8.47185	-21.6279	-42.6315
CRC	TCGA-AG-3586	darkgreen	TCGA-AG-3586-01A-02R-0821-07	1	162	-5.7009	-5.26424	-5.28118	-19.1922
CRC	TCGA-AG-3600	darkgreen	TCGA-AG-3600-01A-01R-0826-07	1	163	-8.59457	-7.90372	-10.8723	-27.4613
CRC	TCGA-AG-3608	darkgreen	TCGA-AG-3608-01A-01R-0826-07	1	164	-5.3538	-5.61286	-10.1966	-27.8177
CRC	TCGA-AG-3611	darkgreen	TCGA-AG-3611-01A-01R-0826-07	1	165	-1.65698	4.24911	-6.33504	-2.59138
DLBC	TCGA-FF-8041	darkorange1	TCGA-FF-8041-01A-11R-2213-07	1	166	0.6451	-1.93825	-4.65383	-17.5522
DLBC	TCGA-G8-6325	darkorange1	TCGA-G8-6325-01A-11R-2213-07	1	167	6.17067	-1.68061	-4.07166	-14.8192
DLBC	TCGA-G8-6326	darkorange1	TCGA-G8-6326-01A-11R-2213-07	1	168	7.38843	-1.11103	2.16123	-6.17918
DLBC	TCGA-G8-6907	darkorange1	TCGA-G8-6907-01A-11R-2213-07	1	169	-1.63467	-0.289584	-8.26934	-11.7505
DLBC	TCGA-GR-A4D6	darkorange1	TCGA-GR-A4D6-01A-11R-A31O-07	1	170	-4.74002	-6.61771	-8.15646	-22.9109
DLBC	TCGA-GS-A9TY	darkorange1	TCGA-GS-A9TY-01A-11R-A39D-07	1	171	-6.29434	1.7442	-13.1294	-19.2642
ESCA	TCGA-IG-A4QS	cyan	TCGA-IG-A4QS-01A-11R-A260-31	1	172	-1.5082	-1.44369	-2.45858	-5.7804
ESCA	TCGA-LN-A8I1	cyan	TCGA-LN-A8I1-01A-11R-A36D-31	1	173	2.37907	-5.36259	-9.37597	-19.5007
ESCA	TCGA-R6-A6L6	cyan	TCGA-R6-A6L6-01B-11R-A336-31	1	174	-2.08742	-4.82861	-12.1039	-31.4874
ESCA	TCGA-R6-A6Y0	cyan	TCGA-R6-A6Y0-01B-11R-A336-31	1	175	3.90462	-6.48578	4.83157	-8.678
ESCA	TCGA-V5-A7RB	cyan	TCGA-V5-A7RB-01A-11R-A354-31	1	176	-1.71628	-7.00414	-3.05254	-13.6348
ESCA	TCGA-VR-A8ET	cyan	TCGA-VR-A8ET-01A-11R-A406-31	1	177	7.48859	4.42874	7.10081	19.7198
ESCA	TCGA-VR-A8EW	cyan	TCGA-VR-A8EW-01A-11R-A36D-31	1	178	-3.20005	-3.43421	-7.39131	-12.1526
ESCA	TCGA-VR-A8EX	cyan	TCGA-VR-A8EX-01A-11R-A36D-31	1	179	-4.03524	-9.16744	-3.84424	-19.093
ESCA	TCGA-Z6-AAPN	cyan	TCGA-Z6-AAPN-01A-11R-A406-31	1	180	3.97724	-0.274801	-2.94104	-9.9543
GBM	TCGA-06-0178	green	TCGA-06-0178-01A-01R-1849-01	1	181	-6.88218	3.42784	-15.7124	-14.1267
GBM	TCGA-06-0219	green	TCGA-06-0219-01A-01R-1849-01	1	182	-4.32041	9.95208	-16.2657	-8.3452
GBM	TCGA-06-0743	green	TCGA-06-0743-01A-01R-1849-01	1	183	-1.42675	-7.18919	-4.78914	-14.5284
GBM	TCGA-06-0744	green	TCGA-06-0744-01A-01R-1849-01	1	184	-3.59548	-7.924	-6.32292	-14.6141
GBM	TCGA-06-0745	green	TCGA-06-0745-01A-01R-1849-01	1	185	-4.55512	-0.460883	-14.6188	-21.7237
GBM	TCGA-12-0616	green	TCGA-12-0616-01A-01R-1849-01	1	186	-6.29865	-1.32985	-11.0594	-15.5816
GBM	TCGA-19-2625	green	TCGA-19-2625-01A-01R-1850-01	1	187	-2.73946	-7.66834	-1.19295	-13.8196
GBM	TCGA-26-5135	green	TCGA-26-5135-01A-01R-1850-01	1	188	1.90117	-15.8783	1.37339	-24.3222
GBM	TCGA-27-2524	green	TCGA-27-2524-01A-01R-1850-01	1	189	1.91036	-3.07964	-12.3942	-27.212
GBM	TCGA-41-2571	green	TCGA-41-2571-01A-01R-1850-01	1	190	-5.08417	-12.2166	-6.25801	-23.7069
HNSC	TCGA-BA-6869	pink	TCGA-BA-6869-01A-11R-1873-07	1	191	4.00883	-2.78094	-5.77549	-7.81093
HNSC	TCGA-BA-7269	pink	TCGA-BA-7269-01A-11R-2016-07	1	192	-1.54735	2.98437	-19.3854	-19.2854
HNSC	TCGA-BA-A6D8	pink	TCGA-BA-A6D8-01A-31R-A31N-07	1	193	-5.37276	-6.23304	-21.6983	-37.1436
HNSC	TCGA-BA-A6DA	pink	TCGA-BA-A6DA-01A-31R-A31N-07	1	194	3.50042	-3.32997	-4.52689	-16.465
HNSC	TCGA-BA-A6DL	pink	TCGA-BA-A6DL-01A-21R-A30B-07	1	195	-1.09428	-0.10745	-2.92457	1.48834
HNSC	TCGA-BB-A5HZ	pink	TCGA-BB-A5HZ-01A-21R-A28V-07	1	196	2.97783	-1.64594	-2.98667	-4.15091
HNSC	TCGA-C9-A480	pink	TCGA-C9-A480-01A-12R-A24H-07	1	197	1.1821	-0.905528	7.36144	8.77086
HNSC	TCGA-CN-A63W	pink	TCGA-CN-A63W-01A-11R-A30B-07	1	198	3.0015	1.59382	-3.86224	-1.03935
HNSC	TCGA-CN-A6UY	pink	TCGA-CN-A6UY-01A-12R-A34R-07	1	199	-4.89539	-4.38754	-10.804	-25.0625
HNSC	TCGA-CQ-6225	pink	TCGA-CQ-6225-01A-11R-1915-07	1	200	-8.379	-1.83829	-11.1252	-9.94962
HNSC	TCGA-CV-6945	pink	TCGA-CV-6945-01A-11R-1915-07	1	201	-1.77801	-2.35799	-9.78588	-13.424
HNSC	TCGA-CV-A6JE	pink	TCGA-CV-A6JE-01A-11R-A31N-07	1	202	1.50892	-6.20036	-12.2016	-27.2674
HNSC	TCGA-CV-A6JM	pink	TCGA-CV-A6JM-01A-11R-A31N-07	1	203	-3.22057	-3.91849	-15.1565	-32.5448
HNSC	TCGA-CV-A6JN	pink	TCGA-CV-A6JN-01A-11R-A31N-07	1	204	0.489314	-6.92336	-12.6344	-33.1933
HNSC	TCGA-CV-A6JT	pink	TCGA-CV-A6JT-01A-11R-A31N-07	1	205	3.67868	-2.89604	-6.49113	-16.5915
HNSC	TCGA-CV-A6JU	pink	TCGA-CV-A6JU-01A-11R-A31N-07	1	206	-2.82644	-6.20507	-17.2691	-31.3867
HNSC	TCGA-CV-A6K1	pink	TCGA-CV-A6K1-01A-11R-A31N-07	1	207	0.137269	-5.54468	-10.493	-29.6245
HNSC	TCGA-D6-A6EK	pink	TCGA-D6-A6EK-01A-11R-A31N-07	1	208	-1.22588	-2.23481	-10.7848	-30.2304
HNSC	TCGA-D6-A6EM	pink	TCGA-D6-A6EM-01A-21R-A31N-07	1	209	-2.56362	-4.53485	-12.9111	-35.2369
HNSC	TCGA-D6-A6EQ	pink	TCGA-D6-A6EQ-01A-11R-A31N-07	1	210	-0.723035	-2.25722	-18.6714	-28.6603
HNSC	TCGA-D6-A74Q	pink	TCGA-D6-A74Q-01A-11R-A34R-07	1	211	1.03792	-4.90804	-4.69774	-14.8041
HNSC	TCGA-IQ-A61I	pink	TCGA-IQ-A61I-01A-11R-A30B-07	1	212	-5.36628	-3.18611	-9.75971	-21.0133
HNSC	TCGA-IQ-A6SH	pink	TCGA-IQ-A6SH-01A-12R-A34R-07	1	213	0.18719	-3.34176	-7.96299	-21.0963
HNSC	TCGA-MT-A67A	pink	TCGA-MT-A67A-01A-11R-A30B-07	1	214	-5.64305	-2.91175	-9.7769	-18.2636
HNSC	TCGA-MZ-A6I9	pink	TCGA-MZ-A6I9-01A-11R-A31N-07	1	215	-11.6009	-10.5416	-15.0097	-34.2877
HNSC	TCGA-P3-A6SW	pink	TCGA-P3-A6SW-01A-11R-A34R-07	1	216	-7.55044	-5.22761	-7.98003	-14.8246
HNSC	TCGA-P3-A6T5	pink	TCGA-P3-A6T5-01A-11R-A34R-07	1	217	-0.241567	-7.04779	-6.2235	-21.2489
HNSC	TCGA-QK-A6IH	pink	TCGA-QK-A6IH-01A-11R-A31N-07	1	218	-1.4685	-5.54089	-15.7758	-30.7981
HNSC	TCGA-QK-A6II	pink	TCGA-QK-A6II-01A-11R-A31N-07	1	219	5.07496	0.304184	-4.33422	-14.144
HNSC	TCGA-QK-A6IJ	pink	TCGA-QK-A6IJ-01A-11R-A31N-07	1	220	-2.5073	-5.87548	-14.643	-34.4425
HNSC	TCGA-T2-A6WZ	pink	TCGA-T2-A6WZ-01A-21R-A34R-07	1	221	-3.78299	-4.93936	-16.0415	-33.5065
HNSC	TCGA-TN-A7HL	pink	TCGA-TN-A7HL-01A-11R-A34R-07	1	222	0.0695686	-6.12853	-8.32674	-23.2545
HNSC	TCGA-UF-A7JF	pink	TCGA-UF-A7JF-01A-11R-A34R-07	1	223	-3.57603	-5.07773	-15.7172	-29.8966
HNSC	TCGA-UF-A7JS	pink	TCGA-UF-A7JS-01A-11R-A34R-07	1	224	-1.13501	-7.31348	-11.8803	-32.8266
HNSC	TCGA-UP-A6WW	pink	TCGA-UP-A6WW-01A-12R-A34R-07	1	225	-6.14019	-5.246	-15.6649	-28.1064
HNSC	TCGA-CV-7409	pink	TCGA-CV-7409-01A-31R-2232-07	1	226	-5.9765	-4.17966	-4.51254	-10.5895
KICH	TCGA-KL-8324	red	TCGA-KL-8324-01A-11R-2315-07	1	227	-1.14227	-11.4741	-1.89288	-16.4115
KICH	TCGA-KL-8327	red	TCGA-KL-8327-01A-11R-2315-07	1	228	-0.548588	-10.7759	1.81023	-12.0832
KICH	TCGA-KM-8438	red	TCGA-KM-8438-01A-11R-2315-07	1	229	0.95433	-1.92468	-5.41757	-11.968
KICH	TCGA-KM-8439	red	TCGA-KM-8439-01A-11R-2315-07	1	230	-2.29701	-1.67239	-6.54268	-6.77306
KICH	TCGA-KM-8476	red	TCGA-KM-8476-01A-11R-2315-07	1	231	-0.32911	-5.17257	-7.16455	-18.8156
KICH	TCGA-KN-8422	red	TCGA-KN-8422-01A-11R-2315-07	1	232	0.137802	2.89262	-4.29046	-4.44023
KICH	TCGA-KN-8426	red	TCGA-KN-8426-01A-11R-2315-07	1	233	3.05845	-0.96497	4.21188	1.16049
KICH	TCGA-KN-8433	red	TCGA-KN-8433-01A-11R-2315-07	1	234	1.10028	-6.87077	-4.45364	-19.9849
KICH	TCGA-KO-8409	red	TCGA-KO-8409-01A-11R-2315-07	1	235	-3.23359	-9.28641	-8.00001	-24.2568
KICH	TCGA-KO-8414	red	TCGA-KO-8414-01A-11R-2315-07	1	236	-0.9464	-13.8318	3.79145	-15.8476
KICH	TCGA-KO-8415	red	TCGA-KO-8415-01A-11R-2315-07	1	237	3.28656	-5.06025	-3.59513	-20.2159
KIRC	TCGA-3Z-A93Z	yellow	TCGA-3Z-A93Z-01A-11R-A37O-07	1	238	-3.47718	-7.17419	-12.2793	-29.4698
KIRC	TCGA-6D-AA2E	yellow	TCGA-6D-AA2E-01A-11R-A37O-07	1	239	-0.778131	-8.03011	-9.42789	-17.8845
KIRC	TCGA-A3-3319	yellow	TCGA-A3-3319-01A-02R-1325-07	1	240	-1.88349	-0.142731	-3.12555	-5.18592
KIRC	TCGA-A3-3346	yellow	TCGA-A3-3346-01A-01R-1766-07	1	241	-1.99786	-5.09666	-7.39553	-24.7702
KIRC	TCGA-A3-3374	yellow	TCGA-A3-3374-01A-02R-1325-07	1	242	0.637913	-3.08591	-4.41546	-10.9625
KIRC	TCGA-A3-3383	yellow	TCGA-A3-3383-01A-02R-1325-07	1	243	-4.8678	-7.02144	-15.5087	-36.7507
KIRC	TCGA-A3-A6NI	yellow	TCGA-A3-A6NI-01A-11R-A33J-07	1	244	-0.173209	-11.6369	-9.4245	-31.9777
KIRC	TCGA-B0-4842	yellow	TCGA-B0-4842-01A-02R-1420-07	1	245	-1.17922	-7.98215	-11.0634	-30.012
KIRC	TCGA-B0-5084	yellow	TCGA-B0-5084-01A-01R-1334-07	1	246	-4.13557	-3.77459	-7.53446	-16.3656
KIRC	TCGA-B0-5085	yellow	TCGA-B0-5085-01A-01R-1334-07	1	247	-0.211565	-12.9739	-1.49666	-20.4677
KIRC	TCGA-B0-5702	yellow	TCGA-B0-5702-01A-11R-1541-07	1	248	-1.6302	-6.18909	-11.7959	-30.3156
KIRC	TCGA-B4-5835	yellow	TCGA-B4-5835-01A-11R-1672-07	1	249	-6.41131	-4.97816	-6.07434	-17.098
KIRC	TCGA-BP-4960	yellow	TCGA-BP-4960-01A-01R-1334-07	1	250	2.89999	-7.99962	-2.94867	-15.4421
KIRC	TCGA-BP-4968	yellow	TCGA-BP-4968-01A-01R-1334-07	1	251	-3.28672	-3.33657	-11.6173	-23.6645
KIRC	TCGA-BP-4981	yellow	TCGA-BP-4981-01A-01R-1334-07	1	252	1.11653	-7.37261	-5.58733	-19.0581
KIRC	TCGA-BP-4992	yellow	TCGA-BP-4992-01A-01R-1334-07	1	253	3.85611	-9.84746	9.53235	-3.65593
KIRC	TCGA-BP-5001	yellow	TCGA-BP-5001-01A-01R-1334-07	1	254	-2.77961	-12.4465	-3.7259	-20.5266
KIRC	TCGA-BP-5175	yellow	TCGA-BP-5175-01A-01R-1426-07	1	255	-4.3645	-8.55311	-13.1268	-31.3592
KIRC	TCGA-BP-5178	yellow	TCGA-BP-5178-01A-01R-1426-07	1	256	-1.48054	-5.50633	-7.92613	-21.6079
KIRC	TCGA-BP-5185	yellow	TCGA-BP-5185-01A-01R-1426-07	1	257	-6.16832	-9.19505	-14.145	-32.9835
KIRC	TCGA-BP-5191	yellow	TCGA-BP-5191-01A-01R-1426-07	1	258	-0.516446	-3.0327	-7.50541	-20.8779
KIRC	TCGA-BP-5201	yellow	TCGA-BP-5201-01A-01R-1426-07	1	259	-2.08462	-8.47834	-4.33242	-22.1851
KIRC	TCGA-CJ-4912	yellow	TCGA-CJ-4912-01A-01R-1426-07	1	260	0.791759	-4.81615	-4.53325	-11.0243
KIRC	TCGA-CJ-5678	yellow	TCGA-CJ-5678-01A-11R-1541-07	1	261	-2.39707	1.25351	-12.1088	-21.6837
KIRC	TCGA-CJ-5681	yellow	TCGA-CJ-5681-01A-11R-1541-07	1	262	-6.4249	-5.01565	-5.05245	-9.56098
KIRC	TCGA-CZ-5469	yellow	TCGA-CZ-5469-01A-01R-1503-07	1	263	-5.66045	-2.7261	-14.9817	-24.52
KIRC	TCGA-DV-A4VX	yellow	TCGA-DV-A4VX-01A-11R-A266-07	1	264	-3.91467	-4.61395	-11.6889	-23.302
KIRC	TCGA-DV-A4VZ	yellow	TCGA-DV-A4VZ-01A-11R-A266-07	1	265	7.11196	-0.701336	-2.48103	-3.22298
KIRC	TCGA-G6-A5PC	yellow	TCGA-G6-A5PC-01A-11R-A33J-07	1	266	-4.04704	-7.99015	-14.1231	-33.7631
KIRC	TCGA-G6-A8L6	yellow	TCGA-G6-A8L6-01A-11R-A37O-07	1	267	2.58833	-4.22732	-7.77628	-16.9685
KIRC	TCGA-G6-A8L7	yellow	TCGA-G6-A8L7-01A-11R-A37O-07	1	268	-5.21177	-9.29464	-14.3148	-32.6693
KIRC	TCGA-MM-A564	yellow	TCGA-MM-A564-01A-11R-A266-07	1	269	-1.51243	-0.95184	-9.09846	-12.8857
KIRC	TCGA-A3-3335	yellow	TCGA-A3-3335-01A-01R-0864-07	1	270	0.734869	6.83686	-8.79652	2.05311
KIRC	TCGA-AK-3451	yellow	TCGA-AK-3451-01A-02R-1188-07	1	271	-3.53359	6.76237	-20.3809	-19.8629
KIRC	TCGA-AK-3458	yellow	TCGA-AK-3458-01A-01R-1503-07	1	272	-3.56326	9.83364	-15.0691	-6.27287
KIRC	TCGA-B0-4713	yellow	TCGA-B0-4713-01A-01R-1277-07	1	273	-4.56585	-6.56942	-7.0578	-20.6477
KIRC	TCGA-B0-4714	yellow	TCGA-B0-4714-01A-01R-1277-07	1	274	1.01713	-6.81443	7.50667	-2.90429
KIRC	TCGA-B0-4718	yellow	TCGA-B0-4718-01A-01R-1277-07	1	275	4.18835	-4.48967	5.36244	-0.37473
KIRC	TCGA-B0-4813	yellow	TCGA-B0-4813-01A-01R-1277-07	1	276	-1.52462	-3.97927	-3.48598	-12.1379
KIRC	TCGA-B0-4817	yellow	TCGA-B0-4817-01A-01R-1277-07	1	277	1.37261	-2.2187	-4.7721	-12.9385
KIRC	TCGA-B0-4821	yellow	TCGA-B0-4821-01A-01R-1503-07	1	278	-1.67735	-11.1326	-3.18934	-20.8247
KIRC	TCGA-B0-4822	yellow	TCGA-B0-4822-01A-01R-1277-07	1	279	0.606295	-10.5575	0.0158393	-17.0186
KIRC	TCGA-B0-4828	yellow	TCGA-B0-4828-01A-01R-1277-07	1	280	-3.63855	-8.96439	-4.37866	-16.8576
KIRC	TCGA-B0-4833	yellow	TCGA-B0-4833-01A-01R-1305-07	1	281	-2.33863	-13.011	0.0169116	-18.4646
KIRC	TCGA-B0-4839	yellow	TCGA-B0-4839-01A-01R-1305-07	1	282	-2.4227	-1.53577	-14.9238	-27.1295
KIRC	TCGA-B0-4841	yellow	TCGA-B0-4841-01A-01R-1277-07	1	283	0.305938	-6.66035	-2.1459	-17.5836
KIRC	TCGA-B0-4844	yellow	TCGA-B0-4844-01A-01R-1277-07	1	284	-1.45561	-9.1193	-5.59528	-26.1225
KIRC	TCGA-B0-4847	yellow	TCGA-B0-4847-01A-01R-1277-07	1	285	-0.945458	-12.6633	0.446461	-22.3852
KIRC	TCGA-B2-4098	yellow	TCGA-B2-4098-01A-02R-1325-07	1	286	1.20593	4.13147	-4.0541	5.27643
KIRC	TCGA-BP-4165	yellow	TCGA-BP-4165-01A-02R-1289-07	1	287	-4.79348	-11.5667	-5.56226	-24.5835
KIRC	TCGA-BP-4327	yellow	TCGA-BP-4327-01A-01R-1289-07	1	288	-0.312191	-6.87628	-2.29884	-9.18053
KIRC	TCGA-BP-4334	yellow	TCGA-BP-4334-01A-01R-1289-07	1	289	-1.20101	-6.61456	-4.21443	-14.6501
KIRC	TCGA-BP-4338	yellow	TCGA-BP-4338-01A-01R-1289-07	1	290	-2.8852	0.402297	-7.79235	-9.97267
KIRC	TCGA-BP-4352	yellow	TCGA-BP-4352-01A-01R-1289-07	1	291	0.442864	-3.96008	-2.55183	-10.4397
KIRC	TCGA-BP-4756	yellow	TCGA-BP-4756-01A-01R-1289-07	1	292	-4.58145	-5.06309	-4.3691	-10.248
KIRC	TCGA-BP-4758	yellow	TCGA-BP-4758-01A-01R-1289-07	1	293	-3.57503	-9.37953	-3.02445	-23.8933
KIRC	TCGA-BP-4761	yellow	TCGA-BP-4761-01A-01R-1289-07	1	294	-3.35919	-12.4103	-10.7962	-33.3265
KIRC	TCGA-BP-4776	yellow	TCGA-BP-4776-01A-01R-1289-07	1	295	1.18568	-8.27478	-3.90942	-20.572
KIRC	TCGA-CJ-4638	yellow	TCGA-CJ-4638-01A-02R-1325-07	1	296	-6.7448	-11.2177	-9.20195	-30.9877
KIRC	TCGA-CJ-4873	yellow	TCGA-CJ-4873-01A-01R-1305-07	1	297	-2.17411	-9.42065	-5.64837	-23.0364
KIRC	TCGA-CJ-4875	yellow	TCGA-CJ-4875-01A-01R-1305-07	1	298	-7.00896	-2.44117	-7.35597	-15.4808
KIRC	TCGA-CJ-4876	yellow	TCGA-CJ-4876-01A-01R-1305-07	1	299	-2.66145	-8.32353	-6.15281	-16.9842
KIRC	TCGA-CJ-4891	yellow	TCGA-CJ-4891-01A-01R-1305-07	1	300	4.75701	-4.18721	-2.52875	-11.7031
KIRP	TCGA-2Z-A9J1	darkkhaki	TCGA-2Z-A9J1-01A-11R-A38C-07	1	301	-0.696395	-4.0892	-7.10475	-23.0255
KIRP	TCGA-2Z-A9J2	darkkhaki	TCGA-2Z-A9J2-01A-11R-A38C-07	1	302	-2.29215	-2.54464	-16.1951	-28.5638
KIRP	TCGA-2Z-A9J5	darkkhaki	TCGA-2Z-A9J5-01A-21R-A38C-07	1	303	2.743	-3.97159	-10.9162	-28.0599
KIRP	TCGA-2Z-A9J7	darkkhaki	TCGA-2Z-A9J7-01A-11R-A38C-07	1	304	-4.73704	-1.67391	-16.4605	-21.2178
KIRP	TCGA-2Z-A9JP	darkkhaki	TCGA-2Z-A9JP-01A-11R-A42S-07	1	305	-4.01746	-3.49686	-16.9535	-33.1108
KIRP	TCGA-2Z-A9JQ	darkkhaki	TCGA-2Z-A9JQ-01A-11R-A42S-07	1	306	-2.34389	2.10219	-14.7933	-24.0717
KIRP	TCGA-2Z-A9JT	darkkhaki	TCGA-2Z-A9JT-01A-11R-A42S-07	1	307	-1.12407	-3.24353	-16.2661	-32.774
KIRP	TCGA-5P-A9JY	darkkhaki	TCGA-5P-A9JY-01A-11R-A42S-07	1	308	-5.7223	-7.36513	-6.09392	-17.2027
KIRP	TCGA-5P-A9K2	darkkhaki	TCGA-5P-A9K2-01A-11R-A42S-07	1	309	-0.864048	-6.58885	-1.58158	-10.3493
KIRP	TCGA-A4-A6HP	darkkhaki	TCGA-A4-A6HP-01A-11R-A31O-07	1	310	-1.43832	-6.98992	-9.08401	-29.2203
KIRP	TCGA-AL-3472	darkkhaki	TCGA-AL-3472-01A-01R-1193-07	1	311	0.590111	-1.26372	0.338443	-0.218138
KIRP	TCGA-AL-A5DJ	darkkhaki	TCGA-AL-A5DJ-01A-11R-A26U-07	1	312	-3.34986	-7.71925	-9.41071	-24.1392
KIRP	TCGA-B1-A47M	darkkhaki	TCGA-B1-A47M-01A-11R-A24Z-07	1	313	-2.41364	-11.0375	-8.78635	-32.4319
KIRP	TCGA-B1-A47N	darkkhaki	TCGA-B1-A47N-01A-11R-A24Z-07	1	314	0.995206	-5.91861	2.71096	-4.3429
KIRP	TCGA-B1-A47O	darkkhaki	TCGA-B1-A47O-01A-11R-A24Z-07	1	315	2.48683	-5.61505	-3.30621	-15.9697
KIRP	TCGA-B1-A654	darkkhaki	TCGA-B1-A654-01A-11R-A31O-07	1	316	-3.90605	-7.17607	-14.8159	-34.1745
KIRP	TCGA-BQ-5881	darkkhaki	TCGA-BQ-5881-01A-11R-1592-07	1	317	-0.275706	-5.39246	-13.4208	-32.5358
KIRP	TCGA-BQ-5885	darkkhaki	TCGA-BQ-5885-01A-11R-1592-07	1	318	-0.629997	-4.43438	1.47453	-2.08886
KIRP	TCGA-F9-A7VF	darkkhaki	TCGA-F9-A7VF-01A-11R-A33Z-07	1	319	-4.75456	-8.42353	-14.6414	-36.4088
KIRP	TCGA-G7-6795	darkkhaki	TCGA-G7-6795-01A-11R-1965-07	1	320	-1.80916	-14.1136	-2.3786	-25.2732
KIRP	TCGA-G7-A8LC	darkkhaki	TCGA-G7-A8LC-01A-11R-A36F-07	1	321	-0.626042	2.25311	-5.82977	-8.09331
KIRP	TCGA-GL-A59T	darkkhaki	TCGA-GL-A59T-01A-21R-A28H-07	1	322	-2.43676	-0.962716	-15.0668	-23.4654
KIRP	TCGA-HE-A5NI	darkkhaki	TCGA-HE-A5NI-01A-11R-A26U-07	1	323	0.481129	-8.27857	5.06069	-6.41904
KIRP	TCGA-IA-A40U	darkkhaki	TCGA-IA-A40U-01A-11R-A24Z-07	1	324	2.35274	1.61959	-6.89362	-9.96485
KIRP	TCGA-IA-A40Y	darkkhaki	TCGA-IA-A40Y-01A-11R-A24Z-07	1	325	-2.64107	-5.0554	-1.51298	-6.7125
KIRP	TCGA-IZ-A6M9	darkkhaki	TCGA-IZ-A6M9-01A-11R-A31O-07	1	326	2.53705	-6.74333	-3.91302	-21.3695
KIRP	TCGA-J7-A8I2	darkkhaki	TCGA-J7-A8I2-01A-12R-A36F-07	1	327	-1.53773	-7.35074	1.62427	-10.1551
KIRP	TCGA-KV-A6GE	darkkhaki	TCGA-KV-A6GE-01A-11R-A31O-07	1	328	-1.096	-8.1156	-6.9709	-22.4263
KIRP	TCGA-KV-A74V	darkkhaki	TCGA-KV-A74V-01A-11R-A33Z-07	1	329	-4.65341	-4.53729	-13.9501	-22.5001
KIRP	TCGA-MH-A55Z	darkkhaki	TCGA-MH-A55Z-01A-11R-A26U-07	1	330	-0.52306	-6.95798	-4.60778	-17.9964
KIRP	TCGA-MH-A560	darkkhaki	TCGA-MH-A560-01A-11R-A26U-07	1	331	-3.67335	-0.19898	-17.8622	-25.7766
KIRP	TCGA-MH-A562	darkkhaki	TCGA-MH-A562-01A-11R-A26U-07	1	332	-3.28704	-8.45235	-11.944	-32.4094
KIRP	TCGA-MH-A854	darkkhaki	TCGA-MH-A854-01A-11R-A355-07	1	333	-0.411365	-2.61162	-13.7531	-28.8959
KIRP	TCGA-P4-A5E6	darkkhaki	TCGA-P4-A5E6-01A-11R-A28H-07	1	334	-2.44523	-9.8296	-5.64887	-21.6646
KIRP	TCGA-P4-A5ED	darkkhaki	TCGA-P4-A5ED-01A-11R-A28H-07	1	335	4.74154	-6.90888	7.91553	-3.18958
KIRP	TCGA-PJ-A5Z9	darkkhaki	TCGA-PJ-A5Z9-01A-11R-A28H-07	1	336	-4.76958	-1.51644	-18.8769	-21.9022
KIRP	TCGA-Q2-A5QZ	darkkhaki	TCGA-Q2-A5QZ-01A-11R-A28H-07	1	337	-4.60409	-4.7968	-15.0524	-35.2947
KIRP	TCGA-SX-A71R	darkkhaki	TCGA-SX-A71R-01A-12R-A33Z-07	1	338	-2.27847	-10.5124	4.12507	-9.49525
KIRP	TCGA-UZ-A9Q0	darkkhaki	TCGA-UZ-A9Q0-01A-12R-A42S-07	1	339	-0.761609	-7.65927	1.5154	-13.7037
KIRP	TCGA-WN-AB4C	darkkhaki	TCGA-WN-AB4C-01A-11R-A42S-07	1	340	-0.971098	0.870762	-6.78727	-10.1662
LAML	TCGA-AB-2810	orange	TCGA-AB-2810-03A-01T-0736-13	1	341	-2.13376	-6.68581	-9.82004	-23.8424
LAML	TCGA-AB-2811	orange	TCGA-AB-2811-03B-01T-0760-13	1	342	5.24626	-9.36099	-2.11426	-17.146
LAML	TCGA-AB-2832	orange	TCGA-AB-2832-03A-01T-0736-13	1	343	0.532766	-6.04674	-5.6211	-16.9679
LAML	TCGA-AB-2841	orange	TCGA-AB-2841-03B-01T-0760-13	1	344	0.574964	-7.79313	-6.28355	-22.1663
LAML	TCGA-AB-2856	orange	TCGA-AB-2856-03A-01T-0736-13	1	345	-4.45841	-11.3338	-16.6476	-41.8162
LAML	TCGA-AB-2862	orange	TCGA-AB-2862-03A-01T-0736-13	1	346	-2.34795	-8.05812	-9.49901	-23.5593
LAML	TCGA-AB-2920	orange	TCGA-AB-2920-03B-01T-0760-13	1	347	-0.995136	-17.9963	-6.8662	-31.3625
LAML	TCGA-AB-2925	orange	TCGA-AB-2925-03A-01T-0735-13	1	348	-7.77954	-8.94166	-11.927	-34.3585
LAML	TCGA-AB-2937	orange	TCGA-AB-2937-03A-01T-0734-13	1	349	-0.516237	-8.2183	-3.17157	-17.1818
LAML	TCGA-AB-2977	orange	TCGA-AB-2977-03B-01T-0760-13	1	350	4.89882	-3.4717	-9.12279	-17.8049
LAML	TCGA-AB-2994	orange	TCGA-AB-2994-03A-01T-0735-13	1	351	4.79583	-7.81834	5.42187	-5.60996
LGG	TCGA-DB-5274	lightgreen	TCGA-DB-5274-01A-01R-1470-07	1	352	-3.35045	2.00657	-14.6239	-22.7407
LGG	TCGA-DB-A4XA	lightgreen	TCGA-DB-A4XA-01A-11R-A26U-07	1	353	-0.631986	-6.48893	-6.30298	-21.6876
LGG	TCGA-DB-A64X	lightgreen	TCGA-DB-A64X-01A-11R-A29R-07	1	354	-1.53303	-4.7048	-10.4011	-18.4461
LGG	TCGA-DB-A75K	lightgreen	TCGA-DB-A75K-01A-11R-A32Q-07	1	355	4.03142	-18.2784	8.47904	-22.5686
LGG	TCGA-DB-A75O	lightgreen	TCGA-DB-A75O-01A-11R-A32Q-07	1	356	1.11122	-12.3906	-1.83137	-25.534
LGG	TCGA-DH-A66F	lightgreen	TCGA-DH-A66F-01A-11R-A29R-07	1	357	-0.528123	2.77786	-2.07347	0.959645
LGG	TCGA-DH-A7UR	lightgreen	TCGA-DH-A7UR-01A-11R-A33Z-07	1	358	-6.80211	-8.71924	-5.49881	-20.4168
LGG	TCGA-DH-A7UT	lightgreen	TCGA-DH-A7UT-01A-12R-A34F-07	1	359	1.20201	-3.22692	-1.86704	-12.517
LGG	TCGA-DU-A5TS	lightgreen	TCGA-DU-A5TS-01A-11R-A28M-07	1	360	-4.12012	-6.85097	-10.6278	-24.2164
LGG	TCGA-DU-A5TU	lightgreen	TCGA-DU-A5TU-01A-11R-A28M-07	1	361	0.571936	-4.07342	-7.09076	-18.5114
LGG	TCGA-DU-A6S3	lightgreen	TCGA-DU-A6S3-01A-12R-A32Q-07	1	362	-4.27475	-11.7933	-6.51466	-22.4018
LGG	TCGA-DU-A6S8	lightgreen	TCGA-DU-A6S8-01A-12R-A32Q-07	1	363	-5.91266	-5.61735	-6.86186	-11.8271
LGG	TCGA-DU-A7TA	lightgreen	TCGA-DU-A7TA-01A-11R-A33Z-07	1	364	2.97611	-1.26732	4.33587	-0.26635
LGG	TCGA-DU-A7TB	lightgreen	TCGA-DU-A7TB-01A-11R-A33Z-07	1	365	-2.45139	-1.5195	-7.61615	-11.1404
LGG	TCGA-DU-A7TC	lightgreen	TCGA-DU-A7TC-01A-21R-A34R-07	1	366	-6.50784	-6.4088	-15.2226	-30.7366
LGG	TCGA-E1-A7YM	lightgreen	TCGA-E1-A7YM-01A-11R-A34F-07	1	367	-4.54986	-1.56489	-5.81669	-11.5193
LGG	TCGA-E1-A7YU	lightgreen	TCGA-E1-A7YU-01A-11R-A34R-07	1	368	-2.9772	-5.89645	-8.39592	-16.999
LGG	TCGA-E1-A7Z2	lightgreen	TCGA-E1-A7Z2-01A-21R-A34R-07	1	369	-5.00876	-6.37401	-9.01983	-25.5953
LGG	TCGA-FG-5964	lightgreen	TCGA-FG-5964-01A-11R-1708-07	1	370	-1.78159	-7.63507	-8.29147	-26.0596
LGG	TCGA-FG-A4MW	lightgreen	TCGA-FG-A4MW-01A-11R-A26U-07	1	371	-3.13434	-8.75887	-3.71258	-21.3931
LGG	TCGA-FG-A4MX	lightgreen	TCGA-FG-A4MX-01A-11R-A26U-07	1	372	1.15712	-4.52551	-0.737207	-6.45584
LGG	TCGA-FG-A60L	lightgreen	TCGA-FG-A60L-01A-12R-A31N-07	1	373	0.488786	-5.08426	-12.0709	-29.2159
LGG	TCGA-FG-A6IZ	lightgreen	TCGA-FG-A6IZ-01A-11R-A31N-07	1	374	-5.63143	-7.12341	-18.2969	-36.9639
LGG	TCGA-FG-A6J1	lightgreen	TCGA-FG-A6J1-01A-11R-A31N-07	1	375	-3.36272	-7.07415	-16.58	-36.4375
LGG	TCGA-HT-7684	lightgreen	TCGA-HT-7684-01A-11R-2256-07	1	376	2.4716	2.27818	-9.40313	-13.2649
LGG	TCGA-HT-A4DS	lightgreen	TCGA-HT-A4DS-01A-11R-A26U-07	1	377	-1.77562	-8.28262	-12.7243	-35.3088
LGG	TCGA-HT-A4DV	lightgreen	TCGA-HT-A4DV-01A-11R-A26U-07	1	378	0.768214	-7.43399	-7.44368	-19.9352
LGG	TCGA-HT-A614	lightgreen	TCGA-HT-A614-01A-11R-A29R-07	1	379	-2.47514	-4.56227	-3.68593	-9.03776
LGG	TCGA-HT-A61C	lightgreen	TCGA-HT-A61C-01A-11R-A29R-07	1	380	-1.39598	-8.23343	-4.88531	-25.3321
LGG	TCGA-HT-A74K	lightgreen	TCGA-HT-A74K-01A-11R-A32Q-07	1	381	-3.71358	-8.77695	-15.7791	-39.318
LGG	TCGA-HW-A5KJ	lightgreen	TCGA-HW-A5KJ-01A-12R-A27Q-07	1	382	-2.56621	-2.04768	-7.92236	-14.7727
LGG	TCGA-KT-A74X	lightgreen	TCGA-KT-A74X-01A-11R-A32Q-07	1	383	-2.16443	-5.28798	-4.56563	-15.9712
LGG	TCGA-P5-A72W	lightgreen	TCGA-P5-A72W-01A-11R-A32Q-07	1	384	-4.3643	-7.43658	-14.821	-30.3907
LGG	TCGA-QH-A65R	lightgreen	TCGA-QH-A65R-01A-21R-A31N-07	1	385	-0.656187	-4.05167	-7.82276	-15.2165
LGG	TCGA-QH-A65S	lightgreen	TCGA-QH-A65S-01A-11R-A29R-07	1	386	-0.336965	2.49859	-8.81286	-9.63432
LGG	TCGA-QH-A65V	lightgreen	TCGA-QH-A65V-01A-11R-A29R-07	1	387	0.00742388	1.54588	-10.0416	-15.0497
LGG	TCGA-QH-A65X	lightgreen	TCGA-QH-A65X-01A-11R-A32Q-07	1	388	-3.43724	-9.88943	-15.1508	-38.8357
LGG	TCGA-QH-A65Z	lightgreen	TCGA-QH-A65Z-01A-11R-A29R-07	1	389	-0.857217	-2.95244	-6.9242	-11.3163
LGG	TCGA-QH-A6CS	lightgreen	TCGA-QH-A6CS-01A-11R-A31N-07	1	390	0.420421	2.00554	-7.75266	-8.50692
LGG	TCGA-QH-A6CU	lightgreen	TCGA-QH-A6CU-01A-11R-A31N-07	1	391	0.510476	-0.573907	-9.11906	-17.2289
LGG	TCGA-QH-A6X8	lightgreen	TCGA-QH-A6X8-01A-12R-A32Q-07	1	392	-5.64733	-15.0873	-1.231	-20.8406
LGG	TCGA-QH-A6XC	lightgreen	TCGA-QH-A6XC-01A-12R-A32Q-07	1	393	-1.21039	-11.5473	-6.71318	-29.6574
LGG	TCGA-R8-A6MO	lightgreen	TCGA-R8-A6MO-01A-11R-A33Z-07	1	394	0.110049	-5.93487	-0.552576	-7.45068
LGG	TCGA-R8-A73M	lightgreen	TCGA-R8-A73M-01A-11R-A32Q-07	1	395	-5.10202	-8.87789	-17.7535	-35.9929
LGG	TCGA-RY-A83Y	lightgreen	TCGA-RY-A83Y-01A-11R-A36H-07	1	396	-2.13101	-6.85113	-11.5584	-29.0236
LGG	TCGA-RY-A83Z	lightgreen	TCGA-RY-A83Z-01A-11R-A36H-07	1	397	-6.50941	-8.28988	-14.3513	-31.8841
LGG	TCGA-S9-A6TS	lightgreen	TCGA-S9-A6TS-01A-12R-A33Z-07	1	398	-0.935182	-7.12354	-7.26657	-18.2118
LGG	TCGA-S9-A6WH	lightgreen	TCGA-S9-A6WH-01A-12R-A33Z-07	1	399	-2.12418	-3.93887	-3.50267	-8.4189
LGG	TCGA-S9-A6WP	lightgreen	TCGA-S9-A6WP-01A-12R-A34F-07	1	400	-2.05461	-7.57404	-3.12175	-16.6442
LGG	TCGA-S9-A6WQ	lightgreen	TCGA-S9-A6WQ-01A-12R-A34F-07	1	401	-0.389951	-4.54284	-4.8041	-16.9947
LGG	TCGA-TQ-A7RU	lightgreen	TCGA-TQ-A7RU-01A-21R-A34F-07	1	402	-4.16231	-8.56907	-2.76999	-12.185
LGG	TCGA-VM-A8C9	lightgreen	TCGA-VM-A8C9-01A-11R-A36H-07	1	403	1.246	-0.923708	-12.4019	-27.7589
LGG	TCGA-VM-A8CA	lightgreen	TCGA-VM-A8CA-01A-11R-A36H-07	1	404	1.94447	2.57933	-13.1512	-20.2086
LGG	TCGA-VM-A8CF	lightgreen	TCGA-VM-A8CF-01A-11R-A36H-07	1	405	-0.263075	-1.55665	-12.6281	-24.404
LGG	TCGA-VV-A829	lightgreen	TCGA-VV-A829-01A-21R-A36H-07	1	406	2.04464	3.25907	1.71627	10.0449
LGG	TCGA-VW-A8FI	lightgreen	TCGA-VW-A8FI-01A-11R-A36H-07	1	407	-0.630046	-3.00853	-0.661417	-15.37
LGG	TCGA-WY-A85C	lightgreen	TCGA-WY-A85C-01A-11R-A36H-07	1	408	3.22616	-0.0949171	1.63901	8.98869
LGG	TCGA-DU-A76O	lightgreen	TCGA-DU-A76O-01A-11R-A32Q-07	1	409	-3.5691	-16.139	-2.77734	-30.6902
LIHC	TCGA-2Y-A9H1	peachpuff	TCGA-2Y-A9H1-01A-11R-A38B-07	1	410	0.997801	-1.20862	-10.3267	-22.8297
LIHC	TCGA-2Y-A9H8	peachpuff	TCGA-2Y-A9H8-01A-11R-A39D-07	1	411	-4.51423	-7.85163	-0.453222	-15.857
LIHC	TCGA-BC-A217	peachpuff	TCGA-BC-A217-01A-11R-A155-07	1	412	-3.52086	-1.96519	-0.414719	-3.13656
LIHC	TCGA-BC-A69H	peachpuff	TCGA-BC-A69H-01A-11R-A311-07	1	413	-3.44398	-6.21427	-16.5245	-31.9057
LIHC	TCGA-CC-5259	peachpuff	TCGA-CC-5259-01A-31R-A213-07	1	414	-1.35011	1.65522	-9.56299	-13.6526
LIHC	TCGA-CC-A123	peachpuff	TCGA-CC-A123-01A-11R-A131-07	1	415	-1.41618	0.596669	-14.7799	-20.8882
LIHC	TCGA-CC-A7IE	peachpuff	TCGA-CC-A7IE-01A-21R-A38B-07	1	416	0.785133	2.74818	-1.55613	2.28699
LIHC	TCGA-CC-A7IF	peachpuff	TCGA-CC-A7IF-01A-11R-A33J-07	1	417	-8.54585	-4.01161	-6.7322	-12.6928
LIHC	TCGA-DD-A116	peachpuff	TCGA-DD-A116-01A-11R-A131-07	1	418	-2.33719	-3.27281	-9.30228	-20.7547
LIHC	TCGA-DD-A119	peachpuff	TCGA-DD-A119-01A-11R-A131-07	1	419	0.1201	6.02169	-12.1617	-12.0665
LIHC	TCGA-DD-A39V	peachpuff	TCGA-DD-A39V-01A-11R-A213-07	1	420	-1.33999	-0.407913	-10.5323	-19.676
LIHC	TCGA-DD-A39X	peachpuff	TCGA-DD-A39X-01A-11R-A213-07	1	421	-1.11603	-0.78133	-11.719	-21.4564
LIHC	TCGA-DD-A39Y	peachpuff	TCGA-DD-A39Y-01A-11R-A213-07	1	422	-3.34084	-4.53083	-12.9065	-26.5517
LIHC	TCGA-DD-A3A3	peachpuff	TCGA-DD-A3A3-01A-11R-A22L-07	1	423	-2.38018	1.16325	-15.6198	-23.3468
LIHC	TCGA-DD-A3A7	peachpuff	TCGA-DD-A3A7-01A-11R-A22L-07	1	424	-2.03538	-5.78129	-8.21281	-24.9446
LIHC	TCGA-DD-A73G	peachpuff	TCGA-DD-A73G-01A-22R-A32O-07	1	425	-3.36278	-10.0617	-16.2174	-37.2618
LIHC	TCGA-DD-AACB	peachpuff	TCGA-DD-AACB-01A-11R-A41C-07	1	426	-3.56488	-3.83206	-8.24536	-16.7551
LIHC	TCGA-DD-AACD	peachpuff	TCGA-DD-AACD-01A-11R-A41C-07	1	427	0.696926	2.0916	-9.47931	-19.0157
LIHC	TCGA-DD-AACG	peachpuff	TCGA-DD-AACG-01A-11R-A41C-07	1	428	-2.66934	2.54804	-10.4083	-14.0254
LIHC	TCGA-DD-AACI	peachpuff	TCGA-DD-AACI-01A-11R-A41C-07	1	429	4.57328	3.24752	-4.7829	-11.0944
LIHC	TCGA-DD-AACO	peachpuff	TCGA-DD-AACO-01A-11R-A41C-07	1	430	-5.35433	4.04122	-11.6139	-14.6386
LIHC	TCGA-DD-AAD5	peachpuff	TCGA-DD-AAD5-01A-11R-A41C-07	1	431	2.05405	-2.60851	-1.78285	-7.81974
LIHC	TCGA-DD-AADM	peachpuff	TCGA-DD-AADM-01A-11R-A41C-07	1	432	-4.73295	-0.0451285	-12.7614	-27.1612
LIHC	TCGA-DD-AADO	peachpuff	TCGA-DD-AADO-01A-11R-A41C-07	1	433	-1.73292	-0.534625	-13.1786	-25.1911
LIHC	TCGA-DD-AADS	peachpuff	TCGA-DD-AADS-01A-11R-A41C-07	1	434	0.146025	1.14213	-8.86819	-20.1051
LIHC	TCGA-DD-AAEA	peachpuff	TCGA-DD-AAEA-01A-11R-A41C-07	1	435	-5.53369	-5.66207	-1.8452	-15.2299
LIHC	TCGA-DD-AAEB	peachpuff	TCGA-DD-AAEB-01A-11R-A41C-07	1	436	-2.28151	1.8687	-10.0449	-8.47984
LIHC	TCGA-DD-AAVP	peachpuff	TCGA-DD-AAVP-01A-11R-A41C-07	1	437	-5.14652	-5.74311	-10.7	-21.6724
LIHC	TCGA-ED-A7PY	peachpuff	TCGA-ED-A7PY-01A-11R-A33R-07	1	438	-3.19893	0.186548	-3.6023	-2.99467
LIHC	TCGA-ED-A7PZ	peachpuff	TCGA-ED-A7PZ-01A-11R-A33R-07	1	439	-8.092	-6.67923	-14.8622	-26.0282
LIHC	TCGA-ES-A2HS	peachpuff	TCGA-ES-A2HS-01A-11R-A180-07	1	440	-3.98926	-4.77865	-14.5683	-28.2342
LIHC	TCGA-ES-A2HT	peachpuff	TCGA-ES-A2HT-01A-12R-A180-07	1	441	3.68691	-1.75825	-9.59716	-25.5605
LIHC	TCGA-FV-A4ZP	peachpuff	TCGA-FV-A4ZP-01A-12R-A266-07	1	442	-2.27442	-8.19024	-11.76	-34.7741
LIHC	TCGA-G3-A7M7	peachpuff	TCGA-G3-A7M7-01A-12R-A352-07	1	443	3.25803	-1.40674	-9.37617	-16.8186
LIHC	TCGA-G3-AAUZ	peachpuff	TCGA-G3-AAUZ-01A-11R-A38B-07	1	444	-2.3283	-6.22428	-7.6869	-25.894
LIHC	TCGA-G3-AAV0	peachpuff	TCGA-G3-AAV0-01A-11R-A37K-07	1	445	-1.98276	-8.49187	-10.2416	-22.7762
LIHC	TCGA-KR-A7K7	peachpuff	TCGA-KR-A7K7-01A-11R-A33J-07	1	446	-3.82811	-8.27703	-9.89132	-31.2819
LIHC	TCGA-MI-A75C	peachpuff	TCGA-MI-A75C-01A-11R-A32O-07	1	447	0.398568	-2.74852	-5.98425	-16.1577
LIHC	TCGA-RC-A7S9	peachpuff	TCGA-RC-A7S9-01A-11R-A33R-07	1	448	-5.59116	-7.35677	-6.57717	-18.6581
LIHC	TCGA-RC-A7SH	peachpuff	TCGA-RC-A7SH-01A-11R-A38B-07	1	449	-1.80967	-7.57071	2.18024	-12.1662
LIHC	TCGA-UB-A7MF	peachpuff	TCGA-UB-A7MF-01A-11R-A33J-07	1	450	0.57084	-10.518	3.25652	-16.7029
LIHC	TCGA-WQ-AB4B	peachpuff	TCGA-WQ-AB4B-01A-11R-A41C-07	1	451	2.38698	5.92306	-7.44801	-8.04403
LIHC	TCGA-WX-AA47	peachpuff	TCGA-WX-AA47-01A-11R-A39D-07	1	452	0.832363	-4.12273	-6.8651	-13.5871
LUAD	TCGA-35-5375	purple	TCGA-35-5375-01A-01R-1628-07	1	453	-7.26844	8.81199	-14.7828	-7.51276
LUAD	TCGA-38-4631	purple	TCGA-38-4631-01A-01R-1755-07	1	454	-2.06258	1.92433	-12.6403	-12.6093
LUAD	TCGA-44-7660	purple	TCGA-44-7660-01A-11R-2066-07	1	455	-6.10553	-5.90385	-4.72165	-9.76751
LUAD	TCGA-49-4507	purple	TCGA-49-4507-01A-01R-1206-07	1	456	-0.154286	-2.81324	-9.7982	-21.1479
LUAD	TCGA-49-4510	purple	TCGA-49-4510-01A-01R-1206-07	1	457	0.573186	1.08389	-11.1304	-9.10734
LUAD	TCGA-49-4514	purple	TCGA-49-4514-01A-21R-1858-07	1	458	-6.44884	-6.09616	-13.9069	-28.839
LUAD	TCGA-49-6742	purple	TCGA-49-6742-01A-11R-1858-07	1	459	-4.59331	-5.68324	-5.35648	-13.7302
LUAD	TCGA-49-AAQV	purple	TCGA-49-AAQV-01A-11R-A39D-07	1	460	-3.13758	-7.92865	-5.37215	-24.322
LUAD	TCGA-49-AAR2	purple	TCGA-49-AAR2-01A-11R-A39D-07	1	461	-6.1725	-12.0153	-8.23297	-29.6921
LUAD	TCGA-49-AAR4	purple	TCGA-49-AAR4-01A-12R-A41B-07	1	462	1.60089	-9.90697	2.09205	-13.9387
LUAD	TCGA-49-AARE	purple	TCGA-49-AARE-01A-11R-A41B-07	1	463	-3.8907	-9.77556	-3.89235	-18.6312
LUAD	TCGA-49-AARQ	purple	TCGA-49-AARQ-01A-11R-A41B-07	1	464	-6.19348	-11.7656	-3.76379	-21.6378
LUAD	TCGA-50-6597	purple	TCGA-50-6597-01A-11R-1858-07	1	465	-2.76896	-0.916089	-7.55296	-16.2447
LUAD	TCGA-55-7728	purple	TCGA-55-7728-01A-11R-2187-07	1	466	3.80108	-7.62036	5.63648	-7.43764
LUAD	TCGA-55-8302	purple	TCGA-55-8302-01A-11R-2326-07	1	467	-0.0340882	-9.5222	5.11807	-12.1089
LUAD	TCGA-55-8514	purple	TCGA-55-8514-01A-11R-2403-07	1	468	2.103	-10.0505	-1.33753	-17.0883
LUAD	TCGA-55-A491	purple	TCGA-55-A491-01A-11R-A24H-07	1	469	-1.34065	-7.52321	-5.96011	-18.2621
LUAD	TCGA-55-A492	purple	TCGA-55-A492-01A-11R-A24H-07	1	470	-4.23295	-3.00413	-17.2614	-23.405
LUAD	TCGA-62-8394	purple	TCGA-62-8394-01A-11R-2326-07	1	471	-3.75271	-10.8445	-0.325261	-20.0327
LUAD	TCGA-62-A471	purple	TCGA-62-A471-01A-12R-A24H-07	1	472	-1.25873	-10.2679	-5.54597	-20.2646
LUAD	TCGA-64-5778	purple	TCGA-64-5778-01A-01R-1628-07	1	473	-2.55181	3.62223	-8.48641	-14.0648
LUAD	TCGA-73-4675	purple	TCGA-73-4675-01A-01R-1206-07	1	474	-3.52012	-3.34417	-11.0229	-16.649
LUAD	TCGA-75-6214	purple	TCGA-75-6214-01A-41R-1949-07	1	475	-0.870388	0.86952	1.57265	-1.52034
LUAD	TCGA-78-7147	purple	TCGA-78-7147-01A-11R-2039-07	1	476	-7.5921	-4.55734	-8.78863	-18.6564
LUAD	TCGA-78-7166	purple	TCGA-78-7166-01A-12R-2066-07	1	477	-2.646	-6.30156	-10.3903	-23.3221
LUAD	TCGA-78-7540	purple	TCGA-78-7540-01A-11R-2066-07	1	478	2.87291	0.626803	0.648297	0.464015
LUAD	TCGA-86-8359	purple	TCGA-86-8359-01A-11R-2326-07	1	479	4.89202	-5.09505	3.19924	-1.51381
LUAD	TCGA-86-8585	purple	TCGA-86-8585-01A-11R-2403-07	1	480	-2.01862	-8.65961	-4.01114	-17.2575
LUAD	TCGA-86-8673	purple	TCGA-86-8673-01A-11R-2403-07	1	481	-2.42659	-7.08504	-8.67246	-22.9454
LUAD	TCGA-91-A4BD	purple	TCGA-91-A4BD-01A-11R-A24H-07	1	482	-1.53705	2.12487	-12.0682	-14.9516
LUAD	TCGA-L9-A8F4	purple	TCGA-L9-A8F4-01A-11R-A39D-07	1	483	-2.89772	-8.98984	0.834307	-7.24663
LUAD	TCGA-MN-A4N1	purple	TCGA-MN-A4N1-01A-11R-A24X-07	1	484	-2.47668	-9.60198	-10.5048	-26.411
LUAD	TCGA-MN-A4N5	purple	TCGA-MN-A4N5-01A-11R-A24X-07	1	485	0.0958935	-7.0305	8.81916	-4.81408
LUAD	TCGA-MP-A4SW	purple	TCGA-MP-A4SW-01A-21R-A24X-07	1	486	-0.971496	-8.13323	2.25199	-12.254
LUAD	TCGA-MP-A4T6	purple	TCGA-MP-A4T6-01A-32R-A262-07	1	487	-0.767684	-10.8831	1.80484	-9.65358
LUAD	TCGA-MP-A4T7	purple	TCGA-MP-A4T7-01A-11R-A24X-07	1	488	0.951666	-7.77184	-2.41508	-13.3403
LUAD	TCGA-MP-A4TA	purple	TCGA-MP-A4TA-01A-21R-A24X-07	1	489	-1.39864	-10.1293	-0.784779	-16.8347
LUAD	TCGA-NJ-A4YG	purple	TCGA-NJ-A4YG-01A-22R-A262-07	1	490	3.13476	-1.10541	-0.243608	-3.91206
LUSC	TCGA-22-1012	plum	TCGA-22-1012-01A-01R-0692-07	1	491	-1.97707	-0.736706	-8.6288	-17.134
LUSC	TCGA-22-5471	plum	TCGA-22-5471-01A-01R-1635-07	1	492	-1.89384	-2.4034	-8.58376	-21.2637
LUSC	TCGA-33-6738	plum	TCGA-33-6738-01A-11R-1949-07	1	493	-4.48298	-5.21014	-10.3161	-18.8953
LUSC	TCGA-33-AASB	plum	TCGA-33-AASB-01A-11R-A405-07	1	494	0.124241	-5.39316	-5.42111	-12.7981
LUSC	TCGA-37-3789	plum	TCGA-37-3789-01A-01R-0980-07	1	495	8.76717	7.73323	2.67746	9.39061
LUSC	TCGA-39-5024	plum	TCGA-39-5024-01A-21R-1820-07	1	496	1.44867	-1.14522	-2.18153	-8.05934
LUSC	TCGA-43-5670	plum	TCGA-43-5670-01A-21R-2125-07	1	497	2.79584	1.91064	-3.15316	-6.36689
LUSC	TCGA-60-2720	plum	TCGA-60-2720-01A-01R-0851-07	1	498	5.51631	2.62036	-12.1125	-19.2117
LUSC	TCGA-60-2726	plum	TCGA-60-2726-01A-01R-0851-07	1	499	-4.16791	-5.54829	-6.34397	-16.1481
LUSC	TCGA-66-2768	plum	TCGA-66-2768-01A-01R-0851-07	1	500	5.50641	2.10937	1.6525	-4.17587
LUSC	TCGA-77-A5GA	plum	TCGA-77-A5GA-01A-11R-A27Q-07	1	501	-7.90803	-3.14557	-11.2867	-18.8844
LUSC	TCGA-85-A4CL	plum	TCGA-85-A4CL-01A-41R-A26W-07	1	502	-1.96749	-0.78684	-6.70028	-11.266
LUSC	TCGA-85-A4JC	plum	TCGA-85-A4JC-01A-11R-A24Z-07	1	503	5.74597	-1.63654	-8.53684	-18.9022
LUSC	TCGA-94-7033	plum	TCGA-94-7033-01A-11R-1949-07	1	504	-3.54063	-11.3808	-7.55871	-29.2659
LUSC	TCGA-94-8491	plum	TCGA-94-8491-01A-11R-2326-07	1	505	3.75049	1.48323	-1.12826	-1.61258
LUSC	TCGA-94-A4VJ	plum	TCGA-94-A4VJ-01A-11R-A24Z-07	1	506	3.48678	-7.80619	3.73111	-6.60596
LUSC	TCGA-NC-A5HF	plum	TCGA-NC-A5HF-01A-11R-A26W-07	1	507	-1.26269	-5.52897	-2.90771	-3.35332
LUSC	TCGA-NC-A5HM	plum	TCGA-NC-A5HM-01A-12R-A26W-07	1	508	-0.966714	-6.16834	-5.64903	-17.272
LUSC	TCGA-NC-A5HQ	plum	TCGA-NC-A5HQ-01A-11R-A26W-07	1	509	0.966638	-1.84128	3.79781	2.24899
LUSC	TCGA-O2-A52N	plum	TCGA-O2-A52N-01A-11R-A26W-07	1	510	2.94363	1.0791	5.69869	6.99095
MESO	TCGA-3H-AB3K	wheat3	TCGA-3H-AB3K-01A-11R-A40A-07	1	511	-2.08228	-0.981082	-12.1728	-16.0161
MESO	TCGA-SH-A7BD	wheat3	TCGA-SH-A7BD-01A-11R-A34F-07	1	512	-2.22145	-9.00479	-12.3455	-32.2829
MESO	TCGA-SH-A7BH	wheat3	TCGA-SH-A7BH-01A-11R-A34F-07	1	513	-7.3262	-7.87549	-12.7844	-37.0999
MESO	TCGA-TS-A7OU	wheat3	TCGA-TS-A7OU-01B-11R-A40A-07	1	514	0.73924	0.752931	-1.55337	-8.27015
MESO	TCGA-TS-A7PB	wheat3	TCGA-TS-A7PB-01A-11R-A34F-07	1	515	4.73905	-3.89708	-0.249891	-13.5075
MESO	TCGA-ZN-A9VO	wheat3	TCGA-ZN-A9VO-01A-11R-A40A-07	1	516	1.84031	-4.23859	3.69365	-9.55604
MESO	TCGA-MQ-A6BN	wheat3	TCGA-MQ-A6BN-01A-12R-A34F-07	1	517	-2.6478	-3.13773	-15.2214	-32.0142
OV	TCGA-04-1362	black	TCGA-04-1362-01A-01R-1565-13	1	518	2.52571	-0.706573	6.77688	4.66687
OV	TCGA-09-0366	black	TCGA-09-0366-01A-01R-1564-13	1	519	5.97434	-5.00122	-0.0340697	-5.63066
OV	TCGA-09-0367	black	TCGA-09-0367-01A-01R-1564-13	1	520	-0.604485	0.24689	-14.1339	-21.2654
OV	TCGA-13-0899	black	TCGA-13-0899-01A-01R-1564-13	1	521	-3.70203	-8.48562	-14.1633	-31.0338
OV	TCGA-13-0916	black	TCGA-13-0916-01A-01R-1564-13	1	522	-3.84918	-6.63558	-5.08352	-18.8374
OV	TCGA-13-1403	black	TCGA-13-1403-01A-01R-1565-13	1	523	5.89842	3.28395	2.99082	8.06011
OV	TCGA-13-1489	black	TCGA-13-1489-02A-01R-1565-13	1	524	3.0646	4.75119	-8.99775	-9.85711
OV	TCGA-13-1506	black	TCGA-13-1506-01A-01R-1565-13	1	525	-2.05738	-1.1022	-7.03742	-10.6737
OV	TCGA-24-1416	black	TCGA-24-1416-01A-01R-1565-13	1	526	-1.69505	-2.09157	-3.40882	-11.7432
OV	TCGA-29-1761	black	TCGA-29-1761-01A-01R-1567-13	1	527	-4.65417	6.65106	-12.7008	-8.20056
OV	TCGA-61-2109	black	TCGA-61-2109-01A-01R-1568-13	1	528	2.50849	-3.51303	6.8059	1.90799
OV	TCGA-10-0936	black	TCGA-10-0936-01A-01R-1564-13	1	529	-2.15622	-13.9535	-3.48938	-25.8321
OV	TCGA-29-2428	black	TCGA-29-2428-01A-01R-1569-13	1	530	-2.53161	-5.0136	-6.37593	-14.4966
PAAD	TCGA-2J-AABK	violetred	TCGA-2J-AABK-01A-31R-A41B-07	1	531	-4.74164	-2.03178	-6.09717	-11.8464
PAAD	TCGA-2J-AABV	violetred	TCGA-2J-AABV-01A-12R-A41B-07	1	532	-4.99666	-2.38865	-22.1033	-34.587
PAAD	TCGA-2L-AAQL	violetred	TCGA-2L-AAQL-01A-11R-A38C-07	1	533	-2.09594	-6.53256	-12.4478	-32.2946
PAAD	TCGA-3A-A9I5	violetred	TCGA-3A-A9I5-01A-11R-A38C-07	1	534	-5.09521	-6.02508	-16.5211	-31.1565
PAAD	TCGA-3A-A9I9	violetred	TCGA-3A-A9I9-01A-11R-A38C-07	1	535	-6.39092	-7.45311	-8.81851	-21.8105
PAAD	TCGA-FB-A5VM	violetred	TCGA-FB-A5VM-01A-11R-A32O-07	1	536	0.344572	-7.6228	-8.43225	-30.7338
PAAD	TCGA-FB-AAQ2	violetred	TCGA-FB-AAQ2-01A-31R-A41B-07	1	537	-6.76697	2.70413	-13.4763	-13.8102
PAAD	TCGA-FB-AAQ3	violetred	TCGA-FB-AAQ3-01A-11R-A41B-07	1	538	-2.27091	9.70291	-12.6958	-6.92681
PAAD	TCGA-HV-A7OL	violetred	TCGA-HV-A7OL-01A-11R-A33R-07	1	539	-2.86767	-9.1782	-10.051	-37.7498
PAAD	TCGA-HZ-A8P0	violetred	TCGA-HZ-A8P0-01A-11R-A36G-07	1	540	-1.61587	-8.27709	-4.74893	-13.3108
PAAD	TCGA-IB-AAUO	violetred	TCGA-IB-AAUO-01A-12R-A38C-07	1	541	1.72208	-10.3622	2.6203	-15.6103
PAAD	TCGA-LB-A7SX	violetred	TCGA-LB-A7SX-01A-11R-A33R-07	1	542	-4.67527	-6.22519	-4.65347	-16.7544
PAAD	TCGA-OE-A75W	violetred	TCGA-OE-A75W-01A-12R-A32O-07	1	543	-3.96436	-10.3273	-11.9906	-36.0967
PAAD	TCGA-PZ-A5RE	violetred	TCGA-PZ-A5RE-01A-11R-A32O-07	1	544	0.113928	-4.19803	-5.11094	-19.1816
PCPG	TCGA-QR-A6H0	paleturquoise4	TCGA-QR-A6H0-01A-11R-A35K-07	1	545	0.162574	-5.13091	-4.40747	-17.8152
PCPG	TCGA-QR-A6H2	paleturquoise4	TCGA-QR-A6H2-01A-11R-A35K-07	1	546	-1.71666	-5.74321	-13.5604	-28.8849
PCPG	TCGA-QR-A6H3	paleturquoise4	TCGA-QR-A6H3-01A-11R-A35K-07	1	547	-1.55657	-6.91905	-12.8582	-31.8499
PCPG	TCGA-QR-A705	paleturquoise4	TCGA-QR-A705-01A-11R-A35K-07	1	548	-2.38898	-1.55983	-9.53764	-13.6674
PCPG	TCGA-QR-A708	paleturquoise4	TCGA-QR-A708-01A-11R-A35K-07	1	549	-3.27096	-7.30933	-1.18876	-10.8286
PCPG	TCGA-QR-A70A	paleturquoise4	TCGA-QR-A70A-01A-11R-A35K-07	1	550	-3.79892	-11.2692	-5.03326	-20.996
PCPG	TCGA-QR-A70M	paleturquoise4	TCGA-QR-A70M-01A-11R-A35K-07	1	551	-7.2281	-9.59114	-8.55665	-31.4703
PCPG	TCGA-QR-A70O	paleturquoise4	TCGA-QR-A70O-01A-11R-A35K-07	1	552	-5.94082	-4.98859	2.03488	-8.99072
PCPG	TCGA-QR-A70Q	paleturquoise4	TCGA-QR-A70Q-01A-13R-A35K-07	1	553	-0.711441	1.99788	-3.21844	-0.24853
PCPG	TCGA-QR-A70R	paleturquoise4	TCGA-QR-A70R-01A-11R-A35K-07	1	554	-1.51496	-9.43519	6.41116	-3.84017
PCPG	TCGA-QR-A70W	paleturquoise4	TCGA-QR-A70W-01A-12R-A35K-07	1	555	-6.73729	-4.00097	-3.38379	-12.7668
PCPG	TCGA-RM-A68W	paleturquoise4	TCGA-RM-A68W-01A-11R-A35K-07	1	556	-0.479106	-4.62773	-9.95817	-20.9616
PCPG	TCGA-RW-A67V	paleturquoise4	TCGA-RW-A67V-01A-11R-A35K-07	1	557	-3.17307	-7.34065	-0.919618	-13.7836
PCPG	TCGA-RW-A67W	paleturquoise4	TCGA-RW-A67W-01A-11R-A35K-07	1	558	0.52396	-1.8469	-10.2464	-18.2604
PCPG	TCGA-RW-A680	paleturquoise4	TCGA-RW-A680-01A-11R-A35K-07	1	559	-2.48999	-5.04054	-5.9573	-18.6715
PCPG	TCGA-RW-A684	paleturquoise4	TCGA-RW-A684-01A-12R-A35K-07	1	560	1.00335	-1.27056	-7.06291	-13.5596
PCPG	TCGA-RW-A68G	paleturquoise4	TCGA-RW-A68G-01A-11R-A35K-07	1	561	1.63497	-0.58502	-4.05031	-8.80426
PCPG	TCGA-SP-A6QF	paleturquoise4	TCGA-SP-A6QF-01A-12R-A35L-07	1	562	2.06571	-5.52905	-1.88057	-20.7334
PCPG	TCGA-SP-A6QJ	paleturquoise4	TCGA-SP-A6QJ-01A-11R-A35L-07	1	563	-0.557777	1.57215	-1.14113	-6.73734
PCPG	TCGA-SR-A6MS	paleturquoise4	TCGA-SR-A6MS-01A-11R-A35L-07	1	564	-2.29923	1.41327	-8.83159	-10.2724
PCPG	TCGA-SR-A6MU	paleturquoise4	TCGA-SR-A6MU-01A-11R-A35L-07	1	565	-0.458025	1.72346	-11.2631	-16.2282
PCPG	TCGA-SR-A6MV	paleturquoise4	TCGA-SR-A6MV-01A-11R-A35L-07	1	566	0.521583	-3.6382	-6.96901	-18.3523
PCPG	TCGA-W2-A7H7	paleturquoise4	TCGA-W2-A7H7-01A-11R-A35L-07	1	567	-1.20787	-5.14343	-10.6798	-18.9731
PCPG	TCGA-W2-A7UY	paleturquoise4	TCGA-W2-A7UY-01A-11R-A35L-07	1	568	-1.59832	-7.08027	-8.70494	-30.7392
PCPG	TCGA-WB-A80Q	paleturquoise4	TCGA-WB-A80Q-01A-11R-A35L-07	1	569	-0.728204	-3.0646	-2.33807	-11.42
PCPG	TCGA-XG-A823	paleturquoise4	TCGA-XG-A823-01A-11R-A35L-07	1	570	-1.14681	-5.32163	-10.5268	-31.8532
PRAD	TCGA-EJ-7312	royalblue4	TCGA-EJ-7312-01B-21R-A32O-07	1	571	-5.13907	-8.58927	-17.4552	-26.0628
PRAD	TCGA-EJ-7318	royalblue4	TCGA-EJ-7318-01B-11R-A32O-07	1	572	-3.89628	-9.21052	-15.1974	-41.92
PRAD	TCGA-EJ-7325	royalblue4	TCGA-EJ-7325-01B-11R-A32O-07	1	573	-3.53385	-6.23003	-17.8211	-34.2134
PRAD	TCGA-EJ-A65B	royalblue4	TCGA-EJ-A65B-01A-12R-A30B-07	1	574	-3.32199	-4.49273	-19.038	-34.8872
PRAD	TCGA-EJ-A65M	royalblue4	TCGA-EJ-A65M-01A-11R-A29R-07	1	575	-6.10564	2.07099	-18.8911	-23.3165
PRAD	TCGA-EJ-A6RA	royalblue4	TCGA-EJ-A6RA-01A-11R-A33R-07	1	576	-4.73641	-7.25076	-13.2375	-26.6531
PRAD	TCGA-G9-6336	royalblue4	TCGA-G9-6336-01A-11R-1789-07	1	577	1.5454	-0.768055	-7.35321	-10.2462
PRAD	TCGA-G9-6339	royalblue4	TCGA-G9-6339-01A-12R-A311-07	1	578	1.17082	-3.17192	-8.74573	-19.5266
PRAD	TCGA-G9-6343	royalblue4	TCGA-G9-6343-01A-21R-1965-07	1	579	-5.72959	-6.4294	-18.6532	-34.526
PRAD	TCGA-G9-6347	royalblue4	TCGA-G9-6347-01A-11R-A31N-07	1	580	0.754549	-4.75865	-9.87347	-28.1282
PRAD	TCGA-G9-6354	royalblue4	TCGA-G9-6354-01A-11R-A311-07	1	581	-3.12316	-0.557425	-17.0571	-23.2835
PRAD	TCGA-G9-6379	royalblue4	TCGA-G9-6379-01A-11R-A31N-07	1	582	0.818431	-7.33769	-10.877	-32.3347
PRAD	TCGA-G9-6498	royalblue4	TCGA-G9-6498-01A-12R-A311-07	1	583	5.03749	-1.47564	1.30569	-3.03963
PRAD	TCGA-G9-6499	royalblue4	TCGA-G9-6499-01A-12R-1965-07	1	584	1.54946	-2.72033	-9.61415	-13.5059
PRAD	TCGA-G9-A9S7	royalblue4	TCGA-G9-A9S7-01A-11R-A41O-07	1	585	-4.41892	-4.21266	-11.4667	-18.0405
PRAD	TCGA-HC-7752	royalblue4	TCGA-HC-7752-01A-11R-2118-07	1	586	-2.36838	-9.33237	-5.20974	-18.6107
PRAD	TCGA-HC-8265	royalblue4	TCGA-HC-8265-01A-11R-2263-07	1	587	1.33549	-4.93568	2.28228	-3.22485
PRAD	TCGA-HC-A6AL	royalblue4	TCGA-HC-A6AL-01A-11R-A30B-07	1	588	-3.60664	-5.93698	-18.1847	-39.4118
PRAD	TCGA-HC-A6AN	royalblue4	TCGA-HC-A6AN-01A-11R-A30B-07	1	589	-3.62096	-5.61951	-20.7182	-39.0154
PRAD	TCGA-HC-A6AP	royalblue4	TCGA-HC-A6AP-01A-11R-A30B-07	1	590	-3.43338	-5.11077	-18.5375	-38.1375
PRAD	TCGA-HC-A6AQ	royalblue4	TCGA-HC-A6AQ-01A-11R-A30B-07	1	591	-4.12359	-3.61498	-22.5343	-36.7196
PRAD	TCGA-HC-A6AS	royalblue4	TCGA-HC-A6AS-01A-11R-A30B-07	1	592	0.493955	-7.41647	-11.0867	-34.7489
PRAD	TCGA-HC-A6HX	royalblue4	TCGA-HC-A6HX-01A-11R-A31N-07	1	593	-1.09537	-10.7087	-10.9036	-33.6506
PRAD	TCGA-HC-A6HY	royalblue4	TCGA-HC-A6HY-01A-11R-A31N-07	1	594	-4.71617	-6.10545	-18.4975	-32.7616
PRAD	TCGA-J4-A67K	royalblue4	TCGA-J4-A67K-01A-21R-A30B-07	1	595	1.05511	-3.45238	-14.3018	-28.477
PRAD	TCGA-J4-A67L	royalblue4	TCGA-J4-A67L-01A-11R-A30B-07	1	596	-1.83129	-0.270793	-17.7662	-32.9953
PRAD	TCGA-J4-A67M	royalblue4	TCGA-J4-A67M-01A-11R-A30B-07	1	597	2.54598	-3.64574	-13.0334	-28.0122
PRAD	TCGA-J4-A67N	royalblue4	TCGA-J4-A67N-01A-11R-A30B-07	1	598	-0.638778	-5.74618	-15.1998	-31.4092
PRAD	TCGA-J4-A67O	royalblue4	TCGA-J4-A67O-01A-11R-A30B-07	1	599	0.603234	-1.87678	-14.091	-27.8015
PRAD	TCGA-J4-A67Q	royalblue4	TCGA-J4-A67Q-01A-21R-A30B-07	1	600	1.5557	-3.35877	-9.94662	-24.0209
PRAD	TCGA-J4-A67R	royalblue4	TCGA-J4-A67R-01A-21R-A30B-07	1	601	2.79015	-6.47669	-11.7167	-31.1019
PRAD	TCGA-J4-A67S	royalblue4	TCGA-J4-A67S-01A-11R-A30B-07	1	602	-0.30678	-10.701	-15.4913	-37.0491
PRAD	TCGA-KC-A7F6	royalblue4	TCGA-KC-A7F6-01A-11R-A33R-07	1	603	-0.150603	-10.4092	-1.83178	-13.9915
PRAD	TCGA-KK-A6E3	royalblue4	TCGA-KK-A6E3-01A-21R-A30B-07	1	604	-0.971907	-1.36662	-16.5015	-29.7728
PRAD	TCGA-KK-A6E4	royalblue4	TCGA-KK-A6E4-01A-11R-A30B-07	1	605	-4.36592	-4.5223	-18.9432	-33.5548
PRAD	TCGA-KK-A7AQ	royalblue4	TCGA-KK-A7AQ-01A-11R-A33R-07	1	606	-6.78321	-14.4106	-13.7021	-40.582
PRAD	TCGA-KK-A7AW	royalblue4	TCGA-KK-A7AW-01A-11R-A32O-07	1	607	-2.31527	-5.89738	-17.7554	-38.2321
PRAD	TCGA-KK-A7AY	royalblue4	TCGA-KK-A7AY-01A-11R-A33R-07	1	608	-1.99836	1.06072	-19.0624	-28.2859
PRAD	TCGA-KK-A7B0	royalblue4	TCGA-KK-A7B0-01A-11R-A32O-07	1	609	-1.5887	-5.9559	-15.4191	-36.7398
PRAD	TCGA-QU-A6IL	royalblue4	TCGA-QU-A6IL-01A-11R-A31N-07	1	610	-1.90021	-6.05528	-10.8643	-28.3131
PRAD	TCGA-QU-A6IM	royalblue4	TCGA-QU-A6IM-01A-11R-A31N-07	1	611	-1.34662	-9.23137	-10.7281	-35.2835
PRAD	TCGA-QU-A6IN	royalblue4	TCGA-QU-A6IN-01A-11R-A31N-07	1	612	-3.56779	-8.5952	-17.2297	-34.7127
PRAD	TCGA-QU-A6IO	royalblue4	TCGA-QU-A6IO-01A-11R-A31N-07	1	613	-0.829201	-9.25864	-13.9794	-35.7673
PRAD	TCGA-QU-A6IP	royalblue4	TCGA-QU-A6IP-01A-11R-A31N-07	1	614	-0.438998	-8.30762	-7.69733	-24.2048
PRAD	TCGA-V1-A9OT	royalblue4	TCGA-V1-A9OT-01A-11R-A41O-07	1	615	-0.888741	-3.42448	-3.66144	-9.38004
PRAD	TCGA-V1-A9OX	royalblue4	TCGA-V1-A9OX-01A-11R-A41O-07	1	616	-0.571552	-6.39214	-6.01749	-24.1438
PRAD	TCGA-X4-A8KQ	royalblue4	TCGA-X4-A8KQ-01A-12R-A36G-07	1	617	3.60919	-1.14682	1.27421	-5.44377
PRAD	TCGA-X4-A8KS	royalblue4	TCGA-X4-A8KS-01A-12R-A36G-07	1	618	-0.203872	1.39535	-4.86227	-6.53515
PRAD	TCGA-XJ-A83F	royalblue4	TCGA-XJ-A83F-01A-11R-A352-07	1	619	-4.21458	-5.4406	-12.6133	-22.4825
PRAD	TCGA-XJ-A9DQ	royalblue4	TCGA-XJ-A9DQ-01A-11R-A37L-07	1	620	-3.04715	-3.22475	-6.12418	-6.70525
PRAD	TCGA-XK-AAJA	royalblue4	TCGA-XK-AAJA-01A-11R-A41O-07	1	621	-3.34828	-7.94718	2.21461	-6.10534
PRAD	TCGA-YL-A8SO	royalblue4	TCGA-YL-A8SO-01B-31R-A37L-07	1	622	-4.60568	-3.37649	-5.65401	-17.7775
PRAD	TCGA-ZG-A9LB	royalblue4	TCGA-ZG-A9LB-01A-11R-A41O-07	1	623	0.0393953	-1.34442	-6.10739	-15.891
PRAD	TCGA-ZG-A9LU	royalblue4	TCGA-ZG-A9LU-01A-11R-A41O-07	1	624	0.459478	-7.50701	0.832509	-16.908
PRAD	TCGA-FC-A66V	royalblue4	TCGA-FC-A66V-01A-21R-A30B-07	1	625	-2.11666	-6.37726	-12.3397	-29.5528
SARC	TCGA-DX-A3M2	honeydew2	TCGA-DX-A3M2-01A-21R-A22K-07	1	626	1.48977	-2.64429	-8.5965	-29.3022
SARC	TCGA-DX-A6BF	honeydew2	TCGA-DX-A6BF-01A-11R-A30C-07	1	627	3.28113	2.88399	-7.72873	-14.308
SARC	TCGA-DX-A7EQ	honeydew2	TCGA-DX-A7EQ-01A-11R-A466-07	1	628	-4.92664	-2.47105	-15.5627	-26.1013
SARC	TCGA-DX-A7ET	honeydew2	TCGA-DX-A7ET-01A-11R-A36F-07	1	629	-0.459717	-4.98928	-10.4369	-31.8376
SARC	TCGA-DX-A7EU	honeydew2	TCGA-DX-A7EU-01A-22R-A36F-07	1	630	2.72237	-0.69591	-4.05504	-9.40304
SARC	TCGA-DX-A8BK	honeydew2	TCGA-DX-A8BK-01A-11R-A37L-07	1	631	-0.19999	-8.02067	-8.74732	-34.9452
SARC	TCGA-DX-AB2G	honeydew2	TCGA-DX-AB2G-01A-11R-A39D-07	1	632	3.18029	1.90835	-6.65573	-14.5146
SARC	TCGA-DX-AB2V	honeydew2	TCGA-DX-AB2V-01A-11R-A41I-07	1	633	7.54141	-2.18076	5.9275	9.61179
SARC	TCGA-FX-A3TO	honeydew2	TCGA-FX-A3TO-01A-11R-A22K-07	1	634	-1.24002	-3.44115	-0.384647	-6.02881
SARC	TCGA-FX-A48G	honeydew2	TCGA-FX-A48G-01A-11R-A24X-07	1	635	-3.46433	-4.95511	-17.7045	-31.8105
SARC	TCGA-IS-A3K7	honeydew2	TCGA-IS-A3K7-01A-11R-A21T-07	1	636	-2.32144	-3.21205	-5.20432	-18.6956
SARC	TCGA-IS-A3KA	honeydew2	TCGA-IS-A3KA-01A-11R-A21T-07	1	637	-6.22657	-6.27394	-6.21021	-18.7017
SARC	TCGA-QC-A7B5	honeydew2	TCGA-QC-A7B5-01A-11R-A33J-07	1	638	0.734641	-3.25365	-13.8927	-30.5873
SARC	TCGA-QQ-A5V2	honeydew2	TCGA-QQ-A5V2-01A-11R-A32Q-07	1	639	1.78187	2.76712	-9.99239	-16.219
SARC	TCGA-QQ-A5V9	honeydew2	TCGA-QQ-A5V9-01A-11R-A32Q-07	1	640	8.28234	3.05899	-4.31678	-8.13037
SARC	TCGA-RN-AAAQ	honeydew2	TCGA-RN-AAAQ-01A-21R-A39D-07	1	641	1.95774	0.890866	-9.21261	-17.6128
SARC	TCGA-X6-A7W8	honeydew2	TCGA-X6-A7W8-01A-21R-A355-07	1	642	-2.2238	-4.22491	-14.3945	-33.7875
SKCM	TCGA-BF-A5EO	lavenderblush	TCGA-BF-A5EO-01A-12R-A27Q-07	1	643	1.01816	-17.9642	-5.66498	-34.775
SKCM	TCGA-BF-A9VF	lavenderblush	TCGA-BF-A9VF-01A-11R-A37K-07	1	644	-4.48751	-12.0652	-12.6927	-34.2958
SKCM	TCGA-BF-AAOX	lavenderblush	TCGA-BF-AAOX-01A-11R-A39D-07	1	645	-4.99288	-9.20022	-8.46534	-26.886
SKCM	TCGA-BF-AAP8	lavenderblush	TCGA-BF-AAP8-01A-11R-A40A-07	1	646	-0.0568262	1.30534	-4.46549	-0.373059
SKCM	TCGA-D3-A2JK	lavenderblush	TCGA-D3-A2JK-06A-11R-A18S-07	1	647	-4.54057	-17.9871	-10.4692	-42.566
SKCM	TCGA-D3-A3C1	lavenderblush	TCGA-D3-A3C1-06A-12R-A18S-07	1	648	5.9287	-3.15353	-5.58578	-8.67833
SKCM	TCGA-D3-A51K	lavenderblush	TCGA-D3-A51K-06A-11R-A266-07	1	649	-5.61468	-14.7145	-9.38302	-38.5837
SKCM	TCGA-D3-A8GR	lavenderblush	TCGA-D3-A8GR-06A-11R-A37K-07	1	650	-3.04995	-4.26953	-6.69683	-13.6943
SKCM	TCGA-D3-A8GS	lavenderblush	TCGA-D3-A8GS-06A-12R-A37K-07	1	651	0.452556	-3.29429	-0.42908	-4.81001
SKCM	TCGA-DA-A95V	lavenderblush	TCGA-DA-A95V-06A-11R-A37K-07	1	652	0.104506	-10.3066	-6.00026	-24.504
SKCM	TCGA-EB-A3XF	lavenderblush	TCGA-EB-A3XF-01A-31R-A239-07	1	653	3.63368	2.50331	5.61264	10.8483
SKCM	TCGA-EB-A3Y7	lavenderblush	TCGA-EB-A3Y7-01A-11R-A239-07	1	654	-5.58556	-16.3957	-12.6906	-42.8251
SKCM	TCGA-EB-A430	lavenderblush	TCGA-EB-A430-01A-11R-A24X-07	1	655	-2.2074	-0.411043	-8.60005	-18.4276
SKCM	TCGA-EB-A4OY	lavenderblush	TCGA-EB-A4OY-01A-11R-A266-07	1	656	-4.16627	-13.6048	-10.7903	-35.8291
SKCM	TCGA-EB-A4P0	lavenderblush	TCGA-EB-A4P0-01A-41R-A266-07	1	657	-3.02767	-3.40805	-8.18698	-12.8078
SKCM	TCGA-EB-A553	lavenderblush	TCGA-EB-A553-01A-12R-A27Q-07	1	658	-1.35093	-5.76227	-5.81299	-19.5261
SKCM	TCGA-EB-A85I	lavenderblush	TCGA-EB-A85I-01A-11R-A352-07	1	659	0.41624	-4.30821	-8.17889	-23.4871
SKCM	TCGA-EB-A85J	lavenderblush	TCGA-EB-A85J-01A-12R-A352-07	1	660	-1.18571	-7.82167	-3.86272	-20.2862
SKCM	TCGA-EE-A29V	lavenderblush	TCGA-EE-A29V-06A-12R-A18S-07	1	661	-4.28821	-15.1771	-11.1604	-33.7998
SKCM	TCGA-ER-A194	lavenderblush	TCGA-ER-A194-01A-11R-A18U-07	1	662	-1.15028	-12.1029	-8.52152	-32.4171
SKCM	TCGA-ER-A2ND	lavenderblush	TCGA-ER-A2ND-06A-11R-A18T-07	1	663	-2.07327	-3.35394	-5.55721	-12.3777
SKCM	TCGA-FR-A3YO	lavenderblush	TCGA-FR-A3YO-06A-11R-A239-07	1	664	-0.945039	-13.2891	-14.0713	-40.8943
SKCM	TCGA-FR-A7U8	lavenderblush	TCGA-FR-A7U8-06A-21R-A352-07	1	665	-7.78044	-4.86116	-10.5406	-20.5185
SKCM	TCGA-FW-A3TU	lavenderblush	TCGA-FW-A3TU-06A-11R-A239-07	1	666	-1.95729	-15.9199	-8.57134	-36.745
SKCM	TCGA-GN-A267	lavenderblush	TCGA-GN-A267-06A-21R-A18T-07	1	667	-3.54616	0.851868	-6.94645	-11.2293
SKCM	TCGA-GN-A4U7	lavenderblush	TCGA-GN-A4U7-06A-21R-A32P-07	1	668	-8.61312	-7.3057	-15.7556	-33.8332
SKCM	TCGA-GN-A8LL	lavenderblush	TCGA-GN-A8LL-06A-21R-A37K-07	1	669	-5.0999	-11.3832	-6.2624	-25.7202
SKCM	TCGA-QB-AA9O	lavenderblush	TCGA-QB-AA9O-06A-11R-A39D-07	1	670	-1.23374	-1.62082	-7.88816	-20.6865
SKCM	TCGA-WE-A8K4	lavenderblush	TCGA-WE-A8K4-01A-12R-A37K-07	1	671	-0.536682	-3.29381	-0.17046	-5.11223
SKCM	TCGA-WE-A8ZX	lavenderblush	TCGA-WE-A8ZX-06A-11R-A37K-07	1	672	-3.52836	-4.63857	-5.43334	-15.8309
SKCM	TCGA-XV-AAZY	lavenderblush	TCGA-XV-AAZY-01A-12R-A40A-07	1	673	-3.02925	-15.017	-12.0893	-41.6683
SKCM	TCGA-XV-AB01	lavenderblush	TCGA-XV-AB01-01A-12R-A40A-07	1	674	1.47986	-12.7528	-3.80193	-23.5852
SKCM	TCGA-Z2-AA3V	lavenderblush	TCGA-Z2-AA3V-06A-11R-A39D-07	1	675	-0.447679	-19.1278	-5.71521	-39.167
STAD	TCGA-3M-AB46	darkcyan	TCGA-3M-AB46-01A-11R-A414-31	1	676	-4.62196	0.249647	-4.71236	-2.7416
STAD	TCGA-BR-7704	darkcyan	TCGA-BR-7704-01A-11R-2055-13	1	677	-4.87045	-6.99925	-8.0802	-26.3538
STAD	TCGA-BR-7717	darkcyan	TCGA-BR-7717-01A-11R-2055-13	1	678	-4.54975	-1.728	-16.9261	-28.8481
STAD	TCGA-BR-A4CS	darkcyan	TCGA-BR-A4CS-01A-11R-A24K-31	1	679	-1.30271	2.42977	-7.28092	-4.82174
STAD	TCGA-BR-A4QM	darkcyan	TCGA-BR-A4QM-01A-12R-A251-31	1	680	-0.0996956	3.54445	-4.79685	-4.12371
STAD	TCGA-CD-5799	darkcyan	TCGA-CD-5799-01A-11R-1602-13	1	681	-6.43633	-11.6054	-18.0378	-40.8216
STAD	TCGA-CD-5800	darkcyan	TCGA-CD-5800-01A-11R-1602-13	1	682	-8.77407	-14.6589	-10.2358	-38.1608
STAD	TCGA-CD-8525	darkcyan	TCGA-CD-8525-01A-11R-2343-13	1	683	0.205544	-5.3392	-4.55034	-19.5354
STAD	TCGA-CD-8527	darkcyan	TCGA-CD-8527-01A-11R-2343-13	1	684	-2.59424	-3.88687	-7.38404	-15.4411
STAD	TCGA-CG-5718	darkcyan	TCGA-CG-5718-01A-11R-1602-13	1	685	-1.7521	-16.5879	-5.43233	-32.1341
STAD	TCGA-CG-5732	darkcyan	TCGA-CG-5732-01A-11R-1602-13	1	686	0.445672	-6.74216	-7.60196	-20.6357
STAD	TCGA-F1-A72C	darkcyan	TCGA-F1-A72C-01A-21R-A33Y-31	1	687	-1.8934	1.51637	-5.26925	-9.59711
STAD	TCGA-FP-7735	darkcyan	TCGA-FP-7735-01A-11R-2055-13	1	688	-3.85123	-8.14246	-9.49178	-25.6322
STAD	TCGA-HJ-7597	darkcyan	TCGA-HJ-7597-01A-21R-2203-13	1	689	7.0655	-1.17291	5.13824	6.68798
STAD	TCGA-HU-8238	darkcyan	TCGA-HU-8238-01A-11R-2343-13	1	690	2.61244	-5.70369	1.44414	-11.9463
STAD	TCGA-HU-A4H6	darkcyan	TCGA-HU-A4H6-01A-11R-A251-31	1	691	1.21296	-0.666464	-3.35781	-9.08048
STAD	TCGA-IN-A6RJ	darkcyan	TCGA-IN-A6RJ-01A-21R-A33Y-31	1	692	-1.12111	-4.15044	0.386219	-6.64296
STAD	TCGA-IN-A6RL	darkcyan	TCGA-IN-A6RL-01A-11R-A32D-31	1	693	2.62908	4.92656	-4.58569	1.28221
STAD	TCGA-IN-A7NU	darkcyan	TCGA-IN-A7NU-01A-22R-A354-31	1	694	6.03894	7.94799	-1.71045	1.22519
STAD	TCGA-KB-A6F7	darkcyan	TCGA-KB-A6F7-01A-12R-A32D-31	1	695	-1.96717	-6.84667	-2.88538	-14.0345
STAD	TCGA-R5-A7O7	darkcyan	TCGA-R5-A7O7-01A-11R-A33Y-31	1	696	-0.605356	0.248189	-8.14436	-11.4884
STAD	TCGA-R5-A7ZE	darkcyan	TCGA-R5-A7ZE-01B-11R-A354-31	1	697	-4.70578	-2.97249	-10.5902	-18.1822
STAD	TCGA-VQ-A8DT	darkcyan	TCGA-VQ-A8DT-01A-11R-A36D-31	1	698	-4.42826	4.97537	-13.7449	-15.0559
STAD	TCGA-VQ-A8DZ	darkcyan	TCGA-VQ-A8DZ-01A-11R-A36D-31	1	699	-2.18226	-5.97799	-10.8402	-23.0621
STAD	TCGA-VQ-A8E7	darkcyan	TCGA-VQ-A8E7-01B-11R-A414-31	1	700	0.647249	-3.8552	4.53798	0.143803
STAD	TCGA-VQ-A8P3	darkcyan	TCGA-VQ-A8P3-01A-11R-A36D-31	1	701	-4.42332	-1.07294	-4.53065	-9.84097
STAD	TCGA-VQ-A8PH	darkcyan	TCGA-VQ-A8PH-01A-12R-A414-31	1	702	-5.97535	-4.93083	-7.22115	-13.2301
TGCT	TCGA-2G-AAFM	goldenrod	TCGA-2G-AAFM-01A-11R-A430-07	1	703	-0.468267	-2.13175	-11.4022	-27.2492
TGCT	TCGA-2G-AAFN	goldenrod	TCGA-2G-AAFN-01A-31R-A430-07	1	704	-5.15563	-6.45202	-16.4433	-29.804
TGCT	TCGA-2G-AAG8	goldenrod	TCGA-2G-AAG8-01A-31R-A430-07	1	705	-0.333833	-2.53321	-9.28111	-17.0656
TGCT	TCGA-2G-AAKG	goldenrod	TCGA-2G-AAKG-01A-11R-A430-07	1	706	2.057	-1.60171	-6.63825	-12.0782
TGCT	TCGA-2G-AALP	goldenrod	TCGA-2G-AALP-01A-12R-A430-07	1	707	-5.02753	-6.9164	-13.6243	-24.16
TGCT	TCGA-VF-A8A8	goldenrod	TCGA-VF-A8A8-01A-11R-A431-07	1	708	-5.91766	-0.354479	-15.2931	-18.5146
TGCT	TCGA-XE-AAO4	goldenrod	TCGA-XE-AAO4-01A-11R-A431-07	1	709	-2.6405	1.01433	-3.35705	-3.11214
TGCT	TCGA-ZM-AA06	goldenrod	TCGA-ZM-AA06-01A-12R-A431-07	1	710	0.751183	-4.59641	1.89695	-5.92438
THCA	TCGA-BJ-A0ZH	gold	TCGA-BJ-A0ZH-01A-11R-A10U-07	1	711	-0.75551	-0.703179	-6.67061	-12.0893
THCA	TCGA-BJ-A2P4	gold	TCGA-BJ-A2P4-01A-11R-A18C-07	1	712	-6.81938	-10.3173	-14.9251	-36.0947
THCA	TCGA-BJ-A3PU	gold	TCGA-BJ-A3PU-01A-11R-A220-07	1	713	-1.46846	1.00477	-15.0655	-25.0163
THCA	TCGA-BJ-A45D	gold	TCGA-BJ-A45D-01A-11R-A23W-07	1	714	-2.56412	-10.9629	-17.0232	-39.9631
THCA	TCGA-BJ-A45J	gold	TCGA-BJ-A45J-01A-11R-A23W-07	1	715	4.22962	-4.14305	-3.98456	-13.0816
THCA	TCGA-CE-A484	gold	TCGA-CE-A484-01A-11R-A23W-07	1	716	-6.07216	-3.27642	-7.51963	-11.7145
THCA	TCGA-DE-A4MA	gold	TCGA-DE-A4MA-01A-11R-A250-07	1	717	-0.881065	-7.28575	-15.7141	-36.6449
THCA	TCGA-DJ-A13W	gold	TCGA-DJ-A13W-01A-11R-A10U-07	1	718	-3.88884	-11.2397	1.78037	-12.51
THCA	TCGA-DJ-A2QA	gold	TCGA-DJ-A2QA-01A-11R-A18C-07	1	719	-3.34275	-4.78317	-17.274	-35.8346
THCA	TCGA-DJ-A2QC	gold	TCGA-DJ-A2QC-01A-11R-A18C-07	1	720	-4.38803	-9.3283	-16.3553	-37.241
THCA	TCGA-DJ-A3VB	gold	TCGA-DJ-A3VB-01A-11R-A23N-07	1	721	2.74534	2.75022	-4.79481	-12.8274
THCA	TCGA-DJ-A4UL	gold	TCGA-DJ-A4UL-01A-11R-A250-07	1	722	-2.98936	-8.38636	-14.6642	-35.2945
THCA	TCGA-E8-A3X7	gold	TCGA-E8-A3X7-01A-11R-A22U-07	1	723	-1.06072	2.8431	-18.0782	-26.3447
THCA	TCGA-E8-A433	gold	TCGA-E8-A433-01A-11R-A23N-07	1	724	1.0318	-1.36822	-15.0942	-28.2931
THCA	TCGA-E8-A437	gold	TCGA-E8-A437-01A-12R-A23W-07	1	725	-1.83571	-7.07999	-4.12935	-14.8398
THCA	TCGA-E8-A438	gold	TCGA-E8-A438-01A-11R-A23W-07	1	726	-1.43545	-12.9039	-5.21485	-25.2476
THCA	TCGA-EL-A3D1	gold	TCGA-EL-A3D1-01A-11R-A19O-07	1	727	0.432769	-10.6855	-13.6684	-37.2378
THCA	TCGA-EL-A3MX	gold	TCGA-EL-A3MX-01A-11R-A21D-07	1	728	-3.68956	-5.05741	-4.90312	-9.89145
THCA	TCGA-EL-A3T3	gold	TCGA-EL-A3T3-01A-11R-A22L-07	1	729	6.7011	-0.674041	1.79074	-5.88894
THCA	TCGA-EL-A3ZL	gold	TCGA-EL-A3ZL-01A-11R-A23N-07	1	730	-1.61495	-5.22844	-0.588121	-5.08355
THCA	TCGA-EL-A3ZQ	gold	TCGA-EL-A3ZQ-01A-11R-A23N-07	1	731	-1.80999	-4.66925	-15.7133	-32.9937
THCA	TCGA-EL-A4K1	gold	TCGA-EL-A4K1-01A-11R-A250-07	1	732	0.592502	-0.0796889	-9.26194	-14.7569
THCA	TCGA-EL-A4K7	gold	TCGA-EL-A4K7-01A-11R-A250-07	1	733	-6.11043	-9.21765	-17.4276	-39.3063
THCA	TCGA-EL-A4KG	gold	TCGA-EL-A4KG-01A-11R-A250-07	1	734	2.77264	-6.46233	1.53529	-20.4673
THCA	TCGA-EL-A4KH	gold	TCGA-EL-A4KH-01A-11R-A250-07	1	735	-1.07165	-10.6328	-14.5704	-38.9748
THCA	TCGA-EM-A22Q	gold	TCGA-EM-A22Q-01A-11R-A180-07	1	736	-4.87798	-5.85396	-14.378	-32.0678
THCA	TCGA-EM-A2CR	gold	TCGA-EM-A2CR-01A-11R-A180-07	1	737	-4.18551	-5.51179	-12.933	-30.1971
THCA	TCGA-EM-A3FM	gold	TCGA-EM-A3FM-01A-11R-A21D-07	1	738	1.59445	-5.68696	-8.74489	-26.4602
THCA	TCGA-EM-A3FO	gold	TCGA-EM-A3FO-01A-11R-A21D-07	1	739	0.809512	3.26653	-3.59068	0.743264
THCA	TCGA-EM-A4FN	gold	TCGA-EM-A4FN-01A-11R-A250-07	1	740	-2.59456	-5.0388	-13.8824	-31.2062
THCA	TCGA-EM-A4FQ	gold	TCGA-EM-A4FQ-01A-11R-A250-07	1	741	0.213822	-0.102606	-7.54688	-15.2267
THCA	TCGA-EM-A4FR	gold	TCGA-EM-A4FR-01A-11R-A250-07	1	742	-0.718823	-6.15508	-2.30451	-10.5685
THCA	TCGA-ET-A2N0	gold	TCGA-ET-A2N0-01A-11R-A18C-07	1	743	-3.23821	-4.22481	-18.4394	-39.2955
THCA	TCGA-ET-A39K	gold	TCGA-ET-A39K-01A-11R-A19O-07	1	744	0.85501	-8.2116	-12.9483	-33.7588
THCA	TCGA-ET-A39M	gold	TCGA-ET-A39M-01A-11R-A19O-07	1	745	-1.44654	-8.03477	-13.3698	-34.6219
THCA	TCGA-ET-A40P	gold	TCGA-ET-A40P-01A-11R-A23N-07	1	746	-1.87793	0.790942	-12.0215	-19.3938
THCA	TCGA-ET-A4KN	gold	TCGA-ET-A4KN-01A-11R-A250-07	1	747	0.455531	-6.43272	-9.54485	-32.3979
THCA	TCGA-FE-A235	gold	TCGA-FE-A235-01A-11R-A16R-07	1	748	2.00334	-6.78009	-8.36502	-26.4425
THCA	TCGA-FE-A3PA	gold	TCGA-FE-A3PA-01A-12R-A220-07	1	749	-1.43904	-5.71879	-4.21153	-15.2352
THCA	TCGA-FE-A3PC	gold	TCGA-FE-A3PC-01A-11R-A220-07	1	750	-0.437799	-2.01389	-4.37058	-10.7726
THCA	TCGA-FK-A3SG	gold	TCGA-FK-A3SG-01A-11R-A22L-07	1	751	1.51908	0.237585	-5.17837	-11.5947
THCA	TCGA-FK-A3SH	gold	TCGA-FK-A3SH-01A-11R-A22L-07	1	752	-4.38427	-8.38449	-10.9416	-27.0343
THCA	TCGA-FK-A4UB	gold	TCGA-FK-A4UB-01A-11R-A250-07	1	753	0.900983	-1.64039	-1.45457	-7.59766
THCA	TCGA-KS-A41F	gold	TCGA-KS-A41F-01A-11R-A23N-07	1	754	-4.11599	-5.89212	-14.8392	-32.8694
THCA	TCGA-KS-A41I	gold	TCGA-KS-A41I-01A-11R-A23N-07	1	755	-2.5977	-9.80335	-5.33124	-23.7627
THCA	TCGA-KS-A4I1	gold	TCGA-KS-A4I1-01A-11R-A250-07	1	756	-4.3446	-9.53469	-6.91878	-22.4008
THCA	TCGA-KS-A4I5	gold	TCGA-KS-A4I5-01A-11R-A250-07	1	757	5.67029	-9.53602	7.21556	-13.7273
THCA	TCGA-KS-A4I7	gold	TCGA-KS-A4I7-01A-11R-A250-07	1	758	0.844691	-4.95403	-6.08728	-14.9212
THCA	TCGA-KS-A4IC	gold	TCGA-KS-A4IC-01A-11R-A250-07	1	759	-0.366785	-1.58924	-8.31314	-10.8823
THCA	TCGA-L6-A4EP	gold	TCGA-L6-A4EP-01A-11R-A250-07	1	760	-1.28323	-9.53351	-9.95698	-29.4164
THCA	TCGA-L6-A4EQ	gold	TCGA-L6-A4EQ-01A-11R-A250-07	1	761	-3.36091	-11.8099	-7.17683	-24.9678
THYM	TCGA-3G-AB0T	mediumaquamarine	TCGA-3G-AB0T-01A-11R-A42C-07	1	762	-3.52266	-9.82733	-8.60628	-31.4909
THYM	TCGA-4V-A9QR	mediumaquamarine	TCGA-4V-A9QR-01A-11R-A42C-07	1	763	-0.607443	-3.14615	-1.75367	-8.02077
THYM	TCGA-4V-A9QW	mediumaquamarine	TCGA-4V-A9QW-01A-11R-A42C-07	1	764	-6.72721	-9.68962	-17.7972	-40.6202
THYM	TCGA-4X-A9F9	mediumaquamarine	TCGA-4X-A9F9-01A-11R-A42C-07	1	765	-4.16124	-4.11301	-13.7626	-31.4888
THYM	TCGA-5U-AB0D	mediumaquamarine	TCGA-5U-AB0D-01A-11R-A42C-07	1	766	-0.590981	-2.91243	-12.0862	-29.1934
THYM	TCGA-5U-AB0E	mediumaquamarine	TCGA-5U-AB0E-01A-11R-A42C-07	1	767	-1.41803	-7.54989	-10.0073	-30.235
THYM	TCGA-5U-AB0F	mediumaquamarine	TCGA-5U-AB0F-01A-11R-A42C-07	1	768	-3.03779	-4.85776	-15.6233	-35.5271
THYM	TCGA-5V-A9RR	mediumaquamarine	TCGA-5V-A9RR-01A-11R-A42C-07	1	769	0.209956	-3.52799	-6.21597	-15.509
THYM	TCGA-X7-A8DD	mediumaquamarine	TCGA-X7-A8DD-01A-11R-A42C-07	1	770	-5.84304	-3.07246	-17.7374	-32.7174
THYM	TCGA-X7-A8M6	mediumaquamarine	TCGA-X7-A8M6-01A-11R-A42C-07	1	771	-5.44421	-6.12083	-14.6077	-37.4142
THYM	TCGA-X7-A8M7	mediumaquamarine	TCGA-X7-A8M7-01A-11R-A42C-07	1	772	-4.7697	-4.12501	-11.8271	-27.0062
THYM	TCGA-XU-AAXY	mediumaquamarine	TCGA-XU-AAXY-01A-11R-A42C-07	1	773	-4.09117	-7.76695	-13.7236	-36.3727
THYM	TCGA-XU-AAXZ	mediumaquamarine	TCGA-XU-AAXZ-01A-11R-A466-07	1	774	-1.40641	-8.94094	-5.9557	-31.524
THYM	TCGA-XU-AAY0	mediumaquamarine	TCGA-XU-AAY0-01A-11R-A42C-07	1	775	-4.75044	-2.37425	-17.2479	-35.0259
THYM	TCGA-XU-AAY1	mediumaquamarine	TCGA-XU-AAY1-01A-11R-A42C-07	1	776	-5.44403	-6.03342	-18.1862	-35.637
THYM	TCGA-ZB-A96A	mediumaquamarine	TCGA-ZB-A96A-01A-11R-A42S-07	1	777	-6.93556	-1.43008	-19.2806	-27.6634
THYM	TCGA-ZB-A96G	mediumaquamarine	TCGA-ZB-A96G-01A-11R-A42S-07	1	778	-7.55325	-5.94409	-16.1828	-29.1196
THYM	TCGA-ZC-AAAH	mediumaquamarine	TCGA-ZC-AAAH-01A-11R-A42S-07	1	779	-5.53101	-3.53853	-15.4045	-29.1408
THYM	TCGA-ZT-A8OM	mediumaquamarine	TCGA-ZT-A8OM-01A-11R-A42S-07	1	780	-4.67829	-9.07835	-13.5344	-37.7907
UCEC	TCGA-2E-A9G8	darkred	TCGA-2E-A9G8-01A-11R-A40A-07	1	781	-2.77242	2.50421	-4.77924	-5.46663
UCEC	TCGA-A5-A0G9	darkred	TCGA-A5-A0G9-01A-11R-A040-07	1	782	-1.09811	-7.77129	-9.96531	-27.2204
UCEC	TCGA-A5-A0GJ	darkred	TCGA-A5-A0GJ-01A-11R-A040-07	1	783	-0.403867	-7.87228	-4.95975	-23.2895
UCEC	TCGA-A5-A0GP	darkred	TCGA-A5-A0GP-01A-11R-A040-07	1	784	-4.79108	-6.70011	-12.4927	-31.5397
UCEC	TCGA-A5-A1OG	darkred	TCGA-A5-A1OG-01A-11R-A14D-07	1	785	-2.71109	-8.67172	4.31401	-7.57374
UCEC	TCGA-AJ-A3BD	darkred	TCGA-AJ-A3BD-01A-11R-A19W-07	1	786	-3.81821	-11.6614	-8.12162	-28.709
UCEC	TCGA-AP-A05A	darkred	TCGA-AP-A05A-01A-11R-A00V-07	1	787	-2.11341	-9.0233	-4.57362	-17.4624
UCEC	TCGA-AP-A05D	darkred	TCGA-AP-A05D-01A-11R-A00V-07	1	788	0.319724	-11.6308	0.223792	-26.9573
UCEC	TCGA-AP-A05J	darkred	TCGA-AP-A05J-01A-11R-A00V-07	1	789	-7.24806	-14.3306	-9.66938	-35.9352
UCEC	TCGA-AP-A0LD	darkred	TCGA-AP-A0LD-01A-11R-A040-07	1	790	-4.37163	-9.34947	-5.62278	-23.1788
UCEC	TCGA-AP-A0LJ	darkred	TCGA-AP-A0LJ-01A-11R-A040-07	1	791	3.64324	-4.72652	-9.02519	-22.8691
UCEC	TCGA-AP-A0LP	darkred	TCGA-AP-A0LP-01A-12R-A104-07	1	792	-0.177488	-3.89477	-5.68995	-16.436
UCEC	TCGA-AX-A05W	darkred	TCGA-AX-A05W-01A-21R-A466-07	1	793	-0.0202703	-0.39277	-5.15041	-15.7069
UCEC	TCGA-AX-A05Y	darkred	TCGA-AX-A05Y-01A-11R-A00V-07	1	794	-1.62114	-12.4139	-1.64076	-26.2717
UCEC	TCGA-AX-A0IW	darkred	TCGA-AX-A0IW-01A-11R-A040-07	1	795	-2.30996	-11.5603	-1.44576	-26.369
UCEC	TCGA-AX-A1C7	darkred	TCGA-AX-A1C7-01A-11R-A137-07	1	796	-4.01244	-3.07337	-14.8669	-28.3205
UCEC	TCGA-AX-A1CJ	darkred	TCGA-AX-A1CJ-01A-11R-A137-07	1	797	0.398088	-0.883806	-5.51022	-9.36126
UCEC	TCGA-AX-A2HG	darkred	TCGA-AX-A2HG-01A-11R-A17B-07	1	798	-3.6179	-3.17619	-6.45926	-7.85699
UCEC	TCGA-AX-A3G7	darkred	TCGA-AX-A3G7-01A-12R-A213-07	1	799	3.07288	4.96114	4.2929	5.35145
UCEC	TCGA-AX-A3G8	darkred	TCGA-AX-A3G8-01A-11R-A22K-07	1	800	-2.38844	-0.485057	-14.7639	-25.2124
UCEC	TCGA-B5-A0K3	darkred	TCGA-B5-A0K3-01A-11R-A040-07	1	801	-1.98377	-8.2529	-2.21394	-19.5406
UCEC	TCGA-B5-A0K6	darkred	TCGA-B5-A0K6-01A-11R-A040-07	1	802	1.36318	-10.4587	-5.36357	-27.7689
UCEC	TCGA-B5-A11G	darkred	TCGA-B5-A11G-01A-13R-A118-07	1	803	-3.44084	-7.24791	-2.90228	-18.5414
UCEC	TCGA-B5-A5OD	darkred	TCGA-B5-A5OD-01A-11R-A31O-07	1	804	1.25528	-0.999052	-6.05033	-10.249
UCEC	TCGA-B5-A5OE	darkred	TCGA-B5-A5OE-01A-11R-A31O-07	1	805	1.92766	-1.64742	-6.88143	-11.4397
UCEC	TCGA-BS-A0UJ	darkred	TCGA-BS-A0UJ-01A-12R-A104-07	1	806	4.79052	-5.01676	-0.0475652	-10.6469
UCEC	TCGA-BS-A0UV	darkred	TCGA-BS-A0UV-01A-11R-A16W-07	1	807	-7.19609	-8.41002	-4.29968	-15.4214
UCEC	TCGA-BS-A0V4	darkred	TCGA-BS-A0V4-01A-11R-A14D-07	1	808	2.42549	-3.48774	-9.27929	-20.2242
UCEC	TCGA-BS-A0V7	darkred	TCGA-BS-A0V7-01A-21R-A118-07	1	809	3.61692	-2.02677	1.49862	-4.83283
UCEC	TCGA-D1-A17K	darkred	TCGA-D1-A17K-01A-11R-A12I-07	1	810	-2.7126	-9.4239	-4.57339	-23.7618
UCEC	TCGA-D1-A17S	darkred	TCGA-D1-A17S-01A-11R-A12I-07	1	811	0.469897	-2.89199	2.19386	-1.14942
UCEC	TCGA-D1-A17T	darkred	TCGA-D1-A17T-01A-11R-A12I-07	1	812	2.7864	-8.19253	-0.918638	-18.9328
UCEC	TCGA-D1-A1O7	darkred	TCGA-D1-A1O7-01A-11R-A14D-07	1	813	-5.11394	-8.75567	-2.69842	-19.7773
UCEC	TCGA-DF-A2KV	darkred	TCGA-DF-A2KV-01A-11R-A180-07	1	814	0.875111	-4.92455	-9.15338	-25.2275
UCEC	TCGA-DF-A2L0	darkred	TCGA-DF-A2L0-01A-11R-A180-07	1	815	-3.54304	-4.88962	-14.1551	-35.4926
UCEC	TCGA-DI-A2QT	darkred	TCGA-DI-A2QT-01A-12R-A19W-07	1	816	-1.14263	-2.09247	-5.73924	-11.5388
UCEC	TCGA-DI-A2QU	darkred	TCGA-DI-A2QU-01A-11R-A18M-07	1	817	-6.5634	-5.69214	-4.85827	-10.2718
UCEC	TCGA-DI-A2QY	darkred	TCGA-DI-A2QY-01A-12R-A19W-07	1	818	-3.67001	0.114206	-7.12183	-7.48085
UCEC	TCGA-E6-A1LZ	darkred	TCGA-E6-A1LZ-01A-11R-A144-07	1	819	-0.095545	-2.01571	-2.20862	-6.31308
UCEC	TCGA-EO-A1Y5	darkred	TCGA-EO-A1Y5-01A-11R-A157-07	1	820	-2.46697	-3.27706	-2.55948	-14.3334
UCEC	TCGA-EO-A3AZ	darkred	TCGA-EO-A3AZ-01A-12R-A19W-07	1	821	2.80306	-2.49742	-8.28871	-22.4159
UCEC	TCGA-EY-A1GC	darkred	TCGA-EY-A1GC-01A-11R-A13S-07	1	822	-0.937299	-1.0297	-4.16991	-8.5251
UCEC	TCGA-EY-A210	darkred	TCGA-EY-A210-01A-11R-A157-07	1	823	-0.10807	1.52888	-4.19721	-7.69152
UCEC	TCGA-EY-A547	darkred	TCGA-EY-A547-01A-11R-A27V-07	1	824	-8.04508	-0.748061	-18.7838	-28.5785
UCEC	TCGA-FI-A2EW	darkred	TCGA-FI-A2EW-01A-11R-A17B-07	1	825	-1.48656	-7.70052	3.67657	-8.72531
UCEC	TCGA-FI-A2EX	darkred	TCGA-FI-A2EX-01A-11R-A17B-07	1	826	0.670912	-4.65816	2.0335	-0.984594
UCEC	TCGA-FI-A2EY	darkred	TCGA-FI-A2EY-01A-12R-A18M-07	1	827	-1.48154	-8.35741	-5.17622	-17.3308
UCEC	TCGA-H5-A2HR	darkred	TCGA-H5-A2HR-01A-11R-A180-07	1	828	-4.54257	-4.25573	-14.3662	-30.8836
UCEC	TCGA-KP-A3W3	darkred	TCGA-KP-A3W3-01A-11R-A22K-07	1	829	0.606685	4.96635	3.11263	7.91179
UCEC	TCGA-QF-A5YS	darkred	TCGA-QF-A5YS-01A-11R-A31O-07	1	830	1.62229	1.41359	-7.22301	-13.5287
UCEC	TCGA-QF-A5YT	darkred	TCGA-QF-A5YT-01A-11R-A31O-07	1	831	-4.04108	3.63111	-18.9396	-26.4113
UCEC	TCGA-QS-A5YQ	darkred	TCGA-QS-A5YQ-01A-11R-A31O-07	1	832	-0.57675	0.559335	-12.9732	-19.6613
UCEC	TCGA-QS-A5YR	darkred	TCGA-QS-A5YR-01A-31R-A31O-07	1	833	-0.769809	-5.4326	-12.4162	-26.8539
UCEC	TCGA-QS-A8F1	darkred	TCGA-QS-A8F1-01A-21R-A37O-07	1	834	-2.41496	-2.14171	-12.4658	-23.0659
UCEC	TCGA-BS-A0U9	darkred	TCGA-BS-A0U9-01B-21R-A10J-07	1	835	-2.87192	-8.83914	4.40597	-6.92785
UCS	TCGA-N5-A4RA	grey80	TCGA-N5-A4RA-01A-11R-A28V-07	1	836	0.164945	-3.748	-3.57666	-7.80067
UCS	TCGA-N5-A4RJ	grey80	TCGA-N5-A4RJ-01A-11R-A28V-07	1	837	-2.12726	-4.54779	-9.12166	-19.7669
UCS	TCGA-N5-A4RM	grey80	TCGA-N5-A4RM-01A-11R-A28V-07	1	838	-2.5201	-5.21801	-7.14423	-20.707
UCS	TCGA-N5-A4RS	grey80	TCGA-N5-A4RS-01A-11R-A28V-07	1	839	0.967027	-2.18209	4.2387	-0.139484
UCS	TCGA-N8-A4PM	grey80	TCGA-N8-A4PM-01A-11R-A28V-07	1	840	-2.5454	-7.97874	-11.2724	-26.5409
UCS	TCGA-QM-A5NM	grey80	TCGA-QM-A5NM-01A-11R-A28V-07	1	841	-2.16814	-3.64773	-7.8797	-20.2
UVM	TCGA-V4-A9E5	slateblue	TCGA-V4-A9E5-01A-11R-A405-07	1	842	-0.104908	-8.32006	-8.24891	-23.4759
UVM	TCGA-V4-A9EA	slateblue	TCGA-V4-A9EA-01A-11R-A405-07	1	843	-0.0375204	-18.9054	-3.25694	-29.6319
UVM	TCGA-V4-A9EC	slateblue	TCGA-V4-A9EC-01A-11R-A405-07	1	844	0.398154	-4.90179	-8.49742	-16.5031
UVM	TCGA-V4-A9EZ	slateblue	TCGA-V4-A9EZ-01A-11R-A405-07	1	845	1.64498	-12.8778	-0.383079	-24.4194
UVM	TCGA-VD-A8KI	slateblue	TCGA-VD-A8KI-01A-11R-A405-07	1	846	-3.21165	-14.0958	-6.65153	-33.8435
UVM	TCGA-VD-A8KL	slateblue	TCGA-VD-A8KL-01A-11R-A405-07	1	847	-4.75064	-9.23177	-10.4533	-27.7072
ACC	TCGA-OR-A5J1	seashell	TCGA-OR-A5J1-01A-11R-A29S-07	2	848	-1.05274	-1.18665	-1.51846	-2.5196
ACC	TCGA-OR-A5J7	seashell	TCGA-OR-A5J7-01A-11R-A29S-07	2	849	-5.05834	-3.13875	-2.11788	-10.9113
ACC	TCGA-OR-A5J9	seashell	TCGA-OR-A5J9-01A-11R-A29S-07	2	850	-2.42279	-4.68294	-0.399645	0.525506
ACC	TCGA-OR-A5JF	seashell	TCGA-OR-A5JF-01A-11R-A29S-07	2	851	2.30642	0.913484	1.50996	4.93051
ACC	TCGA-OR-A5JG	seashell	TCGA-OR-A5JG-01A-11R-A29S-07	2	852	-3.28485	-2.98341	-5.45382	-10.1018
ACC	TCGA-OR-A5JM	seashell	TCGA-OR-A5JM-01A-11R-A29S-07	2	853	-3.71951	0.118642	-1.22872	-0.35654
ACC	TCGA-OR-A5JR	seashell	TCGA-OR-A5JR-01A-11R-A29S-07	2	854	0.610957	4.57089	3.72572	11.5366
ACC	TCGA-OR-A5JS	seashell	TCGA-OR-A5JS-01A-11R-A29S-07	2	855	-3.43225	-5.62779	3.04606	-2.28069
ACC	TCGA-OR-A5JT	seashell	TCGA-OR-A5JT-01A-11R-A29S-07	2	856	0.553192	1.68465	1.33012	3.66308
ACC	TCGA-OR-A5JW	seashell	TCGA-OR-A5JW-01A-11R-A29S-07	2	857	3.85679	1.48452	9.79801	18.2412
ACC	TCGA-OR-A5JX	seashell	TCGA-OR-A5JX-01A-11R-A29S-07	2	858	2.26608	-2.8398	-0.615689	-3.26929
ACC	TCGA-OR-A5K1	seashell	TCGA-OR-A5K1-01A-11R-A29S-07	2	859	-0.495404	0.752976	-0.565172	-3.87652
ACC	TCGA-OR-A5K3	seashell	TCGA-OR-A5K3-01A-11R-A29S-07	2	860	-1.19804	-0.940095	-3.76591	-9.70221
ACC	TCGA-OR-A5K4	seashell	TCGA-OR-A5K4-01A-11R-A29S-07	2	861	-5.21259	-2.49218	-1.17559	-1.91448
ACC	TCGA-OR-A5K6	seashell	TCGA-OR-A5K6-01A-11R-A29S-07	2	862	-0.393377	1.20397	-1.82714	-1.38531
ACC	TCGA-OR-A5K8	seashell	TCGA-OR-A5K8-01A-11R-A29S-07	2	863	-2.87384	-2.58558	-3.02251	-8.41801
ACC	TCGA-OR-A5K9	seashell	TCGA-OR-A5K9-01A-11R-A29S-07	2	864	-3.49402	-2.82245	1.79566	-2.17523
ACC	TCGA-OR-A5KO	seashell	TCGA-OR-A5KO-01A-11R-A29S-07	2	865	-6.429	0.615964	-0.0727338	4.85775
ACC	TCGA-OR-A5KU	seashell	TCGA-OR-A5KU-01A-11R-A29S-07	2	866	-0.479102	-0.753133	0.93082	1.40287
ACC	TCGA-OR-A5KW	seashell	TCGA-OR-A5KW-01A-11R-A29S-07	2	867	-1.7878	-3.54079	-1.10865	-5.11101
ACC	TCGA-OR-A5L4	seashell	TCGA-OR-A5L4-01A-11R-A29S-07	2	868	0.5938	3.84991	-0.631773	7.28951
ACC	TCGA-OR-A5L6	seashell	TCGA-OR-A5L6-01A-11R-A29S-07	2	869	-1.69278	-3.02737	1.25935	-9.27527
ACC	TCGA-OR-A5L8	seashell	TCGA-OR-A5L8-01A-11R-A29S-07	2	870	0.620087	2.62886	2.8642	17.5948
ACC	TCGA-OR-A5LB	seashell	TCGA-OR-A5LB-01A-11R-A29S-07	2	871	-0.131069	3.35694	0.509804	9.71981
ACC	TCGA-OR-A5LL	seashell	TCGA-OR-A5LL-01A-11R-A29S-07	2	872	5.78792	2.56228	8.69545	19.6442
ACC	TCGA-OR-A5LM	seashell	TCGA-OR-A5LM-01A-11R-A29S-07	2	873	-1.13745	-1.47277	0.311688	-0.885303
ACC	TCGA-OR-A5LS	seashell	TCGA-OR-A5LS-01A-11R-A29S-07	2	874	-0.405067	-0.494136	2.48535	8.0151
ACC	TCGA-OR-A5LT	seashell	TCGA-OR-A5LT-01A-11R-A29S-07	2	875	-2.96392	-0.347706	1.43087	-0.360483
ACC	TCGA-PK-A5H8	seashell	TCGA-PK-A5H8-01A-11R-A29S-07	2	876	-3.00302	-1.7275	2.03085	1.00608
ACC	TCGA-PK-A5HB	seashell	TCGA-PK-A5HB-01A-11R-A29S-07	2	877	-0.516372	1.68117	-0.188702	4.55609
BLCA	TCGA-2F-A9KP	powderblue	TCGA-2F-A9KP-01A-11R-A38B-07	2	878	-4.92366	-3.1359	-0.364366	2.22618
BLCA	TCGA-2F-A9KQ	powderblue	TCGA-2F-A9KQ-01A-11R-A38B-07	2	879	-3.62695	2.11727	-3.70317	9.34113
BLCA	TCGA-2F-A9KT	powderblue	TCGA-2F-A9KT-01A-11R-A38B-07	2	880	1.07885	-4.83586	2.18028	-0.245951
BLCA	TCGA-4Z-AA7M	powderblue	TCGA-4Z-AA7M-01A-11R-A39I-07	2	881	-5.62213	-1.03236	-1.18011	2.41268
BLCA	TCGA-4Z-AA7O	powderblue	TCGA-4Z-AA7O-01A-31R-A39I-07	2	882	-1.99417	0.76868	3.16675	6.13479
BLCA	TCGA-4Z-AA7S	powderblue	TCGA-4Z-AA7S-01A-11R-A39I-07	2	883	-6.71161	-2.79516	-5.13421	-2.33118
BLCA	TCGA-4Z-AA83	powderblue	TCGA-4Z-AA83-01A-11R-A39I-07	2	884	9.32455	-3.15438	7.23061	8.01294
BLCA	TCGA-5N-A9KM	powderblue	TCGA-5N-A9KM-01A-11R-A42T-07	2	885	1.46888	11.0911	-6.59121	9.55996
BLCA	TCGA-BL-A0C8	powderblue	TCGA-BL-A0C8-01A-11R-A10U-07	2	886	-0.88967	4.08999	5.10362	14.0955
BLCA	TCGA-BT-A20N	powderblue	TCGA-BT-A20N-01A-11R-A14Y-07	2	887	-1.89491	5.70098	-4.52613	6.62552
BLCA	TCGA-BT-A20P	powderblue	TCGA-BT-A20P-01A-11R-A14Y-07	2	888	-2.59748	-5.45641	-5.45388	-12.3919
BLCA	TCGA-BT-A20V	powderblue	TCGA-BT-A20V-01A-11R-A14Y-07	2	889	-2.16652	-0.00676773	0.125032	-1.67205
BLCA	TCGA-BT-A42C	powderblue	TCGA-BT-A42C-01A-11R-A23N-07	2	890	-3.60557	-5.46277	-3.61552	-4.01041
BLCA	TCGA-C4-A0F6	powderblue	TCGA-C4-A0F6-01A-11R-A10U-07	2	891	-5.89137	4.06897	-5.55841	1.93196
BLCA	TCGA-CF-A1HR	powderblue	TCGA-CF-A1HR-01A-11R-A13Y-07	2	892	-2.43966	-2.69895	-0.924666	-4.05921
BLCA	TCGA-CF-A47V	powderblue	TCGA-CF-A47V-01A-11R-A23W-07	2	893	4.88026	-8.71332	7.83884	0.642019
BLCA	TCGA-CF-A7I0	powderblue	TCGA-CF-A7I0-01A-22R-A352-07	2	894	-2.82734	-4.20335	-2.86922	-5.63472
BLCA	TCGA-CF-A9FF	powderblue	TCGA-CF-A9FF-01A-11R-A38B-07	2	895	-1.54197	-2.7344	-0.399028	-4.22388
BLCA	TCGA-CF-A9FL	powderblue	TCGA-CF-A9FL-01A-11R-A38B-07	2	896	-1.83111	6.59888	-3.02209	7.63471
BLCA	TCGA-CF-A9FM	powderblue	TCGA-CF-A9FM-01A-11R-A38B-07	2	897	8.65743	3.65461	5.12612	17.6372
BLCA	TCGA-CU-A3YL	powderblue	TCGA-CU-A3YL-01A-11R-A22U-07	2	898	-1.27044	-11.2538	7.062	-4.7596
BLCA	TCGA-DK-A1AA	powderblue	TCGA-DK-A1AA-01A-11R-A13Y-07	2	899	3.81206	9.41114	1.28535	21.9939
BLCA	TCGA-DK-A1AD	powderblue	TCGA-DK-A1AD-01A-11R-A13Y-07	2	900	-5.14032	5.80159	-5.49184	0.958178
BLCA	TCGA-DK-A1AE	powderblue	TCGA-DK-A1AE-01A-11R-A13Y-07	2	901	-7.02941	-0.0528522	-1.83271	6.06949
BLCA	TCGA-DK-A3IL	powderblue	TCGA-DK-A3IL-01A-11R-A20F-07	2	902	-8.14754	-5.93161	-5.77643	-15.666
BLCA	TCGA-DK-A3X1	powderblue	TCGA-DK-A3X1-01A-12R-A22U-07	2	903	-3.67143	-0.925408	-3.55878	-5.22453
BLCA	TCGA-DK-A6AV	powderblue	TCGA-DK-A6AV-01A-12R-A30C-07	2	904	-5.80519	-7.56508	-6.35304	-14.4201
BLCA	TCGA-DK-A6B1	powderblue	TCGA-DK-A6B1-01A-12R-A30C-07	2	905	-3.45555	-0.20797	-3.76255	-0.215702
BLCA	TCGA-DK-AA6U	powderblue	TCGA-DK-AA6U-01A-11R-A39I-07	2	906	-5.45881	-5.22389	-2.356	-8.24347
BLCA	TCGA-DK-AA71	powderblue	TCGA-DK-AA71-01A-31R-A39I-07	2	907	-4.76582	-4.42333	-7.92385	-13.4673
BLCA	TCGA-E5-A4TZ	powderblue	TCGA-E5-A4TZ-01A-11R-A31N-07	2	908	-4.63151	-7.37472	5.573	1.03063
BLCA	TCGA-E7-A3Y1	powderblue	TCGA-E7-A3Y1-01A-11R-A22U-07	2	909	-1.96056	-3.46775	-1.80398	-1.45332
BLCA	TCGA-E7-A4IJ	powderblue	TCGA-E7-A4IJ-01A-31R-A26T-07	2	910	-1.41403	-2.24378	0.791089	-8.77854
BLCA	TCGA-E7-A541	powderblue	TCGA-E7-A541-01A-11R-A26T-07	2	911	-2.84265	-7.5016	2.54302	-15.2095
BLCA	TCGA-E7-A677	powderblue	TCGA-E7-A677-01A-11R-A30C-07	2	912	3.47512	-1.6082	6.41244	12.2625
BLCA	TCGA-E7-A6MF	powderblue	TCGA-E7-A6MF-01A-12R-A32O-07	2	913	3.19989	4.34303	6.51763	24.0932
BLCA	TCGA-E7-A85H	powderblue	TCGA-E7-A85H-01A-11R-A352-07	2	914	-6.83868	-4.35834	-3.65865	-11.2626
BLCA	TCGA-E7-A8O7	powderblue	TCGA-E7-A8O7-01A-11R-A36F-07	2	915	11.3853	5.68483	13.2458	26.0918
BLCA	TCGA-FD-A3SS	powderblue	TCGA-FD-A3SS-01A-12R-A22U-07	2	916	-4.63362	-2.91576	0.0293342	-4.2112
BLCA	TCGA-FD-A5BV	powderblue	TCGA-FD-A5BV-01A-11R-A26T-07	2	917	-1.77877	7.17357	-9.12269	-2.66148
BLCA	TCGA-FD-A5C0	powderblue	TCGA-FD-A5C0-01A-11R-A28M-07	2	918	-3.98595	-3.34914	2.95837	-1.92897
BLCA	TCGA-FD-A62O	powderblue	TCGA-FD-A62O-01A-11R-A30C-07	2	919	-0.423851	3.77854	0.651751	11.667
BLCA	TCGA-FD-A6TI	powderblue	TCGA-FD-A6TI-01A-11R-A32O-07	2	920	3.21452	4.0238	-0.512639	2.94548
BLCA	TCGA-FT-A3EE	powderblue	TCGA-FT-A3EE-01A-11R-A206-07	2	921	4.28709	7.9165	-2.37502	10.5336
BLCA	TCGA-G2-A3IE	powderblue	TCGA-G2-A3IE-01A-11R-A20F-07	2	922	-0.817163	1.4507	-5.44397	-2.28552
BLCA	TCGA-G2-AA3D	powderblue	TCGA-G2-AA3D-01A-11R-A39I-07	2	923	-3.26787	-8.12097	0.851549	-9.80966
BLCA	TCGA-GC-A3BM	powderblue	TCGA-GC-A3BM-01A-11R-A22U-07	2	924	-0.325967	-2.41758	3.69345	12.5001
BLCA	TCGA-GC-A3RB	powderblue	TCGA-GC-A3RB-01A-12R-A220-07	2	925	-1.67921	-1.83659	-1.48575	-2.83295
BLCA	TCGA-GC-A3RD	powderblue	TCGA-GC-A3RD-01A-12R-A22U-07	2	926	1.07831	-3.05688	3.85342	2.35467
BLCA	TCGA-GD-A2C5	powderblue	TCGA-GD-A2C5-01A-12R-A180-07	2	927	-5.38625	-0.370909	-3.17735	-0.295739
BLCA	TCGA-GD-A3OQ	powderblue	TCGA-GD-A3OQ-01A-32R-A220-07	2	928	4.45456	1.82117	9.10305	14.1146
BLCA	TCGA-GU-A42R	powderblue	TCGA-GU-A42R-01A-11R-A23N-07	2	929	-1.66274	1.79243	2.99023	16.5808
BLCA	TCGA-GU-AATQ	powderblue	TCGA-GU-AATQ-01A-11R-A39I-07	2	930	-7.93961	-8.87567	-5.50474	-14.4461
BLCA	TCGA-GV-A3JW	powderblue	TCGA-GV-A3JW-01A-11R-A20F-07	2	931	-5.96067	-2.06522	-0.53687	2.22633
BLCA	TCGA-GV-A3QK	powderblue	TCGA-GV-A3QK-01B-11R-A23N-07	2	932	2.38878	0.918784	5.85835	9.88372
BLCA	TCGA-H4-A2HO	powderblue	TCGA-H4-A2HO-01A-11R-A180-07	2	933	0.728711	6.69776	-1.90075	8.49441
BLCA	TCGA-H4-A2HQ	powderblue	TCGA-H4-A2HQ-01A-11R-A180-07	2	934	-1.17514	0.775193	6.11777	13.2147
BLCA	TCGA-K4-A5RI	powderblue	TCGA-K4-A5RI-01A-11R-A28M-07	2	935	-6.19054	1.14013	-9.20687	-8.61587
BLCA	TCGA-KQ-A41R	powderblue	TCGA-KQ-A41R-01A-21R-A352-07	2	936	-1.28325	-6.09256	0.857847	-8.51953
BLCA	TCGA-LT-A5Z6	powderblue	TCGA-LT-A5Z6-01A-11R-A28M-07	2	937	-9.2598	-5.63888	0.0118736	-5.28309
BLCA	TCGA-LT-A8JT	powderblue	TCGA-LT-A8JT-01A-11R-A36F-07	2	938	2.33368	2.4502	1.30448	12.8914
BLCA	TCGA-UY-A9PD	powderblue	TCGA-UY-A9PD-01A-11R-A38B-07	2	939	-5.43545	1.54681	-8.62126	-8.73278
BLCA	TCGA-UY-A9PF	powderblue	TCGA-UY-A9PF-01A-11R-A38B-07	2	940	5.22004	6.67137	3.01835	12.5818
BLCA	TCGA-XF-A8HI	powderblue	TCGA-XF-A8HI-01A-11R-A38B-07	2	941	4.49734	1.4725	5.07299	19.2817
BLCA	TCGA-XF-A9SH	powderblue	TCGA-XF-A9SH-01A-11R-A39I-07	2	942	2.14735	4.68043	-3.42913	6.97962
BLCA	TCGA-XF-AAMX	powderblue	TCGA-XF-AAMX-01A-11R-A42T-07	2	943	-5.55407	-5.76281	-2.45527	-6.469
BLCA	TCGA-XF-AAMZ	powderblue	TCGA-XF-AAMZ-01A-11R-A42T-07	2	944	-8.26317	-8.60895	-7.1453	-17.5215
BLCA	TCGA-YF-AA3M	powderblue	TCGA-YF-AA3M-01A-11R-A42T-07	2	945	-4.77759	-7.7407	-7.7752	-21.4092
BLCA	TCGA-ZF-A9R0	powderblue	TCGA-ZF-A9R0-01A-11R-A38B-07	2	946	-1.83416	-4.31768	-0.150199	-7.90625
BLCA	TCGA-ZF-A9R1	powderblue	TCGA-ZF-A9R1-01A-11R-A39I-07	2	947	-4.5948	-3.41471	-2.33792	-1.93611
BLCA	TCGA-ZF-A9R3	powderblue	TCGA-ZF-A9R3-01A-11R-A38B-07	2	948	3.49824	0.583087	7.74672	9.31599
BLCA	TCGA-ZF-A9RE	powderblue	TCGA-ZF-A9RE-01A-11R-A38B-07	2	949	0.956977	-1.43484	6.36495	16.1468
BLCA	TCGA-ZF-AA4X	powderblue	TCGA-ZF-AA4X-01A-11R-A38B-07	2	950	-5.71277	-5.71546	3.00663	-0.0698567
BRCA	TCGA-A1-A0SE	blue	TCGA-A1-A0SE-01A-11R-A084-07	2	951	-4.28639	3.17441	-2.78127	3.69786
BRCA	TCGA-A1-A0SG	blue	TCGA-A1-A0SG-01A-11R-A144-07	2	952	-2.20861	-5.10785	-3.74301	-14.2838
BRCA	TCGA-A2-A04V	blue	TCGA-A2-A04V-01A-21R-A034-07	2	953	-2.31145	4.29196	-3.98531	0.551498
BRCA	TCGA-A2-A0CS	blue	TCGA-A2-A0CS-01A-11R-A115-07	2	954	-0.824787	1.98666	-8.8285	-10.7994
BRCA	TCGA-A2-A0CT	blue	TCGA-A2-A0CT-01A-31R-A056-07	2	955	-5.83955	2.60101	-5.47068	-3.78203
BRCA	TCGA-A2-A0CU	blue	TCGA-A2-A0CU-01A-12R-A034-07	2	956	-3.47331	-2.34919	-3.3506	-3.94111
BRCA	TCGA-A2-A0EM	blue	TCGA-A2-A0EM-01A-11R-A034-07	2	957	-0.926582	7.43532	-7.36213	7.43749
BRCA	TCGA-A2-A0ER	blue	TCGA-A2-A0ER-01A-21R-A034-07	2	958	-3.51439	6.78174	-2.34838	11.2779
BRCA	TCGA-A2-A0EU	blue	TCGA-A2-A0EU-01A-22R-A056-07	2	959	-0.983668	1.96729	0.966644	8.89119
BRCA	TCGA-A2-A0SU	blue	TCGA-A2-A0SU-01A-11R-A084-07	2	960	-0.677178	5.81401	-7.30453	3.02084
BRCA	TCGA-A2-A0T3	blue	TCGA-A2-A0T3-01A-21R-A115-07	2	961	-4.50995	-5.30187	1.41885	-0.333186
BRCA	TCGA-A2-A0YC	blue	TCGA-A2-A0YC-01A-11R-A109-07	2	962	2.27209	1.49457	7.38837	9.82889
BRCA	TCGA-A2-A0YF	blue	TCGA-A2-A0YF-01A-21R-A109-07	2	963	0.807252	10.3344	4.29249	22.3847
BRCA	TCGA-A2-A0YG	blue	TCGA-A2-A0YG-01A-21R-A109-07	2	964	-2.11642	-2.0148	3.37217	2.72562
BRCA	TCGA-A2-A0YT	blue	TCGA-A2-A0YT-01A-11R-A109-07	2	965	-3.50813	-2.73383	-0.72207	-3.95906
BRCA	TCGA-A2-A1FW	blue	TCGA-A2-A1FW-01A-11R-A13Q-07	2	966	-3.44495	3.5842	6.16478	14.0052
BRCA	TCGA-A2-A1FX	blue	TCGA-A2-A1FX-01A-11R-A13Q-07	2	967	-6.57939	-3.00684	-0.142538	-5.07461
BRCA	TCGA-A2-A25C	blue	TCGA-A2-A25C-01A-11R-A169-07	2	968	0.158034	3.42008	11.4382	22.4577
BRCA	TCGA-A2-A25E	blue	TCGA-A2-A25E-01A-11R-A169-07	2	969	-5.95784	7.0241	-4.52805	7.2017
BRCA	TCGA-A2-A3KD	blue	TCGA-A2-A3KD-01A-12R-A213-07	2	970	0.873377	-2.90368	0.71885	0.098618
BRCA	TCGA-A7-A0D9	blue	TCGA-A7-A0D9-01A-31R-A056-07	2	971	-1.01593	1.23943	-0.765175	11.389
BRCA	TCGA-A7-A0DB	blue	TCGA-A7-A0DB-01A-11R-A00Z-07	2	972	-3.05766	4.49609	-9.83539	-2.02396
BRCA	TCGA-A7-A26E	blue	TCGA-A7-A26E-01A-11R-A169-07	2	973	0.455981	12.827	7.41744	33.6938
BRCA	TCGA-A7-A26J	blue	TCGA-A7-A26J-01A-11R-A169-07	2	974	-0.672356	6.21754	11.8579	26.4227
BRCA	TCGA-A7-A4SB	blue	TCGA-A7-A4SB-01A-21R-A266-07	2	975	-2.56754	-5.33704	-0.736166	-6.04575
BRCA	TCGA-A7-A6VX	blue	TCGA-A7-A6VX-01A-12R-A33J-07	2	976	-3.00163	-6.48077	-0.938193	-8.40658
BRCA	TCGA-A8-A06O	blue	TCGA-A8-A06O-01A-11R-A00Z-07	2	977	-8.23881	-3.00107	-2.63769	-8.99713
BRCA	TCGA-A8-A07F	blue	TCGA-A8-A07F-01A-11R-A00Z-07	2	978	0.809889	1.53879	12.1234	21.018
BRCA	TCGA-A8-A07W	blue	TCGA-A8-A07W-01A-11R-A00Z-07	2	979	-6.16653	-5.25207	-0.825483	-8.397
BRCA	TCGA-A8-A08G	blue	TCGA-A8-A08G-01A-11R-A00Z-07	2	980	-3.00895	-4.89155	1.20598	-3.85699
BRCA	TCGA-A8-A08L	blue	TCGA-A8-A08L-01A-11R-A00Z-07	2	981	-5.75175	-6.62963	-3.41824	-11.7604
BRCA	TCGA-A8-A08O	blue	TCGA-A8-A08O-01A-21R-A056-07	2	982	-1.00181	6.75047	4.09595	19.2802
BRCA	TCGA-A8-A08S	blue	TCGA-A8-A08S-01A-11R-A034-07	2	983	-2.21584	-1.01243	5.54255	2.64132
BRCA	TCGA-A8-A08T	blue	TCGA-A8-A08T-01A-21R-A00Z-07	2	984	-0.364883	5.40174	-0.648876	14.1268
BRCA	TCGA-A8-A091	blue	TCGA-A8-A091-01A-11R-A00Z-07	2	985	-3.29047	0.659781	4.41571	12.9815
BRCA	TCGA-A8-A092	blue	TCGA-A8-A092-01A-11R-A00Z-07	2	986	-10.5635	-6.45261	-3.16855	-10.8774
BRCA	TCGA-A8-A093	blue	TCGA-A8-A093-01A-11R-A00Z-07	2	987	-2.94346	1.03705	-2.8867	0.785475
BRCA	TCGA-A8-A095	blue	TCGA-A8-A095-01A-11R-A00Z-07	2	988	-6.4332	1.18899	-1.18317	5.48051
BRCA	TCGA-A8-A09B	blue	TCGA-A8-A09B-01A-11R-A00Z-07	2	989	-2.25921	-8.07486	2.01639	-2.75296
BRCA	TCGA-A8-A09C	blue	TCGA-A8-A09C-01A-11R-A00Z-07	2	990	-6.98587	-1.37795	-4.68224	-1.80872
BRCA	TCGA-A8-A09N	blue	TCGA-A8-A09N-01A-11R-A00Z-07	2	991	-5.17806	-3.10951	1.59301	-4.45129
BRCA	TCGA-A8-A09V	blue	TCGA-A8-A09V-01A-11R-A034-07	2	992	-1.2933	4.82579	8.31991	27.5826
BRCA	TCGA-A8-A0A2	blue	TCGA-A8-A0A2-01A-11R-A034-07	2	993	-1.11235	3.56589	5.291	19.4608
BRCA	TCGA-AC-A3EH	blue	TCGA-AC-A3EH-01A-22R-A22K-07	2	994	-2.59643	-12.8872	-6.57628	-24.0476
BRCA	TCGA-AC-A4ZE	blue	TCGA-AC-A4ZE-01A-11R-A41B-07	2	995	-4.15295	-8.61238	-0.764426	-5.12021
BRCA	TCGA-AC-A6NO	blue	TCGA-AC-A6NO-01A-12R-A33J-07	2	996	-6.15884	-12.0254	-5.97522	-20.1665
BRCA	TCGA-AC-A8OP	blue	TCGA-AC-A8OP-01A-11R-A36F-07	2	997	1.74691	-5.36433	6.56659	1.71843
BRCA	TCGA-AN-A049	blue	TCGA-AN-A049-01A-21R-A00Z-07	2	998	-1.20149	-2.62857	-0.472484	-5.26937
BRCA	TCGA-AN-A0FF	blue	TCGA-AN-A0FF-01A-11R-A034-07	2	999	-1.02452	-6.16342	4.50844	-1.90429
BRCA	TCGA-AN-A0FW	blue	TCGA-AN-A0FW-01A-11R-A034-07	2	1000	-4.87232	-2.45394	-9.1026	-8.3811
BRCA	TCGA-AN-A0XT	blue	TCGA-AN-A0XT-01A-11R-A109-07	2	1001	0.72451	2.72556	3.33464	15.1332
BRCA	TCGA-AO-A03L	blue	TCGA-AO-A03L-01A-41R-A056-07	2	1002	-3.43544	-7.11828	5.31101	-5.79995
BRCA	TCGA-AO-A03V	blue	TCGA-AO-A03V-01A-11R-A115-07	2	1003	-0.126686	-1.06279	0.865013	5.39458
BRCA	TCGA-AO-A0J8	blue	TCGA-AO-A0J8-01A-21R-A034-07	2	1004	0.505884	0.351339	-0.432815	3.58568
BRCA	TCGA-AO-A0JD	blue	TCGA-AO-A0JD-01A-11R-A056-07	2	1005	-5.43041	2.17217	-6.83237	-6.46451
BRCA	TCGA-AO-A1KS	blue	TCGA-AO-A1KS-01A-11R-A13Q-07	2	1006	-2.15549	12.684	6.00035	28.2022
BRCA	TCGA-AR-A0U2	blue	TCGA-AR-A0U2-01A-11R-A109-07	2	1007	-7.18468	-0.88714	3.04697	6.36135
BRCA	TCGA-AR-A0U3	blue	TCGA-AR-A0U3-01A-11R-A109-07	2	1008	-4.431	2.72694	1.67784	7.91288
BRCA	TCGA-AR-A1AP	blue	TCGA-AR-A1AP-01A-11R-A12P-07	2	1009	3.48392	-3.33659	7.02665	2.7583
BRCA	TCGA-AR-A24N	blue	TCGA-AR-A24N-01A-11R-A169-07	2	1010	-2.59712	6.8294	2.50061	14.5498
BRCA	TCGA-AR-A24R	blue	TCGA-AR-A24R-01A-11R-A169-07	2	1011	-1.98505	4.29585	2.92437	7.96531
BRCA	TCGA-AR-A24X	blue	TCGA-AR-A24X-01A-11R-A169-07	2	1012	1.29029	8.28734	4.33702	25.0771
BRCA	TCGA-AR-A24Z	blue	TCGA-AR-A24Z-01A-11R-A169-07	2	1013	-0.812942	1.82505	4.56943	11.0548
BRCA	TCGA-AR-A2LE	blue	TCGA-AR-A2LE-01A-11R-A180-07	2	1014	3.98293	11.1186	5.43871	27.2655
BRCA	TCGA-AR-A2LK	blue	TCGA-AR-A2LK-01A-11R-A180-07	2	1015	-8.42218	0.984727	-1.72089	3.63968
BRCA	TCGA-B6-A0I8	blue	TCGA-B6-A0I8-01A-11R-A034-07	2	1016	-2.41367	-0.926488	0.405931	1.05112
BRCA	TCGA-B6-A0IM	blue	TCGA-B6-A0IM-01A-11R-A034-07	2	1017	1.01317	2.31977	6.58323	13.2608
BRCA	TCGA-B6-A0RG	blue	TCGA-B6-A0RG-01A-11R-A056-07	2	1018	-3.57915	-3.25375	-5.66694	-14.6463
BRCA	TCGA-B6-A0RM	blue	TCGA-B6-A0RM-01A-11R-A084-07	2	1019	-4.56826	-3.14608	-4.76267	-8.28952
BRCA	TCGA-B6-A0RO	blue	TCGA-B6-A0RO-01A-22R-A084-07	2	1020	-3.34676	3.86515	-14.7253	-11.6402
BRCA	TCGA-B6-A0RV	blue	TCGA-B6-A0RV-01A-11R-A084-07	2	1021	1.57679	3.19323	1.72736	1.36166
BRCA	TCGA-B6-A1KI	blue	TCGA-B6-A1KI-01A-11R-A14M-07	2	1022	2.04111	4.1665	-2.59259	9.20529
BRCA	TCGA-B6-A1KN	blue	TCGA-B6-A1KN-01A-11R-A13Q-07	2	1023	-2.18005	2.683	8.35645	13.3306
BRCA	TCGA-B6-A2IU	blue	TCGA-B6-A2IU-01A-32R-A18M-07	2	1024	-7.00084	-7.34943	-0.633863	-5.23202
BRCA	TCGA-BH-A0AU	blue	TCGA-BH-A0AU-01A-11R-A12P-07	2	1025	-3.3784	-0.0445908	1.21284	3.03769
BRCA	TCGA-BH-A0B5	blue	TCGA-BH-A0B5-01A-11R-A12P-07	2	1026	-1.48648	-2.66562	10.9422	10.7507
BRCA	TCGA-BH-A0B8	blue	TCGA-BH-A0B8-01A-21R-A056-07	2	1027	-2.67874	1.32527	-1.40742	0.976435
BRCA	TCGA-BH-A0BJ	blue	TCGA-BH-A0BJ-01A-11R-A056-07	2	1028	3.20237	7.19002	-2.74639	8.29738
BRCA	TCGA-BH-A0BV	blue	TCGA-BH-A0BV-01A-11R-A00Z-07	2	1029	0.0765639	-0.426975	4.28767	3.41054
BRCA	TCGA-BH-A0C7	blue	TCGA-BH-A0C7-01B-11R-A115-07	2	1030	-2.28114	-2.18292	8.30749	6.40465
BRCA	TCGA-BH-A0DH	blue	TCGA-BH-A0DH-01A-11R-A084-07	2	1031	-5.00528	-2.70801	-7.45134	-12.7118
BRCA	TCGA-BH-A0E1	blue	TCGA-BH-A0E1-01A-11R-A056-07	2	1032	-5.43956	0.297285	-9.81015	-9.19233
BRCA	TCGA-BH-A0H9	blue	TCGA-BH-A0H9-01A-11R-A056-07	2	1033	-3.95936	-1.0634	-8.04738	-11.1825
BRCA	TCGA-BH-A0HI	blue	TCGA-BH-A0HI-01A-11R-A084-07	2	1034	2.17482	1.84767	-5.07119	-0.689858
BRCA	TCGA-BH-A0HO	blue	TCGA-BH-A0HO-01A-11R-A034-07	2	1035	1.73347	7.31468	-5.37697	2.98893
BRCA	TCGA-BH-A0HP	blue	TCGA-BH-A0HP-01A-12R-A084-07	2	1036	-1.26882	9.52809	0.936764	13.6123
BRCA	TCGA-BH-A0HY	blue	TCGA-BH-A0HY-01A-11R-A056-07	2	1037	-3.67701	-4.28609	-4.08843	-8.59089
BRCA	TCGA-BH-A18P	blue	TCGA-BH-A18P-01A-11R-A12D-07	2	1038	-0.236996	-0.307718	8.82959	17.5633
BRCA	TCGA-BH-A18R	blue	TCGA-BH-A18R-01A-11R-A12D-07	2	1039	-3.85419	-2.22967	0.202401	2.58518
BRCA	TCGA-BH-A1ET	blue	TCGA-BH-A1ET-01A-11R-A137-07	2	1040	2.79347	12.6411	3.72366	29.1741
BRCA	TCGA-BH-A1EV	blue	TCGA-BH-A1EV-01A-11R-A137-07	2	1041	-3.04932	1.68931	0.0151755	6.05344
BRCA	TCGA-BH-A1F5	blue	TCGA-BH-A1F5-01A-12R-A13Q-07	2	1042	-1.81996	14.8409	3.03777	29.6008
BRCA	TCGA-BH-A1F8	blue	TCGA-BH-A1F8-01A-11R-A13Q-07	2	1043	-1.97647	12.4996	0.433063	19.5996
BRCA	TCGA-BH-A1FL	blue	TCGA-BH-A1FL-01A-11R-A13Q-07	2	1044	-5.19071	-1.12971	1.23662	8.85863
BRCA	TCGA-BH-A202	blue	TCGA-BH-A202-01A-11R-A14M-07	2	1045	-2.88146	7.21316	0.427162	7.40331
BRCA	TCGA-BH-A28Q	blue	TCGA-BH-A28Q-01A-11R-A16F-07	2	1046	4.74055	7.25518	4.7604	24.3485
BRCA	TCGA-C8-A130	blue	TCGA-C8-A130-01A-31R-A115-07	2	1047	-8.70537	-8.54121	-8.23548	-19.2906
BRCA	TCGA-C8-A135	blue	TCGA-C8-A135-01A-11R-A115-07	2	1048	-0.55064	-1.88182	-3.41666	-7.9578
BRCA	TCGA-C8-A1HE	blue	TCGA-C8-A1HE-01A-11R-A13Q-07	2	1049	-0.8641	4.4189	2.47509	17.1006
BRCA	TCGA-C8-A1HL	blue	TCGA-C8-A1HL-01A-11R-A137-07	2	1050	-3.88666	3.55012	-7.2556	-3.0166
BRCA	TCGA-C8-A26Z	blue	TCGA-C8-A26Z-01A-11R-A16F-07	2	1051	-4.87389	-0.613651	-3.69849	3.03583
BRCA	TCGA-C8-A273	blue	TCGA-C8-A273-01A-11R-A16F-07	2	1052	-3.28782	-6.22406	-3.97436	-18.121
BRCA	TCGA-C8-A3M8	blue	TCGA-C8-A3M8-01A-11R-A213-07	2	1053	-3.04582	-8.20525	-2.2901	-12.9742
BRCA	TCGA-D8-A140	blue	TCGA-D8-A140-01A-11R-A115-07	2	1054	0.792851	-3.38099	8.33955	13.5851
BRCA	TCGA-D8-A1JF	blue	TCGA-D8-A1JF-01A-11R-A13Q-07	2	1055	-0.460862	8.7983	0.462068	15.3095
BRCA	TCGA-D8-A1X7	blue	TCGA-D8-A1X7-01A-11R-A14M-07	2	1056	-0.163743	6.00007	-1.16044	17.7579
BRCA	TCGA-D8-A1X8	blue	TCGA-D8-A1X8-01A-11R-A14M-07	2	1057	1.48866	10.2556	2.80597	21.8383
BRCA	TCGA-D8-A1XG	blue	TCGA-D8-A1XG-01A-11R-A14D-07	2	1058	3.09231	3.83162	8.77814	23.0845
BRCA	TCGA-D8-A1XJ	blue	TCGA-D8-A1XJ-01A-11R-A14M-07	2	1059	-4.44374	-1.94398	-4.64106	-9.93714
BRCA	TCGA-D8-A27K	blue	TCGA-D8-A27K-01A-11R-A16F-07	2	1060	5.3716	10.184	11.3094	33.7668
BRCA	TCGA-D8-A27P	blue	TCGA-D8-A27P-01A-11R-A16F-07	2	1061	-0.169494	6.3231	2.25785	20.6719
BRCA	TCGA-D8-A27V	blue	TCGA-D8-A27V-01A-12R-A17B-07	2	1062	1.62083	8.80794	7.29133	25.7136
BRCA	TCGA-D8-A27W	blue	TCGA-D8-A27W-01A-11R-A16F-07	2	1063	-5.78831	-0.694778	-4.41121	-5.3247
BRCA	TCGA-D8-A3Z6	blue	TCGA-D8-A3Z6-01A-11R-A239-07	2	1064	0.591467	-12.4581	-2.88686	-18.2028
BRCA	TCGA-D8-A73W	blue	TCGA-D8-A73W-01A-22R-A352-07	2	1065	8.93529	1.31338	11.3111	12.7455
BRCA	TCGA-E2-A14Q	blue	TCGA-E2-A14Q-01A-11R-A12D-07	2	1066	-1.52786	0.212453	-3.28886	-1.04497
BRCA	TCGA-E2-A14T	blue	TCGA-E2-A14T-01A-11R-A115-07	2	1067	-5.3973	-0.064782	-5.00465	-6.54477
BRCA	TCGA-E2-A14V	blue	TCGA-E2-A14V-01A-11R-A12D-07	2	1068	-6.35392	-0.970671	-1.80898	1.13079
BRCA	TCGA-E2-A15D	blue	TCGA-E2-A15D-01A-11R-A115-07	2	1069	2.43973	4.97407	3.20698	17.222
BRCA	TCGA-E2-A15H	blue	TCGA-E2-A15H-01A-11R-A12D-07	2	1070	-2.54966	-3.33068	-1.21426	-7.82443
BRCA	TCGA-E2-A15I	blue	TCGA-E2-A15I-01A-21R-A137-07	2	1071	4.42641	8.39005	10.6796	30.731
BRCA	TCGA-E2-A15O	blue	TCGA-E2-A15O-01A-11R-A115-07	2	1072	-6.68762	-8.31605	0.755058	-7.6353
BRCA	TCGA-E2-A15P	blue	TCGA-E2-A15P-01A-11R-A115-07	2	1073	0.269808	3.74827	4.68526	15.2588
BRCA	TCGA-E2-A1BC	blue	TCGA-E2-A1BC-01A-11R-A12P-07	2	1074	4.71598	11.3891	4.62016	30.0101
BRCA	TCGA-E2-A1BD	blue	TCGA-E2-A1BD-01A-11R-A12P-07	2	1075	-3.38356	-7.18716	-5.17008	-13.5535
BRCA	TCGA-E2-A1IK	blue	TCGA-E2-A1IK-01A-11R-A144-07	2	1076	1.48813	2.23958	-8.69441	-11.2383
BRCA	TCGA-E2-A1IL	blue	TCGA-E2-A1IL-01A-11R-A14D-07	2	1077	1.72867	-3.99271	6.44939	11.1679
BRCA	TCGA-E2-A1IU	blue	TCGA-E2-A1IU-01A-11R-A14D-07	2	1078	0.168693	3.03058	-0.489179	8.32448
BRCA	TCGA-E2-A1L6	blue	TCGA-E2-A1L6-01A-11R-A13Q-07	2	1079	2.45735	14.3668	0.489213	27.0638
BRCA	TCGA-E2-A1LB	blue	TCGA-E2-A1LB-01A-11R-A144-07	2	1080	-2.35873	-2.0043	-7.56403	-8.88851
BRCA	TCGA-E2-A2P5	blue	TCGA-E2-A2P5-01A-11R-A19W-07	2	1081	-8.08412	-11.8745	-8.79513	-29.9845
BRCA	TCGA-E9-A1N9	blue	TCGA-E9-A1N9-01A-11R-A14D-07	2	1082	-3.94878	4.90344	1.74935	9.99627
BRCA	TCGA-E9-A1R2	blue	TCGA-E9-A1R2-01A-11R-A14D-07	2	1083	-2.57709	-2.24753	1.54989	-0.0839258
BRCA	TCGA-E9-A1R4	blue	TCGA-E9-A1R4-01A-21R-A14D-07	2	1084	0.570893	-2.00311	8.61866	1.57733
BRCA	TCGA-E9-A1RA	blue	TCGA-E9-A1RA-01A-11R-A14D-07	2	1085	2.24295	2.15219	0.369995	6.63933
BRCA	TCGA-E9-A1RB	blue	TCGA-E9-A1RB-01A-11R-A157-07	2	1086	-5.33731	1.3425	-7.37336	-5.53759
BRCA	TCGA-E9-A1RC	blue	TCGA-E9-A1RC-01A-11R-A157-07	2	1087	-4.5204	3.44472	-1.51536	9.9492
BRCA	TCGA-E9-A1RD	blue	TCGA-E9-A1RD-01A-11R-A157-07	2	1088	-0.903631	8.95483	2.72721	20.3553
BRCA	TCGA-E9-A22H	blue	TCGA-E9-A22H-01A-11R-A157-07	2	1089	-3.67923	5.63289	3.48007	15.9251
BRCA	TCGA-E9-A247	blue	TCGA-E9-A247-01A-11R-A169-07	2	1090	-6.00743	-0.89469	-5.64615	-6.87292
BRCA	TCGA-E9-A2JS	blue	TCGA-E9-A2JS-01A-11R-A180-07	2	1091	-6.83838	-5.20548	-4.49029	-16.5758
BRCA	TCGA-E9-A3HO	blue	TCGA-E9-A3HO-01A-11R-A213-07	2	1092	-9.15152	-10.8597	-6.27455	-26.4599
BRCA	TCGA-E9-A3Q9	blue	TCGA-E9-A3Q9-01A-11R-A21T-07	2	1093	3.62537	3.60613	-0.714492	9.03392
BRCA	TCGA-EW-A1J3	blue	TCGA-EW-A1J3-01A-11R-A13Q-07	2	1094	-2.1937	10.2797	2.4401	20.5518
BRCA	TCGA-EW-A1OY	blue	TCGA-EW-A1OY-01A-11R-A144-07	2	1095	-5.30391	-1.28227	-11.1216	-18.0227
BRCA	TCGA-EW-A1P6	blue	TCGA-EW-A1P6-01A-11R-A144-07	2	1096	-9.8194	-1.49921	-6.59153	-8.70598
BRCA	TCGA-EW-A1PA	blue	TCGA-EW-A1PA-01A-11R-A144-07	2	1097	-0.844819	-2.10586	4.11505	3.6369
BRCA	TCGA-GM-A3NW	blue	TCGA-GM-A3NW-01A-21R-A22K-07	2	1098	-2.96945	-4.76288	-5.2656	-11.7105
[truncated: 9,126 more rows]
