# Supplementary material for: Meta-analysis of host transcriptional responses to SARS-CoV-2 infection reveals their manifestation in human tumors
Source: Sci Rep. 2021 Jan 28;11:2459. doi: 10.1038/s41598-021-82221-4 (PMC7844278; doi:10.1038/s41598-021-82221-4)
Supplement: Supplementary file 6 — Supplementary Information 6. [file 41598_2021_82221_MOESM6_ESM.xlsx]

## Sheet: TCGA pancan SARS-CoV-2 genes
"Meta-analysis of host transcriptional responses to SARS-CoV-2 infection reveals their manifestation in human tumors." Fengju Chen, Yiqun Zhang, Richard Sucgang, Sasirekha Ramani, David Corry, Farrah Kheradmand, Chad J. Creighton
			GSE147507	GSE147507	GSE147507	GSE147507
			SARS-CoV-2 (MOI2)	SARS-CoV-2 (MOI2)	SARS-CoV-2 (MOI2)	SARS-CoV-2 (MOI2)	pan-cancer comparison	pan-cancer comparison	pan-cancer comparison	pan-cancer comparison	pan-cancer comparison	pan-cancer comparison
			signature	signature	signature	signature	c3 vs other tumors	c3 vs other tumors	c3 vs other tumors	c8 vs other tumors	c8 vs other tumors	c8 vs other tumors
SYMBOL	ENTREZID	GENENAME	three cell line	A549-specific	Calu-3-specific	A549-Calu-3-specific	r	t	p	r	t	p
TMEM51	55092	transmembrane protein 51	1				0.15349	15.7046	6.15782e-55	0.00915273	0.925416	0.354772
PDZK1IP1	10158	PDZK1 interacting protein 1	1				0.162703	16.672	1.35788e-61	-0.0430425	-4.3558	1.33875e-05
EFNA1	1942	ephrin A1	1				-0.0147252	-1.48893	0.136536	-0.0713246	-7.22961	5.19051e-13
MYPN	84665	myopalladin	1				0.026183	2.64811	0.00810671	0.0430282	4.35435	1.34759e-05
NFKB2	4791	nuclear factor kappa B subunit 2	1				0.200415	20.6824	3.96428e-93	0.0469058	4.74758	2.08659e-06
CDC42EP2	10435	CDC42 effector protein 2	1				0.0208311	2.10656	0.0351802	0.0579085	5.86462	4.64118e-09
BIRC3	330	baculoviral IAP repeat containing 3	1				0.301206	31.9362	2.03903e-213	0.113654	11.5658	9.54003e-31
FEZ1	9638	fasciculation and elongation protein zeta 1	1				0.0773739	7.84632	4.71259e-15	0.25152	26.2743	2.72487e-147
SLC11A2	4891	solute carrier family 11 member 2	1				-0.00430035	-0.434787	0.663727	-0.0402221	-4.0699	4.73864e-05
DRAM1	55332	DNA damage regulated autophagy modulator 1	1				0.204088	21.0777	1.41905e-96	0.124454	12.6814	1.41396e-36
RHOF	54509	ras homolog family member F, filopodia associated	1				0.185245	19.0589	1.31987e-79	0.0365735	3.7002	0.00021656
IRF9	10379	interferon regulatory factor 9	1				0.199467	20.5805	2.99632e-92	0.020243	2.04706	0.0406773
GCH1	2643	GTP cyclohydrolase 1	1				0.228003	23.6756	1.09798e-120	-0.0157381	-1.59139	0.111554
SERPINA3	12	serpin family A member 3	1				0.129897	13.2453	1.01928e-39	0.119743	12.1942	5.7422e-34
C15orf48	84419	chromosome 15 open reading frame 48	1				0.200136	20.6524	7.19607e-93	-0.0321702	-3.25421	0.00114076
HMGN2P46	283651	high mobility group nucleosomal binding domain 2 pseudogene 46	1				0.0669728	6.78644	1.21301e-11	-0.0481488	-4.87369	1.1118e-06
BCL2A1	597	BCL2 related protein A1	1				0.313007	33.3205	3.37016e-231	0.107699	10.9525	9.21627e-28
IL32	9235	interleukin 32	1				0.262338	27.4861	1.60607e-160	0.070652	7.16109	8.55465e-13
CSF3	1440	colony stimulating factor 3	1				0.0921203	9.35349	1.02582e-20	0.0947482	9.62271	7.9338e-22
STAT5A	6776	signal transducer and activator of transcription 5A	1				0.228205	23.6977	6.66515e-121	0.176929	18.175	1.12874e-72
SOCS3	9021	suppressor of cytokine signaling 3	1				0.172332	17.688	5.49915e-69	0.193825	19.9752	4.10223e-87
C1QTNF1	114897	C1q and TNF related 1	1				0.10955	11.143	1.13313e-28	0.254184	26.5717	1.72571e-150
C3	718	complement C3	1				0.247374	25.8127	2.18318e-142	0.251855	26.3117	1.08464e-147
ICAM1	3383	intercellular adhesion molecule 1	1				0.243804	25.4165	3.06864e-138	0.119169	12.1349	1.17453e-33
RELB	5971	RELB proto-oncogene, NF-kB subunit	1				0.219155	22.7095	2.00346e-111	0.0631713	6.39965	1.62563e-10
XDH	7498	xanthine dehydrogenase	1				0.090174	9.15424	6.52053e-20	-0.0684643	-6.93829	4.20916e-12
LGALSL	29094	galectin like	1				-0.0719707	-7.29544	3.19793e-13	0.0232996	2.35632	0.0184756
KYNU	8942	kynureninase	1				0.270078	28.3599	2.22722e-170	0.0326392	3.30171	0.000964277
CCL20	6364	C-C motif chemokine ligand 20	1				0.168783	17.313	3.28542e-66	-0.0786927	-7.98089	1.60868e-15
SMOX	54498	spermine oxidase	1				-0.0268648	-2.71711	0.0065965	-0.0184761	-1.86832	0.0617459
LIF	3976	LIF interleukin 6 family cytokine	1				0.110917	11.2837	2.35373e-29	0.103741	10.5455	7.2313e-26
MAFF	23764	MAF bZIP transcription factor F	1				0.0332169	3.36021	0.000781678	0.0423851	4.28916	1.81001e-05
PDGFB	5155	platelet derived growth factor subunit B	1				0.0684642	6.93827	4.20969e-12	0.15717	16.0905	1.5093e-57
TYMP	1890	thymidine phosphorylase	1				0.291702	30.8332	1.08654e-199	0.0263102	2.66098	0.00780352
IRAK2	3656	interleukin 1 receptor associated kinase 2	1				0.161555	16.5513	9.64226e-61	0.0553145	5.60109	2.18519e-08
PLSCR1	5359	phospholipid scramblase 1	1				0.193361	19.9256	1.06645e-86	0.0259217	2.62166	0.00876316
EIF5A2	56648	eukaryotic translation initiation factor 5A2	1				0.011294	1.14194	0.253505	0.0954844	9.69815	3.82398e-22
CXCL1	2919	C-X-C motif chemokine ligand 1	1				0.178073	18.2964	1.31444e-73	-0.0147859	-1.49508	0.134926
CXCL5	6374	C-X-C motif chemokine ligand 5	1				0.12564	12.8042	3.00029e-37	0.0276479	2.79638	0.00517754
CXCL3	2921	C-X-C motif chemokine ligand 3	1				0.136436	13.9244	1.12704e-43	0.00454128	0.459146	0.646139
CXCL2	2920	C-X-C motif chemokine ligand 2	1				0.159686	16.3547	2.27615e-59	0.0882185	8.95414	4.01903e-19
TLR2	7097	toll like receptor 2	1				0.265499	27.8422	1.65902e-164	0.12519	12.7575	5.41594e-37
TMEM171	134285	transmembrane protein 171	1				0.0815063	8.26811	1.53001e-16	-0.0765267	-7.75991	9.31122e-15
HBEGF	1839	heparin binding EGF like growth factor	1				0.0771947	7.82805	5.44584e-15	0.099568	10.117	6.0211e-24
AFAP1L1	134265	actin filament associated protein 1 like 1	1				0.0429393	4.34534	1.40406e-05	0.224063	23.2446	1.6376e-116
TNIP1	10318	TNFAIP3 interacting protein 1	1				0.146844	15.0092	2.19697e-50	0.027173	2.74831	0.00600091
SERPINB1	1992	serpin family B member 1	1				0.183106	18.8311	8.63404e-78	-0.0302144	-3.05619	0.0022475
IER3	8870	immediate early response 3	1				0.0900375	9.14027	7.41246e-20	-0.00537151	-0.543088	0.587081
CFB	629	complement factor B	1				0.229214	23.8083	5.50316e-122	0.0459902	4.65472	3.2851e-06
SOD2	6648	superoxide dismutase 2	1				0.237231	24.6898	8.87558e-131	0.0896398	9.09956	1.07587e-19
IL6	3569	interleukin 6	1				0.165238	16.9391	1.6959e-63	0.195654	20.1712	9.2322e-89
INHBA	3624	inhibin subunit beta A	1				0.0794119	8.05429	8.88477e-16	0.166921	17.1165	8.8963e-65
BPGM	669	bisphosphoglycerate mutase	1				0.0668861	6.77762	1.28905e-11	0.0157616	1.59376	0.111021
CSGALNACT1	55790	chondroitin sulfate N-acetylgalactosaminyltransferase 1	1				0.0580293	5.8769	4.31098e-09	0.219041	22.697	2.62239e-111
TNFRSF10A	8797	TNF receptor superfamily member 10a	1				0.13141	13.4022	1.29077e-40	0.0086608	0.875674	0.381228
LCN2	3934	lipocalin 2	1				0.143239	14.6329	5.2894e-48	-0.0860655	-8.73396	2.84362e-18
RHBDL2	54933	rhomboid like 2	1			1	0.132667	13.5328	2.2734e-41	-0.046445	-4.70084	2.62478e-06
CYR61	NA	NA	1			1	NA	NA	NA	NA	NA	NA
SARS	6301	seryl-tRNA synthetase	1			1	-0.045065	-4.56088	5.1533e-06	-0.0401537	-4.06298	4.88134e-05
TUFT1	7286	tuftelin 1	1			1	-0.0415463	-4.20412	2.64332e-05	-0.0809262	-8.20888	2.50183e-16
ARHGEF2	9181	Rho/Rac guanine nucleotide exchange factor 2	1			1	0.0350341	3.54426	0.000395479	0.105764	10.7535	7.93643e-27
PEAR1	375033	platelet endothelial aggregation receptor 1	1			1	0.0805968	8.17525	3.30253e-16	0.315917	33.6645	1.03557e-235
NCF2	4688	neutrophil cytosolic factor 2	1			1	0.312281	33.2349	4.42007e-230	0.142846	14.5919	9.53191e-48
LAMB3	3914	laminin subunit beta 3	1			1	0.0659526	6.68262	2.46939e-11	-0.00309968	-0.313391	0.75399
PLAU	5328	plasminogen activator, urokinase	1			1	0.165542	16.9711	9.97769e-64	0.049252	4.98562	6.27777e-07
DUSP5	1847	dual specificity phosphatase 5	1			1	0.13507	13.7824	7.84974e-43	0.0893841	9.0734	1.36584e-19
FOSL1	8061	FOS like 1, AP-1 transcription factor subunit	1			1	0.0448414	4.5382	5.73833e-06	-0.0288006	-2.91307	0.00358674
GAB2	9846	GRB2 associated binding protein 2	1			1	0.0277857	2.81033	0.00495856	0.179247	18.4209	1.42731e-74
ZC3H12C	85463	zinc finger CCCH-type containing 12C	1			1	0.0367048	3.7135	0.000205497	0.096231	9.77469	1.81353e-22
ETS1	2113	ETS proto-oncogene 1, transcription factor	1			1	0.194422	20.0392	1.19389e-87	0.283672	29.909	1.69765e-188
C1S	716	complement C1s	1			1	0.265612	27.855	1.19082e-164	0.288169	30.4257	1.01444e-194
C1R	715	complement C1r	1			1	0.247302	25.8048	2.6446e-142	0.292164	30.8866	2.40588e-200
ARNTL2	56938	aryl hydrocarbon receptor nuclear translocator like 2	1			1	0.149593	15.2966	3.04619e-52	-0.00178076	-0.180042	0.857123
AMIGO2	347902	adhesion molecule with Ig like domain 2	1			1	0.098012	9.95734	2.98895e-23	0.107042	10.885	1.92267e-27
ITGA5	3678	integrin subunit alpha 5	1			1	0.0800389	8.11829	5.27237e-16	0.195846	20.1918	6.18664e-89
RNF41	10193	ring finger protein 41	1			1	-0.0430365	-4.35519	1.34245e-05	0.0381071	3.85558	0.000116165
IL23A	51561	interleukin 23 subunit alpha	1			1	0.177131	18.1964	7.73469e-73	-0.0153638	-1.55352	0.120329
RBMS2	5939	RNA binding motif single stranded interacting protein 2	1			1	0.0285519	2.88788	0.00388657	0.187046	19.2509	3.75581e-81
MARS	4141	methionyl-tRNA synthetase	1			1	0.024549	2.48275	0.0130531	-0.124186	-12.6537	2.00105e-36
BTG1	694	BTG anti-proliferation factor 1	1			1	0.144936	14.81	4.07037e-49	0.10227	10.3944	3.5092e-25
FGD6	55785	FYVE, RhoGEF and PH domain containing 6	1			1	0.114192	11.6213	5.03353e-31	0.100242	10.1861	2.98568e-24
NTN4	59277	netrin 4	1			1	0.08653	8.78146	1.87194e-18	0.178742	18.3673	3.71749e-74
CHST11	50515	carbohydrate sulfotransferase 11	1			1	0.187697	19.3203	1.02839e-81	0.128208	13.0702	9.95672e-39
UBC	7316	ubiquitin C	1			1	0.0757342	7.67908	1.74901e-14	-0.0175331	-1.77294	0.0762686
ANKLE2	23141	ankyrin repeat and LEM domain containing 2	1			1	-0.0168371	-1.70254	0.0886847	-0.0372763	-3.7714	0.00016325
SLC7A1	6541	solute carrier family 7 member 1	1			1	-0.0562691	-5.69805	1.24539e-08	-0.0540386	-5.47151	4.56754e-08
COL4A1	1282	collagen type IV alpha 1 chain	1			1	0.0464841	4.70481	2.57434e-06	0.207879	21.4868	3.33912e-100
SAMD4A	23034	sterile alpha motif domain containing 4A	1			1	0.0593697	6.01312	1.88218e-09	0.23057	23.9571	1.89291e-123
SMAD3	4088	SMAD family member 3	1			1	0.0111311	1.12546	0.260419	0.0306012	3.09535	0.00197112
SEMA7A	8482	semaphorin 7A (John Milton Hagen blood group)	1			1	0.168712	17.3055	3.72826e-66	0.104664	10.6404	2.65424e-26
ALDH1A3	220	aldehyde dehydrogenase 1 family member A3	1			1	0.115059	11.7107	1.78484e-31	0.182423	18.7584	3.24486e-77
SYNGR3	9143	synaptogyrin 3	1			1	0.100181	10.1799	3.17961e-24	0.024847	2.5129	0.0119895
CMTM3	123920	CKLF like MARVEL transmembrane domain containing 3	1			1	0.123757	12.6092	3.49004e-36	0.185547	19.091	7.28968e-80
SLFN5	162394	schlafen family member 5	1			1	0.165347	16.9506	1.40223e-63	0.140425	14.3396	3.46918e-46
ERN1	2081	endoplasmic reticulum to nucleus signaling 1	1			1	0.0640996	6.49407	8.74284e-11	0.128296	13.0794	8.84227e-39
DNAH17	8632	dynein axonemal heavy chain 17	1			1	0.00284778	0.287923	0.773412	0.00957186	0.967797	0.333169
EBI3	10148	Epstein-Barr virus induced 3	1			1	0.33206	35.5921	1.12126e-261	0.177835	18.271	2.0617e-73
VAV1	7409	vav guanine nucleotide exchange factor 1	1			1	0.348361	37.5743	1.52782e-289	0.181088	18.6165	4.24501e-76
SLC5A5	6528	solute carrier family 5 member 5	1			1	0.127955	13.044	1.39703e-38	0.0137653	1.39185	0.163997
PLAUR	5329	plasminogen activator, urokinase receptor	1			1	0.193295	19.9186	1.22083e-86	0.0309704	3.13273	0.00173679
PLA2G4C	8605	phospholipase A2 group IVC	1			1	0.14048	14.3454	3.1965e-46	0.204168	21.0864	1.19053e-96
PPP1R15A	23645	protein phosphatase 1 regulatory subunit 15A	1			1	0.0258933	2.61879	0.00883732	0.0889142	9.02532	2.11386e-19
SPTBN1	6711	spectrin beta, non-erythrocytic 1	1			1	-0.017914	-1.81146	0.0700987	0.156536	16.0239	4.30064e-57
IL1A	3552	interleukin 1 alpha	1			1	0.118476	12.0633	2.77584e-33	-0.045118	-4.56626	5.02315e-06
JAG1	182	jagged canonical Notch ligand 1	1			1	0.0114781	1.16055	0.245851	0.0964647	9.79865	1.43421e-22
SDC4	6385	syndecan 4	1			1	0.0322039	3.25762	0.00112715	-0.0149198	-1.50862	0.131427
BTG3	10950	BTG anti-proliferation factor 3	1			1	0.0289197	2.92511	0.00345088	-0.0333477	-3.37346	0.000745061
IFNGR2	3460	interferon gamma receptor 2	1			1	0.144615	14.7764	6.63253e-49	-0.01631	-1.64923	0.0991322
ATF4	468	activating transcription factor 4	1			1	-0.00758352	-0.766745	0.443251	-0.0641607	-6.5003	8.39012e-11
FLNB	2317	filamin B	1			1	-0.0362183	-3.66421	0.000249354	-0.00867584	-0.877194	0.380402
FNDC3B	64778	fibronectin type III domain containing 3B	1			1	0.0556702	5.63722	1.77401e-08	0.0837721	8.49956	2.16845e-17
LIPH	200879	lipase H	1			1	0.0747602	7.57976	3.76221e-14	-0.0256104	-2.59016	0.00960666
CLDN1	9076	claudin 1	1			1	0.0697007	7.0642	1.72075e-12	0.00608156	0.61488	0.538647
AFAP1	60312	actin filament associated protein 1	1			1	0.0190738	1.92878	0.0537853	0.205636	21.2446	4.77805e-98
ANXA3	306	annexin A3	1			1	0.0576092	5.8342	5.56904e-09	0.0214026	2.16438	0.0304579
NFKB1	4790	nuclear factor kappa B subunit 1	1			1	0.170136	17.4559	2.92032e-67	0.127171	12.9627	3.97318e-38
OSMR	9180	oncostatin M receptor	1			1	0.122753	12.5054	1.27076e-35	0.173649	17.8274	4.94648e-70
FST	10468	follistatin	1			1	0.0440475	4.4577	8.37264e-06	0.130108	13.2672	7.64887e-40
ARHGEF28	64283	Rho guanine nucleotide exchange factor 28	1			1	-0.00580356	-0.586773	0.557369	0.0401262	4.06019	4.93994e-05
N4BP3	23138	NEDD4 binding protein 3	1			1	-0.000846602	-0.0855948	0.93179	0.0361415	3.65644	0.000257031
GTPBP2	54676	GTP binding protein 2	1			1	0.025936	2.62311	0.00872604	-0.0799382	-8.10801	5.73502e-16
VEGFA	7422	vascular endothelial growth factor A	1			1	-0.0684101	-6.93277	4.37614e-12	-0.112304	-11.4266	4.68469e-30
IFNGR1	3459	interferon gamma receptor 1	1			1	0.19337	19.9266	1.04712e-86	0.0659432	6.68166	2.48552e-11
MTHFD1L	25902	methylenetetrahydrofolate dehydrogenase (NADP+ dependent) 1 like	1			1	-0.00285713	-0.288868	0.772688	-0.0664458	-6.73281	1.75349e-11
AKAP12	9590	A-kinase anchoring protein 12	1			1	0.0287004	2.90292	0.00370494	0.298002	31.5632	9.89798e-209
WTAP	9589	WT1 associated protein	1			1	0.0999657	10.1578	3.98148e-24	0.0245348	2.48131	0.0131061
UPP1	7378	uridine phosphorylase 1	1			1	0.0878883	8.92037	5.44241e-19	-0.0504483	-5.10702	3.33178e-07
GRB10	2887	growth factor receptor bound protein 10	1			1	-0.0439033	-4.44308	8.96132e-06	0.0762524	7.73193	1.15899e-14
SMURF1	57154	SMAD specific E3 ubiquitin protein ligase 1	1			1	0.0172259	1.74186	0.0815622	0.0212492	2.14886	0.031669
TNFRSF10B	8795	TNF receptor superfamily member 10b	1			1	0.0678122	6.8719	6.70444e-12	-0.0127815	-1.29236	0.196261
SLC25A37	51312	solute carrier family 25 member 37	1			1	0.0256958	2.5988	0.00936833	-0.0193672	-1.95846	0.0502028
NKX3-1	4824	NK3 homeobox 1	1			1	0.0614836	6.22801	4.90963e-10	0.0786672	7.97829	1.64269e-15
ASS1	445	argininosuccinate synthase 1	1			1	0.0654358	6.63002	3.52584e-11	-0.00725254	-0.73328	0.463405
SAT1	6303	spermidine/spermine N1-acetyltransferase 1	1			1	0.181275	18.6364	2.9633e-76	-0.0217549	-2.20003	0.0278272
GK	2710	glycerol kinase	1			1	0.150326	15.3732	9.60956e-53	-0.0175409	-1.77373	0.076138
IFI44	10561	interferon induced protein 44	1		1		0.195058	20.1073	3.19262e-88	0.0514292	5.20659	1.96083e-07
GBP1	2633	guanylate binding protein 1	1		1		0.300102	31.8076	8.52889e-212	0.104974	10.6723	1.89099e-26
BCAR3	8412	BCAR3 adaptor protein, NSP family member	1		1		0.0315334	3.18973	0.00142835	0.0639903	6.48296	9.40908e-11
CSF1	1435	colony stimulating factor 1	1		1		0.228836	23.7669	1.40411e-121	0.23662	24.6224	4.26874e-130
PTGS2	5743	prostaglandin-endoperoxide synthase 2	1		1		0.0863396	8.76199	2.22239e-18	0.126965	12.9413	5.22578e-38
G0S2	50486	G0/G1 switch 2	1		1		0.151685	15.5155	1.11278e-53	0.157002	16.0728	1.99471e-57
IFIT3	3437	interferon induced protein with tetratricopeptide repeats 3	1		1		0.210148	21.7321	2.07684e-102	0.0676051	6.85082	7.76574e-12
CCNJ	54619	cyclin J	1		1		-0.0121478	-1.22828	0.219368	-0.00696379	-0.704083	0.481397
UBE2L6	9246	ubiquitin conjugating enzyme E2 L6	1		1		0.25087	26.2019	1.62084e-146	0.0241177	2.4391	0.0147407
BATF2	116071	basic leucine zipper ATF-like transcription factor 2	1		1		0.260896	27.3239	1.01328e-158	-0.000638927	-0.064598	0.948495
NFKBIA	4792	NFKB inhibitor alpha	1		1		0.15659	16.0296	3.93264e-57	0.0893149	9.06632	1.45676e-19
TNFAIP2	7127	TNF alpha induced protein 2	1		1		0.229116	23.7975	7.0294e-122	0.0397835	4.02545	5.72768e-05
N4BP1	9683	NEDD4 binding protein 1	1		1		0.065039	6.58965	4.62591e-11	0.0941137	9.55769	1.48154e-21
CYLD	1540	CYLD lysine 63 deubiquitinase	1		1		0.236056	24.5603	1.8095e-129	0.210006	21.7167	2.85901e-102
NLRP1	22861	NLR family pyrin domain containing 1	1		1		0.234643	24.4046	6.66248e-128	0.212195	21.9537	2.0179e-104
TRIM25	7706	tripartite motif containing 25	1		1		0.0225573	2.28121	0.0225564	-0.0405896	-4.10715	4.03685e-05
SERPINB2	5055	serpin family B member 2	1		1		0.068001	6.89111	5.86206e-12	0.00229423	0.231957	0.816576
ZSWIM4	65249	zinc finger SWIM-type containing 4	1		1		0.0454332	4.59823	4.31217e-06	0.06085	6.16359	7.37956e-10
IL1B	3553	interleukin 1 beta	1		1		0.200594	20.7016	2.7018e-93	0.0381851	3.86348	0.000112472
IFIH1	64135	interferon induced with helicase C domain 1	1		1		0.203447	21.0087	5.72553e-96	0.0406361	4.11187	3.95542e-05
SP100	6672	SP100 nuclear antigen	1		1		0.231834	24.0958	8.02349e-125	0.114252	11.6275	4.68363e-31
SLC9A8	23315	solute carrier family 9 member A8	1		1		0.0637434	6.45784	1.11036e-10	0.0251425	2.54281	0.011011
NFKBIZ	64332	NFKB inhibitor zeta	1		1		0.155752	15.9417	1.55831e-56	0.0425642	4.30731	1.66795e-05
PARP9	83666	poly(ADP-ribose) polymerase family member 9	1		1		0.243276	25.358	1.24418e-137	0.023488	2.37538	0.017549
DTX3L	151636	deltex E3 ubiquitin ligase 3L	1		1		0.2065	21.3379	7.10948e-99	-0.001895	-0.191592	0.848066
PARP14	54625	poly(ADP-ribose) polymerase family member 14	1		1		0.254989	26.6617	1.83062e-151	0.0374422	3.7882	0.00015261
LAMP3	27074	lysosomal associated membrane protein 3	1		1		0.269069	28.2456	4.48286e-169	0.0965991	9.81243	1.2528e-22
YEATS2	55689	YEATS domain containing 2	1		1		-0.0608956	-6.16823	7.16722e-10	-0.0170623	-1.72532	0.0845008
TRIO	7204	trio Rho guanine nucleotide exchange factor	1		1		-0.0183645	-1.85704	0.0633346	0.131538	13.4156	1.08209e-40
DAB2	1601	DAB adaptor protein 2	1		1		0.163367	16.742	4.33565e-62	0.269379	28.2806	1.78861e-169
CSF2	1437	colony stimulating factor 2	1		1		0.144337	14.7475	1.00982e-48	-0.0221676	-2.24178	0.0249968
IRF1	3659	interferon regulatory factor 1	1		1		0.346282	37.3194	6.78996e-286	0.0466099	4.71757	2.41846e-06
DUSP1	1843	dual specificity phosphatase 1	1		1		0.10054	10.2168	2.18435e-24	0.237628	24.7335	3.19338e-131
LTB	4050	lymphotoxin beta	1		1		0.370135	40.283	0	0.188644	19.4213	1.54914e-82
PRDM1	639	PR/SET domain 1	1		1		0.279302	29.4089	1.47036e-182	0.165312	16.9469	1.49022e-63
NCOA7	135112	nuclear receptor coactivator 7	1		1		0.123165	12.548	7.4848e-36	0.0819787	8.31636	1.02251e-16
TNFAIP3	7128	TNF alpha induced protein 3	1		1		0.280388	29.533	5.0295e-184	0.168927	17.3283	2.5402e-66
SAMD9L	219285	sterile alpha motif domain containing 9 like	1		1		0.291301	30.7868	4.02302e-199	0.133424	13.6114	7.92367e-42
NRCAM	4897	neuronal cell adhesion molecule	1		1		0.0132301	1.33773	0.181015	0.0549658	5.56567	2.67732e-08
PARP12	64761	poly(ADP-ribose) polymerase family member 12	1		1		0.22415	23.2542	1.32549e-116	-0.0399763	-4.04499	5.27099e-05
DDX58	23586	DExD/H-box helicase 58	1		1		0.176471	18.1263	2.66048e-72	0.0728919	7.38931	1.5913e-13
B4GALT1	2683	beta-1,4-galactosyltransferase 1	1		1		0.111578	11.3519	1.0924e-29	0.0296519	2.99924	0.00271304
LAMC2	3918	laminin subunit gamma 2	1	1			0.062962	6.37836	1.86734e-10	0.0195938	1.98139	0.0475745
TGFA	7039	transforming growth factor alpha	1	1			0.0693721	7.03073	2.18596e-12	-0.0225612	-2.28161	0.022533
CDCP1	64866	CUB domain containing protein 1	1	1			0.111421	11.3357	1.31145e-29	-0.0845361	-8.57763	1.10879e-17
ULBP2	80328	UL16 binding protein 2	1	1			0.0271873	2.74975	0.00597447	-0.0519764	-5.26213	1.45284e-07
CENPF	1063	centromere protein F	-1				-0.0200694	-2.0295	0.0424332	-0.141599	-14.4619	6.11956e-47
ZNF488	118738	zinc finger protein 488	-1				-0.0256591	-2.59509	0.00947021	-0.000466147	-0.0471293	0.962411
PRSS23	11098	serine protease 23	-1				0.0598683	6.0638	1.37646e-09	0.16484	16.8971	3.39066e-63
LPCAT3	10162	lysophosphatidylcholine acyltransferase 3	-1				0.0528771	5.35357	8.8105e-08	-0.0273268	-2.76387	0.00572218
TMEM19	55266	transmembrane protein 19	-1				0.0815731	8.27493	1.44551e-16	0.0499546	5.05692	4.33472e-07
RNF34	80196	ring finger protein 34	-1				0.0713327	7.23044	5.15914e-13	-0.0665507	-6.74349	1.62984e-11
POLE2	5427	DNA polymerase epsilon 2, accessory subunit	-1				-0.00701641	-0.709404	0.47809	-0.170193	-17.4619	2.63623e-67
BMP4	652	bone morphogenetic protein 4	-1				0.015813	1.59896	0.10986	0.135146	13.7903	7.04497e-43
ERH	2079	ERH mRNA splicing and mitosis factor	-1				-0.0343862	-3.47864	0.000506064	-0.145483	-14.8671	1.7691e-49
NDUFB1	4707	NADH:ubiquinone oxidoreductase subunit B1	-1				0.0049557	0.501047	0.616349	-0.0964099	-9.79304	1.51537e-22
CCNB2	9133	cyclin B2	-1				0.0221211	2.23708	0.0253024	-0.219967	-22.7979	2.94353e-112
DVL2	1856	dishevelled segment polarity protein 2	-1				-0.0926385	-9.40656	6.22783e-21	-0.00856897	-0.866388	0.386298
ALDH3A2	224	aldehyde dehydrogenase 3 family member A2	-1				-0.00554526	-0.560656	0.575044	-0.0154936	-1.56666	0.117226
HAUS1	115106	HAUS augmin like complex subunit 1	-1				0.0240643	2.4337	0.0149625	-0.0623737	-6.31853	2.75068e-10
CYP4F3	4051	cytochrome P450 family 4 subfamily F member 3	-1				0.0530228	5.36837	8.11921e-08	-0.0550254	-5.57173	2.58619e-08
FAM98C	147965	family with sequence similarity 98 member C	-1				-0.0190921	-1.93064	0.0535551	-0.0859995	-8.72722	3.01687e-18
CENPA	1058	centromere protein A	-1				0.0128776	1.30208	0.192917	-0.212146	-21.9483	2.25667e-104
PXMP4	11264	peroxisomal membrane protein 4	-1				-0.0330525	-3.34356	0.000830081	0.0263247	2.66245	0.00776945
CABLES2	81928	Cdk5 and Abl enzyme substrate 2	-1				-0.0266491	-2.69528	0.00704442	-0.0741672	-7.5193	5.96949e-14
MYLK	4638	myosin light chain kinase	-1				0.103368	10.5071	1.08237e-25	0.33814	36.3271	7.12724e-272
RFC4	5984	replication factor C subunit 4	-1				-0.0204189	-2.06486	0.0389617	-0.184208	-18.9484	1.00909e-78
IQCG	84223	IQ motif containing G	-1				0.101349	10.2998	9.32651e-25	0.0186246	1.88335	0.0596813
NCAPG	64151	non-SMC condensin I complex subunit G	-1				0.0100396	1.01509	0.310086	-0.194629	-20.0614	7.77616e-88
CCNA2	890	cyclin A2	-1				0.0252264	2.5513	0.0107467	-0.193643	-19.9558	5.96931e-87
DEPDC1B	55789	DEP domain containing 1B	-1				0.00486451	0.491827	0.622852	-0.182896	-18.8087	1.29811e-77
LOC100294145	100294145	uncharacterized LOC100294145	-1				NA	NA	NA	NA	NA	NA
EPDR1	54749	ependymin related 1	-1				0.0236108	2.38781	0.0169673	0.145635	14.883	1.40247e-49
CLU	1191	clusterin	-1				0.0995914	10.1194	5.87637e-24	0.202969	20.9572	1.61665e-95
GSR	2936	glutathione-disulfide reductase	-1				0.0297762	3.01182	0.00260318	-0.0207155	-2.09487	0.0362074
CENPP	401541	centromere protein P	-1				0.000802564	0.0811424	0.93533	-0.0293123	-2.96486	0.00303517
ARSE	415	arylsulfatase E	-1				0.014708	1.48719	0.136994	0.0580883	5.88289	4.15816e-09
AKR7A2	8574	aldo-keto reductase family 7 member A2	-1			-1	-0.0268322	-2.71382	0.0066624	-0.0409983	-4.14857	3.3726e-05
VAV3	10451	vav guanine nucleotide exchange factor 3	-1			-1	0.0900676	9.14334	7.20619e-20	0.0335414	3.39308	0.000693746
PSRC1	84722	proline and serine rich coiled-coil 1	-1			-1	-0.0206307	-2.08629	0.0369768	-0.171249	-17.5736	3.92227e-68
SNAPIN	23557	SNAP associated protein	-1			-1	0.0128049	1.29473	0.195444	-0.0708134	-7.17753	7.5914e-13
IQGAP3	128239	IQ motif containing GTPase activating protein 3	-1			-1	-0.01662	-1.68058	0.0928753	-0.171763	-17.6279	1.54597e-68
HSD17B7	51478	hydroxysteroid 17-beta dehydrogenase 7	-1			-1	0.00979146	0.990003	0.322196	-0.121246	-12.3495	8.66805e-35
FLVCR1	28982	feline leukemia virus subgroup C cellular receptor 1	-1			-1	-0.0594424	-6.02051	1.79851e-09	-0.0887319	-9.00666	2.5028e-19
EPHX1	2052	epoxide hydrolase 1	-1			-1	0.0184024	1.86087	0.0627912	0.0406299	4.11123	3.96628e-05
SCD	6319	stearoyl-CoA desaturase	-1			-1	-3.10801e-06	-0.000314232	0.999749	-0.10278	-10.4468	2.03552e-25
BAG3	9531	BCL2 associated athanogene 3	-1			-1	0.00569059	0.575351	0.565067	0.0336559	3.40468	0.000664971
MKI67	4288	marker of proliferation Ki-67	-1			-1	0.0206388	2.08711	0.0369026	-0.126802	-12.9245	6.48341e-38
E2F8	79733	E2F transcription factor 8	-1			-1	0.06528	6.61417	3.92323e-11	-0.117688	-11.982	7.32395e-33
CAT	847	catalase	-1			-1	0.0348232	3.52289	0.000428726	0.098416	9.99878	1.97653e-23
TMEM109	79073	transmembrane protein 109	-1			-1	0.0671545	6.80494	1.06753e-11	0.121423	12.3679	6.92453e-35
FADS1	3992	fatty acid desaturase 1	-1			-1	-0.0091384	-0.923966	0.355526	0.0219888	2.2237	0.0261907
ASRGL1	80150	asparaginase like 1	-1			-1	0.0669999	6.78921	1.19013e-11	0.0367565	3.71874	0.000201294
RNASEH2C	84153	ribonuclease H2 subunit C	-1			-1	-0.0269982	-2.73062	0.00633233	-0.0332863	-3.36724	0.000762055
UCP2	7351	uncoupling protein 2	-1			-1	0.248024	25.885	3.76779e-143	0.0965561	9.80802	1.30819e-22
MRPL51	51258	mitochondrial ribosomal protein L51	-1			-1	-0.042502	-4.30101	1.71601e-05	-0.152827	-15.6351	1.79152e-54
NCAPD2	9918	non-SMC condensin I complex subunit D2	-1			-1	-0.0100918	-1.02037	0.307576	-0.101446	-10.3098	8.41543e-25
TMEM106C	79022	transmembrane protein 106C	-1			-1	-0.0226468	-2.29026	0.0220262	-0.14954	-15.291	3.31548e-52
RACGAP1	29127	Rac GTPase activating protein 1	-1			-1	-0.0151002	-1.52687	0.126825	-0.185462	-19.0819	8.62451e-80
SPRYD4	283377	SPRY domain containing 4	-1			-1	-0.0371424	-3.75783	0.000172344	-0.126689	-12.9128	7.53015e-38
TMPO-AS1	100128191	TMPO antisense RNA 1	-1			-1	-0.0186017	-1.88103	0.0599959	-0.127247	-12.9706	3.59326e-38
UNG	7374	uracil DNA glycosylase	-1			-1	-0.0628783	-6.36985	1.97356e-10	-0.166397	-17.0612	2.23572e-64
CIT	11113	citron rho-interacting serine/threonine kinase	-1			-1	-0.0503395	-5.09598	3.53137e-07	-0.096901	-9.84339	9.23945e-23
MLEC	9761	malectin	-1			-1	-0.032468	-3.28437	0.00102555	-0.0383525	-3.88044	0.000104923
CARS2	79587	cysteinyl-tRNA synthetase 2, mitochondrial	-1			-1	-0.0153821	-1.55538	0.119888	-0.0761481	-7.72129	1.2594e-14
DLGAP5	9787	DLG associated protein 5	-1			-1	0.0226032	2.28585	0.0222833	-0.171551	-17.6055	2.27021e-68
TTLL5	23093	tubulin tyrosine ligase like 5	-1			-1	-0.0597985	-6.0567	1.43831e-09	0.0154701	1.56427	0.117785
GLRX5	51218	glutaredoxin 5	-1			-1	-0.0816395	-8.28172	1.36596e-16	-0.109727	-11.1612	9.2521e-29
TMEM121	80757	transmembrane protein 121	-1			-1	-0.0359881	-3.64089	0.000273035	0.102249	10.3923	3.58831e-25
FANCI	55215	FA complementation group I	-1			-1	-0.00412491	-0.417048	0.676652	-0.192388	-19.8214	7.86932e-86
DECR2	26063	2,4-dienoyl-CoA reductase 2	-1			-1	-0.0327544	-3.31338	0.000924959	-0.0809193	-8.20817	2.51643e-16
TSR3	115939	TSR3 ribosome maturation factor	-1			-1	-0.0327181	-3.3097	0.000937198	-0.0714265	-7.23999	4.81013e-13
FAHD1	81889	fumarylacetoacetate hydrolase domain containing 1	-1			-1	-0.0553604	-5.60575	2.12735e-08	-0.101015	-10.2655	1.32634e-24
RAB26	25837	RAB26, member RAS oncogene family	-1			-1	0.00161341	0.163123	0.870425	-0.0759412	-7.70019	1.48436e-14
GLYR1	84656	glyoxylate reductase 1 homolog	-1			-1	-0.00235944	-0.238549	0.81146	0.0549755	5.56665	2.66233e-08
CRYM	1428	crystallin mu	-1			-1	0.0271797	2.74899	0.00598834	0.0523848	5.30359	1.15919e-07
CES2	8824	carboxylesterase 2	-1			-1	-0.011287	-1.14123	0.253801	0.0198126	2.00353	0.045147
NQO1	1728	NAD(P)H quinone dehydrogenase 1	-1			-1	0.0320329	3.24031	0.0011978	-0.0850113	-8.62621	7.28325e-18
SHMT1	6470	serine hydroxymethyltransferase 1	-1			-1	0.00560967	0.567169	0.570612	-0.0626847	-6.35016	2.24234e-10
TMEM97	27346	transmembrane protein 97	-1			-1	-0.100002	-10.1615	3.83571e-24	-0.154468	-15.8071	1.26497e-55
SPAG5	10615	sperm associated antigen 5	-1			-1	-0.0362273	-3.66513	0.000248466	-0.205316	-21.2101	9.64596e-98
CISD3	284106	CDGSH iron sulfur domain 3	-1			-1	-0.0204889	-2.07194	0.0382958	-0.123038	-12.5348	8.81887e-36
ASB16-AS1	339201	ASB16 antisense RNA 1	-1			-1	0.013601	1.37524	0.169086	-0.0225378	-2.27923	0.0226736
UBTF	7343	upstream binding transcription factor	-1			-1	-0.0790393	-8.01626	1.20924e-15	0.0235425	2.3809	0.0172888
HEXIM1	10614	HEXIM P-TEFb complex subunit 1	-1			-1	-0.000717823	-0.0725747	0.942146	-0.00824413	-0.833542	0.404558
OSBPL7	114881	oxysterol binding protein like 7	-1			-1	0.0502687	5.0888	3.6675e-07	0.0357064	3.61236	0.00030488
PDK2	5164	pyruvate dehydrogenase kinase 2	-1			-1	-0.0435778	-4.41007	1.04393e-05	0.068812	6.9737	3.27813e-12
MAP2K6	5608	mitogen-activated protein kinase kinase 6	-1			-1	0.0632326	6.40589	1.56076e-10	0.0181998	1.84037	0.0657425
SLC9A3R1	9368	SLC9A3 regulator 1	-1			-1	0.071617	7.2594	4.17116e-13	-0.111413	-11.3349	1.32376e-29
PARD6G	84552	par-6 family cell polarity regulator gamma	-1			-1	-0.0418748	-4.23742	2.28084e-05	0.0842936	8.55285	1.37273e-17
CHAF1A	10036	chromatin assembly factor 1 subunit A	-1			-1	-0.0212558	-2.14953	0.0316162	-0.162813	-16.6837	1.1226e-61
KANK2	25959	KN motif and ankyrin repeat domains 2	-1			-1	-0.00224036	-0.226509	0.82081	0.352084	38.0323	3.82471e-296
MRPL34	64981	mitochondrial ribosomal protein L34	-1			-1	-0.00038772	-0.0392	0.968732	-0.0754647	-7.65159	2.16412e-14
POP4	10775	POP4 homolog, ribonuclease P/MRP subunit	-1			-1	0.0328249	3.32052	0.000901655	-0.109227	-11.1098	1.63676e-28
CAPNS1	826	calpain small subunit 1	-1			-1	0.0222624	2.25137	0.0243831	-0.065333	-6.61956	3.78337e-11
MED29	55588	mediator complex subunit 29	-1			-1	-0.0516889	-5.23295	1.70132e-07	0.0151567	1.53258	0.12541
GALM	130589	galactose mutarotase	-1			-1	0.176277	18.1059	3.81533e-72	0.0365177	3.69455	0.000221427
PROC	5624	protein C, inactivator of coagulation factors Va and VIIIa	-1			-1	0.074076	7.51	6.40662e-14	-0.0176002	-1.77972	0.0751514
ABCB6	10058	ATP binding cassette subfamily B member 6 (Langereis blood group)	-1			-1	-0.0789918	-8.01141	1.2576e-15	-0.0967336	-9.82622	1.094e-22
HJURP	55355	Holliday junction recognition protein	-1			-1	0.00691485	0.699135	0.484484	-0.204365	-21.1075	7.75401e-97
PCNA	5111	proliferating cell nuclear antigen	-1			-1	0.0290426	2.93756	0.00331549	-0.181405	-18.6502	2.31162e-76
EPB41L1	2036	erythrocyte membrane protein band 4.1 like 1	-1			-1	-0.0307552	-3.11094	0.00187003	0.0412179	4.17083	3.05993e-05
SGK2	10110	serum/glucocorticoid regulated kinase 2	-1			-1	-0.00804384	-0.81329	0.416071	0.0148263	1.49916	0.133862
UBE2C	11065	ubiquitin conjugating enzyme E2 C	-1			-1	-0.00123088	-0.124447	0.900964	-0.215258	-22.2858	1.79329e-107
CBR1	873	carbonyl reductase 1	-1			-1	0.0412538	4.17447	3.01154e-05	-0.0652283	-6.60891	4.06465e-11
C21orf58	54058	chromosome 21 open reading frame 58	-1			-1	-0.0209154	-2.11509	0.0344466	-0.101487	-10.314	8.05797e-25
RAB36	9609	RAB36, member RAS oncogene family	-1			-1	0.0190201	1.92335	0.0544639	0.0731014	7.41067	1.35609e-13
LSM3	27258	LSM3 homolog, U6 small nuclear RNA and mRNA degradation associated	-1			-1	-0.0173769	-1.75714	0.0789243	-0.134649	-13.7387	1.42176e-42
SLBP	7884	stem-loop binding protein	-1			-1	-0.0128616	-1.30047	0.193471	-0.158371	-16.2166	2.0566e-58
CCNB1	891	cyclin B1	-1			-1	-0.0110943	-1.12175	0.261997	-0.243229	-25.3528	1.40699e-137
LMNB1	4001	lamin B1	-1			-1	0.0605184	6.12988	9.11941e-10	-0.126182	-12.8602	1.47199e-37
BRD8	10902	bromodomain containing 8	-1			-1	-0.0541076	-5.47852	4.39074e-08	0.000509893	0.0515521	0.958887
KIF20A	10112	kinesin family member 20A	-1			-1	0.0034487	0.348679	0.727338	-0.171164	-17.5645	4.5772e-68
CXXC5	51523	CXXC finger protein 5	-1			-1	0.040798	4.12828	3.68394e-05	0.0510166	5.1647	2.45354e-07
KIFC1	3833	kinesin family member C1	-1			-1	-0.00865084	-0.874667	0.381776	-0.195829	-20.19	6.41089e-89
POLH	5429	DNA polymerase eta	-1			-1	-0.0192936	-1.95102	0.0510815	0.0240293	2.43015	0.0151095
H2AFV	94239	H2A histone family member V	-1			-1	-0.0581215	-5.88627	4.07441e-09	-0.0286552	-2.89835	0.00375935
SCARA3	51435	scavenger receptor class A member 3	-1			-1	0.0586143	5.93635	3.00924e-09	0.218945	22.6866	3.28624e-111
GINS4	84296	GINS complex subunit 4	-1			-1	0.00715757	0.723677	0.469281	-0.129684	-13.2232	1.36186e-39
MCM4	4173	minichromosome maintenance complex component 4	-1			-1	-0.0250807	-2.53656	0.0112096	-0.141099	-14.4098	1.28333e-46
ANXA13	312	annexin A13	-1			-1	#DIV/0!	#DIV/0!	#DIV/0!	#DIV/0!	#DIV/0!	#DIV/0!
ALAD	210	aminolevulinate dehydratase	-1			-1	0.0408868	4.13727	3.54273e-05	0.119238	12.1421	1.07789e-33
CENPI	2491	centromere protein I	-1			-1	0.0079424	0.803033	0.421975	-0.123391	-12.5714	5.59603e-36
BMP8B	656	bone morphogenetic protein 8b	-1		-1		-0.0155399	-1.57133	0.116137	0.0170686	1.72595	0.0843857
NETO2	81831	neuropilin and tolloid like 2	-1		-1		-0.0336691	-3.40601	0.000661727	-0.0484891	-4.90821	9.33326e-07
FTO	79068	FTO alpha-ketoglutarate dependent dioxygenase	-1		-1		-0.040272	-4.07497	4.6369e-05	0.19296	19.8827	2.43241e-86
GAMT	2593	guanidinoacetate N-methyltransferase	-1		-1		-0.0403026	-4.07806	4.57575e-05	0.0425905	4.30997	1.64803e-05
AHCY	191	adenosylhomocysteinase	-1		-1		-0.104398	-10.6131	3.54421e-26	-0.178264	-18.3166	9.16763e-74
DKK1	22943	dickkopf WNT signaling pathway inhibitor 1	-1	-1			0.072244	7.32329	2.60216e-13	0.0418921	4.23918	2.26311e-05
FAM111B	374393	family with sequence similarity 111 member B	-1	-1			0.0228292	2.30872	0.0209787	-0.119673	-12.187	6.26815e-34
DDX12P	440081	DEAD/H-box helicase 12, pseudogene	-1	-1			0.00356038	0.359971	0.718876	-0.126736	-12.9176	7.07934e-38
DNAJB1	3337	DnaJ heat shock protein family (Hsp40) member B1	-1	-1			0.002137	0.21606	0.828945	-0.0856753	-8.69407	4.03305e-18
EZH2	2146	enhancer of zeste 2 polycomb repressive complex 2 subunit	-1	-1			0.0245183	2.47965	0.0131673	-0.1754	-18.0129	1.95129e-71
CEP104	9731	centrosomal protein 104				1	-0.0148508	-1.50164	0.133221	0.0559969	5.6704	1.46332e-08
TNFRSF9	3604	TNF receptor superfamily member 9				1	0.352898	38.1328	1.3371e-297	0.125205	12.7592	5.30599e-37
ERRFI1	54206	ERBB receptor feedback inhibitor 1				1	-0.00576353	-0.582725	0.560091	0.0594695	6.02326	1.76828e-09
H6PD	9563	hexose-6-phosphate dehydrogenase/glucose 1-dehydrogenase				1	0.0726905	7.36878	1.85506e-13	0.196908	20.3057	6.69361e-90
PIK3CD	5293	phosphatidylinositol-4,5-bisphosphate 3-kinase catalytic subunit delta				1	0.295488	31.2713	4.27859e-205	0.201778	20.829	2.12273e-94
TNFRSF1B	7133	TNF receptor superfamily member 1B				1	0.343855	37.0226	1.13827e-281	0.220644	22.8717	5.9003e-113
TMEM51-AS1	200197	TMEM51 antisense RNA 1				1	0.0841002	8.53309	1.62695e-17	0.0265546	2.68572	0.00724903
ECE1	1889	endothelin converting enzyme 1				1	0.0567298	5.74485	9.46295e-09	0.106513	10.8305	3.46566e-27
LOC100506801	100506801	uncharacterized LOC100506801				1	NA	NA	NA	NA	NA	NA
EPHB2	2048	EPH receptor B2				1	0.10302	10.4714	1.5731e-25	0.0507913	5.14184	2.77103e-07
LUZP1	7798	leucine zipper protein 1				1	0.010076	1.01877	0.308335	0.155225	15.8864	3.68967e-56
ZNF436	80818	zinc finger protein 436				1	0.0268004	2.7106	0.00672741	0.171739	17.6253	1.61625e-68
STPG1	90529	sperm tail PG-rich repeat containing 1				1	-0.0372068	-3.76436	0.000167911	-0.012586	-1.2726	0.20319
CLIC4	25932	chloride intracellular channel 4				1	0.0443322	4.48657	7.31702e-06	0.210977	21.8218	3.19464e-103
SLC9A1	6548	solute carrier family 9 member A1				1	0.0418948	4.23945	2.26038e-05	0.0189288	1.91412	0.0556327
WASF2	10163	WASP family member 2				1	0.0232408	2.35037	0.0187735	0.121609	12.3871	5.46709e-35
SESN2	83667	sestrin 2				1	0.0421498	4.2653	2.01426e-05	0.0153928	1.55645	0.119632
SNHG12	85028	small nucleolar RNA host gene 12				1	0.0582229	5.89657	3.82888e-09	-0.0789544	-8.0076	1.29691e-15
EPB41	2035	erythrocyte membrane protein band 4.1				1	0.091615	9.30176	1.66425e-20	0.038927	3.93866	8.24834e-05
SPOCD1	90853	SPOC domain containing 1				1	0.0878456	8.916	5.65969e-19	0.03866	3.9116	9.22797e-05
YARS	8565	tyrosyl-tRNA synthetase				1	-0.0110537	-1.11764	0.263747	-0.151484	-15.4945	1.53215e-53
RNF19B	127544	ring finger protein 19B				1	0.172476	17.7033	4.23078e-69	0.0280498	2.83706	0.00456201
PHC2	1912	polyhomeotic homolog 2				1	0.0230791	2.33401	0.0196144	0.08991	9.12722	8.3544e-20
ZMYM4	9202	zinc finger MYM-type containing 4				1	-0.0288826	-2.92136	0.0034927	0.0561042	5.6813	1.37332e-08
AGO4	192670	argonaute RISC component 4				1	0.0498027	5.0415	4.69818e-07	0.149263	15.262	5.11665e-52
RRAGC	64121	Ras related GTP binding C				1	0.0542261	5.49055	4.10265e-08	0.0886002	8.9932	2.8267e-19
MACF1	23499	microtubule actin crosslinking factor 1				1	0.0167216	1.69085	0.0908953	0.206803	21.3706	3.63433e-99
HIVEP3	59269	human immunodeficiency virus type I enhancer binding protein 3				1	0.164053	16.8142	1.32799e-62	0.144772	14.7929	5.22219e-49
SLC2A1	6513	solute carrier family 2 member 1				1	-0.0315774	-3.19419	0.00140647	-0.127828	-13.0308	1.65629e-38
MED8	112950	mediator complex subunit 8				1	0.0591803	5.99387	2.1183e-09	-0.0891987	-9.05443	1.62318e-19
TRABD2B	388630	TraB domain containing 2B				1	NA	NA	NA	NA	NA	NA
EPS15	2060	epidermal growth factor receptor pathway substrate 15				1	0.108849	11.0709	2.5155e-28	0.160962	16.4889	2.63882e-60
BTF3L4	91408	basic transcription factor 3 like 4				1	-0.0276682	-2.79844	0.00514468	-0.064442	-6.52891	6.93947e-11
LRRC42	115353	leucine rich repeat containing 42				1	-0.0372737	-3.77114	0.000163418	-0.109453	-11.133	1.2652e-28
JUN	3725	Jun proto-oncogene, AP-1 transcription factor subunit				1	0.0311856	3.15452	0.00161227	0.14793	15.1227	4.09412e-51
DOCK7	85440	dedicator of cytokinesis 7				1	-0.0275021	-2.78163	0.00541864	0.0450686	4.56124	5.14435e-06
JAK1	3716	Janus kinase 1				1	0.132217	13.486	4.24204e-41	0.208286	21.5307	1.34825e-100
LEPR	3953	leptin receptor				1	0.0637911	6.46269	1.07546e-10	0.309552	32.9136	6.58268e-226
MIER1	57708	MIER1 transcriptional regulator				1	0.0757831	7.68407	1.6826e-14	0.10576	10.753	7.97891e-27
GADD45A	1647	growth arrest and DNA damage inducible alpha				1	0.0564937	5.72087	1.08959e-08	0.0874609	8.87666	8.04424e-19
RABGGTB	5876	Rab geranylgeranyltransferase subunit beta				1	-0.0244858	-2.47635	0.0132895	-0.12025	-12.2466	3.04387e-34
ST6GALNAC3	256435	ST6 N-acetylgalactosaminide alpha-2,6-sialyltransferase 3				1	0.064079	6.49198	8.86467e-11	0.257442	26.9363	1.87123e-154
ZZZ3	26009	zinc finger ZZ-type containing 3				1	-0.0250773	-2.53621	0.0112206	0.0260722	2.6369	0.00837938
C1orf52	148423	chromosome 1 open reading frame 52				1	-0.00650594	-0.657789	0.510688	-0.034914	-3.53209	0.000414106
BCL10	8915	BCL10 immune signaling adaptor				1	0.1046	10.6338	2.84443e-26	-0.0254457	-2.57349	0.0100818
ZNHIT6	54680	zinc finger HIT-type containing 6				1	-0.0367978	-3.72293	0.000197984	0.0440875	4.46176	8.2159e-06
SH3GLB1	51100	SH3 domain containing GRB2 like, endophilin B1				1	0.0800518	8.11961	5.21564e-16	0.147425	15.0699	8.95846e-51
GBP3	2635	guanylate binding protein 3				1	0.184026	18.929	1.4392e-78	0.0400226	4.04968	5.16658e-05
GBP2	2634	guanylate binding protein 2				1	0.278463	29.3131	1.97211e-181	0.137641	14.0498	1.99905e-44
LRRC8B	23507	leucine rich repeat containing 8 VRAC subunit B				1	0.0408276	4.13127	3.63636e-05	-0.0511192	-5.17511	2.32096e-07
KIAA1107	23285	KIAA1107				1	-0.0332978	-3.36841	0.000758822	0.0490292	4.96301	7.05272e-07
RPAP2	79871	RNA polymerase II associated protein 2				1	-0.00523672	-0.52946	0.596498	-0.0336142	-3.40045	0.000675327
F3	2152	coagulation factor III, tissue factor				1	0.0859692	8.72412	3.10007e-18	0.103982	10.5703	5.56899e-26
TRMT13	54482	tRNA methyltransferase 13 homolog				1	-0.00891187	-0.90106	0.367578	0.00450998	0.455981	0.648413
CDC14A	8556	cell division cycle 14A				1	0.0767174	7.77935	7.9933e-15	0.130009	13.257	8.75275e-40
WDR47	22911	WD repeat domain 47				1	-0.0179008	-1.81013	0.0703052	0.117618	11.9748	7.98138e-33
SLC16A4	9122	solute carrier family 16 member 4				1	0.0907872	9.21701	3.65627e-20	0.166258	17.0466	2.85047e-64
LRIF1	55791	ligand dependent nuclear receptor interacting factor 1				1	0.0186438	1.88529	0.0594194	-0.0266133	-2.69167	0.00712119
DENND2D	79961	DENN domain containing 2D				1	0.258993	27.1102	2.31253e-156	0.00898108	0.908059	0.363869
SLC16A1	6566	solute carrier family 16 member 1				1	-0.0502663	-5.08855	3.67227e-07	-0.0210371	-2.1274	0.0334107
LRIG2	9860	leucine rich repeats and immunoglobulin like domains 2				1	-0.0127464	-1.28881	0.197492	0.0763795	7.74489	1.04735e-14
TSPAN2	10100	tetraspanin 2				1	0.107973	10.9807	6.77686e-28	0.280628	29.5604	2.38144e-184
SLC22A15	55356	solute carrier family 22 member 15				1	0.0339287	3.4323	0.000600863	0.0386148	3.90702	9.40429e-05
ZNF697	90874	zinc finger protein 697				1	-0.0757894	-7.6847	1.67429e-14	0.0496508	5.02609	5.09065e-07
NOTCH2	4853	notch receptor 2				1	0.0535365	5.42052	6.07772e-08	0.169598	17.3991	7.66165e-67
NBPF9	400818	NBPF member 9				1	0.0263498	2.66499	0.00771114	0.0858578	8.71273	3.42549e-18
TXNIP	10628	thioredoxin interacting protein				1	0.131421	13.4034	1.27121e-40	0.225906	23.4461	1.86883e-118
POLR3GL	84265	RNA polymerase III subunit G like				1	0.0779793	7.90809	2.88368e-15	0.125788	12.8195	2.47231e-37
MCL1	4170	MCL1 apoptosis regulator, BCL2 family member				1	0.12963	13.2177	1.46389e-39	0.118907	12.1078	1.62747e-33
CTSS	1520	cathepsin S				1	0.368208	40.0404	0	0.135907	13.8695	2.39335e-43
CDC42SE1	56882	CDC42 small effector 1				1	0.0931152	9.45539	3.92543e-21	-0.0112624	-1.13875	0.254835
GATAD2B	57459	GATA zinc finger domain containing 2B				1	-0.0580141	-5.87534	4.35141e-09	0.0613991	6.21942	5.18512e-10
RPS27	6232	ribosomal protein S27				1	0.0148938	1.50598	0.132102	-0.0234846	-2.37504	0.0175652
HAX1	10456	HCLS1 associated protein X-1				1	-0.0175255	-1.77217	0.0763963	-0.129231	-13.1763	2.51138e-39
RIT1	6016	Ras like without CAAX 1				1	0.0228276	2.30857	0.0209875	0.0180243	1.82262	0.0683896
PEA15	8682	proliferation and apoptosis adaptor protein 15				1	0.0682122	6.91262	5.04176e-12	0.176785	18.1597	1.4772e-72
PEX19	5824	peroxisomal biogenesis factor 19				1	-0.0566923	-5.74105	9.67738e-09	0.0140374	1.41938	0.155819
POGK	57645	pogo transposable element derived with KRAB domain				1	-0.0673263	-6.82243	9.45798e-12	-0.0368367	-3.72686	0.000194925
BLZF1	8548	basic leucine zipper nuclear factor 1				1	0.0161765	1.63572	0.101928	-0.00912206	-0.922314	0.356386
METTL18	92342	methyltransferase like 18				1	0.00742747	0.750967	0.45269	-0.0394447	-3.99112	6.62214e-05
KIAA0040	9674	KIAA0040				1	0.145587	14.8779	1.5106e-49	0.136253	13.9053	1.46386e-43
RASAL2	9462	RAS protein activator like 2				1	-0.002245	-0.226979	0.820445	0.107448	10.9267	1.22186e-27
ABL2	27	ABL proto-oncogene 2, non-receptor tyrosine kinase				1	-0.0151522	-1.53213	0.125522	0.130058	13.2621	8.18713e-40
AXDND1	126859	axonemal dynein light chain domain containing 1				1	0.0138786	1.40332	0.160553	-0.0235514	-2.3818	0.0172463
SWT1	54823	SWT1 RNA endoribonuclease homolog				1	-0.015564	-1.57377	0.115571	0.0424259	4.29329	1.7767e-05
DENND1B	163486	DENN domain containing 1B				1	0.0746912	7.57273	3.97064e-14	0.037425	3.78647	0.00015368
DDX59	83479	DEAD-box helicase 59				1	0.0077275	0.781304	0.434642	0.0164527	1.66366	0.0962106
CAMSAP2	23271	calmodulin regulated spectrin associated protein family member 2				1	-0.109359	-11.1234	1.40804e-28	0.0740609	7.50847	6.48166e-14
KIF21B	23046	kinesin family member 21B				1	0.23177	24.0888	9.41283e-125	0.14017	14.313	5.04429e-46
RPS10P7	376693	ribosomal protein S10 pseudogene 7				1	0.00844374	0.853725	0.393277	-0.0483978	-4.89894	9.78313e-07
KDM5B	10765	lysine demethylase 5B				1	-0.0812384	-8.24076	1.92083e-16	-0.0108849	-1.10057	0.271108
KLHL12	59349	kelch like family member 12				1	-0.0387452	-3.92024	8.90395e-05	-0.0658692	-6.67413	2.61595e-11
ZC3H11A	9877	zinc finger CCCH-type containing 11A				1	-0.0142642	-1.44231	0.149245	0.034013	3.44084	0.000582237
GOLT1A	127845	golgi transport 1A				1	0.0239596	2.42311	0.0154056	-0.0611637	-6.19549	6.03434e-10
PPP1R15B	84919	protein phosphatase 1 regulatory subunit 15B				1	0.029162	2.94965	0.00318856	0.0288913	2.92225	0.00348278
MDM4	4194	MDM4 regulator of p53				1	0.0222352	2.24862	0.0245576	0.0404082	4.08877	4.36986e-05
DSTYK	25778	dual serine/threonine and tyrosine protein kinase				1	-0.0780433	-7.91462	2.73704e-15	0.121219	12.3467	8.97314e-35
ELK4	2005	ETS transcription factor ELK4				1	0.0210056	2.12422	0.033676	0.0519477	5.25921	1.47597e-07
CD55	1604	CD55 molecule (Cromer blood group)				1	0.0820489	8.32353	9.62917e-17	0.0399533	4.04266	5.32357e-05
RCOR3	55758	REST corepressor 3				1	-0.0676962	-6.86009	7.2802e-12	0.0585238	5.92714	3.18213e-09
LINC00467	84791	long intergenic non-protein coding RNA 467				1	0.00551536	0.557633	0.577107	-0.0929731	-9.44084	4.50542e-21
ATF3	467	activating transcription factor 3				1	0.0798011	8.09402	6.42919e-16	0.112291	11.4254	4.75238e-30
RPS6KC1	26750	ribosomal protein S6 kinase C1				1	0.0090545	0.915483	0.35996	0.0546546	5.53406	3.2062e-08
PTPN14	5784	protein tyrosine phosphatase non-receptor type 14				1	-0.0508976	-5.15263	2.61658e-07	0.112187	11.4146	5.37148e-30
TGFB2	7042	transforming growth factor beta 2				1	0.0313851	3.17472	0.00150427	0.187218	19.2692	2.67029e-81
EPRS	2058	glutamyl-prolyl-tRNA synthetase				1	-0.0297811	-3.01233	0.00259889	-0.0630821	-6.39058	1.7246e-10
RAB3GAP2	25782	RAB3 GTPase activating non-catalytic protein subunit 2				1	-0.0293936	-2.9731	0.00295501	0.0309971	3.13543	0.00172089
MIA3	375056	MIA SH3 domain ER export factor 3				1	0.012436	1.25742	0.20863	0.0627665	6.35847	2.12473e-10
AIDA	64853	axin interactor, dorsalization associated				1	0.053962	5.46372	4.77186e-08	0.0204361	2.0666	0.0387971
DNAH14	127602	dynein axonemal heavy chain 14				1	-0.0660093	-6.68838	2.37445e-11	-0.0874406	-8.87458	8.19469e-19
CDC42BPA	8476	CDC42 binding protein kinase alpha				1	-0.0572947	-5.80225	6.73746e-09	0.112788	11.4765	2.65253e-30
WNT9A	7483	Wnt family member 9A				1	0.00613362	0.620144	0.535176	0.13167	13.4293	9.02278e-41
DUSP5P1	574029	dual specificity phosphatase 5 pseudogene 1				1	-0.0199255	-2.01494	0.0439366	-0.0298758	-3.02191	0.00251809
SLC35F3	148641	solute carrier family 35 member F3				1	0.0189438	1.91563	0.0554398	0.0789703	8.00922	1.28006e-15
LYST	1130	lysosomal trafficking regulator				1	0.122738	12.5038	1.29563e-35	0.147572	15.0853	7.12957e-51
CEP170	9859	centrosomal protein 170				1	0.0187187	1.89286	0.0584045	0.1476	15.0882	6.82656e-51
SDCCAG8	10806	serologically defined colon cancer antigen 8				1	-0.00278248	-0.281321	0.77847	0.0511036	5.17353	2.34068e-07
MIR4677	100616343	microRNA 4677				1	NA	NA	NA	NA	NA	NA
AKT3	10000	AKT serine/threonine kinase 3				1	0.00646197	0.653344	0.513549	0.258454	27.0498	1.06771e-155
AHCTF1	25909	AT-hook containing transcription factor 1				1	-0.0579675	-5.87061	4.47694e-09	-0.0454214	-4.59702	4.33713e-06
ZNF669	79862	zinc finger protein 669				1	-0.0461002	-4.66587	3.11217e-06	0.0144469	1.46079	0.144103
KLF6	1316	Kruppel like factor 6				1	0.0631104	6.39345	1.69263e-10	0.150636	15.4057	5.88854e-53
IL15RA	3601	interleukin 15 receptor subunit alpha				1	0.283093	29.8426	1.05443e-187	0.0875	8.88066	7.76227e-19
OPTN	10133	optineurin				1	0.138352	14.1238	7.15308e-45	0.0898858	9.12474	8.54623e-20
FRMD4A	55691	FERM domain containing 4A				1	0.0900457	9.1411	7.35599e-20	0.198411	20.467	2.82179e-91
OLAH	55301	oleoyl-ACP hydrolase				1	0.0109328	1.10542	0.269005	0.0382612	3.87119	0.000108979
PTER	9317	phosphotriesterase related				1	0.0468767	4.74464	2.11709e-06	-0.00202227	-0.20446	0.837998
WAC	51322	WW domain containing adaptor with coiled-coil				1	-0.0243526	-2.46287	0.0137992	0.0503873	5.10083	3.44233e-07
ZEB1	6935	zinc finger E-box binding homeobox 1				1	0.0603528	6.11305	1.01315e-09	0.371535	40.4598	0
ARHGAP12	94134	Rho GTPase activating protein 12				1	0.0032668	0.330288	0.741189	0.00845695	0.855062	0.392537
ZNF25	219749	zinc finger protein 25				1	0.00901602	0.911592	0.362005	0.277176	29.1663	1.0402e-179
CSGALNACT2	55454	chondroitin sulfate N-acetylgalactosaminyltransferase 2				1	0.0998429	10.1452	4.52453e-24	0.228982	23.7828	9.79007e-122
ZNF239	8187	zinc finger protein 239				1	-0.0469558	-4.75266	2.035e-06	-0.017151	-1.73429	0.0828971
ZNF22	7570	zinc finger protein 22				1	-0.0108349	-1.09552	0.273316	0.0776862	7.87819	3.65946e-15
ALOX5	240	arachidonate 5-lipoxygenase				1	0.282127	29.732	2.19118e-186	0.163235	16.728	5.44314e-62
LINC00842	643650	long intergenic non-protein coding RNA 842				1	NA	NA	NA	NA	NA	NA
SLC16A9	220963	solute carrier family 16 member 9				1	-0.0150054	-1.51727	0.129228	0.0464124	4.69753	2.66755e-06
JMJD1C	221037	jumonji domain containing 1C				1	0.00193301	0.195436	0.845056	0.152634	15.6149	2.44102e-54
HERC4	26091	HECT and RLD domain containing E3 ubiquitin protein ligase 4				1	0.0230545	2.33152	0.0197451	0.00785653	0.794351	0.42701
HNRNPH3	3189	heterogeneous nuclear ribonucleoprotein H3				1	-0.0795315	-8.06649	8.04573e-16	0.0143816	1.45419	0.145925
RUFY2	55680	RUN and FYVE domain containing 2				1	-0.035414	-3.58274	0.000341587	0.0918	9.3207	1.39452e-20
DDX50	79009	DExD-box helicase 50				1	-0.0485715	-4.91657	8.94433e-07	0.0361566	3.65796	0.000255508
SRGN	5552	serglycin				1	0.335913	36.0574	4.11111e-268	0.225729	23.4268	2.87528e-118
SGPL1	8879	sphingosine-1-phosphate lyase 1				1	0.0526953	5.33512	9.75234e-08	-0.0132949	-1.34429	0.178886
DDIT4	54541	DNA damage inducible transcript 4				1	0.0389417	3.94015	8.19741e-05	0.00294824	0.298079	0.765649
SAMD8	142891	sterile alpha motif domain containing 8				1	0.0288225	2.91528	0.00356138	0.0924822	9.39056	7.24149e-21
CCSER2	54462	coiled-coil serine rich protein 2				1	0.0162638	1.64455	0.100093	0.17984	18.4838	4.62356e-75
AGAP11	119385	ArfGAP with GTPase domain, ankyrin repeat and PH domain 11				1	0.0155012	1.56742	0.117047	0.12105	12.3292	1.11117e-34
ATAD1	84896	ATPase family AAA domain containing 1				1	-0.0538679	-5.45417	5.03476e-08	0.00357179	0.361125	0.718014
PCGF5	84333	polycomb group ring finger 5				1	0.0983126	9.98817	2.19754e-23	0.104765	10.6507	2.37718e-26
MYOF	26509	myoferlin				1	0.115742	11.7811	7.84212e-32	0.124268	12.6621	1.79957e-36
TBC1D12	23232	TBC1 domain family member 12				1	0.0204402	2.06702	0.0387577	0.11031	11.2212	4.74093e-29
PDLIM1	9124	PDZ and LIM domain 1				1	0.114937	11.6981	2.06675e-31	0.0520075	5.26529	1.42811e-07
R3HCC1L	27291	R3H domain and coiled-coil containing 1 like				1	0.0545258	5.52099	3.45337e-08	0.0295425	2.98817	0.00281319
DNMBP	23268	dynamin binding protein				1	-0.0269465	-2.72538	0.00643364	0.0319272	3.22961	0.00124349
POLL	27343	DNA polymerase lambda				1	-0.0451717	-4.5717	4.8947e-06	-0.0268807	-2.71873	0.00656439
TRIM8	81603	tripartite motif containing 8				1	0.0515364	5.21747	1.84938e-07	0.112727	11.4702	2.85127e-30
SFR1	119392	SWI5 dependent homologous recombination repair protein 1				1	0.0299294	3.02734	0.00247333	-0.03739	-3.78292	0.000155882
ITPRIP	85450	inositol 1,4,5-trisphosphate receptor interacting protein				1	0.0958077	9.7313	2.77018e-22	0.204129	21.0822	1.29623e-96
TCF7L2	6934	transcription factor 7 like 2				1	-0.024007	-2.4279	0.0152038	0.0701033	7.10519	1.28167e-12
FAM160B1	57700	family with sequence similarity 160 member B1				1	0.0371663	3.76025	0.000170688	0.180463	18.5501	1.40681e-75
RGS10	6001	regulator of G protein signaling 10				1	0.195303	20.1336	1.91728e-88	0.0530521	5.37134	7.98701e-08
INPP5F	22876	inositol polyphosphate-5-phosphatase F				1	0.00890713	0.900581	0.367832	0.11183	11.3779	8.14393e-30
C10orf88	80007	chromosome 10 open reading frame 88				1	-0.0419842	-4.24851	2.17101e-05	-0.0132478	-1.33953	0.180429
ZRANB1	54764	zinc finger RANBP2-type containing 1				1	-0.078857	-7.99765	1.40536e-15	0.133112	13.579	1.22372e-41
CTBP2	1488	C-terminal binding protein 2				1	-0.0702176	-7.11684	1.17844e-12	-0.0330796	-3.34631	0.000821904
PTPRE	5791	protein tyrosine phosphatase receptor type E				1	0.1631	16.7138	6.86594e-62	0.155035	15.8664	5.03284e-56
CARS	833	cysteinyl-tRNA synthetase				1	0.0160292	1.62082	0.105087	-0.0961211	-9.76343	2.02475e-22
DENND5A	23258	DENN domain containing 5A				1	0.0399175	4.03903	5.40648e-05	0.236153	24.571	1.41238e-129
SWAP70	23075	switching B cell complex subunit SWAP70				1	0.122072	12.4349	3.03606e-35	0.18434	18.9625	7.79142e-79
SBF2	81846	SET binding factor 2				1	-0.0385551	-3.90098	9.64194e-05	0.119079	12.1256	1.31412e-33
ZBED5	58486	zinc finger BED-type containing 5				1	0.00279003	0.282084	0.777885	0.0497204	5.03315	4.907e-07
BTBD10	84280	BTB domain containing 10				1	0.0236134	2.38807	0.0169552	-0.012795	-1.29373	0.195789
RRAS2	22800	RAS related 2				1	-0.0088999	-0.899851	0.368221	-0.00616858	-0.62368	0.532852
COPB1	1315	coatomer protein complex subunit beta 1				1	0.0204688	2.06991	0.0384861	-0.014469	-1.46303	0.14349
GTF2H1	2965	general transcription factor IIH subunit 1				1	0.00241335	0.244	0.807236	0.0070662	0.714438	0.474973
TSG101	7251	tumor susceptibility 101				1	-0.0311668	-3.15262	0.0016228	-0.0997001	-10.1305	5.24918e-24
UEVLD	55293	UEV and lactate/malate dehyrogenase domains				1	0.029454	2.9792	0.00289678	0.0486721	4.92678	8.49077e-07
ARL14EP	120534	ADP ribosylation factor like GTPase 14 effector protein				1	0.0104885	1.06049	0.288948	0.0912324	9.26258	2.39662e-20
TRIM44	54765	tripartite motif containing 44				1	0.00776607	0.785203	0.432353	0.110145	11.2042	5.73274e-29
TRAF6	7189	TNF receptor associated factor 6				1	0.0336631	3.4054	0.000663202	0.108214	11.0054	5.16546e-28
RAG1	5896	recombination activating 1				1	0.0183691	1.8575	0.063269	0.0677186	6.86237	7.16539e-12
PHF21A	51317	PHD finger protein 21A				1	0.0251739	2.54599	0.0109113	0.161966	16.5945	4.78374e-61
AGBL2	79841	ATP/GTP binding protein like 2				1	0.0669774	6.78692	1.20905e-11	0.00678661	0.686169	0.492622
PTPRJ	5795	protein tyrosine phosphatase receptor type J				1	0.117094	11.9207	1.51671e-32	0.0788029	7.99213	1.46937e-15
SLC43A1	8501	solute carrier family 43 member 1				1	0.0178832	1.80835	0.0705814	0.0972101	9.87509	6.7586e-23
SERPING1	710	serpin family G member 1				1	0.236179	24.5739	1.32009e-129	0.263935	27.6659	1.58078e-162
LPXN	9404	leupaxin				1	0.358097	38.7765	0	0.177985	18.287	1.55162e-73
OSBP	5007	oxysterol binding protein				1	-0.0397785	-4.02495	5.73987e-05	-0.000240549	-0.0243205	0.980597
TMEM216	51259	transmembrane protein 216				1	0.00258778	0.261635	0.793608	-0.0481457	-4.87337	1.11356e-06
BEST1	7439	bestrophin 1				1	0.135671	13.8448	3.35123e-43	0.210282	21.7466	1.53415e-102
RCOR2	283248	REST corepressor 2				1	-0.112776	-11.4753	2.69139e-30	-0.0767697	-7.78469	7.66469e-15
SHANK2	22941	SH3 and multiple ankyrin repeat domains 2				1	-0.0410036	-4.14911	3.36472e-05	0.0359195	3.63395	0.000280486
RNF169	254225	ring finger protein 169				1	0.000905154	0.0915146	0.927085	0.0964488	9.79702	1.45732e-22
UVRAG	7405	UV radiation resistance associated				1	0.0718918	7.2874	3.39351e-13	0.152841	15.6366	1.75011e-54
PICALM	8301	phosphatidylinositol binding clathrin assembly protein				1	0.0805001	8.16538	3.58219e-16	0.117731	11.9864	6.95133e-33
TAF1D	79101	TATA-box binding protein associated factor, RNA polymerase I subunit D				1	-0.0611764	-6.19678	5.98533e-10	-0.0857449	-8.70119	3.78983e-18
MAML2	84441	mastermind like transcriptional coactivator 2				1	0.0471982	4.77725	1.80185e-06	0.207493	21.4451	7.88099e-100
JRKL	8690	JRK like				1	-0.0221336	-2.23834	0.0252204	0.0314769	3.18401	0.00145685
BIRC2	329	baculoviral IAP repeat containing 2				1	0.0486108	4.92055	8.76454e-07	0.0581127	5.88536	4.09664e-09
CASP4	837	caspase 4				1	0.247398	25.8154	2.04501e-142	0.0595125	6.02763	1.7213e-09
MSANTD4	84437	Myb/SANT DNA binding domain containing 4 with coiled-coils				1	-0.000462557	-0.0467663	0.9627	0.0969142	9.84475	9.11652e-23
IL18	3606	interleukin 18				1	0.24721	25.7945	3.39366e-142	0.0175044	1.77003	0.0767513
RNF214	257160	ring finger protein 214				1	-0.0427936	-4.33057	1.50141e-05	0.0298775	3.02208	0.00251666
MCAM	4162	melanoma cell adhesion molecule				1	0.0222933	2.2545	0.0241857	0.246766	25.7451	1.12264e-141
TBCEL	219899	tubulin folding cofactor E like				1	0.0129244	1.30681	0.191306	0.186341	19.1757	1.52044e-80
KDM5A	5927	lysine demethylase 5A				1	0.00745988	0.754244	0.45072	0.0780347	7.91374	2.75638e-15
RAD52	5893	RAD52 homolog, DNA repair protein				1	-0.0467834	-4.73517	2.21814e-06	0.00402579	0.407027	0.683997
DCP1B	196513	decapping mRNA 1B				1	-0.00177984	-0.179949	0.857196	0.0678138	6.87206	6.69713e-12
C1RL	51279	complement C1r subcomponent like				1	0.146969	15.0222	1.8111e-50	0.154354	15.7951	1.52234e-55
FOXJ2	55810	forkhead box J2				1	-0.0415691	-4.20643	2.61651e-05	0.137664	14.0522	1.93299e-44
CLEC2D	29121	C-type lectin domain family 2 member D				1	0.192632	19.8476	4.76936e-86	0.0547139	5.54009	3.09802e-08
GABARAPL1	23710	GABA type A receptor associated protein like 1				1	0.00929416	0.939716	0.347385	0.147752	15.104	5.3975e-51
ETV6	2120	ETS variant 6				1	0.16446	16.8571	6.55883e-63	0.0612881	6.20814	5.56992e-10
RPL13AP20	387841	ribosomal protein L13a pseudogene 20				1	-0.0048308	-0.488419	0.625264	-0.0388831	-3.93421	8.40227e-05
C12orf60	144608	chromosome 12 open reading frame 60				1	0.000790033	0.0798754	0.936338	-0.0551755	-5.58697	2.36987e-08
PYROXD1	79912	pyridine nucleotide-disulphide oxidoreductase domain 1				1	0.0174696	1.76652	0.0773393	-0.046549	-4.7114	2.49271e-06
GOLT1B	51026	golgi transport 1B				1	0.0216883	2.19329	0.028309	-0.037896	-3.83418	0.000126738
BCAT1	586	branched chain amino acid transaminase 1				1	0.114005	11.602	6.28394e-31	0.119058	12.1235	1.34832e-33
KRAS	3845	KRAS proto-oncogene, GTPase				1	-0.0159472	-1.61253	0.106877	3.05795e-05	0.00309171	0.997533
BHLHE41	79365	basic helix-loop-helix family member e41				1	0.103868	10.5586	6.3046e-26	0.154202	15.7791	1.94857e-55
SSPN	8082	sarcospan				1	0.0953939	9.68888	4.1839e-22	0.285615	30.132	3.58621e-191
STK38L	23012	serine/threonine kinase 38 like				1	0.0319723	3.23418	0.00122382	0.101867	10.353	5.38807e-25
PPFIBP1	8496	PPFIA binding protein 1				1	-0.0205395	-2.07706	0.0378212	0.141311	14.4319	9.38148e-47
CCDC91	55297	coiled-coil domain containing 91				1	-0.0128221	-1.29647	0.194842	0.0121584	1.22936	0.218966
CAPRIN2	65981	caprin family member 2				1	-0.00594342	-0.600914	0.547911	0.0573727	5.81017	6.42722e-09
AMN1	196394	antagonist of mitotic exit network 1 homolog				1	-0.0566973	-5.74155	9.64873e-09	0.00450693	0.455673	0.648635
KIAA1551	NA	NA				1	NA	NA	NA	NA	NA	NA
FGD4	121512	FYVE, RhoGEF and PH domain containing 4				1	0.0334239	3.38117	0.000724479	0.0835606	8.47795	2.60819e-17
ANO6	196527	anoctamin 6				1	0.0265083	2.68103	0.00735135	0.177177	18.2012	7.09838e-73
ARID2	196528	AT-rich interaction domain 2				1	-0.0413561	-4.18485	2.87747e-05	0.0419203	4.24204	2.23449e-05
SLC38A1	81539	solute carrier family 38 member 1				1	-0.00153853	-0.155552	0.87639	0.00644581	0.651711	0.514603
SLC38A2	54407	solute carrier family 38 member 2				1	0.00538936	0.544894	0.585839	0.0610007	6.17891	6.70048e-10
PCED1B	91523	PC-esterase domain containing 1B				1	0.298822	31.6585	6.34429e-210	0.124712	12.708	1.01096e-36
VDR	7421	vitamin D receptor				1	0.163091	16.7129	6.97372e-62	0.0461234	4.66823	3.07678e-06
ZNF641	121274	zinc finger protein 641				1	0.0408325	4.13177	3.62851e-05	0.157523	16.1275	8.42151e-58
BCDIN3D-AS1	100286844	BCDIN3D antisense RNA 1				1	-0.0554175	-5.61155	2.05749e-08	0.0604342	6.12132	9.62104e-10
ATF1	466	activating transcription factor 1				1	0.00641107	0.648198	0.516872	0.028374	2.86988	0.00411472
LETMD1	25875	LETM1 domain containing 1				1	-0.0663241	-6.72043	1.90851e-11	-0.0376529	-3.80956	0.000140031
CSRNP2	81566	cysteine and serine rich nuclear protein 2				1	-0.0103604	-1.04753	0.294881	0.0772937	7.83815	5.02778e-15
KRT80	144501	keratin 80				1	0.0422542	4.27588	1.92112e-05	-0.0425502	-4.30589	1.67865e-05
EIF4B	1975	eukaryotic translation initiation factor 4B				1	-0.0661385	-6.70153	2.17114e-11	0.0476851	4.82664	1.40869e-06
PAN2	9924	poly(A) specific ribonuclease subunit PAN2				1	-0.0276131	-2.79285	0.00523425	-0.00559671	-0.565858	0.571502
NDUFA4L2	56901	NDUFA4 mitochondrial complex associated like 2				1	0.00160864	0.16264	0.870805	0.0274484	2.77619	0.00551005
R3HDM2	22864	R3H domain containing 2				1	-0.0552832	-5.59791	2.22552e-08	0.0426803	4.31908	1.58163e-05
INHBE	83729	inhibin subunit beta E				1	-0.0110024	-1.11245	0.26597	0.022967	2.32267	0.0202164
SRGAP1	57522	SLIT-ROBO Rho GTPase activating protein 1				1	-0.00382878	-0.387108	0.698684	0.0535345	5.42032	6.0847e-08
XPOT	11260	exportin for tRNA				1	-0.035783	-3.62012	0.00029589	-0.0837296	-8.49522	2.25054e-17
RAB21	23011	RAB21, member RAS oncogene family				1	0.00649237	0.656418	0.51157	0.041258	4.1749	3.00585e-05
GLIPR1	11010	GLI pathogenesis related 1				1	0.253247	26.4671	2.32035e-149	0.237876	24.761	1.68158e-131
PHLDA1	22822	pleckstrin homology like domain family A member 1				1	-0.0148268	-1.49921	0.133851	0.0578981	5.86356	4.67089e-09
NAP1L1	4673	nucleosome assembly protein 1 like 1				1	-0.0210788	-2.13162	0.0330618	0.0457602	4.63139	3.67709e-06
ZDHHC17	23390	zinc finger DHHC-type containing 17				1	-0.0109414	-1.10628	0.26863	0.155936	15.961	1.15226e-56
NAV3	89795	neuron navigator 3				1	0.0654578	6.63226	3.47299e-11	0.279284	29.4068	1.55627e-182
SYT1	6857	synaptotagmin 1				1	0.00354569	0.358485	0.719988	0.0524957	5.31485	1.08992e-07
PAWR	5074	pro-apoptotic WT1 regulator				1	-0.0376057	-3.80477	0.000142763	-0.0256119	-2.59032	0.00960239
EEA1	8411	early endosome antigen 1				1	0.0179559	1.81571	0.0694445	0.11394	11.5953	6.79533e-31
SOCS2	8835	suppressor of cytokine signaling 2				1	0.0312151	3.15751	0.00159584	0.165027	16.9168	2.45014e-63
VEZT	55591	vezatin, adherens junctions transmembrane protein				1	-0.0117451	-1.18756	0.235035	0.0161759	1.63566	0.101941
CDK17	5128	cyclin dependent kinase 17				1	0.0537947	5.44674	5.24897e-08	0.156633	16.0341	3.66611e-57
SCYL2	55681	SCY1 like pseudokinase 2				1	0.023876	2.41464	0.015768	0.0173556	1.75498	0.0792924
SLC41A2	84102	solute carrier family 41 member 2				1	0.109749	11.1635	9.02049e-29	0.0918005	9.32075	1.39383e-20
ALDH1L2	160428	aldehyde dehydrogenase 1 family member L2				1	0.0856696	8.69349	4.05372e-18	0.200908	20.7354	1.37914e-93
TCP11L2	255394	t-complex 11 like 2				1	0.0443641	4.4898	7.20706e-06	0.155953	15.9628	1.12092e-56
PRDM4	11108	PR/SET domain 4				1	-0.0235634	-2.38301	0.0171897	0.0119621	1.20951	0.226497
FICD	11153	FIC domain containing				1	0.0874113	8.87158	8.4166e-19	0.119934	12.2139	4.52243e-34
ANKRD13A	88455	ankyrin repeat domain 13A				1	0.128337	13.0835	8.37649e-39	0.126617	12.9053	8.28687e-38
SH2B3	10019	SH2B adaptor protein 3				1	0.23544	24.4924	8.73821e-129	0.260221	27.2481	6.98627e-158
ATXN2	6311	ataxin 2				1	-0.0550655	-5.5758	2.52654e-08	0.0136371	1.37889	0.167958
CLIP1	6249	CAP-Gly domain containing linker protein 1				1	0.0293874	2.97247	0.00296106	0.0873515	8.86546	8.88834e-19
ZCCHC8	55596	zinc finger CCHC-type containing 8				1	0.012345	1.24823	0.211977	-0.0412105	-4.17009	3.06994e-05
ULK1	8408	unc-51 like autophagy activating kinase 1				1	-0.0657768	-6.66472	2.78835e-11	0.0126833	1.28243	0.199719
ZNF140	7699	zinc finger protein 140				1	-0.0303794	-3.07289	0.00212552	-0.00276035	-0.279083	0.780187
ZMYM5	9205	zinc finger MYM-type containing 5				1	0.00845083	0.854442	0.39288	0.0636574	6.44909	1.17608e-10
ZMYM2	7750	zinc finger MYM-type containing 2				1	-0.0386723	-3.91284	9.18068e-05	0.0211616	2.14	0.0323783
PARP4	143	poly(ADP-ribose) polymerase family member 4				1	0.0929896	9.44252	4.4343e-21	0.0240024	2.42744	0.0152231
PABPC3	5042	poly(A) binding protein cytoplasmic 3				1	0.0202486	2.04763	0.0406217	-0.057765	-5.85004	5.06544e-09
MTMR6	9107	myotubularin related protein 6				1	0.0448635	4.54044	5.67784e-06	0.135363	13.8129	5.18245e-43
USP12	219333	ubiquitin specific peptidase 12				1	0.0115656	1.1694	0.242269	0.122234	12.4517	2.46959e-35
MTIF3	219402	mitochondrial translational initiation factor 3				1	0.0325369	3.29135	0.00100047	-0.0349675	-3.53751	0.000405704
UBL3	5412	ubiquitin like 3				1	0.0146939	1.48577	0.137371	0.140061	14.3017	5.91821e-46
USPL1	10208	ubiquitin specific peptidase like 1				1	0.0282191	2.8542	0.00432328	0.0943557	9.58248	1.16818e-21
FOXO1	2308	forkhead box O1				1	0.0799665	8.1109	5.60073e-16	0.231063	24.0112	5.52585e-124
ELF1	1997	E74 like ETS transcription factor 1				1	0.120614	12.2843	1.92405e-34	0.1103	11.2203	4.79311e-29
LACC1	144811	laccase domain containing 1				1	0.180383	18.5416	1.63824e-75	0.127887	13.0369	1.52967e-38
GTF2F2	2963	general transcription factor IIF subunit 2				1	-0.0449342	-4.54762	5.488e-06	-0.0877517	-8.9064	6.16735e-19
TPT1	7178	tumor protein, translationally-controlled 1				1	0.041523	4.20176	2.67095e-05	0.0369627	3.73963	0.000185299
COG3	83548	component of oligomeric golgi complex 3				1	-0.012018	-1.21515	0.224337	0.0264986	2.68005	0.00737282
SETDB2	83852	SET domain bifurcated histone lysine methyltransferase 2				1	0.0869461	8.82401	1.28476e-18	0.142833	14.5906	9.71636e-48
PHF11	51131	PHD finger protein 11				1	0.200174	20.6565	6.63226e-93	0.0633768	6.42055	1.41815e-10
TRIM13	10206	tripartite motif containing 13				1	-0.0138833	-1.40379	0.160412	0.0695536	7.04921	1.91556e-12
INTS6	26512	integrator complex subunit 6				1	-0.0117587	-1.18894	0.234492	0.0173537	1.75479	0.0793249
NEK3	4752	NIMA related kinase 3				1	-0.00880467	-0.890221	0.373368	0.0307156	3.10693	0.00189559
KLF12	11278	Kruppel like factor 12				1	0.0276048	2.79202	0.00524772	0.22209	23.0293	1.88072e-114
TGDS	23483	TDP-glucose 4,6-dehydratase				1	0.00467379	0.472544	0.636549	-0.0408611	-4.13467	3.58313e-05
STK24	8428	serine/threonine kinase 24				1	0.0130459	1.3191	0.187165	-0.0625846	-6.33998	2.39505e-10
DOCK9	23348	dedicator of cytokinesis 9				1	0.0357031	3.61203	0.000305267	0.143952	14.7073	1.80667e-48
COL4A2	1284	collagen type IV alpha 2 chain				1	0.0416124	4.21082	2.56624e-05	0.225416	23.3925	6.16577e-118
CUL4A	8451	cullin 4A				1	-0.0455275	-4.60778	4.11911e-06	-0.0291509	-2.94853	0.00320016
RAB2B	84932	RAB2B, member RAS oncogene family				1	0.00971961	0.982737	0.32576	0.084584	8.58253	1.06291e-17
AJUBA	84962	ajuba LIM protein				1	-0.0206692	-2.09018	0.0366259	0.0124425	1.25808	0.208391
C14orf93	60686	chromosome 14 open reading frame 93				1	-0.0731241	-7.41298	1.33276e-13	-0.0154122	-1.55842	0.119164
PCK2	5106	phosphoenolpyruvate carboxykinase 2, mitochondrial				1	0.0581082	5.88491	4.10782e-09	-0.0902137	-9.1583	6.2813e-20
KHNYN	23351	KH and NYN domain containing				1	0.0324685	3.28443	0.00102534	0.0263864	2.6687	0.00762658
STRN3	29966	striatin 3				1	-0.0653785	-6.62419	3.66721e-11	0.052765	5.34219	9.38041e-08
SNX6	58533	sorting nexin 6				1	0.0814385	8.26119	1.62088e-16	0.0236249	2.38923	0.0169016
CFL2	1073	cofilin 2				1	-0.0416181	-4.2114	2.55963e-05	0.236129	24.5683	1.50322e-129
PPP2R3C	55012	protein phosphatase 2 regulatory subunit B''gamma				1	0.0558334	5.65379	1.61156e-08	0.0800155	8.1159	5.37636e-16
RALGAPA1	253959	Ral GTPase activating protein catalytic alpha subunit 1				1	-0.0621008	-6.29077	3.28818e-10	0.0500368	5.06526	4.14971e-07
C14orf28	122525	chromosome 14 open reading frame 28				1	0.00492577	0.498021	0.61848	0.139526	14.2459	1.2968e-45
SOS2	6655	SOS Ras/Rho guanine nucleotide exchange factor 2				1	-0.016955	-1.71447	0.0864735	0.123265	12.5584	6.57827e-36
MAP4K5	11183	mitogen-activated protein kinase kinase kinase kinase 5				1	-0.0482998	-4.889	1.02889e-06	0.0996075	10.121	5.7791e-24
SAV1	60485	salvador family WW domain containing protein 1				1	-0.0467183	-4.72857	2.29131e-06	0.101737	10.3396	6.18888e-25
FRMD6	122786	FERM domain containing 6				1	0.0481232	4.87109	1.12649e-06	0.201372	20.7853	5.09456e-94
FERMT2	10979	fermitin family member 2				1	-0.0170587	-1.72495	0.0845666	0.314489	33.4955	1.72332e-233
ATG14	22863	autophagy related 14				1	-0.0454484	-4.59976	4.28061e-06	0.0779371	7.90378	2.98446e-15
PELI2	57161	pellino E3 ubiquitin protein ligase family member 2				1	0.016057	1.62364	0.104485	0.165856	17.0042	5.76623e-64
DAAM1	23002	dishevelled associated activator of morphogenesis 1				1	-0.00709398	-0.717247	0.473238	0.13228	13.4926	3.88523e-41
TRMT5	57570	tRNA methyltransferase 5				1	-0.103775	-10.549	6.97196e-26	-0.0371104	-3.75459	0.000174589
SNAPC1	6617	small nuclear RNA activating complex polypeptide 1				1	-0.0217311	-2.19761	0.027999	-0.0115646	-1.1693	0.242309
ZFP36L1	677	ZFP36 ring finger protein like 1				1	0.0883124	8.96375	3.68621e-19	0.173871	17.851	3.28534e-70
ZFYVE1	53349	zinc finger FYVE-type containing 1				1	-0.0149494	-1.51162	0.130662	0.147309	15.0578	1.07086e-50
ELMSAN1	91748	ELM2 and Myb/SANT domain containing 1				1	0.0221377	2.23876	0.0251932	0.146547	14.9782	3.46802e-50
FAM161B	145483	FAM161 centrosomal protein B				1	-0.0248036	-2.50852	0.0121393	0.154463	15.8065	1.27651e-55
MLH3	27030	mutL homolog 3				1	-0.04846	-4.90525	9.47444e-07	0.048681	4.92768	8.45183e-07
VIPAS39	63894	VPS33B interacting protein, apical-basolateral polarity regulator, spe-39 homolog				1	-0.0392713	-3.97354	7.1298e-05	0.0252156	2.5502	0.0107805
PTPN21	11099	protein tyrosine phosphatase non-receptor type 21				1	-0.0595501	-6.03145	1.68121e-09	0.227643	23.6361	2.66164e-120
ATXN3	4287	ataxin 3				1	-0.0157172	-1.58927	0.11203	0.0868574	8.81494	1.39224e-18
GOLGA5	9950	golgin A5				1	-0.0115318	-1.16599	0.243645	-0.00395112	-0.399476	0.689551
CLMN	79789	calmin				1	0.0414385	4.19319	2.77373e-05	0.0542821	5.49623	3.97304e-08
GSKIP	51527	GSK3B interacting protein				1	0.0646916	6.5543	5.85982e-11	-0.0695395	-7.04778	1.93534e-12
CCNK	8812	cyclin K				1	0.0292894	2.96254	0.0030581	-0.0751611	-7.62064	2.74813e-14
LINC00605	100131366	long intergenic non-protein coding RNA 605				1	NA	NA	NA	NA	NA	NA
WHAMMP1	100288615	WAS protein homolog associated with actin, golgi membranes and microtubules pseudogene 1				1	NA	NA	NA	NA	NA	NA
KATNBL1	79768	katanin regulatory subunit B1 like 1				1	-0.0249262	-2.52092	0.0117198	-0.0379839	-3.8431	0.000122226
ZNF770	54989	zinc finger protein 770				1	-0.0841512	-8.5383	1.55576e-17	0.0157886	1.59649	0.11041
SPRED1	161742	sprouty related EVH1 domain containing 1				1	0.0480143	4.86003	1.1911e-06	0.162862	16.6888	1.03299e-61
RASGRP1	10125	RAS guanyl releasing protein 1				1	0.26037	27.2648	4.57019e-158	0.12841	13.0911	7.593e-39
BMF	90427	Bcl2 modifying factor				1	0.117293	11.9412	1.18918e-32	0.108963	11.0826	2.21088e-28
CHAC1	79094	ChaC glutathione specific gamma-glutamylcyclotransferase 1				1	0.0694289	7.03651	2.09749e-12	-0.086786	-8.80764	1.48526e-18
TTBK2	146057	tau tubulin kinase 2				1	-0.00812927	-0.821928	0.411137	0.188121	19.3655	4.41309e-82
ZSCAN29	146050	zinc finger and SCAN domain containing 29				1	-0.0237137	-2.39823	0.0164925	0.018705	1.89148	0.0585882
SPG11	80208	SPG11 vesicle trafficking associated, spatacsin				1	0.0499209	5.0535	4.41293e-07	0.0739918	7.50142	6.83778e-14
B2M	567	beta-2-microglobulin				1	0.323798	34.6013	3.45338e-248	0.0816428	8.28205	1.36216e-16
MYEF2	50804	myelin expression factor 2				1	-0.0577429	-5.84779	5.1341e-09	0.067103	6.7997	1.10695e-11
GABPB1	2553	GA binding protein transcription factor subunit beta 1				1	0.024129	2.44025	0.014694	-0.0434033	-4.39238	1.13243e-05
SPPL2A	84888	signal peptide peptidase like 2A				1	0.128106	13.0596	1.14115e-38	0.034388	3.47881	0.000505734
DMXL2	23312	Dmx like 2				1	0.0799022	8.10434	5.90968e-16	0.0740402	7.50636	6.58646e-14
TMOD2	29767	tropomodulin 2				1	0.0379245	3.83707	0.000125258	0.212059	21.939	2.74608e-104
MAPK6	5597	mitogen-activated protein kinase 6				1	-0.0354733	-3.58874	0.000333831	-0.075439	-7.64897	2.20837e-14
RSL24D1	51187	ribosomal L24 domain containing 1				1	-0.0663253	-6.72054	1.90697e-11	-0.0443623	-4.48962	7.21317e-06
PRTG	283659	protogenin				1	-0.0350582	-3.5467	0.00039183	0.202563	20.9135	3.89884e-95
NEDD4	4734	NEDD4 E3 ubiquitin protein ligase				1	0.00999579	1.01066	0.312201	0.126193	12.8615	1.44961e-37
ZNF280D	54816	zinc finger protein 280D				1	-0.015722	-1.58975	0.111923	0.137521	14.0373	2.37492e-44
TCF12	6938	transcription factor 12				1	-0.0275811	-2.78962	0.00528678	0.127935	13.0419	1.43495e-38
BNIP2	663	BCL2 interacting protein 2				1	0.0909313	9.23176	3.1899e-20	0.139156	14.2074	2.22575e-45
RAB8B	51762	RAB8B, member RAS oncogene family				1	0.171634	17.6142	1.95524e-68	0.222293	23.0515	1.15539e-114
APH1B	83464	aph-1 homolog B, gamma-secretase subunit				1	0.035672	3.60887	0.000309001	0.132938	13.5609	1.55936e-41
USP3	9960	ubiquitin specific peptidase 3				1	0.0482484	4.88379	1.05641e-06	-0.0397911	-4.02622	5.70891e-05
TRIP4	9325	thyroid hormone receptor interactor 4				1	0.0376213	3.80635	0.000141854	-0.0432422	-4.37605	1.22047e-05
CLPX	10845	caseinolytic mitochondrial matrix peptidase chaperone subunit				1	-0.0106786	-1.07971	0.280296	-0.0115971	-1.17259	0.240986
SLC24A1	9187	solute carrier family 24 member 1				1	-0.00822947	-0.83206	0.405395	0.0903386	9.17109	5.58468e-20
DENND4A	10260	DENN domain containing 4A				1	0.0764384	7.7509	9.9921e-15	0.139152	14.2071	2.23645e-45
THSD4	79875	thrombospondin type 1 domain containing 4				1	-0.00478616	-0.483905	0.628464	0.133745	13.6447	5.06171e-42
MYO9A	4649	myosin IXA				1	-0.0277591	-2.80763	0.00500018	0.170732	17.5189	9.99078e-68
ARIH1	25820	ariadne RBR E3 ubiquitin protein ligase 1				1	-0.0145428	-1.47049	0.141459	0.050653	5.1278	2.98516e-07
SCAPER	49855	S-phase cyclin A associated protein in the ER				1	-0.045593	-4.61443	3.98967e-06	0.104151	10.5877	4.6377e-26
HMG20A	10363	high mobility group 20A				1	-0.0195979	-1.98181	0.0475278	0.096056	9.75675	2.16121e-22
ST20-MTHFS	100528021	ST20-MTHFS readthrough				1	NA	NA	NA	NA	NA	NA
ZNF774	342132	zinc finger protein 774				1	-0.0297622	-3.01041	0.00261531	0.0242659	2.4541	0.0141403
CHD2	1106	chromodomain helicase DNA binding protein 2				1	0.0107674	1.08869	0.276317	0.116374	11.8463	3.64897e-32
ARRDC4	91947	arrestin domain containing 4				1	0.0566248	5.73419	1.00757e-08	0.128246	13.0741	9.46205e-39
ASB7	140460	ankyrin repeat and SOCS box containing 7				1	-0.00182664	-0.184681	0.853483	0.00925478	0.935734	0.349432
LOC652276	652276	potassium channel tetramerization domain containing 5 pseudogene				1	-0.0104849	-1.06012	0.289113	-0.0018799	-0.190065	0.849262
OR1F2P	26184	olfactory receptor family 1 subfamily F member 2 pseudogene				1	-0.000475028	-0.0480272	0.961695	-0.0146098	-1.47726	0.139635
ZC3H7A	29066	zinc finger CCCH-type containing 7A				1	0.0267814	2.70868	0.00676639	0.099639	10.1243	5.59298e-24
RSL1D1	26156	ribosomal L1 domain containing 1				1	-0.0812757	-8.24457	1.86104e-16	-0.0838553	-8.50806	2.01634e-17
RRN3	54700	RRN3 homolog, RNA polymerase I transcription factor				1	-0.0717341	-7.27133	3.82043e-13	-0.0263151	-2.66148	0.00779202
ITPRIPL2	162073	ITPRIP like 2				1	0.0753314	7.638	2.40373e-14	0.116322	11.841	3.88648e-32
TMEM159	57146	transmembrane protein 159				1	0.0176737	1.78716	0.0739419	-0.00074659	-0.0754832	0.939832
SMG1P1	641298	SMG1 pseudogene 1				1	0.0325919	3.29692	0.000980864	0.0688899	6.98163	3.0991e-12
USP31	57478	ubiquitin specific peptidase 31				1	-0.022635	-2.28908	0.0220952	0.0195923	1.98124	0.047591
ZKSCAN2	342357	zinc finger with KRAB and SCAN domains 2				1	-0.123822	-12.616	3.20802e-36	0.0475048	4.80835	1.54354e-06
IL4R	3566	interleukin 4 receptor				1	0.209404	21.6516	1.10499e-101	0.120395	12.2616	2.53555e-34
NUPR1	26471	nuclear protein 1, transcriptional regulator				1	0.073186	7.41928	1.27118e-13	0.0747349	7.57718	3.83756e-14
ATXN2L	11273	ataxin 2 like				1	-0.020151	-2.03776	0.0416001	-0.0888642	-9.02021	2.21415e-19
GPT2	84706	glutamic--pyruvic transaminase 2				1	-0.067551	-6.84531	8.06917e-12	-0.0973286	-9.88724	5.99328e-23
SIAH1	6477	siah E3 ubiquitin protein ligase 1				1	-0.0610324	-6.18214	6.56548e-10	0.0301335	3.048	0.00230958
CNEP1R1	255919	CTD nuclear envelope phosphatase 1 regulatory subunit 1				1	0.0895774	9.09318	1.14044e-19	0.0569609	5.76833	8.23843e-09
MT2A	4502	metallothionein 2A				1	0.0846974	8.59412	9.61656e-18	0.0534674	5.41351	6.32004e-08
HERPUD1	9709	homocysteine inducible ER protein with ubiquitin like domain 1				1	0.204512	21.1234	5.61936e-97	0.133097	13.5774	1.25028e-41
RSPRY1	89970	ring finger and SPRY domain containing 1				1	0.0106152	1.0733	0.283162	0.0850946	8.63472	6.7644e-18
CCL17	6361	C-C motif chemokine ligand 17				1	0.258444	27.0487	1.09741e-155	0.137463	14.0312	2.58389e-44
CSNK2A2	1459	casein kinase 2 alpha 2				1	-0.0871542	-8.84529	1.06357e-18	-0.0235027	-2.37687	0.0174784
CCDC113	29070	coiled-coil domain containing 113				1	-0.0349571	-3.53646	0.00040733	0.010675	1.07935	0.280459
TK2	7084	thymidine kinase 2				1	0.0561115	5.68204	1.3674e-08	0.140325	14.3292	4.01813e-46
DYNC1LI2	1783	dynein cytoplasmic 1 light intermediate chain 2				1	-0.0543007	-5.49812	3.93093e-08	0.105717	10.7487	8.35904e-27
ZFP90	146198	ZFP90 zinc finger protein				1	-0.0122337	-1.23697	0.216126	0.138358	14.1244	7.09412e-45
AARS	16	alanyl-tRNA synthetase				1	-0.0618662	-6.26692	3.831e-10	-0.0555663	-5.62666	1.88566e-08
ZNF19	7567	zinc finger protein 19				1	-0.0360062	-3.64273	0.000271094	0.0526556	5.33108	9.97099e-08
FA2H	79152	fatty acid 2-hydroxylase				1	0.065049	6.59067	4.59434e-11	-0.0794381	-8.05696	8.69415e-16
GABARAPL2	11345	GABA type A receptor associated protein like 2				1	-0.00924785	-0.935034	0.349793	0.0321253	3.24967	0.00115913
PKD1L2	114780	polycystin 1 like 2 (gene/pseudogene)				1	0.00517672	0.523394	0.600712	0.0675876	6.84904	7.86258e-12
PLCG2	5336	phospholipase C gamma 2				1	0.253288	26.4716	2.07306e-149	0.22043	22.8483	9.82246e-113
MAP1LC3B	81631	microtubule associated protein 1 light chain 3 beta				1	0.0361617	3.65848	0.000254993	0.0903573	9.173	5.48743e-20
ZCCHC14	23174	zinc finger CCHC-type containing 14				1	-0.0929647	-9.43997	4.5426e-21	0.119143	12.1323	1.21277e-33
ANKRD11	29123	ankyrin repeat domain 11				1	-0.0343923	-3.47926	0.000504902	0.0590199	5.97757	2.34067e-09
CENPBD1	92806	CENPB DNA-binding domain containing 1				1	-0.0413669	-4.18593	2.86374e-05	-0.011016	-1.11382	0.265381
TLCD2	727910	TLC domain containing 2				1	NA	NA	NA	NA	NA	NA
RAP1GAP2	23108	RAP1 GTPase activating protein 2				1	-0.0255257	-2.58159	0.0098485	-0.0254897	-2.57794	0.00995295
ATP2A3	489	ATPase sarcoplasmic/endoplasmic reticulum Ca2+ transporting 3				1	0.244634	25.5085	3.37465e-139	0.130722	13.3309	3.31048e-40
DLG4	1742	discs large MAGUK scaffold protein 4				1	-0.0133391	-1.34875	0.177447	0.21794	22.5773	3.47917e-110
CHRNB1	1140	cholinergic receptor nicotinic beta 1 subunit				1	0.0200648	2.02904	0.0424801	0.0398812	4.03536	5.49161e-05
CD68	968	CD68 molecule				1	0.292565	30.933	6.47113e-201	0.123377	12.57	5.69672e-36
KDM6B	23135	lysine demethylase 6B				1	-0.00895389	-0.905309	0.365323	0.0993626	10.0959	7.44966e-24
VAMP2	6844	vesicle associated membrane protein 2				1	-0.029877	-3.02203	0.00251705	0.180114	18.513	2.74189e-75
NDEL1	81565	nudE neurodevelopment protein 1 like 1				1	0.0186196	1.88284	0.0597503	0.0828422	8.40456	4.86606e-17
ADPRM	56985	ADP-ribose/CDP-alcohol diphosphatase, manganese dependent				1	0.0290569	2.93901	0.00329998	0.0825392	8.3736	6.32024e-17
CCDC144A	9720	coiled-coil domain containing 144A				1	0.0115981	1.17269	0.240946	0.0938664	9.53234	1.88786e-21
USP32P1	162632	ubiquitin specific peptidase 32 pseudogene 1				1	0.0213872	2.16283	0.0305775	0.055916	5.66218	1.53494e-08
PLD6	201164	phospholipase D family member 6				1	-0.0505195	-5.11425	3.20693e-07	-0.0392551	-3.9719	7.17895e-05
GID4	79018	GID complex subunit 4 homolog				1	-0.0712293	-7.2199	5.57297e-13	0.101172	10.2817	1.1241e-24
TVP23B	51030	trans-golgi network vesicle protein 23 homolog B				1	0.025871	2.61653	0.00889591	-0.00200348	-0.20256	0.839483
EPN2	22905	epsin 2				1	-0.0830271	-8.42345	4.14662e-17	0.0723817	7.33732	2.34481e-13
ULK2	9706	unc-51 like autophagy activating kinase 2				1	-0.0542414	-5.49211	4.06678e-08	0.125198	12.7584	5.35566e-37
SPECC1	92521	sperm antigen with calponin homology and coiled-coil domains 1				1	0.0741581	7.51837	6.01179e-14	0.025152	2.54377	0.0109808
WSB1	26118	WD repeat and SOCS box containing 1				1	0.0121767	1.2312	0.218277	0.0544254	5.51078	3.65905e-08
PIPOX	51268	pipecolic acid and sarcosine oxidase				1	0.117572	11.97	8.44773e-33	0.079417	8.05481	8.84711e-16
NUFIP2	57532	nuclear FMR1 interacting protein 2				1	-0.00230146	-0.232687	0.816009	-0.00553335	-0.559452	0.575866
UTP6	55813	UTP6 small subunit processome component				1	0.0178773	1.80776	0.0706735	-0.115607	-11.7672	9.22983e-32
RHOT1	55288	ras homolog family member T1				1	-0.0450375	-4.55809	5.22194e-06	0.00993875	1.0049	0.314971
CCL2	6347	C-C motif chemokine ligand 2				1	0.244725	25.5187	2.64693e-139	0.23369	24.2998	7.4717e-127
CCT6B	10693	chaperonin containing TCP1 subunit 6B				1	-0.00786853	-0.795563	0.426304	0.0170932	1.72845	0.0839385
PEX12	5193	peroxisomal biogenesis factor 12				1	-0.0172448	-1.74378	0.0812277	0.0553002	5.59964	2.20351e-08
CCL5	6352	C-C motif chemokine ligand 5				1	0.382085	41.802	0	0.154314	15.7909	1.62368e-55
GGNBP2	79893	gametogenetin binding protein 2				1	-0.0112015	-1.13259	0.257413	-0.0191907	-1.94061	0.0523328
TADA2A	6871	transcriptional adaptor 2A				1	-0.0171288	-1.73205	0.0832953	-0.0164905	-1.66748	0.09545
FBXL20	84961	F-box and leucine rich repeat protein 20				1	-0.0405849	-4.10667	4.04528e-05	-0.0045136	-0.456347	0.64815
CASC3	22794	CASC3 exon junction complex subunit				1	-0.0949167	-9.63997	6.71662e-22	0.030665	3.10181	0.00192862
ZNF385C	201181	zinc finger protein 385C				1	NA	NA	NA	NA	NA	NA
CNTNAP1	8506	contactin associated protein 1				1	0.0523088	5.29587	1.20911e-07	0.274511	28.863	3.57213e-176
EZH1	2145	enhancer of zeste 1 polycomb repressive complex 2 subunit				1	0.00254282	0.25709	0.797114	0.176634	18.1437	1.96038e-72
NBR2	10230	neighbor of BRCA1 lncRNA 2				1	-0.0284463	-2.8772	0.00402053	-0.0339806	-3.43755	0.000589337
NBR1	4077	NBR1 autophagy cargo receptor				1	-0.0246319	-2.49114	0.0127492	0.0780851	7.91888	2.64545e-15
TMEM106A	113277	transmembrane protein 106A				1	0.217562	22.5361	8.44757e-110	0.15472	15.8334	8.40357e-56
GPATCH8	23131	G-patch domain containing 8				1	-0.0350707	-3.54797	0.00038996	0.0778062	7.89043	3.31975e-15
GJC1	10052	gap junction protein gamma 1				1	-0.0204325	-2.06623	0.0388316	0.188239	19.3781	3.48443e-82
LRRC37A2	474170	leucine rich repeat containing 37 member A2				1	0.0129617	1.31059	0.190027	0.0211378	2.13759	0.0325736
EFCAB13	124989	EF-hand calcium binding domain 13				1	0.0229876	2.32475	0.0201049	0.0513458	5.19812	2.05199e-07
MRPL10	124995	mitochondrial ribosomal protein L10				1	-0.081039	-8.2204	2.27424e-16	-0.085661	-8.69261	4.08507e-18
NFE2L1	4779	nuclear factor, erythroid 2 like 1				1	-0.0277705	-2.80879	0.00498225	0.0795496	8.06834	7.92567e-16
HOXB9	3219	homeobox B9				1	0.0344634	3.48646	0.00049152	-0.0414601	-4.19538	2.74714e-05
CALCOCO2	10241	calcium binding and coiled-coil domain 2				1	0.107302	10.9117	1.43842e-27	0.0591749	5.99332	2.12547e-09
SPAG9	9043	sperm associated antigen 9				1	-0.0590588	-5.98152	2.28471e-09	0.105301	10.7059	1.32097e-26
TOM1L1	10040	target of myb1 like 1 membrane trafficking protein				1	-0.0322586	-3.26317	0.00110535	-0.0984649	-10.0038	1.87978e-23
DGKE	8526	diacylglycerol kinase epsilon				1	0.0115246	1.16526	0.243942	0.0513818	5.20178	2.01215e-07
GDPD1	284161	glycerophosphodiester phosphodiesterase domain containing 1				1	-0.0188106	-1.90216	0.0571779	-0.0051607	-0.521774	0.601839
YPEL2	388403	yippee like 2				1	0.0600491	6.08217	1.22812e-09	0.160825	16.4745	3.32916e-60
MIR21	406991	microRNA 21				1	NA	NA	NA	NA	NA	NA
HEATR6	63897	HEAT repeat containing 6				1	-0.0315926	-3.19573	0.00139899	0.00457051	0.462102	0.644018
USP32	84669	ubiquitin specific peptidase 32				1	-0.0218271	-2.20733	0.027313	0.0122217	1.23575	0.21658
TANC2	26115	tetratricopeptide repeat, ankyrin repeat and coiled-coil containing 2				1	-0.0342958	-3.46948	0.000523609	0.0779644	7.90657	2.91888e-15
AMZ2P1	201283	archaelysin family metallopeptidase 2 pseudogene 1				1	-0.00888943	-0.898792	0.368785	0.0515821	5.2221	1.80379e-07
CYTH1	9267	cytohesin 1				1	0.169498	17.3885	9.17181e-67	0.0979635	9.95236	3.14069e-23
ROCK1P1	727758	Rho associated coiled-coil containing protein kinase 1 pseudogene 1				1	NA	NA	NA	NA	NA	NA
YES1	7525	YES proto-oncogene 1, Src family tyrosine kinase				1	-0.0396619	-4.01314	6.0345e-05	-0.0392085	-3.96718	7.3224e-05
PTPRM	5797	protein tyrosine phosphatase receptor type M				1	0.0330406	3.34236	0.000833665	0.260822	27.3155	1.25481e-158
RAB31	11031	RAB31, member RAS oncogene family				1	0.136812	13.9635	6.57975e-44	0.209263	21.6364	1.51617e-101
GNAL	2774	G protein subunit alpha L				1	-0.00422716	-0.427386	0.669107	0.218158	22.601	2.08932e-110
PTPN2	5771	protein tyrosine phosphatase non-receptor type 2				1	0.121014	12.3256	1.16174e-34	-0.0606789	-6.1462	8.23249e-10
RNMT	8731	RNA guanine-7 methyltransferase				1	-0.0642991	-6.51437	7.64276e-11	0.0260759	2.63727	0.00837033
GATA6	2627	GATA binding protein 6				1	0.087473	8.87789	7.95633e-19	0.150515	15.3931	7.12619e-53
RIOK3	8780	RIO kinase 3				1	0.014045	1.42015	0.155595	-0.0281766	-2.84989	0.00438214
NPC1	4864	NPC intracellular cholesterol transporter 1				1	0.0468309	4.73999	2.16611e-06	0.014993	1.51602	0.129545
TAF4B	6875	TATA-box binding protein associated factor 4b				1	0.0264064	2.67073	0.00758074	0.0388752	3.93341	8.43034e-05
MOCOS	55034	molybdenum cofactor sulfurase				1	0.0915457	9.29466	1.77814e-20	-0.0770816	-7.81651	5.96539e-15
SMAD2	4087	SMAD family member 2				1	-0.0245871	-2.4866	0.0129129	0.0434422	4.39632	1.11212e-05
MYO5B	4645	myosin VB				1	0.0353707	3.57836	0.000347361	-0.0577826	-5.85182	5.01165e-09
MEX3C	51320	mex-3 RNA binding family member C				1	0.0133909	1.35399	0.175768	0.0638364	6.4673	1.04327e-10
POLI	11201	DNA polymerase iota				1	-0.0368368	-3.72687	0.000194918	0.0867953	8.80859	1.47281e-18
ZNF532	55205	zinc finger protein 532				1	-0.00598046	-0.604659	0.545419	0.166683	17.0914	1.35165e-64
PMAIP1	5366	phorbol-12-myristate-13-acetate-induced protein 1				1	0.0942707	9.57377	1.26991e-21	-0.0256352	-2.59267	0.00953698
VPS4B	9525	vacuolar protein sorting 4 homolog B				1	0.0217435	2.19888	0.0279089	0.0200142	2.02392	0.0430042
SERPINB7	8710	serpin family B member 7				1	#DIV/0!	#DIV/0!	#DIV/0!	#DIV/0!	#DIV/0!	#DIV/0!
SOCS6	9306	suppressor of cytokine signaling 6				1	0.000370762	0.0374854	0.970099	0.0308338	3.1189	0.0018203
ZNF516	9658	zinc finger protein 516				1	-0.0048004	-0.485345	0.627442	0.125281	12.767	4.80571e-37
GADD45B	4616	growth arrest and DNA damage inducible beta				1	0.103356	10.506	1.09545e-25	0.222914	23.1192	2.60611e-115
EEF2	1938	eukaryotic translation elongation factor 2				1	-0.0802352	-8.13833	4.47391e-16	0.0413661	4.18586	2.8647e-05
INSR	3643	insulin receptor				1	-0.0420476	-4.25494	2.10965e-05	0.107256	10.9069	1.51483e-27
ANGPTL4	51129	angiopoietin like 4				1	0.0298213	3.01639	0.00256429	0.046332	4.68938	2.77576e-06
ZNF558	148156	zinc finger protein 558				1	-0.0197953	-2.00177	0.0453355	0.00883565	0.893354	0.371689
ZNF426	79088	zinc finger protein 426				1	-0.0105413	-1.06582	0.286529	0.120623	12.2851	1.90376e-34
ZNF561	93134	zinc finger protein 561				1	-0.00971442	-0.982212	0.326019	0.0618969	6.27004	3.75532e-10
DOCK6	57572	dedicator of cytokinesis 6				1	-0.0423511	-4.28571	1.83827e-05	0.0827265	8.39274	5.37734e-17
ZNF490	57474	zinc finger protein 490				1	0.0303419	3.0691	0.0021527	0.0555131	5.62126	1.94543e-08
TPM4	7171	tropomyosin 4				1	0.0791198	8.02448	1.13142e-15	0.10936	11.1234	1.40775e-28
UNC13A	23025	unc-13 homolog A				1	0.0344765	3.48778	0.0004891	0.109981	11.1874	6.91745e-29
TMEM59L	25789	transmembrane protein 59 like				1	-0.0581272	-5.88684	4.06023e-09	0.235374	24.4851	1.03532e-128
LINC00662	148189	long intergenic non-protein coding RNA 662				1	-0.0688222	-6.97473	3.2542e-12	0.0247432	2.5024	0.0123511
C19orf12	83636	chromosome 19 open reading frame 12				1	0.0581673	5.89092	3.96174e-09	0.0723931	7.33848	2.32454e-13
CEBPG	1054	CCAAT enhancer binding protein gamma				1	-0.0219144	-2.21617	0.0267019	-0.107863	-10.9694	7.66671e-28
KIAA0355	9710	KIAA0355				1	-0.00479408	-0.484706	0.627895	0.23601	24.5552	2.03809e-129
UBA2	10054	ubiquitin like modifier activating enzyme 2				1	-0.067679	-6.85834	7.36954e-12	-0.0660421	-6.69172	2.32119e-11
CD22	933	CD22 molecule				1	0.254831	26.6441	2.83966e-151	0.250186	26.1257	1.05418e-145
CLIP3	25999	CAP-Gly domain containing linker protein 3				1	0.0431877	4.37052	1.25175e-05	0.30651	32.5564	2.62317e-221
ZNF146	7705	zinc finger protein 146				1	-0.058617	-5.93661	3.00434e-09	-0.0201814	-2.04083	0.0412935
ZNF260	339324	zinc finger protein 260				1	-0.056092	-5.68007	1.38322e-08	0.0136807	1.3833	0.166604
ZNF529	57711	zinc finger protein 529				1	-0.0483779	-4.89693	9.88346e-07	0.0660369	6.6912	2.32944e-11
ZNF585A	199704	zinc finger protein 585A				1	-0.00136778	-0.138288	0.890015	0.0763498	7.74186	1.07245e-14
ZNF585B	92285	zinc finger protein 585B				1	0.0110433	1.11659	0.264196	0.12352	12.5847	4.73741e-36
HKR1	NA	NA				1	NA	NA	NA	NA	NA	NA
ZNF570	148268	zinc finger protein 570				1	-0.00825189	-0.834327	0.404117	0.132341	13.499	3.57012e-41
C19orf54	284325	chromosome 19 open reading frame 54				1	-0.00980658	-0.991531	0.32145	-0.0585326	-5.92804	3.16489e-09
PSG4	5672	pregnancy specific beta-1-glycoprotein 4				1	0.0217192	2.19641	0.0280847	0.014812	1.49771	0.134239
ZNF283	284349	zinc finger protein 283				1	-0.0139522	-1.41076	0.158346	0.0219511	2.21988	0.0264491
PVR	5817	PVR cell adhesion molecule				1	-0.0780085	-7.91107	2.81582e-15	-0.0781124	-7.92167	2.5871e-15
KLC3	147700	kinesin light chain 3				1	-0.0607736	-6.15582	7.74924e-10	-0.0862257	-8.75034	2.46236e-18
RTN2	6253	reticulon 2				1	-0.0224876	-2.27415	0.0229773	0.0695814	7.05204	1.8772e-12
EML2	24139	EMAP like 2				1	0.0121926	1.23281	0.217676	-0.0708018	-7.17635	7.65699e-13
SLC1A5	6510	solute carrier family 1 member 5				1	0.0621022	6.29092	3.28505e-10	-0.0808399	-8.20007	2.69084e-16
NPAS1	4861	neuronal PAS domain protein 1				1	-0.022016	-2.22644	0.0260061	-0.0471003	-4.76731	1.89275e-06
FUT1	2523	fucosyltransferase 1 (H blood group)				1	-0.0161128	-1.62927	0.103286	-0.00692097	-0.699753	0.484097
FLT3LG	2323	fms related tyrosine kinase 3 ligand				1	0.261275	27.3665	3.41872e-159	0.18337	18.8592	5.16861e-78
ZNF473	25888	zinc finger protein 473				1	-0.082781	-8.39831	5.13023e-17	-0.0702324	-7.11834	1.16573e-12
ZNF350	59348	zinc finger protein 350				1	0.014802	1.4967	0.134501	0.056314	5.70261	1.21261e-08
ZNF614	80110	zinc finger protein 614				1	-0.0506877	-5.13132	2.92995e-07	0.0550307	5.57226	2.57826e-08
ZNF432	9668	zinc finger protein 432				1	-0.0105158	-1.06325	0.287695	0.0454221	4.5971	4.33555e-06
ZNF841	284371	zinc finger protein 841				1	0.0109275	1.10488	0.269236	0.031617	3.1982	0.00138709
ZNF616	90317	zinc finger protein 616				1	-0.0415178	-4.20124	2.67713e-05	0.0496085	5.02179	5.20561e-07
ZNF766	90321	zinc finger protein 766				1	-0.000378616	-0.0382795	0.969466	0.0170967	1.72879	0.0838761
ZNF160	90338	zinc finger protein 160				1	-0.00401071	-0.405502	0.685117	0.0754768	7.65283	2.14352e-14
ZNF845	91664	zinc finger protein 845				1	0.0255036	2.57935	0.00991239	0.0423397	4.28455	1.84784e-05
CACNG8	59283	calcium voltage-gated channel auxiliary subunit gamma 8				1	-0.0299695	-3.0314	0.00244033	0.0288757	2.92066	0.0035005
PTPRH	5794	protein tyrosine phosphatase receptor type H				1	0.0836069	8.48269	2.50486e-17	-0.0516541	-5.22941	1.73409e-07
BRSK1	84446	BR serine/threonine kinase 1				1	-0.039956	-4.04294	5.31728e-05	0.0947924	9.62723	7.59489e-22
COX6B2	125965	cytochrome c oxidase subunit 6B2				1	0.0497438	5.03552	4.84675e-07	-0.0088457	-0.894369	0.371145
IL11	3589	interleukin 11				1	-0.00308573	-0.311981	0.755061	-0.00291244	-0.29446	0.768412
ZNF581	51545	zinc finger protein 581				1	-0.0403233	-4.08016	4.53457e-05	-0.0740455	-7.5069	6.55959e-14
ZNF264	9422	zinc finger protein 264				1	0.0172432	1.74361	0.0812571	0.11604	11.8119	5.46635e-32
ZNF805	390980	zinc finger protein 805				1	-0.000463015	-0.0468126	0.962664	0.0600574	6.08302	1.22162e-09
ZNF543	125919	zinc finger protein 543				1	-0.0175712	-1.77679	0.075633	0.0747348	7.57717	3.83764e-14
ZNF772	400720	zinc finger protein 772				1	-0.0280404	-2.83611	0.00457569	0.0720508	7.3036	3.01066e-13
ZNF419	79744	zinc finger protein 419				1	-0.0212664	-2.1506	0.0315309	0.00587628	0.594125	0.552442
ZNF773	374928	zinc finger protein 773				1	0.000630577	0.0637538	0.949168	0.0688661	6.9792	3.15277e-12
ZNF549	256051	zinc finger protein 549				1	0.00593551	0.600114	0.548444	0.111415	11.335	1.32132e-29
ZNF550	162972	zinc finger protein 550				1	-0.0135039	-1.36542	0.172151	0.0509037	5.15324	2.60798e-07
ZNF416	55659	zinc finger protein 416				1	-0.0204781	-2.07085	0.0383979	0.0175536	1.77501	0.0759257
ZNF134	7693	zinc finger protein 134				1	-0.00108087	-0.10928	0.912983	0.109466	11.1344	1.24645e-28
ZNF211	10520	zinc finger protein 211				1	0.0345128	3.49146	0.00048241	0.0931922	9.46327	3.64289e-21
ZNF671	79891	zinc finger protein 671				1	0.102758	10.4445	2.08306e-25	0.206625	21.3513	5.39361e-99
ZNF776	284309	zinc finger protein 776				1	-6.21577e-05	-0.00628438	0.994986	0.0854478	8.67082	4.94107e-18
ZNF329	79673	zinc finger protein 329				1	-0.0361173	-3.65398	0.000259496	0.0861891	8.74661	2.54459e-18
ZNF274	10782	zinc finger protein 274				1	0.0154619	1.56344	0.117979	0.00276507	0.279561	0.77982
ASAP2	8853	ArfGAP with SH3 domain, ankyrin repeat and PH domain 2				1	-0.0378313	-3.82763	0.000130153	0.00404807	0.409279	0.682344
IAH1	285148	isoamyl acetate hydrolyzing esterase 1 (putative)				1	-0.0136931	-1.38455	0.166219	-0.076034	-7.70965	1.37899e-14
KLF11	8462	Kruppel like factor 11				1	0.011966	1.2099	0.226346	0.137479	14.0329	2.52455e-44
KCNS3	3790	potassium voltage-gated channel modifier subfamily S member 3				1	0.0325469	3.29236	0.000996871	0.0665348	6.74186	1.64808e-11
MATN3	4148	matrilin 3				1	0.0201383	2.03647	0.0417288	0.200496	20.6911	3.33211e-93
KLHL29	114818	kelch like family member 29				1	0.0271247	2.74343	0.00609075	0.16494	16.9076	2.85202e-63
ITSN2	50618	intersectin 2				1	0.113919	11.5931	6.96538e-31	0.109343	11.1217	1.43523e-28
NCOA1	8648	nuclear receptor coactivator 1				1	0.0276767	2.79929	0.00513105	0.178244	18.3145	9.5233e-74
CLIP4	79745	CAP-Gly domain containing linker protein family member 4				1	0.063575	6.44071	1.24259e-10	0.15985	16.372	1.72673e-59
YPEL5	51646	yippee like 5				1	0.0913403	9.27362	2.16285e-20	0.0998969	10.1507	4.27741e-24
CRIM1	51232	cysteine rich transmembrane BMP regulator 1				1	0.0305866	3.09388	0.00198094	0.227699	23.6423	2.31591e-120
HEATR5B	54497	HEAT repeat containing 5B				1	-0.00587436	-0.593931	0.552571	0.0600337	6.08061	1.2401e-09
CDC42EP3	10602	CDC42 effector protein 3				1	0.0813246	8.24956	1.78541e-16	0.210266	21.7449	1.5906e-102
CYP1B1	1545	cytochrome P450 family 1 subfamily B member 1				1	0.178107	18.2999	1.23337e-73	0.271232	28.4906	7.08957e-172
MAP4K3	8491	mitogen-activated protein kinase kinase kinase kinase 3				1	-0.0597945	-6.05629	1.442e-09	0.0121248	1.22596	0.220243
PRKCE	5581	protein kinase C epsilon				1	-0.0201209	-2.03471	0.0419059	0.14198	14.5016	3.47547e-47
FOXN2	3344	forkhead box N2				1	0.0644681	6.53157	6.81796e-11	0.0453863	4.59346	4.41165e-06
VRK2	7444	VRK serine/threonine kinase 2				1	0.0982806	9.98489	2.2709e-23	-0.0206126	-2.08446	0.0371432
PAPOLG	64895	poly(A) polymerase gamma				1	0.0339401	3.43345	0.000598312	0.0660539	6.69292	2.3023e-11
VPS54	51542	VPS54 subunit of GARP complex				1	-0.006235	-0.630395	0.52845	-0.00294858	-0.298114	0.765622
SERTAD2	9792	SERTA domain containing 2				1	0.031563	3.19274	0.00141358	0.062025	6.28306	3.45487e-10
SLC1A4	6509	solute carrier family 1 member 4				1	0.050557	5.11805	3.14315e-07	0.0250807	2.53655	0.0112098
PPP3R1	5534	protein phosphatase 3 regulatory subunit B, alpha				1	0.00983944	0.994854	0.319831	-0.0219429	-2.21904	0.0265056
GFPT1	2673	glutamine--fructose-6-phosphate transaminase 1				1	-0.0244176	-2.46945	0.0135483	-0.0392542	-3.97181	7.18165e-05
MXD1	4084	MAX dimerization protein 1				1	0.0607625	6.1547	7.80431e-10	-0.00708306	-0.716143	0.473919
C2orf42	54980	chromosome 2 open reading frame 42				1	0.0192254	1.94412	0.0519084	0.0875432	8.88508	7.46214e-19
ADD2	119	adducin 2				1	0.0404612	4.09413	4.27012e-05	0.176361	18.1147	3.26627e-72
BOLA3-AS1	100507171	BOLA3 divergent transcript				1	NA	NA	NA	NA	NA	NA
MTHFD2	10797	methylenetetrahydrofolate dehydrogenase (NADP+ dependent) 2, methenyltetrahydrofolate cyclohydrolase				1	0.0531144	5.37766	7.71233e-08	-0.105497	-10.726	1.06568e-26
SLC4A5	57835	solute carrier family 4 member 5				1	0.0165925	1.6778	0.0934171	-0.0692346	-7.01672	2.41532e-12
KCMF1	56888	potassium channel modulatory factor 1				1	-0.0300416	-3.03869	0.00238207	-0.13605	-13.8843	1.95359e-43
ZNF2	7549	zinc finger protein 2				1	-0.0567719	-5.74914	9.22708e-09	0.0188174	1.90285	0.0570881
TXNDC9	10190	thioredoxin domain containing 9				1	0.0278534	2.81718	0.004854	-0.0840284	-8.52575	1.73262e-17
C2orf49	79074	chromosome 2 open reading frame 49				1	-0.0237973	-2.40669	0.0161156	-0.06446	-6.53074	6.85549e-11
ZC3H6	376940	zinc finger CCCH-type containing 6				1	-0.00636777	-0.643819	0.519707	0.156639	16.0347	3.63029e-57
ACTR3	10096	actin related protein 3				1	0.138267	14.1149	8.09409e-45	-0.0197686	-1.99908	0.0456266
CCDC93	54520	coiled-coil domain containing 93				1	-0.0131097	-1.32556	0.185017	0.0643044	6.51491	7.61565e-11
CLASP1	23332	cytoplasmic linker associated protein 1				1	-0.0595567	-6.03212	1.67427e-09	0.108705	11.056	2.96453e-28
AMMECR1L	83607	AMMECR1 like				1	-0.0890124	-9.03536	1.9299e-19	0.0216411	2.18852	0.0286546
RAB3GAP1	22930	RAB3 GTPase activating protein catalytic subunit 1				1	-0.000174238	-0.0176162	0.985945	0.108487	11.0335	3.79434e-28
DARS	1615	aspartyl-tRNA synthetase				1	-0.0734343	-7.4446	1.0508e-13	-0.0652161	-6.60767	4.09854e-11
GTDC1	79712	glycosyltransferase like domain containing 1				1	0.04984	5.04529	4.6061e-07	0.0948791	9.63611	6.9714e-22
ZEB2	9839	zinc finger E-box binding homeobox 2				1	0.190721	19.6432	2.34944e-84	0.355382	38.4398	4.54886e-302
ACVR2A	92	activin A receptor type 2A				1	-0.0414101	-4.19031	2.80911e-05	0.115347	11.7404	1.26165e-31
MMADHC	27249	metabolism of cobalamin associated D				1	-0.00428988	-0.433727	0.664496	-0.0529734	-5.36334	8.3478e-08
RND3	390	Rho family GTPase 3				1	0.0606015	6.13833	8.64916e-10	0.11466	11.6696	2.87741e-31
RBM43	375287	RNA binding motif protein 43				1	0.0605662	6.13474	8.84592e-10	0.185817	19.1198	4.28315e-80
TNFAIP6	7130	TNF alpha induced protein 6				1	0.111865	11.3814	7.82665e-30	0.157874	16.1644	4.70438e-58
WDSUB1	151525	WD repeat, sterile alpha motif and U-box domain containing 1				1	-0.0219437	-2.21913	0.0264999	-0.0471611	-4.77349	1.83575e-06
2020-03-07	NA	NA				1	NA	NA	NA	NA	NA	NA
TANK	10010	TRAF family member associated NFKB activator				1	0.132402	13.5052	3.28404e-41	0.0815597	8.27357	1.46207e-16
GCA	25801	grancalcin				1	0.140806	14.3793	1.97693e-46	0.0219798	2.22278	0.0262527
NFE2L2	4780	nuclear factor, erythroid 2 like 2				1	0.0499	5.05138	4.46215e-07	0.0656984	6.65675	2.94318e-11
ITGAV	3685	integrin subunit alpha V				1	0.0478859	4.84701	1.27177e-06	0.145291	14.847	2.37192e-49
TFPI	7035	tissue factor pathway inhibitor				1	0.132733	13.5396	2.07505e-41	0.207724	21.4701	4.71023e-100
WDR75	84128	WD repeat domain 75				1	-0.0411007	-4.15896	3.22317e-05	-0.110295	-11.2197	4.82209e-29
INPP1	3628	inositol polyphosphate-1-phosphatase				1	0.0675672	6.84695	7.97747e-12	0.0568287	5.7549	8.91853e-09
STAT4	6775	signal transducer and activator of transcription 4				1	0.327844	35.0854	9.66532e-255	0.198238	20.4485	4.06415e-91
NABP1	64859	nucleic acid binding protein 1				1	0.203693	21.0352	3.3545e-96	0.0655398	6.64061	3.28256e-11
COQ10B	80219	coenzyme Q10B				1	0.0748488	7.5888	3.51041e-14	0.0198113	2.0034	0.0451609
TYW5	129450	tRNA-yW synthesizing protein 5				1	-0.00760565	-0.768983	0.441921	-0.0253551	-2.56432	0.010352
CLK1	1195	CDC like kinase 1				1	0.0388856	3.93446	8.39353e-05	0.0851318	8.63852	6.54499e-18
CFLAR	8837	CASP8 and FADD like apoptosis regulator				1	0.238359	24.8142	4.83407e-132	0.133758	13.6461	4.96808e-42
INO80D	54891	INO80 complex subunit D				1	0.0172998	1.74934	0.0802617	0.0733135	7.43228	1.15285e-13
KLF7	8609	Kruppel like factor 7				1	0.0277643	2.80816	0.00499203	0.157225	16.0962	1.38018e-57
CREB1	1385	cAMP responsive element binding protein 1				1	0.0117915	1.19225	0.233192	0.124474	12.6834	1.37798e-36
CCNYL1	151195	cyclin Y like 1				1	0.082892	8.40965	4.66074e-17	0.0424794	4.29871	1.73385e-05
PLEKHM3	389072	pleckstrin homology domain containing M3				1	-0.0339347	-3.43291	0.000599514	0.184129	18.94	1.17764e-78
MAP2	4133	microtubule associated protein 2				1	-0.0660277	-6.69026	2.34431e-11	0.130626	13.3209	3.77754e-40
2020-03-04	NA	NA				1	NA	NA	NA	NA	NA	NA
TMBIM1	64114	transmembrane BAX inhibitor motif containing 1				1	0.0660695	6.69452	2.27743e-11	0.00870223	0.879862	0.378954
RHBDD1	84236	rhomboid domain containing 1				1	0.0689831	6.99111	2.89754e-12	0.104688	10.6428	2.58643e-26
DGKD	8527	diacylglycerol kinase delta				1	-0.0161809	-1.63617	0.101835	0.064231	6.50744	8.00208e-11
LRRFIP1	9208	LRR binding FLII interacting protein 1				1	0.0516218	5.22613	1.76503e-07	0.072221	7.32094	2.6478e-13
TRIB3	57761	tribbles pseudokinase 3				1	-0.0297826	-3.01248	0.00259759	-0.120547	-12.2773	2.09494e-34
RBCK1	10616	RANBP2-type and C3HC4-type zinc finger containing 1				1	0.0523532	5.30038	1.17968e-07	-0.0627313	-6.3549	2.17457e-10
CSNK2A1	1457	casein kinase 2 alpha 1				1	-0.0690341	-6.99631	2.79261e-12	-0.0631371	-6.39617	1.66292e-10
C20orf194	25943	chromosome 20 open reading frame 194				1	0.0210507	2.12878	0.0332962	0.234353	24.3727	1.39126e-127
RNF24	11237	ring finger protein 24				1	-0.0248877	-2.51702	0.0118503	0.0520005	5.26457	1.43367e-07
PRNP	5621	prion protein				1	0.0444047	4.49392	7.06925e-06	0.154905	15.8528	6.2195e-56
GPCPD1	56261	glycerophosphocholine phosphodiesterase 1				1	0.0847794	8.6025	8.94418e-18	0.0893105	9.06587	1.46279e-19
RIN2	54453	Ras and Rab interactor 2				1	0.0401031	4.05784	4.98969e-05	0.133155	13.5834	1.15352e-41
ZNF337	26152	zinc finger protein 337				1	-0.0454426	-4.59917	4.29267e-06	0.0181317	1.83348	0.0667599
BCL2L1	598	BCL2 like 1				1	0.0505861	5.12101	3.09437e-07	-0.0446317	-4.51694	6.34436e-06
CBFA2T2	9139	CBFA2/RUNX1 translocation partner 2				1	-0.0622265	-6.30355	3.02901e-10	0.0158733	1.60506	0.108512
ITCH	83737	itchy E3 ubiquitin protein ligase				1	-0.00632726	-0.639723	0.522367	0.0218049	2.20508	0.0274705
TTPAL	79183	alpha tocopherol transfer protein like				1	-0.0378535	-3.82989	0.000128969	-0.0173842	-1.75788	0.0787983
SERINC3	10955	serine incorporator 3				1	-0.023028	-2.32884	0.0198871	0.0829888	8.41954	4.28623e-17
STK4	6789	serine/threonine kinase 4				1	0.187304	19.2784	2.24948e-81	0.122194	12.4476	2.59693e-35
ZSWIM3	140831	zinc finger SWIM-type containing 3				1	0.0180361	1.82382	0.0682088	-0.0115696	-1.16981	0.242103
ZFAS1	441951	ZNFX1 antisense RNA 1				1	-0.0589616	-5.97164	2.42699e-09	-0.088375	-8.97015	3.47968e-19
ADNP	23394	activity dependent neuroprotector homeobox				1	-0.0575538	-5.82858	5.75928e-09	0.00623063	0.629953	0.528739
SALL4	57167	spalt like transcription factor 4				1	0.014848	1.50135	0.133295	0.0325427	3.29194	0.000998373
CYP24A1	1591	cytochrome P450 family 24 subfamily A member 1				1	0.0632538	6.40803	1.53902e-10	0.00814859	0.823882	0.410026
PPP4R1L	55370	protein phosphatase 4 regulatory subunit 1 like (pseudogene)				1	0.0720987	7.30848	2.90379e-13	0.083179	8.43896	3.63493e-17
STX16	8675	syntaxin 16				1	0.000977929	0.0988725	0.921241	-0.0233958	-2.36605	0.0179974
HAR1A	768096	highly accelerated region 1A				1	0.0933094	9.47529	3.25037e-21	0.122395	12.4684	2.00849e-35
NKAIN4	128414	sodium/potassium transporting ATPase interacting 4				1	-0.000849076	-0.0858449	0.931591	0.108561	11.0412	3.48948e-28
PTK6	5753	protein tyrosine kinase 6				1	0.0344298	3.48305	0.00049781	-0.0815517	-8.27275	1.47209e-16
ZBTB46	140685	zinc finger and BTB domain containing 46				1	0.0899392	9.1302	8.12905e-20	0.230227	23.9194	4.45184e-123
HSPA13	6782	heat shock protein family A (Hsp70) member 13				1	0.00819518	0.828593	0.407354	0.0810491	8.22143	2.25492e-16
USP25	29761	ubiquitin specific peptidase 25				1	0.0536266	5.42967	5.77508e-08	0.120919	12.3158	1.30963e-34
BACH1	571	BTB domain and CNC homolog 1				1	0.082396	8.35898	7.14899e-17	0.102821	10.451	1.94824e-25
IFNAR2	3455	interferon alpha and beta receptor subunit 2				1	0.22417	23.2563	1.26501e-116	0.139924	14.2874	7.23594e-46
IL10RB	3588	interleukin 10 receptor subunit beta				1	0.166821	17.1059	1.06109e-64	0.0224413	2.26947	0.0232604
RUNX1	861	RUNX family transcription factor 1				1	0.114958	11.7003	2.01374e-31	0.16367	16.7739	2.5724e-62
MORC3	23515	MORC family CW-type zinc finger 3				1	0.0517622	5.24038	1.63438e-07	0.122776	12.5078	1.23387e-35
SIM2	6493	SIM bHLH transcription factor 2				1	-0.0580718	-5.88121	4.20034e-09	-0.058462	-5.92086	3.30569e-09
DYRK1A	1859	dual specificity tyrosine phosphorylation regulated kinase 1A				1	0.0209578	2.11938	0.0340825	0.100788	10.2422	1.68497e-24
ZBTB21	49854	zinc finger and BTB domain containing 21				1	0.00885642	0.895454	0.370566	0.117285	11.9403	1.20165e-32
ABCG1	9619	ATP binding cassette subfamily G member 1				1	0.112458	11.4425	3.90923e-30	0.0757084	7.67644	1.78515e-14
PDE9A	5152	phosphodiesterase 9A				1	-0.0204603	-2.06905	0.0385667	0.0702047	7.11553	1.18966e-12
CLTCL1	8218	clathrin heavy chain like 1				1	-0.061972	-6.27768	3.57611e-10	0.0612842	6.20774	5.58372e-10
ADORA2A	135	adenosine A2a receptor				1	0.241909	25.2066	4.58869e-136	0.188268	19.3812	3.29045e-82
HPS4	89781	HPS4 biogenesis of lysosomal organelles complex 3 subunit 2				1	-0.0623408	-6.31519	2.81052e-10	-0.0198265	-2.00493	0.0449967
HSCB	150274	HscB mitochondrial iron-sulfur cluster cochaperone				1	0.0142421	1.44007	0.149877	-0.0456979	-4.62507	3.79072e-06
XBP1	7494	X-box binding protein 1				1	0.192847	19.8706	3.06585e-86	0.0382372	3.86876	0.000110071
MTMR3	8897	myotubularin related protein 3				1	-0.0190164	-1.92298	0.0545098	0.102335	10.401	3.27582e-25
PIK3IP1	113791	phosphoinositide-3-kinase interacting protein 1				1	0.169356	17.3735	1.18187e-66	0.192002	19.7802	1.73082e-85
MB	4151	myoglobin				1	0.0561052	5.6814	1.37248e-08	0.0217515	2.19969	0.0278514
RBFOX2	23543	RNA binding fox-1 homolog 2				1	-0.0980637	-9.96264	2.83507e-23	0.220658	22.8731	5.7162e-113
APOL1	8542	apolipoprotein L1				1	0.256519	26.833	2.51479e-153	0.0290782	2.94116	0.0032772
H1F0	3005	H1 histone family member 0				1	-0.0862139	-8.74913	2.48868e-18	-0.0515334	-5.21716	1.85247e-07
MICALL1	85377	MICAL like 1				1	-0.00104443	-0.105596	0.915905	0.0237442	2.40131	0.0163544
JOSD1	9929	Josephin domain containing 1				1	-0.00242809	-0.24549	0.806082	0.0146084	1.47713	0.139672
TOB2	10766	transducer of ERBB2, 2				1	-0.0315629	-3.19272	0.00141366	0.0746729	7.57086	4.02788e-14
DESI1	27351	desumoylating isopeptidase 1				1	0.0470968	4.76696	1.89602e-06	-0.129223	-13.1754	2.54203e-39
WBP2NL	164684	WBP2 N-terminal like				1	-0.00369446	-0.373527	0.708764	0.100199	10.1817	3.12232e-24
ARFGAP3	26286	ADP ribosylation factor GTPase activating protein 3				1	0.0362392	3.66634	0.000247296	0.0320242	3.23943	0.00120152
ADM2	79924	adrenomedullin 2				1	0.0615553	6.23531	4.68709e-10	-0.036086	-3.65081	0.000262715
BHLHE40	8553	basic helix-loop-helix family member e40				1	0.0829609	8.41669	4.39106e-17	0.0676576	6.85616	7.48203e-12
LMCD1-AS1	100288428	LMCD1 antisense RNA 1				1	NA	NA	NA	NA	NA	NA
OXTR	5021	oxytocin receptor				1	0.00655	0.662245	0.507829	0.114633	11.6667	2.97435e-31
HRH1	3269	histamine receptor H1				1	0.0968888	9.84214	9.3538e-23	0.125747	12.8152	2.60891e-37
CCDC174	51244	coiled-coil domain containing 174				1	-0.0286998	-2.90286	0.0037056	0.0258208	2.61146	0.00902888
EAF1	85403	ELL associated factor 1				1	0.00949536	0.960062	0.337047	-0.0123574	-1.24947	0.21152
RAB5A	5868	RAB5A, member RAS oncogene family				1	-0.00324753	-0.328339	0.742662	0.00379766	0.383961	0.701015
UBE2E1	7324	ubiquitin conjugating enzyme E2 E1				1	0.00939845	0.950262	0.342002	-0.0664	-6.72815	1.81038e-11
NR1D2	9975	nuclear receptor subfamily 1 group D member 2				1	-0.0191199	-1.93345	0.0532084	0.0845207	8.57606	1.12394e-17
AZI2	64343	5-azacytidine induced 2				1	0.0126248	1.27652	0.2018	0.112818	11.4796	2.56137e-30
RBMS3	27303	RNA binding motif single stranded interacting protein 3				1	0.0482383	4.88276	1.06193e-06	0.319174	34.0507	8.03811e-241
DYNC1LI1	51143	dynein cytoplasmic 1 light intermediate chain 1				1	-0.0146263	-1.47894	0.139188	-0.00515648	-0.521347	0.602136
LRRFIP2	9209	LRR binding FLII interacting protein 2				1	0.00118268	0.119573	0.904824	0.00475554	0.480809	0.630663
OXSR1	9943	oxidative stress responsive kinase 1				1	-0.0356497	-3.60661	0.0003117	-0.0181238	-1.83269	0.0668779
WDR48	57599	WD repeat domain 48				1	-0.00478092	-0.483376	0.628839	0.0906248	9.20038	4.2635e-20
EIF1B	10289	eukaryotic translation initiation factor 1B				1	-0.00774532	-0.783105	0.433583	0.0714679	7.2442	4.66369e-13
ZNF621	285268	zinc finger protein 621				1	-0.0126671	-1.2808	0.200293	0.0756863	7.67419	1.81662e-14
ZNF197	10168	zinc finger protein 197				1	-0.0566995	-5.74177	9.63619e-09	0.0784096	7.952	2.02915e-15
SETD2	29072	SET domain containing 2, histone lysine methyltransferase				1	-0.0116266	-1.17558	0.239792	0.086671	8.79587	1.64812e-18
COL7A1	1294	collagen type VII alpha 1 chain				1	0.0125431	1.26826	0.204735	0.0136209	1.37725	0.168465
ARIH2OS	646450	ariadne RBR E3 ubiquitin protein ligase 2 opposite strand				1	0.00678288	0.685791	0.49286	0.0151321	1.53009	0.126026
RASSF1	11186	Ras association domain family member 1				1	0.122646	12.4943	1.4584e-35	0.065007	6.5864	4.72788e-11
PARP3	10039	poly(ADP-ribose) polymerase family member 3				1	0.111156	11.3084	1.78376e-29	0.0459698	4.65265	3.31818e-06
IL17RD	54756	interleukin 17 receptor D				1	-0.0710494	-7.20157	6.37154e-13	0.165472	16.9637	1.12807e-63
DENND6A	201627	DENN domain containing 6A				1	0.012364	1.25015	0.211274	0.0965305	9.8054	1.34236e-22
SLMAP	7871	sarcolemma associated protein				1	0.00976808	0.987638	0.323353	0.147493	15.077	8.05985e-51
ATXN7	6314	ataxin 7				1	0.0879835	8.9301	4.9876e-19	0.107533	10.9354	1.1105e-27
EOGT	285203	EGF domain specific O-linked N-acetylglucosamine transferase				1	0.0797016	8.08386	6.98475e-16	0.191135	19.6875	1.01303e-84
FOXP1	27086	forkhead box P1				1	0.0395537	4.00216	6.32095e-05	0.161485	16.5439	1.08563e-60
CLDND1	56650	claudin domain containing 1				1	0.0300869	3.04329	0.00234605	0.0503118	5.09317	3.58404e-07
FILIP1L	11259	filamin A interacting protein 1 like				1	0.152256	15.5753	4.47447e-54	0.341747	36.7655	4.94398e-278
ZBTB11	27107	zinc finger and BTB domain containing 11				1	0.000907574	0.0917593	0.926891	0.0337476	3.41396	0.000642747
CBLB	868	Cbl proto-oncogene B				1	0.0885707	8.99017	2.90493e-19	0.112069	11.4024	6.16772e-30
PHLDB2	90102	pleckstrin homology like domain family B member 2				1	0.0244794	2.4757	0.0133134	0.180494	18.5534	1.32564e-75
C3orf52	79669	chromosome 3 open reading frame 52				1	0.0605875	6.1369	8.72665e-10	-0.0223431	-2.25954	0.0238709
ARHGAP31	57514	Rho GTPase activating protein 31				1	0.137411	14.0258	2.78577e-44	0.322799	34.4822	1.38102e-246
GSK3B	2932	glycogen synthase kinase 3 beta				1	-0.0542151	-5.48943	4.12864e-08	-0.0245614	-2.484	0.0130073
WDR5B	54554	WD repeat domain 5B				1	-0.0201204	-2.03466	0.0419105	-0.0229528	-2.32122	0.0202943
SEC22A	26984	SEC22 homolog A, vesicle trafficking protein				1	0.00356539	0.360478	0.718497	-0.0575866	-5.83191	5.64581e-09
HEG1	57493	heart development protein with EGF like domains 1				1	0.138656	14.1554	4.60485e-45	0.327414	35.0338	4.86371e-254
TPRA1	131601	transmembrane protein adipocyte associated 1				1	-0.00379802	-0.383997	0.700989	-0.0951868	-9.66765	5.13986e-22
CNBP	7555	CCHC-type zinc finger nucleic acid binding protein				1	-0.0158139	-1.59905	0.109841	-0.0378367	-3.82818	0.000129866
ATP2C1	27032	ATPase secretory pathway Ca2+ transporting 1				1	-0.00329908	-0.333551	0.738725	-0.0346582	-3.50619	0.000456526
CDV3	55573	CDV3 homolog				1	0.0820776	8.32646	9.39496e-17	0.0360658	3.64877	0.000264816
CEP63	80254	centrosomal protein 63				1	-0.016284	-1.64659	0.0996721	0.0363339	3.67593	0.000238202
MSL2	55167	MSL complex subunit 2				1	0.0336837	3.40749	0.000658169	0.076096	7.71597	1.31271e-14
SLC35G2	80723	solute carrier family 35 member G2				1	0.048755	4.93519	8.13373e-07	0.155949	15.9623	1.12894e-56
NCK1	4690	NCK adaptor protein 1				1	0.121891	12.4162	3.82384e-35	0.0482752	4.88651	1.04197e-06
MRAS	22808	muscle RAS oncogene homolog				1	0.0799478	8.10899	5.68918e-16	0.245203	25.5716	7.41127e-140
SLC25A36	55186	solute carrier family 25 member 36				1	-0.0709305	-7.18946	6.96008e-13	0.0114139	1.15407	0.2485
GK5	256356	glycerol kinase 5				1	-0.010028	-1.01392	0.310643	-0.0225579	-2.28127	0.0225531
TRPC1	7220	transient receptor potential cation channel subfamily C member 1				1	-0.0258576	-2.61518	0.00893124	0.23951	24.9413	2.4408e-133
PLSCR4	57088	phospholipid scramblase 4				1	0.083577	8.47962	2.57118e-17	0.302987	32.1441	4.76215e-216
EIF2A	83939	eukaryotic translation initiation factor 2A				1	-0.0636389	-6.44721	1.19073e-10	-0.0532116	-5.38753	7.30189e-08
SIAH2	6478	siah E3 ubiquitin protein ligase 2				1	0.0150475	1.52153	0.128158	-0.0353635	-3.57762	0.000348339
TIPARP	25976	TCDD inducible poly(ADP-ribose) polymerase				1	0.0760573	7.71203	1.35366e-14	0.0701554	7.11051	1.23351e-12
PTX3	5806	pentraxin 3				1	0.0756029	7.66569	1.94033e-14	0.242367	25.2573	1.37257e-136
SHOX2	6474	short stature homeobox 2				1	0.0569402	5.76623	8.34135e-09	0.0759072	7.69672	1.52505e-14
KPNA4	3840	karyopherin subunit alpha 4				1	-0.0048833	-0.493727	0.62151	-0.0296819	-3.00228	0.00268616
NMD3	51068	NMD3 ribosome export adaptor				1	-0.0272507	-2.75617	0.00585854	-0.0346115	-3.50145	0.000464702
PDCD10	11235	programmed cell death 10				1	0.04783	4.84134	1.30853e-06	-0.10365	-10.5362	7.9808e-26
MYNN	55892	myoneurin				1	-0.0136958	-1.38483	0.166135	0.000204148	0.0206402	0.983533
PRKCI	5584	protein kinase C iota				1	-0.054517	-5.52009	3.47099e-08	-0.0437392	-4.42644	9.67956e-06
PLD1	5337	phospholipase D1				1	0.0730793	7.40842	1.37919e-13	0.0757619	7.6819	1.7111e-14
NCEH1	57552	neutral cholesterol ester hydrolase 1				1	0.154367	15.7964	1.49154e-55	0.0158753	1.60526	0.108467
PIK3CA	5290	phosphatidylinositol-4,5-bisphosphate 3-kinase catalytic subunit alpha				1	0.0120241	1.21577	0.2241	0.108949	11.0811	2.2469e-28
ATP11B	23200	ATPase phospholipid transporting 11B (putative)				1	0.028765	2.90946	0.00362838	0.0279981	2.83183	0.00463729
B3GNT5	84002	UDP-GlcNAc:betaGal beta-1,3-N-acetylglucosaminyltransferase 5				1	0.0549693	5.56602	2.67196e-08	-0.0248828	-2.51653	0.011867
KLHL24	54800	kelch like family member 24				1	-0.0140042	-1.41602	0.1568	0.074616	7.56506	4.2105e-14
MAP3K13	9175	mitogen-activated protein kinase kinase kinase 13				1	0.0223341	2.25862	0.0239278	0.030318	3.06668	0.00217019
EIF4A2	1974	eukaryotic translation initiation factor 4A2				1	-0.0501107	-5.07276	3.98972e-07	-0.00268386	-0.27135	0.786127
ST6GAL1	6480	ST6 beta-galactoside alpha-2,6-sialyltransferase 1				1	0.176686	18.1492	1.77753e-72	0.132208	13.4851	4.29435e-41
LPP	4026	LIM domain containing preferred translocation partner in lipoma				1	0.00975953	0.986773	0.323777	0.17933	18.4298	1.21839e-74
TPRG1	285386	tumor protein p63 regulated 1				1	0.121338	12.3591	7.71286e-35	0.0797611	8.08993	6.64707e-16
IL1RAP	3556	interleukin 1 receptor accessory protein				1	0.0598783	6.06482	1.3678e-09	0.0458808	4.64362	3.46629e-06
CCDC50	152137	coiled-coil domain containing 50				1	0.0528359	5.34939	9.01588e-08	0.19086	19.6581	1.77061e-84
FBXO45	200933	F-box protein 45				1	-0.0492525	-4.98567	6.27621e-07	-0.132384	-13.5034	3.3652e-41
PAK2	5062	p21 (RAC1) activated kinase 2				1	0.0375611	3.80025	0.000145388	0.00319739	0.32327	0.746497
DLG1	1739	discs large MAGUK scaffold protein 1				1	-0.0369031	-3.73359	0.000189793	-0.0103566	-1.04715	0.295055
SH3BP2	6452	SH3 domain binding protein 2				1	0.112036	11.399	6.40719e-30	0.0455576	4.61084	4.05913e-06
FBXL5	26234	F-box and leucine rich repeat protein 5				1	0.0582035	5.89459	3.87493e-09	0.137076	13.991	4.50362e-44
TAPT1	202018	transmembrane anterior posterior transformation 1				1	-0.0252092	-2.54956	0.0108004	0.0932104	9.46514	3.57895e-21
SEPSECS	51091	Sep (O-phosphoserine) tRNA:Sec (selenocysteine) tRNA synthase				1	0.016693	1.68796	0.0914492	0.0246912	2.49713	0.0125358
KLF3	51274	Kruppel like factor 3				1	0.0261923	2.64906	0.00808411	0.0351821	3.55925	0.000373599
FAM114A1	92689	family with sequence similarity 114 member A1				1	0.0567445	5.74634	9.38019e-09	0.121251	12.3501	8.61049e-35
TMEM156	80008	transmembrane protein 156				1	0.346127	37.3004	1.27043e-285	0.164474	16.8586	6.3969e-63
KLHL5	51088	kelch like family member 5				1	0.0971403	9.86793	7.25354e-23	0.175625	18.0367	1.2864e-71
N4BP2	55728	NEDD4 binding protein 2				1	0.00197018	0.199193	0.842116	0.0863942	8.76757	2.11577e-18
APBB2	323	amyloid beta precursor protein binding family B member 2				1	-0.0520041	-5.26494	1.43084e-07	0.20138	20.7862	5.00226e-94
NIPAL1	152519	NIPA like domain containing 1				1	0.0102822	1.03962	0.29854	-0.0194343	-1.96525	0.0494118
REST	5978	RE1 silencing transcription factor				1	0.0169114	1.71005	0.0872868	0.1142	11.6221	4.98693e-31
RUFY3	22902	RUN and FYVE domain containing 3				1	-0.00594074	-0.600643	0.548091	0.0774642	7.85554	4.38045e-15
EREG	2069	epiregulin				1	0.0723171	7.33073	2.46229e-13	0.00995293	1.00633	0.314281
THAP6	152815	THAP domain containing 6				1	0.012122	1.22567	0.220352	0.013339	1.34875	0.177447
USO1	8615	USO1 vesicle transport factor				1	0.020557	2.07884	0.0376572	0.0252452	2.55321	0.010688
CCNI	10983	cyclin I				1	0.00446032	0.45096	0.652028	0.117705	11.9838	7.17496e-33
PAQR3	152559	progestin and adipoQ receptor family member 3				1	-0.00866683	-0.876284	0.380896	0.0249184	2.52013	0.0117463
PRKG2	5593	protein kinase cGMP-dependent 2				1	-0.00730569	-0.738653	0.460134	0.0626693	6.34859	2.26522e-10
THAP9-AS1	100499177	THAP9 antisense RNA 1				1	NA	NA	NA	NA	NA	NA
PPM1K	152926	protein phosphatase, Mg2+/Mn2+ dependent 1K				1	0.113722	11.5728	8.79734e-31	0.191916	19.7709	2.06536e-85
INTS12	57117	integrator complex subunit 12				1	0.0125115	1.26506	0.20588	-0.0245488	-2.48273	0.0130538
ALPK1	80216	alpha kinase 1				1	0.194267	20.0226	1.64559e-87	0.104821	10.6565	2.23615e-26
ANK2	287	ankyrin 2				1	0.0996883	10.1293	5.31365e-24	0.37178	40.4908	0
USP53	54532	ubiquitin specific peptidase 53				1	0.0494251	5.00319	5.73291e-07	0.110153	11.2051	5.6759e-29
KIAA1109	84162	KIAA1109				1	0.000800488	0.0809325	0.935497	0.149074	15.2422	6.88192e-52
BBS12	166379	Bardet-Biedl syndrome 12				1	0.0403073	4.07854	4.56629e-05	0.0920387	9.34514	1.10935e-20
FGF2	2247	fibroblast growth factor 2				1	0.0910047	9.23927	2.97535e-20	0.296739	31.4165	6.7092e-207
SPRY1	10252	sprouty RTK signaling antagonist 1				1	0.0625271	6.33413	2.48725e-10	0.284912	30.0512	3.35188e-190
INTU	27152	inturned planar cell polarity protein				1	-0.0344736	-3.48749	0.000489628	0.0379432	3.83897	0.000124296
C4orf33	132321	chromosome 4 open reading frame 33				1	0.0913925	9.27897	2.05789e-20	-0.00787661	-0.79638	0.425829
RAB33B	83452	RAB33B, member RAS oncogene family				1	0.0194453	1.96637	0.0492831	0.119625	12.1821	6.65003e-34
ZNF330	27309	zinc finger protein 330				1	0.00955562	0.966155	0.33399	0.0367849	3.72162	0.000199012
IL15	3600	interleukin 15				1	0.273786	28.7805	3.22405e-175	0.106776	10.8576	2.58625e-27
INPP4B	8821	inositol polyphosphate-4-phosphatase type II B				1	0.109075	11.0941	1.94746e-28	0.0954854	9.69826	3.82011e-22
ANAPC10	10393	anaphase promoting complex subunit 10				1	0.0365786	3.70072	0.000216118	-0.0267865	-2.70919	0.00675605
OTUD4	54726	OTU deubiquitinase 4				1	0.059511	6.02748	1.72286e-09	0.0739509	7.49725	7.05787e-14
SMAD1	4086	SMAD family member 1				1	0.0424029	4.29096	1.7954e-05	0.112813	11.4791	2.57692e-30
SLC10A7	84068	solute carrier family 10 member 7				1	0.0890299	9.03716	1.89876e-19	0.0538859	5.456	4.98333e-08
ARFIP1	27236	ADP ribosylation factor interacting protein 1				1	0.05733	5.80583	6.59546e-09	0.00821793	0.830893	0.406053
CTSO	1519	cathepsin O				1	0.151227	15.4675	2.30658e-53	0.236244	24.581	1.1179e-129
RAPGEF2	9693	Rap guanine nucleotide exchange factor 2				1	0.00946152	0.95664	0.338772	0.172501	17.706	4.038e-69
DDX60	55601	DExD/H-box helicase 60				1	0.189818	19.5468	1.45864e-83	0.0693203	7.02546	2.26964e-12
SH3RF1	57630	SH3 domain containing ring finger 1				1	-0.0372281	-3.76652	0.000166471	0.0486492	4.92445	8.59215e-07
WWC2	80014	WW and C2 domain containing 2				1	-0.016077	-1.62566	0.104053	0.154728	15.8343	8.28592e-56
AHRR	57491	aryl-hydrocarbon receptor repressor				1	-0.00535793	-0.541715	0.588027	0.0363542	3.67798	0.000236295
MED10	84246	mediator complex subunit 10				1	0.00222104	0.224557	0.822329	-0.075663	-7.67182	1.85035e-14
2020-03-06	NA	NA				1	NA	NA	NA	NA	NA	NA
TARS	6897	threonyl-tRNA synthetase				1	-0.0228676	-2.31261	0.0207637	-0.120129	-12.2342	3.53899e-34
RAI14	26064	retinoic acid induced 14				1	0.0209396	2.11754	0.0342379	0.14243	14.5485	1.77701e-47
TTC33	23548	tetratricopeptide repeat domain 33				1	-0.0526579	-5.33132	9.95822e-08	0.105518	10.7282	1.04109e-26
LOC100506548	NA	NA				1	NA	NA	NA	NA	NA	NA
PARP8	79668	poly(ADP-ribose) polymerase family member 8				1	0.171828	17.6347	1.37458e-68	0.103026	10.472	1.56365e-25
ITGA2	3673	integrin subunit alpha 2				1	0.0555898	5.62905	1.85986e-08	0.0540551	5.47319	4.52459e-08
IL31RA	133396	interleukin 31 receptor A				1	0.0714671	7.24412	4.66651e-13	0.0288734	2.92043	0.00350307
GPBP1	65056	GC-rich promoter binding protein 1				1	-0.00432836	-0.437619	0.661672	0.0231568	2.34187	0.0192064
SREK1IP1	285672	SREK1 interacting protein 1				1	-0.0298222	-3.01648	0.00256353	0.0187453	1.89556	0.0580465
SGTB	54557	small glutamine rich tetratricopeptide repeat containing beta				1	0.0935871	9.50373	2.48013e-21	0.177035	18.1862	9.25962e-73
CDK7	1022	cyclin dependent kinase 7				1	-0.0112769	-1.14021	0.254226	-0.136203	-13.9002	1.57113e-43
CCDC125	202243	coiled-coil domain containing 125				1	0.0555283	5.6228	1.92817e-08	-0.0340853	-3.44816	0.000566693
TAF9	6880	TATA-box binding protein associated factor 9				1	-0.0148889	-1.5055	0.132228	-0.11506	-11.7108	1.78229e-31
MARVELD2	153562	MARVEL domain containing 2				1	-0.0169869	-1.71769	0.0858835	-0.105782	-10.7553	7.78204e-27
OCLN	100506658	occludin				1	NA	NA	NA	NA	NA	NA
MAP1B	4131	microtubule associated protein 1B				1	0.0104392	1.0555	0.291221	0.267783	28.1002	2.0204e-167
FCHO2	115548	FCH domain only 2				1	0.087667	8.89774	6.6643e-19	0.113453	11.5451	1.21012e-30
ANKRA2	57763	ankyrin repeat family A member 2				1	0.0133685	1.35173	0.176493	0.0180748	1.82773	0.0676186
ANKRD31	256006	ankyrin repeat domain 31				1	-0.0295667	-2.99061	0.00279081	0.0301434	3.04901	0.00230188
COL4A3BP	10087	collagen type IV alpha 3 binding protein				1	0.0100523	1.01638	0.309474	0.12402	12.6365	2.48248e-36
POLK	51426	DNA polymerase kappa				1	0.0293658	2.97028	0.00298221	0.139093	14.2009	2.43918e-45
POC5	134359	POC5 centriolar protein				1	0.0514553	5.20924	1.93313e-07	-0.021433	-2.16746	0.0302229
WDR41	55255	WD repeat domain 41				1	0.00391273	0.395595	0.692412	0.00341685	0.345459	0.729756
LHFPL2	10184	LHFPL tetraspan subfamily member 2				1	0.179672	18.4661	6.35937e-75	0.194956	20.0965	3.93987e-88
JMY	133746	junction mediating and regulatory protein, p53 cofactor				1	-0.0288908	-2.9222	0.00348333	0.144333	14.747	1.01689e-48
ZCCHC9	84240	zinc finger CCHC-type containing 9				1	0.0350087	3.54169	0.000399348	-0.0537524	-5.44244	5.3769e-08
RASA1	5921	RAS p21 protein activator 1				1	0.010891	1.10119	0.27084	0.0879461	8.92628	5.16141e-19
CCNH	902	cyclin H				1	0.0173797	1.75743	0.0788753	-0.00489935	-0.495349	0.620364
TMEM161B	153396	transmembrane protein 161B				1	-0.0176005	-1.77976	0.0751452	-0.0330427	-3.34257	0.000833038
MCTP1	79772	multiple C2 and transmembrane domain containing 1				1	0.171783	17.63	1.49012e-68	0.234852	24.4277	3.91163e-128
ELL2	22936	elongation factor for RNA polymerase II 2				1	0.118278	12.0429	3.54228e-33	0.0965217	9.80449	1.3543e-22
RGMB	285704	repulsive guidance molecule BMP co-receptor b				1	-0.0566108	-5.73277	1.01605e-08	0.13824	14.1121	8.41278e-45
CHD1	1105	chromodomain helicase DNA binding protein 1				1	0.0168927	1.70816	0.0876373	0.0621142	6.29214	3.25952e-10
GIN1	54826	gypsy retrotransposon integrase 1				1	-0.0168365	-1.70248	0.0886965	0.0401436	4.06195	4.90272e-05
FER	2241	FER tyrosine kinase				1	-0.00486666	-0.492044	0.622699	0.110217	11.2117	5.27453e-29
EPB41L4A-AS1	114915	EPB41L4A antisense RNA 1				1	-0.0897293	-9.10873	9.89451e-20	0.00700339	0.708087	0.478907
TRIM36	55521	tripartite motif containing 36				1	0.0262893	2.65887	0.00785256	-0.00214802	-0.217174	0.828077
PGGT1B	5229	protein geranylgeranyltransferase type I subunit beta				1	0.0327363	3.31154	0.000931055	0.0196903	1.99115	0.0464905
TNFAIP8	25816	TNF alpha induced protein 8				1	0.281169	29.6223	4.40771e-185	0.118138	12.0285	4.20923e-33
SNX24	28966	sorting nexin 24				1	0.0428002	4.33123	1.49692e-05	-0.00245187	-0.247894	0.804221
CEP120	153241	centrosomal protein 120				1	0.0595697	6.03344	1.66069e-09	0.171513	17.6014	2.43338e-68
CSNK1G3	1456	casein kinase 1 gamma 3				1	-0.0190901	-1.93043	0.0535808	0.0500789	5.06953	4.05775e-07
RAD50	10111	RAD50 double strand break repair protein				1	-0.0313139	-3.16751	0.00154203	0.0257996	2.60931	0.0090857
UBE2B	7320	ubiquitin conjugating enzyme E2 B				1	0.0277223	2.80391	0.00505815	0.0214983	2.17406	0.0297235
C5orf24	134553	chromosome 5 open reading frame 24				1	-0.0547718	-5.54597	2.99599e-08	0.0846125	8.58545	1.03648e-17
TAF7	6879	TATA-box binding protein associated factor 7				1	-0.0227503	-2.30074	0.0214266	-0.011841	-1.19726	0.231235
LARS	51520	leucyl-tRNA synthetase				1	-0.0785928	-7.9707	1.74615e-15	-0.0155109	-1.5684	0.116819
ABLIM3	22885	actin binding LIM protein family member 3				1	0.0591324	5.98899	2.18253e-09	0.198553	20.4823	2.08565e-91
GRPEL2	134266	GrpE like 2, mitochondrial				1	-0.0440488	-4.45784	8.36733e-06	-0.0926486	-9.4076	6.16763e-21
RBM22	55696	RNA binding motif protein 22				1	0.0128406	1.29834	0.194199	-0.00301985	-0.30532	0.760129
FAM114A2	10827	family with sequence similarity 114 member A2				1	0.0706824	7.16419	8.36475e-13	0.149346	15.2707	4.49296e-52
CNOT8	9337	CCR4-NOT transcription complex subunit 8				1	0.0257437	2.60366	0.00923687	0.0498598	5.0473	4.55809e-07
NIPAL4	348938	NIPA like domain containing 4				1	0.0987983	10.038	1.33431e-23	0.0687037	6.96266	3.54429e-12
RNF145	153830	ring finger protein 145				1	0.0620112	6.28166	3.48598e-10	0.0488244	4.94223	7.84592e-07
UBTD2	92181	ubiquitin domain containing 2				1	-0.0327729	-3.31524	0.000918819	0.0973923	9.89377	5.61829e-23
CREBRF	153222	CREB3 regulatory factor				1	0.0536406	5.43109	5.72934e-08	0.228992	23.784	9.53872e-122
BNIP1	662	BCL2 interacting protein 1				1	-0.00643634	-0.650752	0.515221	-0.101151	-10.2795	1.14981e-24
STC2	8614	stanniocalcin 2				1	-0.0560296	-5.67372	1.43531e-08	0.0338911	3.42849	0.000609346
ZNF354A	6940	zinc finger protein 354A				1	-0.0178985	-1.8099	0.0703408	0.00326788	0.330397	0.741107
SQSTM1	8878	sequestosome 1				1	0.0727165	7.37144	1.81866e-13	-0.0288785	-2.92094	0.00349736
ZFP62	643836	ZFP62 zinc finger protein				1	-0.0621145	-6.29217	3.25887e-10	-0.025489	-2.57788	0.00995485
TUBB2B	347733	tubulin beta 2B class IIb				1	0.00485542	0.490908	0.623502	0.123952	12.6294	2.71059e-36
PXDC1	221749	PX domain containing 1				1	0.0497089	5.03198	4.93691e-07	0.153545	15.7103	5.63564e-55
CDYL	9425	chromodomain Y like				1	-0.0376684	-3.81113	0.000139146	-0.0222155	-2.24662	0.0246853
ADTRP	84830	androgen dependent TFPI regulating protein				1	0.167391	17.166	3.88615e-65	0.0520384	5.26843	1.40396e-07
HIVEP1	3096	human immunodeficiency virus type I enhancer binding protein 1				1	0.0638951	6.47328	1.003e-10	0.136667	13.9485	8.09493e-44
SIRT5	23408	sirtuin 5				1	-0.071898	-7.28803	3.37769e-13	-0.105799	-10.7571	7.63571e-27
ATXN1	6310	ataxin 1				1	0.0691131	7.00435	2.63754e-12	0.211137	21.8391	2.22741e-103
C6orf62	81688	chromosome 6 open reading frame 62				1	0.0819799	8.31648	1.02148e-16	-0.0329788	-3.3361	0.000852647
BTN3A1	11119	butyrophilin subfamily 3 member A1				1	0.296915	31.4369	3.73316e-207	0.125524	12.7921	3.49723e-37
HCG11	493812	HLA complex group 11				1	0.056085	5.67936	1.38895e-08	0.153589	15.7149	5.24942e-55
ZKSCAN8	7745	zinc finger with KRAB and SCAN domains 8				1	-0.0115244	-1.16524	0.243948	0.131693	13.4317	8.73951e-41
TOB2P1	222699	transducer of ERBB2, 2 pseudogene 1				1	-0.025012	-2.5296	0.0114342	-0.0527292	-5.33855	9.56991e-08
ZSCAN9	7746	zinc finger and SCAN domain containing 9				1	-0.0301761	-3.05231	0.00227668	-0.000256812	-0.0259647	0.979286
ZSCAN12	9753	zinc finger and SCAN domain containing 12				1	-0.0172179	-1.74106	0.0817038	0.12231	12.4595	2.2408e-35
ZNF311	282890	zinc finger protein 311				1	0.00683644	0.691207	0.489451	0.0523812	5.30322	1.16153e-07
GABBR1	2550	gamma-aminobutyric acid type B receptor subunit 1				1	-0.0210888	-2.13263	0.0329788	0.0936458	9.50974	2.34203e-21
HLA-E	3133	major histocompatibility complex, class I, E				1	0.329185	35.2464	6.17825e-257	0.135748	13.8528	3.00369e-43
PPP1R18	170954	protein phosphatase 1 regulatory subunit 18				1	0.223169	23.1471	1.41184e-115	0.184207	18.9482	1.01138e-78
PSORS1C1	170679	psoriasis susceptibility 1 candidate 1				1	0.00535128	0.541043	0.58849	-0.0412369	-4.17276	3.03422e-05
HLA-C	3107	major histocompatibility complex, class I, C				1	0.266984	28.0098	2.12995e-166	0.0346821	3.5086	0.000452405
LST1	7940	leukocyte specific transcript 1				1	0.337531	36.2533	7.66134e-271	0.176201	18.0978	4.39914e-72
PBX2	5089	PBX homeobox 2				1	-0.0123254	-1.24624	0.212703	0.0422224	4.27266	1.94907e-05
HMGA1	3159	high mobility group AT-hook 1				1	0.0137676	1.39209	0.163925	-0.193447	-19.9348	8.94386e-87
UHRF1BP1	54887	UHRF1 binding protein 1				1	0.00631276	0.638258	0.52332	-0.0132918	-1.34398	0.178986
KCTD20	222658	potassium channel tetramerization domain containing 20				1	0.0319696	3.2339	0.00122499	0.14218	14.5225	2.57702e-47
ZFAND3	60685	zinc finger AN1-type containing 3				1	-0.0299788	-3.03234	0.00243278	0.0329678	3.33499	0.000856064
MDFI	4188	MyoD family inhibitor				1	-0.009076	-0.917656	0.35882	0.0139397	1.4095	0.158719
UBR2	23304	ubiquitin protein ligase E3 component n-recognin 2				1	0.0397179	4.01881	5.89126e-05	0.0684909	6.941	4.12973e-12
RUNX2	860	RUNX family transcription factor 2				1	0.149543	15.2913	3.29864e-52	0.157532	16.1284	8.30152e-58
CD2AP	23607	CD2 associated protein				1	0.0303741	3.07236	0.00212935	-0.0757379	-7.67946	1.74391e-14
ZNF451	26036	zinc finger protein 451				1	-0.0427838	-4.32957	1.50823e-05	0.0320251	3.23953	0.00120111
LMBRD1	55788	LMBR1 domain containing 1				1	0.0519841	5.26291	1.44665e-07	0.0941135	9.55767	1.48182e-21
OGFRL1	79627	opioid growth factor receptor like 1				1	0.136449	13.9258	1.10616e-43	0.0960908	9.76032	2.08713e-22
SENP6	26054	SUMO specific peptidase 6				1	-0.029911	-3.02547	0.00248865	0.0740873	7.51116	6.35075e-14
IBTK	25998	inhibitor of Bruton tyrosine kinase				1	-0.0153166	-1.54875	0.121472	0.0278653	2.81838	0.00483592
PNRC1	10957	proline rich nuclear receptor coactivator 1				1	0.132103	13.4742	4.96614e-41	0.168554	17.2888	4.93964e-66
SRSF12	135295	serine and arginine rich splicing factor 12				1	-0.0841874	-8.542	1.50699e-17	0.094088	9.55505	1.5194e-21
OSTM1	28962	osteoclastogenesis associated transmembrane protein 1				1	0.112954	11.4937	2.18112e-30	0.165872	17.0058	5.61325e-64
FOXO3	2309	forkhead box O3				1	0.00431043	0.435805	0.662987	0.125081	12.7463	6.24353e-37
TRAF3IP2	10758	TRAF3 interacting protein 2				1	0.0382155	3.86656	0.000111066	-0.00157635	-0.159375	0.873376
TUBE1	51175	tubulin epsilon 1				1	-0.0177257	-1.79242	0.0730955	0.042662	4.31723	1.59489e-05
DSE	29940	dermatan sulfate epimerase				1	0.159748	16.3612	2.05142e-59	0.165402	16.9564	1.27396e-63
RNF217	154214	ring finger protein 217				1	0.0266824	2.69866	0.00697342	0.130739	13.3327	3.23443e-40
TRMT11	60487	tRNA methyltransferase 11 homolog				1	-0.0127041	-1.28454	0.198982	-0.0270905	-2.73996	0.00615525
RNF146	81847	ring finger protein 146				1	0.0111421	1.12657	0.259949	0.157182	16.0917	1.48143e-57
PTPRK	5796	protein tyrosine phosphatase receptor type K				1	0.0135319	1.36825	0.171263	0.0514597	5.20968	1.92847e-07
STX11	8676	syntaxin 11				1	0.31374	33.4071	2.4882e-232	0.208307	21.533	1.28608e-100
TAB2	23118	TGF-beta activated kinase 1 (MAP3K7) binding protein 2				1	0.0706421	7.16008	8.61752e-13	0.111342	11.3276	1.43743e-29
LATS1	9113	large tumor suppressor kinase 1				1	0.000372895	0.0377012	0.969927	0.118869	12.1039	1.70608e-33
ULBP1	80329	UL16 binding protein 1				1	-0.00616991	-0.623814	0.532764	-0.0317087	-3.20749	0.00134313
PLEKHG1	57480	pleckstrin homology and RhoGEF domain containing G1				1	0.108801	11.0659	2.65737e-28	0.193581	19.9492	6.7791e-87
ZBTB2	57621	zinc finger and BTB domain containing 2				1	0.0403218	4.08001	4.53753e-05	0.0338205	3.42134	0.000625572
SCAF8	22828	SR-related CTD associated factor 8				1	-0.0136212	-1.37728	0.168455	0.079858	8.09983	6.13133e-16
SNX9	51429	sorting nexin 9				1	0.0573859	5.81151	6.37628e-09	0.148174	15.1482	2.80039e-51
SYNJ2	8871	synaptojanin 2				1	0.0403706	4.08496	4.44217e-05	0.0963348	9.78534	1.63402e-22
TULP4	56995	TUB like protein 4				1	-0.0135483	-1.36992	0.170743	0.0248706	2.5153	0.0119084
QKI	9444	QKI, KH domain containing RNA binding				1	0.0786549	7.97704	1.65936e-15	0.233754	24.3068	6.35533e-127
PDE10A	10846	phosphodiesterase 10A				1	0.0333183	3.37048	0.000753152	0.163965	16.805	1.54421e-62
RPS6KA2	6196	ribosomal protein S6 kinase A2				1	0.0506152	5.12396	3.0465e-07	0.22966	23.8572	1.82139e-122
PDGFA	5154	platelet derived growth factor subunit A				1	-0.0189956	-1.92088	0.0547752	0.0946814	9.61585	8.47521e-22
CARD11	84433	caspase recruitment domain family member 11				1	0.268249	28.1529	5.09452e-168	0.108193	11.0034	5.28464e-28
RBAK	57786	RB associated KRAB zinc finger				1	-0.0454922	-4.60421	4.19039e-06	0.0130295	1.31745	0.187718
ZNF12	7559	zinc finger protein 12				1	-0.0399116	-4.03843	5.42026e-05	0.0413366	4.18287	2.90257e-05
GLCCI1	113263	glucocorticoid induced 1				1	0.0853999	8.66593	5.15617e-18	0.122798	12.51	1.19977e-35
FAM221A	340277	family with sequence similarity 221 member A				1	0.0249394	2.52225	0.0116756	-0.00621882	-0.628759	0.529521
C7orf31	136895	chromosome 7 open reading frame 31				1	0.0701828	7.1133	1.20894e-12	0.0979553	9.95152	3.16702e-23
NFE2L3	9603	nuclear factor, erythroid 2 like 3				1	0.151349	15.4803	1.89944e-53	-0.0343316	-3.47311	0.000516593
TAX1BP1	8887	Tax1 binding protein 1				1	0.00673674	0.681126	0.495807	-0.0382606	-3.87113	0.000109007
CREB5	9586	cAMP responsive element binding protein 5				1	0.013013	1.31577	0.18828	0.163802	16.7878	2.04794e-62
WIPF3	644150	WAS/WASL interacting protein family member 3				1	0.0282667	2.85902	0.00425816	0.098451	10.0024	1.90677e-23
SCRN1	9805	secernin 1				1	-0.0149283	-1.50948	0.131208	0.069206	7.01382	2.4658e-12
GARS	2617	glycyl-tRNA synthetase				1	-0.029364	-2.97009	0.00298403	-0.131663	-13.4286	9.10512e-41
AVL9	23080	AVL9 cell migration associated				1	-0.0223716	-2.26243	0.023692	-0.0559235	-5.66295	1.52811e-08
KBTBD2	25948	kelch repeat and BTB domain containing 2				1	0.0104532	1.05692	0.290573	0.0780087	7.91109	2.81538e-15
RP9	6100	RP9 pre-mRNA splicing factor				1	-0.0616801	-6.24799	4.32317e-10	-0.0952996	-9.67922	4.59494e-22
HERPUD2	64224	HERPUD family member 2				1	0.0443875	4.49218	7.12731e-06	0.0878958	8.92113	5.40519e-19
STARD3NL	83930	STARD3 N-terminal like				1	0.0276818	2.79981	0.00512281	0.0196073	1.98276	0.0474214
RALA	5898	RAS like proto-oncogene A				1	0.00666174	0.673543	0.500617	-0.0597108	-6.04779	1.51989e-09
EGFR	1956	epidermal growth factor receptor				1	-0.000734298	-0.0742404	0.940821	0.107005	10.8811	2.00521e-27
CCDC146	57639	coiled-coil domain containing 146				1	0.0982351	9.98023	2.37901e-23	0.112159	11.4117	5.55063e-30
PTPN12	5782	protein tyrosine phosphatase non-receptor type 12				1	0.0253584	2.56465	0.010342	0.0406728	4.11558	3.89235e-05
SEMA3C	10512	semaphorin 3C				1	0.0473464	4.79228	1.67218e-06	0.145989	14.92	8.15962e-50
DMTF1	9988	cyclin D binding myb like transcription factor 1				1	-0.00303029	-0.306376	0.759325	0.0377435	3.81874	0.000134929
GTPBP10	85865	GTP binding protein 10				1	-0.0354609	-3.58749	0.000335436	-0.065097	-6.59555	4.44638e-11
AKAP9	10142	A-kinase anchoring protein 9				1	-0.0200745	-2.03002	0.0423803	0.0797662	8.09046	6.61877e-16
ANKIB1	54467	ankyrin repeat and IBR domain containing 1				1	0.00498463	0.503971	0.614292	0.0260867	2.63837	0.00834327
GATAD1	57798	GATA zinc finger domain containing 1				1	-0.0339862	-3.43812	0.000588102	-0.0301813	-3.05283	0.00227274
CDK6	1021	cyclin dependent kinase 6				1	0.00757838	0.766226	0.443559	0.0647668	6.56195	5.56812e-11
BET1	10282	Bet1 golgi vesicular membrane trafficking protein				1	0.0442595	4.4792	7.5736e-06	-0.0435326	-4.4055	1.06617e-05
ASNS	440	asparagine synthetase (glutamine-hydrolyzing)				1	-0.0322054	-3.25778	0.00112654	-0.106692	-10.8489	2.83993e-27
BAIAP2L1	55971	BAI1 associated protein 2 like 1				1	-0.00281828	-0.284941	0.775695	-0.169497	-17.3884	9.18886e-67
MYH16	84176	myosin heavy chain 16 pseudogene				1	0.0254001	2.56888	0.0102169	-0.0362312	-3.66552	0.000248082
ZKSCAN1	7586	zinc finger with KRAB and SCAN domains 1				1	-0.0338099	-3.42026	0.000628049	0.0681522	6.90651	5.26269e-12
ZSCAN21	7589	zinc finger and SCAN domain containing 21				1	-0.0740508	-7.50743	6.53279e-14	-0.00792942	-0.801721	0.422733
SERPINE1	5054	serpin family E member 1				1	0.0896378	9.09936	1.07788e-19	0.163058	16.7094	7.37778e-62
SRPK2	6733	SRSF protein kinase 2				1	-0.0467251	-4.72926	2.28355e-06	0.00226902	0.229407	0.818557
HBP1	26959	HMG-box transcription factor 1				1	0.0316485	3.20139	0.00137183	0.12108	12.3324	1.06895e-34
COG5	10466	component of oligomeric golgi complex 5				1	0.0158145	1.5991	0.109829	0.0341009	3.44974	0.000563387
PNPLA8	50640	patatin like phospholipase domain containing 8				1	0.0252171	2.55035	0.0107758	0.0567605	5.74797	9.29052e-09
ZNF277	11179	zinc finger protein 277				1	-0.00928717	-0.939009	0.347748	0.00439614	0.444471	0.656712
MET	4233	MET proto-oncogene, receptor tyrosine kinase				1	0.0551726	5.58667	2.3739e-08	0.0209453	2.11812	0.0341891
ZNF800	168850	zinc finger protein 800				1	0.0340169	3.44123	0.000581389	0.0551804	5.58746	2.36312e-08
GCC1	79571	GRIP and coiled-coil domain containing 1				1	0.0180831	1.82857	0.0674932	0.00396679	0.401061	0.688384
IRF5	3663	interferon regulatory factor 5				1	0.229034	23.7886	8.59262e-122	0.0449959	4.55387	5.32762e-06
UBE2H	7328	ubiquitin conjugating enzyme E2 H				1	-0.00840417	-0.849724	0.395498	0.0346648	3.50685	0.000455389
KLHDC10	23008	kelch domain containing 10				1	-0.0378467	-3.8292	0.000129331	0.0652936	6.61556	3.88674e-11
TMEM209	84928	transmembrane protein 209				1	-0.0376157	-3.80579	0.00014218	-0.0537862	-5.44588	5.27448e-08
BRAF	673	B-Raf proto-oncogene, serine/threonine kinase				1	-0.0355017	-3.59162	0.00033017	0.00575995	0.582363	0.560335
TAS2R5	54429	taste 2 receptor member 5				1	-0.00340052	-0.343808	0.730998	0.0402431	4.07203	4.69567e-05
TPK1	27010	thiamin pyrophosphokinase 1				1	0.175871	18.0628	8.13917e-72	0.121696	12.3961	4.89565e-35
ZNF862	643641	zinc finger protein 862				1	0.00555971	0.562117	0.574049	0.104799	10.6543	2.28907e-26
RBM33	155435	RNA binding motif protein 33				1	-0.00729539	-0.737612	0.460767	0.0346338	3.50372	0.000460772
PPP1R3B	79660	protein phosphatase 1 regulatory subunit 3B				1	0.0106596	1.07779	0.281153	0.113243	11.5234	1.55233e-30
TNKS	8658	tankyrase				1	-0.0576155	-5.83484	5.54776e-09	0.0880662	8.93857	4.62287e-19
MTMR9	66036	myotubularin related protein 9				1	-0.0290375	-2.93704	0.00332098	0.160756	16.4672	3.74438e-60
DLC1	10395	DLC1 Rho GTPase activating protein				1	0.0590643	5.98208	2.27695e-09	0.330467	35.4004	4.82726e-259
POLR3D	661	RNA polymerase III subunit D				1	-0.0223716	-2.26242	0.0236922	-0.0024769	-0.250425	0.802263
PPP3CC	5533	protein phosphatase 3 catalytic subunit gamma				1	0.123753	12.6088	3.50856e-36	0.149428	15.2793	3.94753e-52
DOCK5	80005	dedicator of cytokinesis 5				1	0.0340278	3.44234	0.000579022	0.0431409	4.36578	1.27916e-05
PPP2R2A	5520	protein phosphatase 2 regulatory subunit Balpha				1	-0.00357222	-0.361168	0.717981	-0.0102962	-1.04104	0.29788
PNMA2	10687	PNMA family member 2				1	0.0155809	1.57548	0.115177	0.212709	22.0094	6.25072e-105
WRN	7486	WRN RecQ like helicase				1	-0.019913	-2.01368	0.0440696	0.0623833	6.3195	2.7335e-10
DDHD2	23259	DDHD domain containing 2				1	-0.0559766	-5.66834	1.48093e-08	0.0864894	8.77731	1.94174e-18
LETM2	137994	leucine zipper and EF-hand containing transmembrane protein 2				1	-0.00396521	-0.400901	0.688501	-0.00740272	-0.748464	0.454197
ADAM9	8754	ADAM metallopeptidase domain 9				1	0.0314679	3.1831	0.00146142	0.0235985	2.38656	0.0170247
SNAI2	6591	snail family transcriptional repressor 2				1	0.050416	5.10375	3.38975e-07	0.160905	16.4829	2.90849e-60
TCEA1	6917	transcription elongation factor A1				1	-0.0416824	-4.21792	2.48697e-05	-0.0701045	-7.10532	1.28053e-12
RP1	6101	RP1 axonemal microtubule associated				1	0.0497918	5.0404	4.72524e-07	0.0467182	4.72856	2.29147e-06
PLAG1	5324	PLAG1 zinc finger				1	0.029013	2.93456	0.00334763	0.0475592	4.81387	1.50156e-06
STAU2	27067	staufen double-stranded RNA binding protein 2				1	-0.039458	-3.99247	6.58469e-05	-0.00666896	-0.674273	0.500153
UBE2W	55284	ubiquitin conjugating enzyme E2 W				1	0.012285	1.24216	0.214207	-0.00193884	-0.196024	0.844595
IMPA1	3612	inositol monophosphatase 1				1	0.0160908	1.62705	0.103757	-0.0257101	-2.60025	0.00932893
ZFAND1	79752	zinc finger AN1-type containing 1				1	-0.0574669	-5.81974	6.07102e-09	-0.044167	-4.46981	7.91303e-06
CHMP4C	92421	charged multivesicular body protein 4C				1	0.0150076	1.5175	0.129171	-0.143355	-14.645	4.44089e-48
SNX16	64089	sorting nexin 16				1	-0.0120878	-1.22221	0.221657	0.0408383	4.13236	3.61925e-05
CA13	377677	carbonic anhydrase 13				1	0.0660623	6.69378	2.2888e-11	0.00307072	0.310463	0.756215
PDP1	54704	pyruvate dehyrogenase phosphatase catalytic subunit 1				1	0.0357351	3.61527	0.000301478	0.015887	1.60644	0.108209
GEM	2669	GTP binding protein overexpressed in skeletal muscle				1	0.128074	13.0563	1.19124e-38	0.340573	36.6226	5.10502e-276
PABPC1	26986	poly(A) binding protein cytoplasmic 1				1	-0.0127444	-1.28861	0.197563	-0.0783164	-7.94249	2.19005e-15
YWHAZ	7534	tyrosine 3-monooxygenase/tryptophan 5-monooxygenase activation protein zeta				1	0.00329497	0.333136	0.739039	-0.125547	-12.7945	3.39322e-37
AZIN1	51582	antizyme inhibitor 1				1	-0.0181769	-1.83806	0.0660831	-0.0329413	-3.3323	0.000864371
EXT1	2131	exostosin glycosyltransferase 1				1	0.0308454	3.12007	0.0018131	0.0568673	5.75883	8.71435e-09
ZHX2	22882	zinc fingers and homeoboxes 2				1	0.0461192	4.6678	3.0831e-06	0.147691	15.0978	5.92514e-51
ZHX1	11244	zinc fingers and homeoboxes 1				1	-0.0152262	-1.53961	0.123686	0.0596352	6.04011	1.59377e-09
FBXO32	114907	F-box protein 32				1	0.0540014	5.46773	4.66565e-08	0.13302	13.5694	1.39222e-41
MTSS1	9788	MTSS I-BAR domain containing 1				1	0.00293917	0.297163	0.766348	0.0641481	6.49901	8.46174e-11
ZNF572	137209	zinc finger protein 572				1	-0.0335034	-3.38923	0.000703538	-0.00232827	-0.235398	0.813905
TRIB1	10221	tribbles pseudokinase 1				1	0.059397	6.01589	1.8503e-09	0.0300301	3.03753	0.0023913
FAM84B	NA	NA				1	NA	NA	NA	NA	NA	NA
EFR3A	23167	EFR3 homolog A				1	0.0650164	6.58735	4.69772e-11	0.0547909	5.54791	2.96306e-08
ST3GAL1	6482	ST3 beta-galactoside alpha-2,3-sialyltransferase 1				1	0.0673625	6.82612	9.21913e-12	0.0823997	8.35936	7.12604e-17
COL22A1	169044	collagen type XXII alpha 1 chain				1	0.087102	8.83995	1.11523e-18	0.0905816	9.19596	4.44084e-20
PTK2	5747	protein tyrosine kinase 2				1	-0.0822171	-8.34071	8.33594e-17	-0.0301069	-3.0453	0.00233038
ZNF623	9831	zinc finger protein 623				1	-0.059831	-6.06001	1.40918e-09	0.00973561	0.984355	0.324964
ZNF16	7564	zinc finger protein 16				1	-0.0899735	-9.13371	7.87152e-20	-0.0421204	-4.26232	2.0413e-05
VLDLR	7436	very low density lipoprotein receptor				1	-0.0293748	-2.97119	0.0029734	0.103562	10.5272	8.77209e-26
PTPRD	5789	protein tyrosine phosphatase receptor type D				1	-0.0128752	-1.30184	0.193001	0.182639	18.7814	2.13582e-77
LURAP1L	286343	leucine rich adaptor protein 1 like				1	0.04914	4.97426	6.65632e-07	0.0968119	9.83425	1.01092e-22
TTC39B	158219	tetratricopeptide repeat domain 39B				1	0.124098	12.6445	2.2444e-36	0.04525	4.57964	4.71282e-06
PLAA	9373	phospholipase A2 activating protein				1	0.00746216	0.754475	0.450582	-0.0142749	-1.44339	0.14894
TEK	7010	TEK receptor tyrosine kinase				1	0.138824	14.1729	3.60562e-45	0.39475	43.4384	0
C9orf72	203228	C9orf72-SMCR8 complex subunit				1	0.0793119	8.04409	9.65215e-16	0.0660355	6.69105	2.33178e-11
CHMP5	51510	charged multivesicular body protein 5				1	0.032976	3.33582	0.000853508	-0.0621374	-6.2945	3.21047e-10
SUGT1P1	441394	SUGT1 pseudogene 1				1	-0.0483618	-4.8953	9.9659e-07	0.104343	10.6074	3.76433e-26
UBE2R2	54926	ubiquitin conjugating enzyme E2 R2				1	-0.0466337	-4.71999	2.38993e-06	-0.0493762	-4.99822	5.8821e-07
UBAP1	51271	ubiquitin associated protein 1				1	0.0247104	2.49908	0.0124671	0.0250532	2.53377	0.0112989
FAM219A	203259	family with sequence similarity 219 member A				1	0.00472306	0.477525	0.632998	0.080173	8.13198	4.71281e-16
RUSC2	9853	RUN and SH3 domain containing 2				1	-0.0491146	-4.97167	6.7455e-07	0.239924	24.9871	8.29067e-134
TRMT10B	158234	tRNA methyltransferase 10B				1	-0.0204904	-2.07209	0.038282	0.0642782	6.51225	7.75138e-11
PGM5P2	595135	phosphoglucomutase 5 pseudogene 2				1	0.0437433	4.42685	9.661e-06	0.24906	26.0003	2.26789e-144
KLF9	687	Kruppel like factor 9				1	0.0335426	3.3932	0.000693437	0.29206	30.8745	3.38266e-200
C9orf85	138241	chromosome 9 open reading frame 85				1	-0.0308017	-3.11565	0.00184049	-0.0135885	-1.37397	0.16948
RFK	55312	riboflavin kinase				1	0.00305971	0.30935	0.757062	0.000338113	0.0341846	0.972731
GNAQ	2776	G protein subunit alpha q				1	-0.00521039	-0.526798	0.598346	0.131146	13.3749	1.85267e-40
PSAT1	29968	phosphoserine aminotransferase 1				1	0.00396344	0.400722	0.688633	-0.0889142	-9.02532	2.11384e-19
UBQLN1	29979	ubiquilin 1				1	-0.0174276	-1.76226	0.078055	-0.0332659	-3.36518	0.000767757
C9orf64	84267	chromosome 9 open reading frame 64				1	0.0242043	2.44786	0.0143873	0.0370705	3.75055	0.000177424
SPIN1	10927	spindlin 1				1	-0.0565921	-5.73087	1.02745e-08	0.120759	12.2992	1.603e-34
SECISBP2	79048	SECIS binding protein 2				1	-0.0317544	-3.21211	0.00132171	-0.00523165	-0.528948	0.596853
SUSD3	203328	sushi domain containing 3				1	0.229021	23.7871	8.88402e-122	0.130859	13.3452	2.74477e-40
PTPDC1	138639	protein tyrosine phosphatase domain containing 1				1	-0.0369006	-3.73333	0.000189988	0.0557211	5.64239	1.72169e-08
TMOD1	7111	tropomodulin 1				1	0.00597648	0.604256	0.545687	0.209008	21.6087	2.68917e-101
CORO2A	7464	coronin 2A				1	0.0823722	8.35655	7.29692e-17	-0.0781608	-7.92661	2.48701e-15
STX17	55014	syntaxin 17				1	0.0359488	3.63692	0.000277277	0.0808117	8.19719	2.75573e-16
MSANTD3	91283	Myb/SANT DNA binding domain containing 3				1	-0.0265408	-2.68433	0.00727932	-0.00908491	-0.918558	0.358349
PTPN3	5774	protein tyrosine phosphatase non-receptor type 3				1	-0.0407318	-4.12157	3.79277e-05	-0.0519596	-5.26043	1.46628e-07
SVEP1	79987	sushi, von Willebrand factor type A, EGF and pentraxin domain containing 1				1	0.151981	15.5464	6.94662e-54	0.374734	40.8648	0
UGCG	7357	UDP-glucose ceramide glucosyltransferase				1	0.0979105	9.94693	3.31532e-23	0.131926	13.4559	6.33607e-41
AKNA	80709	AT-hook transcription factor				1	0.317262	33.8238	8.18584e-238	0.235976	24.5515	2.22122e-129
STOM	2040	stomatin				1	0.138039	14.0912	1.12542e-44	0.19956	20.5904	2.46111e-92
LRSAM1	90678	leucine rich repeat and sterile alpha motif containing 1				1	-0.0270722	-2.7381	0.00619014	-0.00709076	-0.716922	0.473439
PPP1R26	9858	protein phosphatase 1 regulatory subunit 26				1	-0.0905713	-9.1949	4.48443e-20	-0.0290035	-2.9336	0.00335797
CLCN4	1183	chloride voltage-gated channel 4				1	0.0170771	1.72682	0.0842307	0.101644	10.3301	6.83001e-25
RAB9A	9367	RAB9A, member RAS oncogene family				1	0.0895599	9.09139	1.15926e-19	-0.0217048	-2.19496	0.0281892
OFD1	8481	OFD1 centriole and centriolar satellite protein				1	0.00584752	0.591217	0.554388	-0.026843	-2.71491	0.00664049
MOSPD2	158747	motile sperm domain containing 2				1	0.0535237	5.41922	6.12188e-08	0.088385	8.97118	3.44782e-19
TXLNG	55787	taxilin gamma				1	-0.0304802	-3.0831	0.00205404	0.0289621	2.92941	0.00340361
NHS	4810	NHS actin remodeling regulator				1	0.0714263	7.23997	4.81076e-13	0.110534	11.2443	3.66207e-29
PPEF1	5475	protein phosphatase with EF-hand domain 1				1	-0.00459008	-0.46408	0.6426	0.0199724	2.01969	0.0434411
MBTPS2	51360	membrane bound transcription factor peptidase, site 2				1	-0.0604872	-6.12671	9.30217e-10	0.0271564	2.74663	0.00603158
ACOT9	23597	acyl-CoA thioesterase 9				1	0.0809044	8.20665	2.54829e-16	0.0269166	2.72236	0.00649272
TAB3	257397	TGF-beta activated kinase 1 (MAP3K7) binding protein 3				1	0.0171777	1.73699	0.0824196	0.039452	3.99186	6.6016e-05
CXorf38	159013	chromosome X open reading frame 38				1	0.110344	11.2248	4.55688e-29	0.0189517	1.91643	0.0553378
USP9X	8239	ubiquitin specific peptidase 9 X-linked				1	0.0132544	1.34019	0.180212	0.0640001	6.48395	9.34787e-11
KRBOX4	55634	KRAB box domain containing 4				1	-0.0240996	-2.43727	0.0148156	0.0501586	5.07762	3.88919e-07
ZNF674	641339	zinc finger protein 674				1	-0.0238095	-2.40791	0.0160615	0.025803	2.60965	0.00907669
FAAH2	158584	fatty acid amide hydrolase 2				1	0.0929877	9.44233	4.44217e-21	-0.0522269	-5.28756	1.26514e-07
ZXDB	158586	zinc finger X-linked duplicated B				1	-0.0369629	-3.73965	0.000185285	0.052839	5.3497	9.0002e-08
IGBP1	3476	immunoglobulin binding protein 1				1	-0.0393495	-3.98147	6.89633e-05	-0.00936025	-0.946399	0.343967
OGT	8473	O-linked N-acetylglucosamine (GlcNAc) transferase				1	0.032942	3.33237	0.000864154	0.0243352	2.46111	0.013867
PHKA1	5255	phosphorylase kinase regulatory subunit alpha 1				1	-0.0441206	-4.46512	8.08829e-06	-0.0407302	-4.1214	3.79545e-05
BRWD3	254065	bromodomain and WD repeat domain containing 3				1	-0.0105942	-1.07118	0.284115	0.0478652	4.84491	1.28528e-06
ZNF711	7552	zinc finger protein 711				1	-0.0293005	-2.96367	0.00304697	0.0636718	6.45056	1.16478e-10
DIAPH2	1730	diaphanous related formin 2				1	0.0190814	1.92956	0.053689	0.0672841	6.81813	9.74409e-12
ARMCX3	51566	armadillo repeat containing X-linked 3				1	-0.00263803	-0.266716	0.789693	0.110542	11.2452	3.62807e-29
ZMAT1	84460	zinc finger matrin-type 1				1	0.0411187	4.16079	3.19751e-05	0.163738	16.781	2.28839e-62
ARMCX5	64860	armadillo repeat containing X-linked 5				1	-0.0360994	-3.65217	0.000261336	0.0177772	1.79762	0.0722661
MID2	11043	midline 2				1	0.0196885	1.99097	0.0465112	0.16298	16.7012	8.44219e-62
ALG13	79868	ALG13 UDP-N-acetylglucosaminyltransferase subunit				1	0.0254368	2.57259	0.0101081	0.00673351	0.680799	0.496014
WDR44	54521	WD repeat domain 44				1	0.0727287	7.37268	1.80196e-13	0.096794	9.83242	1.02931e-22
IL13RA1	3597	interleukin 13 receptor subunit alpha 1				1	0.126188	12.861	1.45878e-37	0.0868724	8.81647	1.37353e-18
XIAP	331	X-linked inhibitor of apoptosis				1	-0.00112612	-0.113856	0.909355	0.0440261	4.45553	8.4575e-06
OCRL	4952	OCRL inositol polyphosphate-5-phosphatase				1	-0.0704485	-7.14036	9.9419e-13	0.000512014	0.0517667	0.958716
ZNF280C	55609	zinc finger protein 280C				1	-0.0170583	-1.72491	0.0845735	-0.0054517	-0.551196	0.581511
RBMX2	51634	RNA binding motif protein X-linked 2				1	-0.0281042	-2.84257	0.00448399	-0.0765747	-7.7648	8.96059e-15
RAP2C	57826	RAP2C, member of RAS oncogene family				1	0.116207	11.8292	4.46449e-32	0.0260549	2.63515	0.00842273
FAM122C	159091	family with sequence similarity 122C				1	0.100169	10.1787	3.22016e-24	0.0472861	4.78616	1.72386e-06
MOSPD1	56180	motile sperm domain containing 1				1	-0.00732426	-0.740531	0.458995	-0.0142334	-1.4392	0.150124
MAMLD1	10046	mastermind like domain containing 1				1	0.0284215	2.87468	0.0040527	0.170621	17.5072	1.21943e-67
MTM1	4534	myotubularin 1				1	0.0907846	9.21674	3.66544e-20	0.0942104	9.56759	1.34743e-21
ZNF185	7739	zinc finger protein 185 with LIM domain				1	0.0580846	5.88251	4.16765e-09	0.00120842	0.122177	0.902762
L1CAM	3897	L1 cell adhesion molecule				1	0.0407777	4.12621	3.71709e-05	0.120269	12.2486	2.96967e-34
NOC2L	26155	NOC2 like nucleolar associated transcriptional repressor				-1	-0.0690216	-6.99504	2.81798e-12	-0.152276	-15.5773	4.3357e-54
C1orf159	54991	chromosome 1 open reading frame 159				-1	0.00103358	0.104499	0.916776	-0.131986	-13.4621	5.83571e-41
SDF4	51150	stromal cell derived factor 4				-1	0.0314242	3.17868	0.00148388	-0.0242415	-2.45163	0.0142377
B3GALT6	126792	beta-1,3-galactosyltransferase 6				-1	-0.0518427	-5.24856	1.56366e-07	-0.0378826	-3.83283	0.000127436
ACAP3	116983	ArfGAP with coiled-coil, ankyrin repeat and PH domains 3				-1	-0.0190798	-1.92939	0.0537096	-0.0270907	-2.73998	0.00615489
PUSL1	126789	pseudouridine synthase like 1				-1	0.00558702	0.564878	0.572169	-0.141668	-14.4691	5.52314e-47
AURKAIP1	54998	aurora kinase A interacting protein 1				-1	-0.00652194	-0.659408	0.509649	-0.140617	-14.3596	2.6148e-46
MRPL20	55052	mitochondrial ribosomal protein L20				-1	0.00443717	0.44862	0.653715	-0.107875	-10.9706	7.56603e-28
VWA1	64856	von Willebrand factor A domain containing 1				-1	0.0497235	5.03347	4.89899e-07	0.058908	5.96619	2.50914e-09
ATAD3B	83858	ATPase family AAA domain containing 3B				-1	0.00660912	0.668223	0.504007	-0.123021	-12.5331	9.00702e-36
ATAD3A	55210	ATPase family AAA domain containing 3A				-1	-0.0406434	-4.11261	3.94279e-05	-0.149745	-15.3125	2.40077e-52
MIB2	142678	mindbomb E3 ubiquitin protein ligase 2				-1	-0.0492712	-4.98757	6.21492e-07	-0.0320918	-3.24628	0.001173
LOC100129534	100129534	small nuclear ribonucleoprotein polypeptide N pseudogene				-1	-0.00746876	-0.755142	0.450181	0.048022	4.86082	1.18638e-06
FAM213B	NA	NA				-1	NA	NA	NA	NA	NA	NA
LRRC47	57470	leucine rich repeat containing 47				-1	-0.0767096	-7.77856	8.04324e-15	-0.0489275	-4.9527	7.43625e-07
KCNAB2	8514	potassium voltage-gated channel subfamily A regulatory beta subunit 2				-1	0.231842	24.0967	7.87e-125	0.170516	17.4961	1.47337e-67
ICMT	23463	isoprenylcysteine carboxyl methyltransferase				-1	-0.00132325	-0.133786	0.893574	0.00383903	0.388144	0.697918
ACOT7	11332	acyl-CoA thioesterase 7				-1	0.0211904	2.14292	0.0321433	-0.134377	-13.7104	2.08576e-42
DNAJC11	55735	DnaJ heat shock protein family (Hsp40) member C11				-1	-0.0517267	-5.23679	1.66644e-07	-0.0986339	-10.0211	1.58022e-23
CAMTA1	23261	calmodulin binding transcription activator 1				-1	-0.0228219	-2.30799	0.0210198	-0.047539	-4.81182	1.517e-06
ENO1	2023	enolase 1				-1	-0.00836309	-0.845571	0.397812	-0.15922	-16.3058	4.97791e-59
TMEM201	199953	transmembrane protein 201				-1	-0.0802978	-8.14472	4.24524e-16	-0.0904555	-9.18305	5.00199e-20
PGD	5226	phosphogluconate dehydrogenase				-1	0.0445222	4.50584	6.68456e-06	-0.111805	-11.3753	8.38798e-30
DFFA	1676	DNA fragmentation factor subunit alpha				-1	-0.0360369	-3.64584	0.000267839	-0.0490291	-4.963	7.05319e-07
PEX14	5195	peroxisomal biogenesis factor 14				-1	-0.00959562	-0.9702	0.33197	-0.0465197	-4.70842	2.52928e-06
SRM	6723	spermidine synthase				-1	0.00893894	0.903798	0.366124	-0.0835737	-8.47929	2.57859e-17
NPPA-AS1	100379251	NPPA antisense RNA 1				-1	NA	NA	NA	NA	NA	NA
KIAA2013	90231	KIAA2013				-1	0.0112714	1.13966	0.254456	-0.0606651	-6.1448	8.30519e-10
PLOD1	5351	procollagen-lysine,2-oxoglutarate 5-dioxygenase 1				-1	-0.0421795	-4.26831	1.98738e-05	-0.00236622	-0.239235	0.810928
MFN2	9927	mitofusin 2				-1	-0.00492751	-0.498197	0.618356	0.0444307	4.49656	6.98219e-06
CASP9	842	caspase 9				-1	0.0213875	2.16286	0.0305753	0.000187141	0.0189207	0.984905
AGMAT	79814	agmatinase				-1	0.0844809	8.57199	1.16412e-17	-0.0788815	-8.00015	1.37726e-15
ATP13A2	23400	ATPase cation transporting 13A2				-1	0.0211584	2.13967	0.0324048	-0.0537966	-5.44693	5.24342e-08
SDHB	6390	succinate dehydrogenase complex iron sulfur subunit B				-1	0.0300384	3.03837	0.00238463	-0.129518	-13.206	1.7047e-39
ALDH4A1	8659	aldehyde dehydrogenase 4 family member A1				-1	-0.00741427	-0.749632	0.453494	-0.0194862	-1.97051	0.048807
PQLC2	54896	PQ loop repeat containing 2				-1	0.0172803	1.74737	0.0806037	-0.0760298	-7.70923	1.38353e-14
KDM1A	23028	lysine demethylase 1A				-1	-0.0955799	-9.70794	3.47707e-22	-0.135502	-13.8273	4.25873e-43
E2F2	1870	E2F transcription factor 2				-1	0.0674661	6.83666	8.56896e-12	-0.136226	-13.9026	1.51948e-43
LYPLA2	11313	lysophospholipase 2				-1	0.0104588	1.05749	0.290315	-0.129049	-13.1574	3.21255e-39
MTFR1L	56181	mitochondrial fission regulator 1 like				-1	-0.0407809	-4.12654	3.7118e-05	0.0801555	8.1302	4.78238e-16
AUNIP	79000	aurora kinase A and ninein interacting protein				-1	-0.0190685	-1.92825	0.0538522	-0.206449	-21.3324	7.9573e-99
STMN1	3925	stathmin 1				-1	-0.033241	-3.36266	0.000774792	-0.116314	-11.8402	3.92309e-32
UBXN11	91544	UBX domain protein 11				-1	0.0583577	5.91026	3.52476e-09	-0.0270339	-2.73423	0.00626335
HMGN2	3151	high mobility group nucleosomal binding domain 2				-1	0.0215181	2.17606	0.0295733	-0.0894313	-9.07823	1.30705e-19
SFN	2810	stratifin				-1	0.044401	4.49354	7.08172e-06	-0.123847	-12.6185	3.10663e-36
GPATCH3	63906	G-patch domain containing 3				-1	-0.00317986	-0.321498	0.74784	-0.0226197	-2.28753	0.0221853
NUDC	10726	nuclear distribution C, dynein complex regulator				-1	-0.0504502	-5.10722	3.32831e-07	-0.117797	-11.9932	6.41259e-33
TMEM222	84065	transmembrane protein 222				-1	-0.00391223	-0.395544	0.692449	-0.0375292	-3.79702	0.000147291
MAP3K6	9064	mitogen-activated protein kinase kinase kinase 6				-1	0.0561637	5.68734	1.32574e-08	0.0780706	7.9174	2.67689e-15
RPA2	6118	replication protein A2				-1	0.0553683	5.60655	2.11756e-08	-0.0128924	-1.30358	0.192406
PTPRU	10076	protein tyrosine phosphatase receptor type U				-1	-0.00732242	-0.740345	0.459108	0.048197	4.87857	1.0847e-06
SDC3	9672	syndecan 3				-1	0.112095	11.4051	5.97909e-30	0.214824	22.2388	4.87505e-107
SNRNP40	9410	small nuclear ribonucleoprotein U5 subunit 40				-1	0.0261233	2.64207	0.00825262	-0.0686696	-6.95919	3.63217e-12
PEF1	553115	penta-EF-hand domain containing 1				-1	0.0185206	1.87282	0.0611213	-0.00738644	-0.746819	0.45519
IQCC	55721	IQ motif containing C				-1	-0.0730728	-7.40775	1.38613e-13	-0.103573	-10.5283	8.66989e-26
TMEM234	56063	transmembrane protein 234				-1	0.029975	3.03195	0.00243586	-0.0772431	-7.83298	5.23742e-15
NCDN	23154	neurochondrin				-1	-0.0361535	-3.65765	0.000255818	0.040007	4.0481	5.20154e-05
PSMB2	5690	proteasome subunit beta 2				-1	0.0698542	7.07983	1.53825e-12	-0.144622	-14.7772	6.56084e-49
C1orf216	127703	chromosome 1 open reading frame 216				-1	0.00118444	0.119752	0.904682	0.115669	11.7736	8.56009e-32
LSM10	84967	LSM10, U7 small nuclear RNA associated				-1	0.0801345	8.12805	4.86732e-16	-0.0180556	-1.82579	0.0679112
MRPS15	64960	mitochondrial ribosomal protein S15				-1	-0.00876205	-0.885911	0.375686	-0.160011	-16.3889	1.31625e-59
CDCA8	55143	cell division cycle associated 8				-1	0.0197736	1.99958	0.0455719	-0.208615	-21.5663	6.46356e-101
MANEAL	149175	mannosidase endo-alpha like				-1	-0.0573951	-5.81245	6.34087e-09	-0.0783845	-7.94944	2.07126e-15
C1orf122	127687	chromosome 1 open reading frame 122				-1	-0.0025406	-0.256865	0.797288	-0.0890936	-9.04367	1.78973e-19
NDUFS5	4725	NADH:ubiquinone oxidoreductase subunit S5				-1	-0.0296749	-3.00157	0.00269239	-0.126648	-12.9086	7.94623e-38
PPIH	10465	peptidylprolyl isomerase H				-1	0.0159744	1.61528	0.106281	-0.150878	-15.431	4.01286e-53
YBX1	4904	Y-box binding protein 1				-1	0.0149226	1.50891	0.131354	-0.0674142	-6.83138	8.88889e-12
CDC20	991	cell division cycle 20				-1	0.0122574	1.23937	0.215239	-0.212544	-21.9915	9.10828e-105
IPO13	9670	importin 13				-1	-0.0418096	-4.23082	2.34876e-05	-0.0151199	-1.52886	0.12633
DPH2	1802	diphthamide biosynthesis 2				-1	-0.0229743	-2.32341	0.0201768	-0.135179	-13.7938	6.72414e-43
ATP6V0B	533	ATPase H+ transporting V0 subunit b				-1	0.0455708	4.61218	4.03311e-06	-0.133423	-13.6113	7.93248e-42
TMEM53	79639	transmembrane protein 53				-1	0.0309236	3.128	0.00176497	-0.0739536	-7.49753	7.04306e-14
KIF2C	11004	kinesin family member 2C				-1	0.0126192	1.27595	0.202001	-0.207688	-21.4661	5.10951e-100
UROD	7389	uroporphyrinogen decarboxylase				-1	0.00324581	0.328166	0.742793	0.0218034	2.20493	0.0274812
HPDL	84842	4-hydroxyphenylpyruvate dioxygenase like				-1	-0.0125613	-1.27009	0.204081	-0.0873696	-8.86731	8.74293e-19
TOE1	114034	target of EGR1, exonuclease				-1	0.0373884	3.78275	0.000155987	-0.0242711	-2.45463	0.0141196
PRDX1	5052	peroxiredoxin 1				-1	0.0571649	5.78906	7.28661e-09	-0.145075	-14.8245	3.29326e-49
NASP	4678	nuclear autoantigenic sperm protein				-1	-0.00656612	-0.663875	0.506785	-0.0893418	-9.06908	1.42067e-19
RAD54L	8438	RAD54 like				-1	-0.00606949	-0.613661	0.539453	-0.214024	-22.152	3.0765e-106
LRRC41	10489	leucine rich repeat containing 41				-1	-0.0374704	-3.79107	0.000150864	-0.0223421	-2.25944	0.0238769
CDKN2C	1031	cyclin dependent kinase inhibitor 2C				-1	0.0237725	2.40417	0.0162269	0.0271783	2.74885	0.00599099
ORC1	4998	origin recognition complex subunit 1				-1	0.0219386	2.21861	0.0265348	-0.184703	-19.0011	3.827e-79
LRP8	7804	LDL receptor related protein 8				-1	0.00673922	0.681377	0.495648	-0.108565	-11.0416	3.47301e-28
CYB5RL	606495	cytochrome b5 reductase like				-1	-0.0147786	-1.49433	0.13512	0.0690168	6.99454	2.82785e-12
MRPL37	51253	mitochondrial ribosomal protein L37				-1	-0.0417217	-4.2219	2.44347e-05	-0.179215	-18.4175	1.51708e-74
DHCR24	1718	24-dehydrocholesterol reductase				-1	0.0193756	1.95932	0.0501025	-0.0857178	-8.69842	3.88265e-18
PCSK9	255738	proprotein convertase subtilisin/kexin type 9				-1	0.0345618	3.49642	0.000473539	-0.0373156	-3.77538	0.000160667
CNN3	1266	calponin 3				-1	0.0599112	6.06816	1.33974e-09	0.18429	18.9571	8.59527e-79
ALG14	199857	ALG14 UDP-N-acetylglucosaminyltransferase subunit				-1	0.0215553	2.17984	0.0292924	-0.0735875	-7.46021	9.34071e-14
AMPD2	271	adenosine monophosphate deaminase 2				-1	-0.0159128	-1.60905	0.107636	0.0585904	5.93392	3.05397e-09
GSTM4	2948	glutathione S-transferase mu 4				-1	0.0210514	2.12885	0.0332903	0.016569	1.67542	0.093883
WDR77	79084	WD repeat domain 77				-1	0.0034229	0.346071	0.729297	-0.141085	-14.4084	1.3099e-46
RHOC	389	ras homolog family member C				-1	0.0339038	3.42978	0.000606462	-0.00629012	-0.635968	0.524812
PHTF1	10745	putative homeodomain transcription factor 1				-1	0.0917925	9.31993	1.40459e-20	0.0472533	4.78283	1.75258e-06
TRIM45	80263	tripartite motif containing 45				-1	-0.0857764	-8.70441	3.68459e-18	-0.0146022	-1.4765	0.139841
SEC22B	9554	SEC22 homolog B, vesicle trafficking protein (gene/pseudogene)				-1	0.0744673	7.5499	4.72791e-14	0.0288689	2.91998	0.0035082
RBM8A	9939	RNA binding motif protein 8A				-1	-0.0527328	-5.33892	9.55058e-08	-0.0897185	-9.10762	9.99521e-20
VPS45	11311	vacuolar protein sorting 45 homolog				-1	-0.000180221	-0.018221	0.985463	-0.0263844	-2.66849	0.00763132
PLEKHO1	51177	pleckstrin homology domain containing O1				-1	0.220856	22.8947	3.56948e-113	0.203158	20.9775	1.07371e-95
APH1A	51107	aph-1 homolog A, gamma-secretase subunit				-1	0.000841253	0.085054	0.93222	-0.0932737	-9.47163	3.3652e-21
ENSA	2029	endosulfine alpha				-1	-0.0318523	-3.22202	0.00127687	-0.11241	-11.4376	4.13342e-30
ANXA9	8416	annexin A9				-1	0.0191545	1.93695	0.052779	-0.0210695	-2.13069	0.0331388
S100A4	6275	S100 calcium binding protein A4				-1	0.173651	17.8277	4.92331e-70	0.0944286	9.58995	1.0873e-21
S100A16	140576	S100 calcium binding protein A16				-1	0.0709412	7.19055	6.905e-13	-0.0564383	-5.71524	1.12616e-08
S100A13	6284	S100 calcium binding protein A13				-1	0.0274344	2.77476	0.0055342	-0.0166712	-1.68576	0.0918726
ILF2	3608	interleukin enhancer binding factor 2				-1	-0.0576214	-5.83544	5.52779e-09	-0.169315	-17.3691	1.27251e-66
SLC27A3	11000	solute carrier family 27 member 3				-1	0.0232271	2.34899	0.0188434	0.0493801	4.99862	5.86996e-07
SLC39A1	27173	solute carrier family 39 member 1				-1	0.0273039	2.76156	0.00576289	-0.0425921	-4.31014	1.64683e-05
JTB	10899	jumping translocation breakpoint				-1	0.0313072	3.16683	0.00154563	-0.121873	-12.4144	3.91009e-35
TPM3	7170	tropomyosin 3				-1	0.100923	10.2561	1.46104e-24	-0.072657	-7.36537	1.90286e-13
PMVK	10654	phosphomevalonate kinase				-1	-0.0451366	-4.56814	4.97826e-06	-0.0684631	-6.93817	4.21283e-12
CKS1B	1163	CDC28 protein kinase regulatory subunit 1B				-1	-0.031804	-3.21714	0.0012988	-0.215136	-22.2727	2.37196e-107
ADAM15	8751	ADAM metallopeptidase domain 15				-1	0.0546556	5.53417	3.20417e-08	-0.0478176	-4.84008	1.31684e-06
DPM3	54344	dolichyl-phosphate mannosyltransferase subunit 3				-1	-0.0170416	-1.72322	0.0848787	-0.0910431	-9.2432	2.86901e-20
MTX1	4580	metaxin 1				-1	-0.0303731	-3.07226	0.00213002	-0.163925	-16.8007	1.65654e-62
GBA	2629	glucosylceramidase beta				-1	0.0457711	4.6325	3.65745e-06	-0.0273266	-2.76386	0.0057225
FAM189B	10712	family with sequence similarity 189 member B				-1	-0.0812836	-8.24538	1.84863e-16	-0.125105	-12.7487	6.05143e-37
SCAMP3	10067	secretory carrier membrane protein 3				-1	-0.0370604	-3.74952	0.000178149	-0.135479	-13.8249	4.39818e-43
FDPS	2224	farnesyl diphosphate synthase				-1	-0.0337804	-3.41728	0.00063496	-0.170883	-17.5349	7.59839e-68
RUSC1	23623	RUN and SH3 domain containing 1				-1	-0.043963	-4.44914	8.71282e-06	-0.123137	-12.5451	7.7615e-36
LAMTOR2	28956	late endosomal/lysosomal adaptor, MAPK and MTOR activator 2				-1	0.0256774	2.59694	0.00941918	-0.118988	-12.1162	1.47159e-33
LMNA	4000	lamin A/C				-1	-0.00607183	-0.613897	0.539297	0.0209644	2.12004	0.0340263
PMF1	11243	polyamine modulated factor 1				-1	-0.0379541	-3.84008	0.000123738	-0.110009	-11.1903	6.69532e-29
CCT3	7203	chaperonin containing TCP1 subunit 3				-1	-0.10061	-10.224	2.03007e-24	-0.206752	-21.3651	4.07277e-99
NES	10763	nestin				-1	-0.000594132	-0.0600691	0.952102	0.209849	21.6998	4.066e-102
MGST3	4259	microsomal glutathione S-transferase 3				-1	-0.0206917	-2.09246	0.0364221	-0.0533934	-5.40599	6.59012e-08
MPC2	25874	mitochondrial pyruvate carrier 2				-1	0.0216083	2.1852	0.0288971	-0.102568	-10.425	2.55356e-25
C1orf112	55732	chromosome 1 open reading frame 112				-1	0.00598856	0.605477	0.544875	-0.123548	-12.5876	4.57045e-36
METTL13	NA	NA				-1	NA	NA	NA	NA	NA	NA
DARS2	55157	aspartyl-tRNA synthetase 2, mitochondrial				-1	-0.0378953	-3.83412	0.000126773	-0.139318	-14.2244	1.7552e-45
CACYBP	27101	calcyclin binding protein				-1	-0.0416714	-4.2168	2.49924e-05	-0.171496	-17.5996	2.50999e-68
MRPS14	63931	mitochondrial ribosomal protein S14				-1	-0.0128369	-1.29797	0.194327	-0.0771714	-7.82567	5.54914e-15
TOR3A	64222	torsin family 3 member A				-1	0.139308	14.2233	1.78203e-45	-0.0587757	-5.95275	2.72349e-09
DHX9	1660	DExH-box helicase 9				-1	-0.0596095	-6.03749	1.61969e-09	-0.0459698	-4.65264	3.31828e-06
LAD1	3898	ladinin 1				-1	0.0642157	6.50588	8.08533e-11	-0.122541	-12.4835	1.6669e-35
IPO9	55705	importin 9				-1	-0.0846649	-8.5908	9.89628e-18	-0.0360723	-3.64943	0.000264137
SHISA4	149345	shisa family member 4				-1	-0.0317818	-3.21489	0.00130902	0.115502	11.7563	1.04797e-31
UBE2T	29089	ubiquitin conjugating enzyme E2 T				-1	-0.0123086	-1.24455	0.213327	-0.236498	-24.6089	5.83884e-130
ADIPOR1	51094	adiponectin receptor 1				-1	0.032656	3.30341	0.000958436	-0.0942406	-9.57068	1.30811e-21
LINC00628	127841	long intergenic non-protein coding RNA 628				-1	0.021734	2.19791	0.0279777	-0.114323	-11.6348	4.30588e-31
NEK2	4751	NIMA related kinase 2				-1	0.000190488	0.0192591	0.984635	-0.195593	-20.1647	1.047e-88
NSL1	25936	NSL1 component of MIS12 kinetochore complex				-1	0.013706	1.38586	0.165821	0.013047	1.31921	0.187128
VASH2	79805	vasohibin 2				-1	0.0510815	5.17129	2.36877e-07	0.140502	14.3476	3.09842e-46
SNAP47	116841	synaptosome associated protein 47				-1	-0.0464757	-4.70395	2.58515e-06	-0.035947	-3.63674	0.000277474
ARF1	375	ADP ribosylation factor 1				-1	-0.000638492	-0.0645541	0.94853	-0.117211	-11.9328	1.31457e-32
MRPL55	128308	mitochondrial ribosomal protein L55				-1	-0.0147249	-1.4889	0.136543	-0.122474	-12.4765	1.81726e-35
GUK1	2987	guanylate kinase 1				-1	0.0439715	4.44999	8.67828e-06	-0.0680412	-6.89522	5.69614e-12
RNF187	149603	ring finger protein 187				-1	-0.0907088	-9.20898	3.93802e-20	-0.115458	-11.7519	1.10403e-31
GALNT2	2590	polypeptide N-acetylgalactosaminyltransferase 2				-1	0.0391544	3.96171	7.49219e-05	0.0437472	4.42725	9.64331e-06
COA6	388753	cytochrome c oxidase assembly factor 6				-1	-0.00923573	-0.933809	0.350425	-0.187728	-19.3236	9.66681e-82
EDARADD	128178	EDAR associated death domain				-1	0.0550636	5.5756	2.52943e-08	-0.0101062	-1.02183	0.306884
FH	2271	fumarate hydratase				-1	-0.0409187	-4.14051	3.49317e-05	-0.151075	-15.4516	2.93593e-53
EXO1	9156	exonuclease 1				-1	-0.00583509	-0.58996	0.55523	-0.189273	-19.4885	4.37576e-83
SH3BP5L	80851	SH3 binding domain protein 5 like				-1	-0.0452538	-4.58003	4.70406e-06	-0.0351075	-3.5517	0.000384479
IDI1	3422	isopentenyl-diphosphate delta isomerase 1				-1	-0.0115963	-1.17251	0.241018	-0.0866408	-8.79279	1.69364e-18
AKR1C3	8644	aldo-keto reductase family 1 member C3				-1	0.0371263	3.7562	0.000173468	0.0312923	3.16532	0.00155366
RBM17	84991	RNA binding motif protein 17				-1	-0.00474972	-0.480221	0.631081	-0.0670904	-6.79842	1.1168e-11
PFKFB3	5209	6-phosphofructo-2-kinase/fructose-2,6-biphosphatase 3				-1	0.0990134	10.0601	1.06895e-23	0.105449	10.721	1.12374e-26
ECHDC3	79746	enoyl-CoA hydratase domain containing 3				-1	0.0250523	2.53369	0.0113018	0.0553578	5.60549	2.13055e-08
NUDT5	11164	nudix hydrolase 5				-1	0.0154404	1.56127	0.11849	-0.187344	-19.2826	2.07667e-81
SEPHS1	22929	selenophosphate synthetase 1				-1	-0.0922891	-9.37078	8.722e-21	-0.0545839	-5.52689	3.33965e-08
HSPA14	51182	heat shock protein family A (Hsp70) member 14				-1	-0.000481405	-0.0486719	0.961182	-0.10047	-10.2095	2.35202e-24
TIMM23	100287932	translocase of inner mitochondrial membrane 23				-1	NA	NA	NA	NA	NA	NA
ZWINT	11130	ZW10 interacting kinetochore protein				-1	-0.00984183	-0.995096	0.319713	-0.221318	-22.9451	1.1882e-113
JMJD1C-AS1	84989	JMJD1C antisense RNA 1				-1	-0.0739082	-7.4929	7.29424e-14	0.00574519	0.580871	0.56134
DNA2	1763	DNA replication helicase/nuclease 2				-1	-0.0145608	-1.47231	0.140969	-0.150576	-15.3994	6.47428e-53
TYSND1	219743	trypsin domain containing 1				-1	-0.0475079	-4.80866	1.5411e-06	-0.142769	-14.5839	1.06981e-47
LRRC20	55222	leucine rich repeat containing 20				-1	-0.0425841	-4.30933	1.65281e-05	-0.0309706	-3.13275	0.00173664
PCBD1	5092	pterin-4 alpha-carbinolamine dehydratase 1				-1	-0.00851237	-0.860665	0.389443	-0.125748	-12.8154	2.60324e-37
DNAJC9	23234	DnaJ heat shock protein family (Hsp40) member C9				-1	-0.0274594	-2.7773	0.0054912	-0.17621	-18.0987	4.32805e-72
CHCHD1	118487	coiled-coil-helix-coiled-coil-helix domain containing 1				-1	0.00287193	0.290365	0.771543	-0.169377	-17.3758	1.13724e-66
CAMK2G	818	calcium/calmodulin dependent protein kinase II gamma				-1	0.0127575	1.28994	0.1971	0.071617	7.2594	4.17099e-13
COMTD1	118881	catechol-O-methyltransferase domain containing 1				-1	0.011162	1.12859	0.259096	-0.139084	-14.2	2.46884e-45
ZNF503-AS2	100131213	ZNF503 antisense RNA 2				-1	-0.0184561	-1.8663	0.0620276	-0.00334792	-0.33849	0.735001
PANK1	53354	pantothenate kinase 1				-1	-0.0962708	-9.77877	1.7426e-22	-0.0353806	-3.57936	0.000346033
RBP4	5950	retinol binding protein 4				-1	0.0440285	4.45578	8.44783e-06	0.161282	16.5226	1.53277e-60
ALDH18A1	5832	aldehyde dehydrogenase 18 family member A1				-1	-0.0493131	-4.99182	6.07998e-07	-0.0775662	-7.86595	4.03331e-15
TCTN3	26123	tectonic family member 3				-1	-0.0439853	-4.45139	8.62198e-06	0.0361223	3.65449	0.000258987
PGAM1	5223	phosphoglycerate mutase 1				-1	0.00534393	0.5403	0.589002	-0.11423	-11.6252	4.81116e-31
HOGA1	112817	4-hydroxy-2-oxoglutarate aldolase 1				-1	-0.016913	-1.71022	0.0872557	0.0319867	3.23564	0.00121758
CNNM1	26507	cyclin and CBS domain divalent metal cation transport mediator 1				-1	-0.0434849	-4.40065	1.0902e-05	0.0592225	5.99816	2.0633e-09
SEMA4G	57715	semaphorin 4G				-1	-0.0564707	-5.71853	1.10462e-08	-0.0503579	-5.09785	3.49691e-07
MRPL43	84545	mitochondrial ribosomal protein L43				-1	-0.0329589	-3.33408	0.000858862	-0.0902662	-9.16368	5.97849e-20
NOLC1	9221	nucleolar and coiled-body phosphoprotein 1				-1	-0.0597953	-6.05637	1.44127e-09	-0.099661	-10.1265	5.46652e-24
FBXL15	79176	F-box and leucine rich repeat protein 15				-1	0.00732376	0.740481	0.459025	-0.0341628	-3.45601	0.000550469
ACTR1A	10121	actin related protein 1A				-1	0.0126353	1.27758	0.201425	0.0457698	4.63236	3.6598e-06
SUFU	51684	SUFU negative regulator of hedgehog signaling				-1	0.0429398	4.34539	1.4037e-05	0.164892	16.9026	3.10008e-63
SFXN2	118980	sideroflexin 2				-1	0.0349568	3.53643	0.000407364	-0.0375483	-3.79895	0.00014615
PRDX3	10935	peroxiredoxin 3				-1	0.00426311	0.431021	0.666462	-0.0516755	-5.23159	1.71387e-07
NSMCE4A	54780	NSE4 homolog A, SMC5-SMC6 complex component				-1	0.0402599	4.07374	4.6614e-05	-0.0189518	-1.91645	0.0553362
LHPP	64077	phospholysine phosphohistidine inorganic pyrophosphate phosphatase				-1	0.0351193	3.55289	0.00038274	0.0247982	2.50796	0.0121583
BCCIP	56647	BRCA2 and CDKN1A interacting protein				-1	-0.0662006	-6.70786	2.0795e-11	-0.140872	-14.3862	1.79352e-46
TUBGCP2	10844	tubulin gamma complex associated protein 2				-1	-0.0210113	-2.12479	0.0336279	-0.0409686	-4.14557	3.4171e-05
ZNF511	118472	zinc finger protein 511				-1	-0.0157934	-1.59697	0.110303	-0.129485	-13.2025	1.78358e-39
MTG1	92170	mitochondrial ribosome associated GTPase 1				-1	0.00185856	0.187908	0.850952	-0.105103	-10.6855	1.6414e-26
SIRT3	23410	sirtuin 3				-1	-0.0493317	-4.99371	6.02079e-07	-0.0505827	-5.12067	3.10002e-07
PSMD13	5719	proteasome 26S subunit, non-ATPase 13				-1	0.0186384	1.88474	0.0594929	-0.136374	-13.918	1.23103e-43
PKP3	11187	plakophilin 3				-1	-0.00471598	-0.476809	0.633508	-0.178751	-18.3683	3.65486e-74
PTDSS2	81490	phosphatidylserine synthase 2				-1	-0.0781511	-7.92562	2.50671e-15	-0.0557434	-5.64465	1.69932e-08
RNH1	6050	ribonuclease/angiogenin inhibitor 1				-1	0.046627	4.7193	2.39794e-06	0.0163339	1.65164	0.0986381
RASSF7	8045	Ras association domain family member 7				-1	0.0317199	3.20862	0.00133786	-0.146376	-14.9603	4.5134e-50
TMEM80	283232	transmembrane protein 80				-1	-0.0147192	-1.48833	0.136695	-0.00120772	-0.122105	0.902818
TALDO1	6888	transaldolase 1				-1	0.0212281	2.14673	0.0318381	-0.16668	-17.0911	1.35902e-64
CD151	977	CD151 molecule (Raph blood group)				-1	-0.00589945	-0.596468	0.550876	0.0014877	0.150413	0.880442
POLR2L	5441	RNA polymerase II subunit L				-1	0.00445966	0.450894	0.652076	-0.0846662	-8.59093	9.88493e-18
CHID1	66005	chitinase domain containing 1				-1	-0.0444688	-4.50043	6.85672e-06	-0.03979	-4.02612	5.71151e-05
MOB2	81532	MOB kinase activator 2				-1	-0.00286661	-0.289827	0.771955	0.0398197	4.02912	5.63912e-05
MRPL23	6150	mitochondrial ribosomal protein L23				-1	-0.0117399	-1.18703	0.235244	-0.13681	-13.9633	6.59922e-44
CD81	975	CD81 molecule				-1	0.0619567	6.27612	3.61197e-10	0.130278	13.2848	6.07272e-40
SLC22A18AS	5003	solute carrier family 22 member 18 antisense				-1	0.0891916	9.0537	1.63388e-19	-0.0609396	-6.1727	6.96799e-10
SLC22A18	5002	solute carrier family 22 member 18				-1	0.0467961	4.73645	2.20418e-06	-0.0846234	-8.58655	1.0266e-17
NAP1L4	4676	nucleosome assembly protein 1 like 4				-1	-0.0185221	-1.87298	0.0610996	-0.0962442	-9.77605	1.78957e-22
RRM1	6240	ribonucleotide reductase catalytic subunit M1				-1	-0.0485544	-4.91484	9.0235e-07	-0.113107	-11.5094	1.8218e-30
TRIM3	10612	tripartite motif containing 3				-1	-0.00734819	-0.742951	0.457528	0.0996569	10.1261	5.4899e-24
ARFIP2	23647	ADP ribosylation factor interacting protein 2				-1	-0.030117	-3.04633	0.00232248	-0.111306	-11.3239	1.49863e-29
TAF10	6881	TATA-box binding protein associated factor 10				-1	0.0459416	4.64978	3.36448e-06	-0.115306	-11.7361	1.32679e-31
PPFIBP2	8495	PPFIA binding protein 2				-1	0.0551397	5.58334	2.41975e-08	0.0281441	2.84661	0.00442755
TUB	7275	TUB bipartite transcription factor				-1	-0.0710831	-7.205	6.21398e-13	0.217448	22.5238	1.10076e-109
PSMA1	5682	proteasome subunit alpha 1				-1	0.0531675	5.38305	7.48544e-08	-0.139442	-14.2372	1.4651e-45
CCDC34	91057	coiled-coil domain containing 34				-1	-0.0555669	-5.62672	1.88502e-08	-0.110934	-11.2855	2.30865e-29
COMMD9	29099	COMM domain containing 9				-1	0.0473379	4.79142	1.6794e-06	-0.0497887	-5.04008	4.73304e-07
SLC35C1	55343	solute carrier family 35 member C1				-1	0.0948651	9.63468	7.06849e-22	-0.00772244	-0.780792	0.434943
DGKZ	8525	diacylglycerol kinase zeta				-1	0.0969804	9.85153	8.52733e-23	-0.0238004	-2.407	0.0161019
ARHGAP1	392	Rho GTPase activating protein 1				-1	0.0509238	5.15528	2.57982e-07	0.168603	17.294	4.52989e-66
ARFGAP2	84364	ADP ribosylation factor GTPase activating protein 2				-1	-0.0360199	-3.64411	0.000269645	-0.0362906	-3.67154	0.000242318
SLC39A13	91252	solute carrier family 39 member 13				-1	0.00573536	0.579877	0.562011	0.105597	10.7363	9.54624e-27
PSMC3	5702	proteasome 26S subunit, ATPase 3				-1	-0.0176356	-1.78331	0.0745659	-0.109678	-11.1562	9.78153e-29
KBTBD4	55709	kelch repeat and BTB domain containing 4				-1	0.00825796	0.834941	0.403771	0.0876993	8.90104	6.47022e-19
NDUFS3	4722	NADH:ubiquinone oxidoreductase core subunit S3				-1	-0.0182735	-1.84783	0.0646555	-0.154617	-15.8227	9.92629e-56
SSRP1	6749	structure specific recognition protein 1				-1	-0.101641	-10.3298	6.84656e-25	-0.126496	-12.8928	9.71849e-38
MRPL16	54948	mitochondrial ribosomal protein L16				-1	-0.0017491	-0.176841	0.859637	-0.124429	-12.6788	1.46034e-36
CCDC86	79080	coiled-coil domain containing 86				-1	-0.0902208	-9.15903	6.23981e-20	-0.156749	-16.0463	3.02512e-57
PRPF19	27339	pre-mRNA processing factor 19				-1	-0.0878609	-8.91757	5.5806e-19	-0.144786	-14.7943	5.11316e-49
DDB1	1642	damage specific DNA binding protein 1				-1	-0.0875389	-8.88464	7.49153e-19	-0.0523554	-5.3006	1.17825e-07
TMEM138	51524	transmembrane protein 138				-1	0.0902661	9.16367	5.97906e-20	-0.0626147	-6.34304	2.34806e-10
SDHAF2	54949	succinate dehydrogenase complex assembly factor 2				-1	0.0151513	1.53203	0.125546	-0.105313	-10.7071	1.30393e-26
MYRF	745	myelin regulatory factor				-1	0.00721756	0.729743	0.465564	-0.0202946	-2.05228	0.0401674
FEN1	2237	flap structure-specific endonuclease 1				-1	-0.0247493	-2.50302	0.0123294	-0.212954	-22.036	3.57031e-105
FADS2	9415	fatty acid desaturase 2				-1	0.019195	1.94105	0.0522799	0.0408497	4.13352	3.60107e-05
MTA2	9219	metastasis associated 1 family member 2				-1	0.0347034	3.51077	0.000448745	-0.0854129	-8.66725	5.09702e-18
EML3	256364	EMAP like 3				-1	0.0931897	9.46302	3.65154e-21	0.104989	10.6737	1.86129e-26
B3GAT3	26229	beta-1,3-glucuronyltransferase 3				-1	-0.0147261	-1.48903	0.136511	-0.0841118	-8.53428	1.61041e-17
LRRN4CL	221091	LRRN4 C-terminal like				-1	0.100099	10.1715	3.46503e-24	0.332048	35.5907	1.17341e-261
TAF6L	10629	TATA-box binding protein associated factor 6 like				-1	-0.0329589	-3.33409	0.000858845	-0.0825522	-8.37494	6.2496e-17
TMEM179B	374395	transmembrane protein 179B				-1	0.0414062	4.18992	2.81394e-05	-0.106864	-10.8666	2.34513e-27
TMEM223	79064	transmembrane protein 223				-1	-0.0433829	-4.39031	1.14326e-05	-0.152499	-15.6007	3.03342e-54
NXF1	10482	nuclear RNA export factor 1				-1	0.00835124	0.844373	0.398481	0.0459184	4.64743	3.40302e-06
NAA40	79829	N(alpha)-acetyltransferase 40, NatD catalytic subunit				-1	-0.0115058	-1.16336	0.244711	-0.0734488	-7.44607	1.03918e-13
COX8A	1351	cytochrome c oxidase subunit 8A				-1	-0.0328313	-3.32116	0.000899571	-0.153768	-15.7336	3.9349e-55
OTUB1	55611	OTU deubiquitinase, ubiquitin aldehyde binding 1				-1	-0.0458937	-4.64493	3.44444e-06	-0.155642	-15.9302	1.86486e-56
STIP1	10963	stress induced phosphoprotein 1				-1	-0.0581079	-5.88488	4.10872e-09	-0.178348	-18.3254	7.83648e-74
NUDT22	84304	nudix hydrolase 22				-1	0.0348037	3.52092	0.000431926	-0.0900108	-9.13753	7.60099e-20
PLCB3	5331	phospholipase C beta 3				-1	-0.0404909	-4.09715	4.21495e-05	-0.0931378	-9.45771	3.84029e-21
BAD	572	BCL2 associated agonist of cell death				-1	-0.0229707	-2.32304	0.0201966	-0.0597781	-6.05463	1.45688e-09
GPR137	56834	G protein-coupled receptor 137				-1	0.00924769	0.935017	0.349801	-0.0116404	-1.17697	0.239236
TRMT112	51504	tRNA methyltransferase subunit 11-2				-1	-0.0409405	-4.14272	3.4598e-05	-0.121666	-12.393	5.0872e-35
PRDX5	25824	peroxiredoxin 5				-1	-0.0418948	-4.23945	2.26039e-05	-0.120555	-12.2782	2.07242e-34
RPS6KA4	8986	ribosomal protein S6 kinase A4				-1	0.0975927	9.91433	4.58314e-23	-0.0387493	-3.92065	8.88862e-05
MAP4K2	5871	mitogen-activated protein kinase kinase kinase kinase 2				-1	0.0242802	2.45555	0.0140834	-0.00230031	-0.232571	0.816099
MEN1	4221	menin 1				-1	-0.0914569	-9.28556	1.93541e-20	-0.1361	-13.8895	1.81867e-43
ARL2	402	ADP ribosylation factor like GTPase 2				-1	-0.0374585	-3.78986	0.000151596	0.0143934	1.45538	0.145594
SAC3D1	29901	SAC3 domain containing 1				-1	-0.0536302	-5.43004	5.76311e-08	-0.169623	-17.4017	7.33044e-67
CDCA5	113130	cell division cycle associated 5				-1	-0.0173045	-1.74982	0.0801797	-0.212298	-21.9648	1.59643e-104
VPS51	738	VPS51 subunit of GARP complex				-1	-0.0615713	-6.23693	4.63891e-10	0.0227521	2.30092	0.0214163
TM7SF2	7108	transmembrane 7 superfamily member 2				-1	-0.056209	-5.69194	1.29062e-08	-0.085728	-8.69947	3.84734e-18
ZNHIT2	741	zinc finger HIT-type containing 2				-1	-0.0168296	-1.70178	0.0888279	-0.0457346	-4.62879	3.72341e-06
FAU	2197	FAU ubiquitin like and ribosomal protein S30 fusion				-1	-0.016196	-1.63769	0.101517	-0.06872	-6.96433	3.50276e-12
MRPL49	740	mitochondrial ribosomal protein L49				-1	-0.0207459	-2.09794	0.0359351	-0.0825109	-8.37072	6.47574e-17
SYVN1	84447	synoviolin 1				-1	0.0649892	6.58458	4.78561e-11	0.00309181	0.312595	0.754594
LTBP3	4054	latent transforming growth factor beta binding protein 3				-1	-0.00700583	-0.708334	0.478754	0.216099	22.3772	2.55016e-108
SSSCA1	NA	NA				-1	NA	NA	NA	NA	NA	NA
CFL1	1072	cofilin 1				-1	0.0580311	5.87708	4.30618e-09	-0.101978	-10.3645	4.78661e-25
FIBP	9158	FGF1 intracellular binding protein				-1	-0.0408378	-4.13231	3.62006e-05	-0.0949892	-9.6474	6.25162e-22
SART1	9092	spliceosome associated factor 1, recruiter of U4/U6.U5 tri-snRNP				-1	-0.0288388	-2.91693	0.00354269	-0.0508285	-5.14561	2.71597e-07
BANF1	8815	barrier to autointegration factor 1				-1	-0.0293281	-2.96646	0.00301947	-0.149122	-15.2473	6.37986e-52
RAB1B	81876	RAB1B, member RAS oncogene family				-1	-0.00625937	-0.632859	0.52684	-0.0741079	-7.51326	6.25008e-14
YIF1A	10897	Yip1 interacting factor homolog A, membrane trafficking protein				-1	-0.0181042	-1.8307	0.0671743	-0.117612	-11.9741	8.04348e-33
TMEM151A	256472	transmembrane protein 151A				-1	-0.031839	-3.22068	0.00128287	-0.0178592	-1.80593	0.0709592
BRMS1	25855	BRMS1 transcriptional repressor and anoikis regulator				-1	0.014429	1.45898	0.144602	-0.135113	-13.7868	7.3885e-43
SLC29A2	3177	solute carrier family 29 member 2				-1	-0.0335668	-3.39565	0.000687261	-0.128886	-13.1404	4.00503e-39
MRPL11	65003	mitochondrial ribosomal protein L11				-1	-0.0262654	-2.65645	0.0079091	-0.139051	-14.1965	2.59099e-45
PELI3	246330	pellino E3 ubiquitin protein ligase family member 3				-1	-0.073567	-7.45812	9.48923e-14	0.0355152	3.59299	0.000328442
DPP3	10072	dipeptidyl peptidase 3				-1	0.0321475	3.25192	0.00115001	-0.148835	-15.2173	1.00009e-51
ZDHHC24	254359	zinc finger DHHC-type containing 24				-1	0.049923	5.05372	4.40793e-07	-0.0728598	-7.38605	1.63069e-13
RBM14	10432	RNA binding motif protein 14				-1	-0.0589801	-5.97352	2.39933e-09	-0.115579	-11.7644	9.53928e-32
SPTBN2	6712	spectrin beta, non-erythrocytic 2				-1	-0.060158	-6.09324	1.14634e-09	-0.0623354	-6.31463	2.82054e-10
PC	5091	pyruvate carboxylase				-1	-0.0389374	-3.93972	8.21208e-05	-0.0228794	-2.3138	0.0206985
SYT12	91683	synaptotagmin 12				-1	0.0340348	3.44305	0.000577508	0.0243367	2.46127	0.0138611
RHOD	29984	ras homolog family member D				-1	-0.00832743	-0.841965	0.399827	-0.0462601	-4.68209	2.87623e-06
SSH3	54961	slingshot protein phosphatase 3				-1	0.0229071	2.3166	0.0205449	-0.0670212	-6.79137	1.17248e-11
PPP1CA	5499	protein phosphatase 1 catalytic subunit alpha				-1	0.0401116	4.05871	4.97124e-05	-0.166895	-17.1138	9.31252e-65
RPS6KB2	6199	ribosomal protein S6 kinase B2				-1	0.0282998	2.86236	0.00421349	-0.134856	-13.7602	1.06118e-42
CORO1B	57175	coronin 1B				-1	0.0427787	4.32906	1.51176e-05	-0.0914156	-9.28133	2.0131e-20
AIP	9049	aryl hydrocarbon receptor interacting protein				-1	0.00545037	0.551062	0.581603	-0.01092	-1.10412	0.269569
PITPNM1	9600	phosphatidylinositol transfer protein membrane associated 1				-1	0.0722879	7.32776	2.51725e-13	-0.0178201	-1.80196	0.0715807
CDK2AP2	10263	cyclin dependent kinase 2 associated protein 2				-1	0.0447233	4.52622	6.07251e-06	-0.107402	-10.9219	1.28699e-27
GSTP1	2950	glutathione S-transferase pi 1				-1	0.0308137	3.11686	0.00183294	-0.0842806	-8.55153	1.38849e-17
NDUFV1	4723	NADH:ubiquinone oxidoreductase core subunit V1				-1	-0.059707	-6.0474	1.52354e-09	-0.113903	-11.5915	7.09691e-31
NDUFS8	4728	NADH:ubiquinone oxidoreductase core subunit S8				-1	-0.0226012	-2.28565	0.0222952	-0.13268	-13.5341	2.23265e-41
TCIRG1	10312	T cell immune regulator 1, ATPase H+ transporting V0 subunit a3				-1	0.189552	19.5183	2.49585e-83	-0.00543737	-0.549748	0.582504
LRP5	4041	LDL receptor related protein 5				-1	-0.0843855	-8.56224	1.26616e-17	0.01188	1.2012	0.229701
DHCR7	1717	7-dehydrocholesterol reductase				-1	-0.08216	-8.33487	8.75472e-17	-0.142641	-14.5706	1.29532e-47
NADSYN1	55191	NAD synthetase 1				-1	0.0570842	5.78086	7.64966e-09	-0.0746467	-7.56818	4.11114e-14
ANAPC15	25906	anaphase promoting complex subunit 15				-1	-0.0348484	-3.52545	0.000424621	-0.0781597	-7.9265	2.48913e-15
CLPB	81570	ClpB homolog, mitochondrial AAA ATPase chaperonin				-1	-0.040591	-4.10729	4.03444e-05	-0.0594296	-6.01921	1.81294e-09
COA4	51287	cytochrome c oxidase assembly factor 4 homolog				-1	-0.0461498	-4.6709	3.0371e-06	-0.170063	-17.4482	3.3276e-67
C2CD3	26005	C2 calcium dependent domain containing 3				-1	-0.0107271	-1.08461	0.278119	0.0511562	5.17887	2.27483e-07
PPME1	51400	protein phosphatase methylesterase 1				-1	-0.120675	-12.2905	1.78261e-34	-0.123405	-12.5729	5.49261e-36
SERPINH1	871	serpin family H member 1				-1	0.00917745	0.927915	0.353474	0.0950158	9.65013	6.08906e-22
AQP11	282679	aquaporin 11				-1	-0.0440979	-4.46281	8.1757e-06	-0.0449287	-4.54706	5.50272e-06
PDGFD	80310	platelet derived growth factor D				-1	0.0409097	4.13959	3.50713e-05	0.247271	25.8012	2.88173e-142
PPP2R1B	5519	protein phosphatase 2 scaffold subunit Abeta				-1	0.00600949	0.607594	0.54347	-0.0309907	-3.13479	0.00172466
DLAT	1737	dihydrolipoamide S-acetyltransferase				-1	-0.0334277	-3.38156	0.000723444	-0.06199	-6.27951	3.53447e-10
TIMM8B	26521	translocase of inner mitochondrial membrane 8 homolog B				-1	-0.00953048	-0.963613	0.335263	-0.131071	-13.3671	2.05454e-40
BCO2	83875	beta-carotene oxygenase 2				-1	0.0573524	5.80812	6.5065e-09	0.100921	10.2559	1.46422e-24
TMPRSS5	80975	transmembrane serine protease 5				-1	-0.0376315	-3.80739	0.000141262	0.0174511	1.76464	0.0776537
ZW10	9183	zw10 kinetochore protein				-1	-0.0291646	-2.94991	0.00318586	-0.0359136	-3.63335	0.000281135
NNMT	4837	nicotinamide N-methyltransferase				-1	0.162271	16.6266	2.84287e-61	0.221366	22.9503	1.05976e-113
PCSK7	9159	proprotein convertase subtilisin/kexin type 7				-1	0.11569	11.7758	8.34909e-32	0.0236235	2.3891	0.0169079
SLC37A4	2542	solute carrier family 37 member 4				-1	-0.0260195	-2.63156	0.00851216	-0.122231	-12.4514	2.47868e-35
HMBS	3145	hydroxymethylbilane synthase				-1	-0.0381431	-3.85923	0.000114446	-0.179593	-18.4577	7.38801e-75
H2AFX	3014	H2A histone family member X				-1	-8.73009e-06	-0.000882646	0.999296	-0.185549	-19.0913	7.25895e-80
C2CD2L	9854	C2CD2 like				-1	0.0840382	8.52675	1.71782e-17	0.0134289	1.35783	0.174547
RNF26	79102	ring finger protein 26				-1	-0.0805372	-8.16916	3.4724e-16	-0.0505164	-5.11394	3.21227e-07
HSPA8	3312	heat shock protein family A (Hsp70) member 8				-1	0.0112319	1.13566	0.256127	-0.029384	-2.97212	0.00296439
NRGN	4900	neurogranin				-1	0.0340714	3.44675	0.000569652	0.0862947	8.7574	2.31414e-18
EI24	9538	EI24 autophagy associated transmembrane protein				-1	-0.0788339	-7.9953	1.43227e-15	-0.108615	-11.0468	3.28061e-28
FOXRED1	55572	FAD dependent oxidoreductase domain containing 1				-1	-0.0378217	-3.82666	0.000130667	-0.116908	-11.9015	1.90357e-32
NCAPD3	23310	non-SMC condensin II complex subunit D3				-1	-0.0310377	-3.13954	0.00169693	-0.0759489	-7.70097	1.4754e-14
ADIPOR2	79602	adiponectin receptor 2				-1	-0.0504809	-5.11033	3.27406e-07	-0.0621968	-6.30054	3.08825e-10
FKBP4	2288	FKBP prolyl isomerase 4				-1	-0.0996534	-10.1258	5.50992e-24	-0.178124	-18.3017	1.19595e-73
FOXM1	2305	forkhead box M1				-1	-0.0120207	-1.21543	0.224231	-0.187741	-19.325	9.4222e-82
RAD51AP1	10635	RAD51 associated protein 1				-1	0.0161983	1.63792	0.101468	-0.160448	-16.4349	6.30014e-60
NDUFA9	4704	NADH:ubiquinone oxidoreductase subunit A9				-1	0.00827666	0.836832	0.402707	-0.153825	-15.7397	3.58413e-55
GAPDH	2597	glyceraldehyde-3-phosphate dehydrogenase				-1	-0.0531883	-5.38517	7.39813e-08	-0.191911	-19.7705	2.08405e-85
MLF2	8079	myeloid leukemia factor 2				-1	-0.0805651	-8.17201	3.39169e-16	-0.161367	-16.5315	1.3269e-60
PTMS	5763	parathymosin				-1	-0.0883937	-8.97207	3.4202e-19	-0.00930971	-0.941289	0.346579
CDCA3	83461	cell division cycle associated 3				-1	-0.0162748	-1.64566	0.0998639	-0.218379	-22.6251	1.24318e-110
USP5	8078	ubiquitin specific peptidase 5				-1	-0.074869	-7.59085	3.4555e-14	-0.100533	-10.216	2.20204e-24
TPI1	7167	triosephosphate isomerase 1				-1	-0.0492406	-4.98446	6.31535e-07	-0.209536	-21.6658	8.2319e-102
C12orf57	113246	chromosome 12 open reading frame 57				-1	-0.026115	-2.64123	0.00827314	0.0124	1.25379	0.209947
PLBD1	79887	phospholipase B domain containing 1				-1	0.18161	18.6719	1.55876e-76	0.0408352	4.13204	3.62422e-05
ARHGDIB	397	Rho GDP dissociation inhibitor beta				-1	0.308843	32.8302	7.87239e-225	0.181088	18.6165	4.24465e-76
DDX11	1663	DEAD/H-box helicase 11				-1	-0.0317413	-3.21078	0.00132782	-0.124801	-12.7173	8.99296e-37
PPHLN1	51535	periphilin 1				-1	0.034316	3.47153	0.000519645	-0.0609452	-6.17327	6.94311e-10
SLC48A1	55652	solute carrier family 48 member 1				-1	-0.0242769	-2.45521	0.0140968	0.0233498	2.3614	0.0182247
ADCY6	112	adenylate cyclase 6				-1	-0.0460819	-4.66402	3.14029e-06	0.0492766	4.98811	6.19743e-07
DDX23	9416	DEAD-box helicase 23				-1	0.0141761	1.43341	0.151772	-0.0737317	-7.4749	8.35926e-14
ARF3	377	ADP ribosylation factor 3				-1	0.0165143	1.66988	0.0949731	-0.0276179	-2.79334	0.00522637
TUBA1B	10376	tubulin alpha 1b				-1	0.0200115	2.02365	0.0430322	-0.112519	-11.4488	3.63912e-30
TROAP	10024	trophinin associated protein				-1	-0.0048955	-0.49496	0.620639	-0.223472	-23.1801	6.80825e-116
DNAJC22	79962	DnaJ heat shock protein family (Hsp40) member C22				-1	0.0197219	1.99435	0.0461408	-0.00761133	-0.769558	0.44158
KCNH3	23416	potassium voltage-gated channel subfamily H member 3				-1	0.0169343	1.71237	0.0868591	0.0703303	7.12832	1.08471e-12
MCRS1	10445	microspherule protein 1				-1	-0.0326909	-3.30695	0.000946444	-0.113467	-11.5465	1.19047e-30
ASIC1	41	acid sensing ion channel subunit 1				-1	-0.0992742	-10.0868	8.16403e-24	-0.0094904	-0.959559	0.3373
COX14	84987	cytochrome c oxidase assembly factor COX14				-1	0.0354442	3.5858	0.00033761	-0.071212	-7.21813	5.64538e-13
KRT8	3856	keratin 8				-1	0.026118	2.64154	0.00826565	-0.136744	-13.9564	7.25525e-44
MFSD5	84975	major facilitator superfamily domain containing 5				-1	0.0267247	2.70294	0.00688432	-0.0982753	-9.98435	2.28321e-23
ESPL1	9700	extra spindle pole bodies like 1, separase				-1	0.00504107	0.509678	0.610288	-0.170471	-17.4913	1.59909e-67
PFDN5	5204	prefoldin subunit 5				-1	0.0110334	1.11559	0.264624	-0.00173225	-0.175137	0.860975
AAAS	8086	aladin WD repeat nucleoporin				-1	-0.0667334	-6.76208	1.43456e-11	-0.109435	-11.1311	1.29234e-28
TARBP2	6895	TARBP2 subunit of RISC loading complex				-1	-0.0263008	-2.66004	0.00782541	-0.158356	-16.215	2.11009e-58
SMUG1	23583	single-strand-selective monofunctional uracil-DNA glycosylase 1				-1	-0.0311302	-3.14891	0.00164351	-0.163454	-16.7511	3.73214e-62
METTL7B	196410	methyltransferase like 7B				-1	0.0819786	8.31635	1.02263e-16	-0.0124335	-1.25717	0.208719
RDH5	5959	retinol dehydrogenase 5				-1	0.0554669	5.61656	1.99886e-08	0.123512	12.5839	4.78618e-36
GDF11	10220	growth differentiation factor 11				-1	-0.0457071	-4.626	3.77371e-06	0.0696996	7.06409	1.7221e-12
CDK2	1017	cyclin dependent kinase 2				-1	-0.0102945	-1.04087	0.297962	-0.106498	-10.8289	3.52665e-27
RPS26	6231	ribosomal protein S26				-1	0.0179448	1.81458	0.0696182	-0.0752228	-7.62693	2.61812e-14
PA2G4	5036	proliferation-associated 2G4				-1	-0.07962	-8.07553	7.47515e-16	-0.202188	-20.8731	8.7681e-95
MYL6	4637	myosin light chain 6				-1	0.0379567	3.84033	0.000123609	0.0311289	3.14878	0.00164424
NABP2	79035	nucleic acid binding protein 2				-1	-0.0452539	-4.58004	4.70381e-06	-0.148894	-15.2235	9.11136e-52
ANKRD52	283373	ankyrin repeat domain 52				-1	-0.0327696	-3.31491	0.000919902	-0.00649329	-0.656511	0.51151
CNPY2	10330	canopy FGF signaling regulator 2				-1	-0.0375454	-3.79866	0.000146321	-0.157805	-16.1571	5.27549e-58
TIMELESS	8914	timeless circadian regulator				-1	-0.0145377	-1.46998	0.141599	-0.16515	-16.9298	1.97677e-63
HSD17B6	8630	hydroxysteroid 17-beta dehydrogenase 6				-1	0.0321514	3.25232	0.00114839	0.171532	17.6035	2.3508e-68
B4GALNT1	2583	beta-1,4-N-acetyl-galactosaminyltransferase 1				-1	-0.0250519	-2.53364	0.0113032	0.100767	10.2401	1.7215e-24
METTL1	4234	methyltransferase like 1				-1	-0.0244815	-2.47592	0.0133055	-0.147333	-15.0603	1.03169e-50
TSFM	10102	Ts translation elongation factor, mitochondrial				-1	-0.0149172	-1.50835	0.131495	-0.168602	-17.2939	4.53754e-66
CPSF6	11052	cleavage and polyadenylation specific factor 6				-1	-0.0574489	-5.81792	6.13754e-09	-0.0629707	-6.37924	1.85667e-10
CCT2	10576	chaperonin containing TCP1 subunit 2				-1	-0.0449044	-4.54459	5.5674e-06	-0.133381	-13.6069	8.4153e-42
TSPAN8	7103	tetraspanin 8				-1	0.0890095	9.03507	1.93512e-19	0.0799426	8.10846	5.71385e-16
UBE2N	7334	ubiquitin conjugating enzyme E2 N				-1	0.00158437	0.160186	0.872738	-0.110969	-11.2891	2.21575e-29
GAS2L3	283431	growth arrest specific 2 like 3				-1	0.0117398	1.18702	0.235248	0.0042208	0.426743	0.669575
PARPBP	55010	PARP1 binding protein				-1	0.0117275	1.18578	0.235738	-0.150356	-15.3764	9.16293e-53
C12orf75	387882	chromosome 12 open reading frame 75				-1	0.0822698	8.34609	7.96764e-17	-0.00621818	-0.628694	0.529563
MMAB	326625	metabolism of cobalamin associated B				-1	-0.068412	-6.93297	4.36996e-12	-0.132319	-13.4967	3.68113e-41
MVK	4598	mevalonate kinase				-1	-0.0337817	-3.41742	0.00063465	-0.154848	-15.8468	6.82459e-56
ANAPC7	51434	anaphase promoting complex subunit 7				-1	-0.0238212	-2.4091	0.0160096	-0.149567	-15.2939	3.17427e-52
DDX54	79039	DEAD-box helicase 54				-1	-0.0538957	-5.457	4.95548e-08	-0.114702	-11.6739	2.73728e-31
RBM19	9904	RNA binding motif protein 19				-1	-0.0144433	-1.46042	0.144204	-0.0251319	-2.54174	0.0110449
RNFT2	84900	ring finger protein, transmembrane 2				-1	-0.0499058	-5.05197	4.44835e-07	-0.111339	-11.3272	1.44344e-29
RFC5	5985	replication factor C subunit 5				-1	-0.0353808	-3.57937	0.000346015	-0.163812	-16.7888	2.01243e-62
PEBP1	5037	phosphatidylethanolamine binding protein 1				-1	-0.0733772	-7.43877	1.09791e-13	-0.0469063	-4.74763	2.08607e-06
POP5	51367	POP5 homolog, ribonuclease P/MRP subunit				-1	-1.18914e-05	-0.00120226	0.999041	-0.140564	-14.3541	2.82594e-46
KDM2B	84678	lysine demethylase 2B				-1	0.0460842	4.66425	3.13679e-06	0.0338227	3.42157	0.000625055
ORAI1	84876	ORAI calcium release-activated calcium modulator 1				-1	0.0928401	9.42721	5.12501e-21	-0.0215487	-2.17916	0.0293425
PSMD9	5715	proteasome 26S subunit, non-ATPase 9				-1	-0.000151737	-0.0153412	0.98776	-0.121879	-12.415	3.87931e-35
HIP1R	9026	huntingtin interacting protein 1 related				-1	-0.0140251	-1.41813	0.156184	-0.0743329	-7.5362	5.2488e-14
OGFOD2	79676	2-oxoglutarate and iron dependent oxygenase domain containing 2				-1	0.00107826	0.109016	0.913192	-0.091691	-9.30953	1.54782e-20
BRI3BP	140707	BRI3 binding protein				-1	0.0143835	1.45438	0.145871	-0.16471	-16.8835	4.24721e-63
AACS	65985	acetoacetyl-CoA synthetase				-1	-0.0418197	-4.23184	2.33814e-05	-0.109116	-11.0983	1.85773e-28
RAN	5901	RAN, member RAS oncogene family				-1	-0.0207731	-2.10069	0.0356924	-0.186541	-19.197	1.02245e-80
NOC4L	79050	nucleolar complex associated 4 homolog				-1	-0.0297068	-3.0048	0.00266404	-0.144104	-14.7232	1.43663e-48
POLE	5426	DNA polymerase epsilon, catalytic subunit				-1	-0.0539714	-5.46469	4.74613e-08	-0.1289	-13.1419	3.93032e-39
PGAM5	192111	PGAM family member 5, mitochondrial serine/threonine protein phosphatase				-1	-0.0306584	-3.10114	0.00193303	-0.146106	-14.9321	6.82921e-50
SAP18	10284	Sin3A associated protein 18				-1	-0.0196438	-1.98645	0.0470101	-0.083429	-8.46451	2.92486e-17
SKA3	221150	spindle and kinetochore associated complex subunit 3				-1	-0.00690261	-0.697898	0.485257	-0.213914	-22.14	3.96533e-106
RASL11A	387496	RAS like family 11 member A				-1	0.110237	11.2138	5.15399e-29	0.155236	15.8876	3.62104e-56
SLC46A3	283537	solute carrier family 46 member 3				-1	0.172808	17.7384	2.30841e-69	0.164311	16.8414	8.4903e-63
HSPH1	10808	heat shock protein family H (Hsp110) member 1				-1	-0.00605056	-0.611747	0.540719	-0.0672614	-6.81582	9.9013e-12
RFC3	5983	replication factor C subunit 3				-1	-0.0313333	-3.16947	0.00153166	-0.118122	-12.0268	4.29326e-33
TBC1D4	9882	TBC1 domain family member 4				-1	0.0562167	5.69273	1.28468e-08	0.102143	10.3814	4.01682e-25
ING1	3621	inhibitor of growth family member 1				-1	-0.00577058	-0.583437	0.559612	0.011678	1.18077	0.23772
TFDP1	7027	transcription factor Dp-1				-1	-0.034217	-3.4615	0.000539365	-0.0592636	-6.00233	2.01112e-09
OSGEP	55644	O-sialoglycoprotein endopeptidase				-1	0.0356029	3.60187	0.00031743	-0.0288238	-2.91541	0.00355996
APEX1	328	apurinic/apyrimidinic endodeoxyribonuclease 1				-1	-0.0787686	-7.98864	1.51135e-15	-0.0909187	-9.23047	3.2282e-20
METTL17	64745	methyltransferase like 17				-1	-0.0268068	-2.71125	0.00671426	-0.111868	-11.3817	7.79659e-30
ZNF219	51222	zinc finger protein 219				-1	-0.0655035	-6.63692	3.36551e-11	0.0211984	2.14373	0.0320783
TMEM253	643382	transmembrane protein 253				-1	-0.0516194	-5.22589	1.7674e-07	-0.0383161	-3.87675	0.000106522
METTL3	56339	methyltransferase like 3				-1	-0.0361753	-3.65986	0.000253623	-0.064395	-6.52412	7.16381e-11
DAD1	1603	defender against cell death 1				-1	-0.00985871	-0.996803	0.318884	-0.084298	-8.5533	1.36742e-17
PSMB5	5693	proteasome subunit beta 5				-1	-0.0767684	-7.78456	7.67301e-15	-0.149568	-15.294	3.1698e-52
AP1G2	8906	adaptor related protein complex 1 subunit gamma 2				-1	0.0412025	4.16927	3.08094e-05	-0.0839137	-8.51403	1.91584e-17
DHRS4	10901	dehydrogenase/reductase 4				-1	-0.0141423	-1.42998	0.152753	-0.029866	-3.02092	0.0025263
DHRS4L2	317749	dehydrogenase/reductase 4 like 2				-1	-0.00324782	-0.328369	0.742639	-0.0452278	-4.57739	4.76369e-06
DCAF11	80344	DDB1 and CUL4 associated factor 11				-1	-0.0177732	-1.79723	0.0723293	-0.00760059	-0.768472	0.442225
IPO4	79711	importin 4				-1	-0.0747093	-7.57457	3.91501e-14	-0.113873	-11.5884	7.35271e-31
LRR1	122769	leucine rich repeat protein 1				-1	0.0490256	4.96264	7.06616e-07	-0.137908	-14.0775	1.36061e-44
MGAT2	4247	mannosyl (alpha-1,6-)-glycoprotein beta-1,2-N-acetylglucosaminyltransferase				-1	0.101883	10.3547	5.29672e-25	0.0270627	2.73715	0.00620815
CDKN3	1033	cyclin dependent kinase inhibitor 3				-1	0.024828	2.51098	0.0120551	-0.179547	-18.4528	8.06354e-75
MTHFD1	4522	methylenetetrahydrofolate dehydrogenase, cyclohydrolase and formyltetrahydrofolate synthetase 1				-1	-0.0459764	-4.65331	3.30752e-06	-0.111748	-11.3693	8.96841e-30
HSPA2	3306	heat shock protein family A (Hsp70) member 2				-1	0.0164197	1.66032	0.09688	0.14933	15.2691	4.60383e-52
GALNT16	57452	polypeptide N-acetylgalactosaminyltransferase 16				-1	0.0342804	3.46792	0.000526654	0.29044	30.6874	6.61568e-198
ACOT2	10965	acyl-CoA thioesterase 2				-1	0.00220313	0.222746	0.823738	0.0582563	5.89996	3.75129e-09
COQ6	51004	coenzyme Q6, monooxygenase				-1	-0.0476602	-4.82412	1.42658e-06	-0.0526588	-5.3314	9.95335e-08
EIF2B2	8892	eukaryotic translation initiation factor 2B subunit beta				-1	-0.0584162	-5.91621	3.40015e-09	-0.0689135	-6.98402	3.04693e-12
SAMD15	161394	sterile alpha motif domain containing 15				-1	-0.0112848	-1.14101	0.253892	0.038678	3.91342	9.15877e-05
AHSA1	10598	activator of HSP90 ATPase activity 1				-1	-0.0567474	-5.74665	9.36341e-09	-0.154456	-15.8058	1.29057e-55
ZC3H14	79882	zinc finger CCCH-type containing 14				-1	-0.0958763	-9.73833	2.5867e-22	-0.00164449	-0.166264	0.867952
PSMC1	5700	proteasome 26S subunit, ATPase 1				-1	-0.00424765	-0.429458	0.667599	-0.12373	-12.6064	3.61384e-36
UBR7	55148	ubiquitin protein ligase E3 component n-recognin 7 (putative)				-1	-0.0162849	-1.64669	0.099653	0.0183556	1.85613	0.0634632
VRK1	7443	VRK serine/threonine kinase 1				-1	7.27207e-05	0.00735235	0.994134	-0.13123	-13.3836	1.65225e-40
MOK	5891	MOK protein kinase				-1	-0.0372201	-3.76571	0.000167008	-0.033477	-3.38656	0.000710419
CINP	51550	cyclin dependent kinase 2 interacting protein				-1	-0.0448654	-4.54064	5.67249e-06	-0.108542	-11.0392	3.56464e-28
TECPR2	9895	tectonin beta-propeller repeat containing 2				-1	-0.0473919	-4.7969	1.63421e-06	0.154597	15.8206	1.02595e-55
ANKRD9	122416	ankyrin repeat domain 9				-1	-0.0244739	-2.47514	0.0133343	-0.0938939	-9.53516	1.83768e-21
TRMT61A	115708	tRNA methyltransferase 61A				-1	-0.0713347	-7.23063	5.1517e-13	-0.0934567	-9.49038	2.81622e-21
XRCC3	7517	X-ray repair cross complementing 3				-1	-0.0159954	-1.6174	0.105822	-0.133915	-13.6624	3.98884e-42
SIVA1	10572	SIVA1 apoptosis inducing factor				-1	-0.0199548	-2.01791	0.0436265	-0.100602	-10.2231	2.04686e-24
AKT1	207	AKT serine/threonine kinase 1				-1	-0.0141854	-1.43435	0.151504	-0.0271063	-2.74156	0.00612546
CDCA4	55038	cell division cycle associated 4				-1	-0.0327594	-3.31389	0.000923289	-0.156063	-15.9743	9.36146e-57
BRF1	2972	BRF1 RNA polymerase III transcription initiation factor subunit				-1	-0.0806363	-8.17928	3.19465e-16	-0.0486615	-4.9257	8.53741e-07
BTBD6	90135	BTB domain containing 6				-1	-0.0279313	-2.82507	0.00473625	-0.0576994	-5.84337	5.27172e-09
CRIP2	1397	cysteine rich protein 2				-1	0.0166097	1.67954	0.0930776	0.101989	10.3656	4.73208e-25
CRIP1	1396	cysteine rich protein 1				-1	0.127884	13.0366	1.5353e-38	0.0432107	4.37286	1.23845e-05
TUBGCP5	114791	tubulin gamma complex associated protein 5				-1	-0.0324281	-3.28033	0.00104032	0.00213756	0.216116	0.828901
NIPA2	81614	NIPA magnesium transporter 2				-1	0.0299957	3.03405	0.00241904	-0.0794973	-8.06301	8.27684e-16
NOP10	55505	NOP10 ribonucleoprotein				-1	0.0385791	3.9034	9.54595e-05	-0.138483	-14.1374	5.91543e-45
SRP14	6727	signal recognition particle 14				-1	0.00484188	0.489539	0.624471	-0.0263384	-2.66383	0.00773768
BUB1B	701	BUB1 mitotic checkpoint serine/threonine kinase B				-1	-0.00862338	-0.871889	0.383289	-0.191289	-19.7039	7.4151e-85
BAHD1	22893	bromo adjacent homology domain containing 1				-1	-0.0245508	-2.48293	0.0130467	0.0314095	3.17719	0.00149152
RAD51	5888	RAD51 recombinase				-1	0.018541	1.87489	0.0608362	-0.209612	-21.6741	6.937e-102
GCHFR	2644	GTP cyclohydrolase I feedback regulator				-1	0.0977739	9.93292	3.81082e-23	-0.0678816	-6.87897	6.3817e-12
OIP5	11339	Opa interacting protein 5				-1	0.0130685	1.32139	0.186401	-0.205727	-21.2544	3.91056e-98
NUSAP1	51203	nucleolar and spindle associated protein 1				-1	0.0192334	1.94493	0.0518106	-0.175495	-18.023	1.63516e-71
RTF1	23168	RTF1 homolog, Paf1/RNA polymerase II complex component				-1	-0.0563012	-5.70131	1.22184e-08	0.0365418	3.69698	0.000219317
TYRO3	7301	TYRO3 protein tyrosine kinase				-1	-0.0832921	-8.45052	3.29469e-17	-0.00429435	-0.43418	0.664167
TP53BP1	7158	tumor protein p53 binding protein 1				-1	-0.0379677	-3.84146	0.000123046	0.0760861	7.71496	1.32306e-14
SERF2	10169	small EDRK-rich factor 2				-1	0.0323745	3.2749	0.0010605	-0.0771384	-7.8223	5.69893e-15
WDR76	79968	WD repeat domain 76				-1	0.0389918	3.94522	8.02601e-05	-0.0787274	-7.98443	1.56342e-15
SORD	6652	sorbitol dehydrogenase				-1	-0.000584026	-0.0590473	0.952916	-0.111587	-11.3528	1.08132e-29
MNS1	55329	meiosis specific nuclear structural 1				-1	0.0120546	1.21885	0.222928	0.00937037	0.947422	0.343446
FAM81A	145773	family with sequence similarity 81 member A				-1	-0.0137501	-1.39032	0.164462	-0.0155128	-1.56859	0.116774
ANXA2	302	annexin A2				-1	0.107776	10.9604	8.45832e-28	-0.0427958	-4.33079	1.49992e-05
RPS27L	51065	ribosomal protein S27 like				-1	0.0547286	5.54158	3.07184e-08	0.0195511	1.97707	0.0480611
PIF1	80119	PIF1 5'-to-3' DNA helicase				-1	0.0680376	6.89484	5.71099e-12	-0.133539	-13.6233	6.74786e-42
SMAD6	4091	SMAD family member 6				-1	0.0176047	1.78018	0.0750758	0.0753	7.6348	2.4639e-14
C15orf61	145853	chromosome 15 open reading frame 61				-1	-0.076178	-7.72434	1.22978e-14	-0.115957	-11.8033	6.04477e-32
CLN6	54982	CLN6 transmembrane ER protein				-1	0.00757946	0.766335	0.443495	-0.14968	-15.3057	2.65788e-52
KIF23	9493	kinesin family member 23				-1	-0.00337114	-0.340838	0.733233	-0.168469	-17.2798	5.74744e-66
RPLP1	6176	ribosomal protein lateral stalk subunit P1				-1	-0.00886041	-0.895857	0.37035	-0.0670357	-6.79285	1.16054e-11
PKM	5315	pyruvate kinase M1/2				-1	0.019663	1.98839	0.0467947	-0.126372	-12.8799	1.14569e-37
CSK	1445	C-terminal Src kinase				-1	0.186531	19.1959	1.04328e-80	-0.019304	-1.95208	0.0509564
ULK3	25989	unc-51 like kinase 3				-1	0.00627346	0.634284	0.52591	-0.0857877	-8.70557	3.64725e-18
SCAMP2	10066	secretory carrier membrane protein 2				-1	0.124387	12.6744	1.54255e-36	-0.0325961	-3.29735	0.000979355
RPP25	54913	ribonuclease P and MRP subunit p25				-1	0.0221475	2.23975	0.0251286	-0.102535	-10.4216	2.64541e-25
COMMD4	54939	COMM domain containing 4				-1	-0.00797833	-0.806666	0.419878	-0.141773	-14.4801	4.72352e-47
IMP3	55272	IMP U3 small nucleolar ribonucleoprotein 3				-1	-0.0053932	-0.545282	0.585572	-0.131527	-13.4144	1.09886e-40
TSPAN3	10099	tetraspanin 3				-1	0.00223299	0.225764	0.821389	-0.0199081	-2.01319	0.0441213
WDR61	80349	WD repeat domain 61				-1	-0.0106334	-1.07514	0.282337	-0.0715406	-7.25161	4.41676e-13
TMED3	23423	transmembrane p24 trafficking protein 3				-1	-0.00502539	-0.508093	0.611399	-0.0963434	-9.78622	1.62007e-22
MTHFS	10588	methenyltetrahydrofolate synthetase				-1	0.0138434	1.39976	0.161616	-0.107488	-10.9308	1.1684e-27
ALPK3	57538	alpha kinase 3				-1	0.0229396	2.3199	0.020366	0.185086	19.042	1.80355e-79
MRPS11	64963	mitochondrial ribosomal protein S11				-1	-0.0198873	-2.01109	0.0443426	-0.135064	-13.7818	7.91177e-43
TICRR	90381	TOPBP1 interacting checkpoint and replication regulator				-1	-0.0223553	-2.26078	0.0237941	-0.163348	-16.74	4.47957e-62
BLM	641	BLM RecQ like helicase				-1	0.0506132	5.12376	3.04967e-07	-0.135153	-13.791	6.98408e-43
FURIN	5045	furin, paired basic amino acid cleaving enzyme				-1	0.0273594	2.76717	0.00566463	-0.00785407	-0.794102	0.427155
UNC45A	55898	unc-45 myosin chaperone A				-1	-0.0698707	-7.0815	1.51983e-12	-0.0360065	-3.64276	0.000271067
RCCD1	91433	RCC1 domain containing 1				-1	-0.0718613	-7.28429	3.47232e-13	-0.172548	-17.711	3.70454e-69
PRC1	9055	protein regulator of cytokinesis 1				-1	-0.0300843	-3.04301	0.00234815	-0.197357	-20.3539	2.60713e-90
SYNM	23336	synemin				-1	-0.00933101	-0.943442	0.345477	0.294559	31.1637	9.23308e-204
SNRPA1	6627	small nuclear ribonucleoprotein polypeptide A'				-1	-0.00626567	-0.633496	0.526424	-0.21369	-22.1158	6.62004e-106
POLR3K	51728	RNA polymerase III subunit K				-1	-0.00562574	-0.568793	0.569509	-0.149824	-15.3207	2.1203e-52
SNRNP25	79622	small nuclear ribonucleoprotein U11/U12 subunit 25				-1	-0.0308932	-3.12492	0.00178353	-0.136892	-13.9719	5.86673e-44
MPG	4350	N-methylpurine DNA glycosylase				-1	0.00272338	0.275345	0.783057	-0.0659162	-6.67891	2.53241e-11
NPRL3	8131	NPR3 like, GATOR1 complex subunit				-1	-0.0717949	-7.27753	3.64981e-13	-0.0539591	-5.46344	4.77958e-08
LUC7L	55692	LUC7 like				-1	-0.0166987	-1.68854	0.0913377	-0.017867	-1.80671	0.0708363
MRPL28	10573	mitochondrial ribosomal protein L28				-1	-0.0355302	-3.59451	0.000326532	-0.116521	-11.8615	3.051e-32
TMEM8A	58986	transmembrane protein 8A				-1	0.0293019	2.96381	0.00304553	-0.0649301	-6.57857	4.9824e-11
NME4	4833	NME/NM23 nucleoside diphosphate kinase 4				-1	-0.0780587	-7.91619	2.703e-15	-0.0389862	-3.94465	8.04496e-05
RAB11FIP3	9727	RAB11 family interacting protein 3				-1	-0.0796388	-8.07745	7.35899e-16	0.0938264	9.52825	1.96321e-21
LINC00235	64493	long intergenic non-protein coding RNA 235				-1	-0.040719	-4.12027	3.81416e-05	0.0102681	1.0382	0.299203
PIGQ	9091	phosphatidylinositol glycan anchor biosynthesis class Q				-1	-0.0457496	-4.63031	3.69617e-06	-0.0283077	-2.86317	0.00420284
WDR90	197335	WD repeat domain 90				-1	-0.0421807	-4.26843	1.98627e-05	-0.0817627	-8.2943	1.22972e-16
RHOT2	89941	ras homolog family member T2				-1	-0.0197186	-1.99401	0.0461771	-0.0786349	-7.97499	1.68684e-15
STUB1	10273	STIP1 homology and U-box containing protein 1				-1	-0.0372691	-3.77067	0.000163728	-0.0714112	-7.23843	4.86547e-13
JMJD8	339123	jumonji domain containing 8				-1	-0.0328565	-3.32372	0.000891386	0.00421919	0.426581	0.669694
METRN	79006	meteorin, glial cell differentiation regulator				-1	-0.0172208	-1.74135	0.0816521	-0.0116455	-1.17748	0.23903
FAM173A	65990	family with sequence similarity 173 member A				-1	0.0255882	2.58792	0.00966952	-0.072423	-7.34153	2.27254e-13
RPUSD1	113000	RNA pseudouridine synthase domain containing 1				-1	-0.0183718	-1.85778	0.0632292	-0.139722	-14.2664	9.72675e-46
CHTF18	63922	chromosome transmission fidelity factor 18				-1	-0.0424317	-4.29388	1.77201e-05	-0.145062	-14.8232	3.35909e-49
TELO2	9894	telomere maintenance 2				-1	-0.0268909	-2.71976	0.00654398	-0.0755635	-7.66167	2.00173e-14
MRPS34	65993	mitochondrial ribosomal protein S34				-1	-0.027519	-2.78333	0.00539024	-0.16923	-17.3602	1.48074e-66
NUBP2	10101	nucleotide binding protein 2				-1	-0.0342861	-3.4685	0.000525526	-0.102449	-10.4128	2.8995e-25
MSRB1	51734	methionine sulfoxide reductase B1				-1	0.0730006	7.40039	1.46468e-13	-0.08036	-8.15107	4.02948e-16
NDUFB10	4716	NADH:ubiquinone oxidoreductase subunit B10				-1	-0.0311298	-3.14887	0.00164375	-0.117308	-11.9427	1.16806e-32
TBL3	10607	transducin beta like 3				-1	-0.0587215	-5.94724	2.81636e-09	-0.0893165	-9.06648	1.45459e-19
GFER	2671	growth factor, augmenter of liver regeneration				-1	-0.0409476	-4.14343	3.449e-05	-0.0932554	-9.46975	3.42572e-21
NTHL1	4913	nth like DNA glycosylase 1				-1	-0.0720459	-7.3031	3.02177e-13	-0.112021	-11.3975	6.52285e-30
TRAF7	84231	TNF receptor associated factor 7				-1	-0.0298141	-3.01566	0.00257051	-0.113722	-11.5728	8.79804e-31
MLST8	64223	MTOR associated protein, LST8 homolog				-1	-0.0783854	-7.94953	2.06973e-15	-0.121215	-12.3464	9.00979e-35
BRICD5	283870	BRICHOS domain containing 5				-1	0.0021578	0.218162	0.827307	-0.0566252	-5.73423	1.00733e-08
PGP	283871	phosphoglycolate phosphatase				-1	-0.0153931	-1.55649	0.119623	-0.146898	-15.0148	2.02033e-50
E4F1	1877	E4F transcription factor 1				-1	-0.0408427	-4.13281	3.61214e-05	-0.0753392	-7.6388	2.38898e-14
CCNF	899	cyclin F				-1	-0.00557475	-0.563638	0.573013	-0.167116	-17.1371	6.3062e-65
ATP6V0C	527	ATPase H+ transporting V0 subunit c				-1	0.0365381	3.69661	0.000219639	-0.0865168	-8.78011	1.89441e-18
AMDHD2	51005	amidohydrolase domain containing 2				-1	0.0549387	5.56292	2.71977e-08	0.020992	2.12284	0.0337913
PAQR4	124222	progestin and adipoQ receptor family member 4				-1	-0.00167128	-0.168973	0.865821	-0.128899	-13.1418	3.93453e-39
HCFC1R1	54985	host cell factor C1 regulator 1				-1	-0.0214081	-2.16494	0.0304155	0.0304471	3.07974	0.00207728
ZNF205-AS1	81854	ZNF205 antisense RNA 1				-1	-0.00296627	-0.299903	0.764257	0.0288233	2.91536	0.00356054
NMRAL1	57407	NmrA like redox sensor 1				-1	-0.0149204	-1.50868	0.131411	-0.109289	-11.1162	1.52513e-28
NUDT16L1	84309	nudix hydrolase 16 like 1				-1	-0.0256168	-2.59081	0.00958856	-0.0925432	-9.39681	6.82778e-21
ANKS3	124401	ankyrin repeat and sterile alpha motif domain containing 3				-1	-0.0448521	-4.53929	5.70888e-06	-0.00687106	-0.694708	0.487254
C16orf71	146562	chromosome 16 open reading frame 71				-1	0.0334	3.37875	0.000730874	0.0559839	5.66908	1.47459e-08
ROGDI	79641	rogdi atypical leucine zipper				-1	-0.000590768	-0.059729	0.952373	-0.00929454	-0.939755	0.347365
NAGPA	51172	N-acetylglucosamine-1-phosphodiester alpha-N-acetylglucosaminidase				-1	0.0755477	7.66005	2.02692e-14	-0.0136482	-1.38002	0.167611
ALG1	56052	ALG1 chitobiosyldiphosphodolichol beta-mannosyltransferase				-1	0.0105951	1.07127	0.284075	-0.0540644	-5.47413	4.50069e-08
PMM2	5373	phosphomannomutase 2				-1	0.0384253	3.88782	0.000101789	-0.141824	-14.4853	4.38241e-47
EMP2	2013	epithelial membrane protein 2				-1	0.0412343	4.17249	3.03775e-05	0.012273	1.24094	0.214656
DEXI	28955	Dexi homolog				-1	-0.0325545	-3.29314	0.000994125	0.0415432	4.20381	2.64695e-05
PDXDC1	23042	pyridoxal dependent decarboxylase domain containing 1				-1	-0.00956209	-0.966809	0.333662	-0.035851	-3.62701	0.000288121
GGA2	23062	golgi associated, gamma adaptin ear containing, ARF binding protein 2				-1	0.0893754	9.07251	1.37689e-19	0.0806345	8.1791	3.19942e-16
EARS2	124454	glutamyl-tRNA synthetase 2, mitochondrial				-1	-0.0880668	-8.93863	4.62039e-19	-0.0932063	-9.46473	3.59307e-21
NDUFAB1	4706	NADH:ubiquinone oxidoreductase subunit AB1				-1	-0.0332386	-3.36241	0.000775495	-0.174976	-17.968	4.28257e-71
PLK1	5347	polo like kinase 1				-1	0.0179581	1.81593	0.0694103	-0.205071	-21.1837	1.6507e-97
CLN3	1201	CLN3 lysosomal/endosomal transmembrane protein, battenin				-1	0.0236487	2.39165	0.016791	-0.0668007	-6.76893	1.36857e-11
SH2B1	25970	SH2B adaptor protein 1				-1	-0.0388379	-3.92963	8.56371e-05	-0.00151647	-0.153321	0.878148
RABEP2	79874	rabaptin, RAB GTPase binding effector protein 2				-1	0.0215568	2.17999	0.0292812	-0.0321161	-3.24874	0.00116293
SPNS1	83985	sphingolipid transporter 1 (putative)				-1	-0.022343	-2.25953	0.0238717	-0.0539794	-5.4655	4.72449e-08
KIF22	3835	kinesin family member 22				-1	-0.0625862	-6.34014	2.3925e-10	-0.189996	-19.5657	1.01891e-83
MAZ	4150	MYC associated zinc finger protein				-1	-0.0956793	-9.71814	3.14889e-22	-0.137754	-14.0615	1.69848e-44
PAGR1	79447	PAXIP1 associated glutamate rich protein 1				-1	-0.0490739	-4.96755	6.89025e-07	-0.097377	-9.89221	5.70592e-23
CDIPT	10423	CDP-diacylglycerol--inositol 3-phosphatidyltransferase				-1	-0.0539557	-5.4631	4.78877e-08	0.011132	1.12556	0.26038
TAOK2	9344	TAO kinase 2				-1	-0.0206311	-2.08633	0.0369734	0.0554656	5.61644	2.0003e-08
ALDOA	226	aldolase, fructose-bisphosphate A				-1	-0.0433881	-4.39084	1.1405e-05	-0.171857	-17.6378	1.30466e-68
PPP4C	5531	protein phosphatase 4 catalytic subunit				-1	0.0278177	2.81356	0.00490892	-0.1637	-16.777	2.44238e-62
2020-09-01	NA	NA				-1	NA	NA	NA	NA	NA	NA
ZNF771	51333	zinc finger protein 771				-1	-0.0658388	-6.67103	2.67158e-11	-0.0430981	-4.36143	1.30478e-05
DCTPP1	79077	dCTP pyrophosphatase 1				-1	-0.0402758	-4.07535	4.62924e-05	-0.147283	-15.0551	1.11444e-50
SEPHS2	22928	selenophosphate synthetase 2				-1	0.0172538	1.74469	0.081069	-0.0962273	-9.77432	1.82018e-22
LOC730183	730183	uncharacterized LOC730183				-1	NA	NA	NA	NA	NA	NA
PHKG2	5261	phosphorylase kinase catalytic subunit gamma 2				-1	0.018621	1.88298	0.0597311	-0.126582	-12.9017	8.67972e-38
FBXL19	54620	F-box and leucine rich repeat protein 19				-1	-0.0553325	-5.60292	2.16231e-08	-0.101313	-10.2961	9.68914e-25
HSD3B7	80270	hydroxy-delta-5-steroid dehydrogenase, 3 beta- and steroid delta-isomerase 7				-1	0.12234	12.4626	2.157e-35	0.00387396	0.391676	0.695306
PYCARD	29108	PYD and CARD domain containing				-1	0.191405	19.7163	5.85535e-85	-0.021472	-2.1714	0.0299238
C16orf58	64755	chromosome 16 open reading frame 58				-1	-0.0711657	-7.21342	5.84319e-13	-0.0401174	-4.05929	4.95888e-05
SHCBP1	79801	SHC binding and spindle associated 1				-1	0.0583063	5.90504	3.63784e-09	-0.130709	-13.3296	3.37073e-40
HEATR3	55027	HEAT repeat containing 3				-1	0.0634646	6.42948	1.33754e-10	-0.024121	-2.43944	0.0147269
POLR2C	5432	RNA polymerase II subunit C				-1	-0.0535567	-5.42257	6.00855e-08	-0.0606305	-6.14128	8.49048e-10
KATNB1	10300	katanin regulatory subunit B1				-1	-0.0281002	-2.84217	0.0044897	-0.0660486	-6.69239	2.31065e-11
MMP15	4324	matrix metallopeptidase 15				-1	-0.0513604	-5.1996	2.03574e-07	-0.0668434	-6.77328	1.32823e-11
ELMO3	79767	engulfment and cell motility 3				-1	-0.0081534	-0.824368	0.40975	-0.133386	-13.6074	8.3601e-42
TMEM208	29100	transmembrane protein 208				-1	0.0165854	1.67708	0.0935569	-0.123819	-12.6157	3.21949e-36
FHOD1	29109	formin homology 2 domain containing 1				-1	0.0704886	7.14444	9.65263e-13	0.0602313	6.1007	1.09432e-09
[truncated: 3,709 more rows]

## Sheet: Enriched Terms_up_C3_SARS-Calu3
"Meta-analysis of host transcriptional responses to SARS-CoV-2 infection reveals their manifestation in human tumors." Fengju Chen, Yiqun Zhang, Richard Sucgang, Sasirekha Ramani, David Corry, Farrah Kheradmand, Chad J. Creighton
Pathway	Count in Selected Genes	Count in Total Population	P-value
The human immune response to tuberculosis	16	24	3.35555e-13
Type II interferon signaling (IFNG)	19	37	1.51365e-12
Apoptosis	27	87	7.10395e-11
Photodynamic therapy-induced NF-kB survival signaling	17	35	7.40208e-11
Regulation of toll-like receptor signaling pathway	34	143	7.7306e-10
Toll-like Receptor Signaling Pathway	28	103	9.79203e-10
Nuclear Receptors Meta-Pathway	53	318	1.60375e-08
Apoptosis-related network due to altered Notch3 in ovarian cancer	18	53	2.28604e-08
T-Cell antigen Receptor (TCR) Signaling Pathway	24	92	3.80539e-08
IL-10 Anti-inflammatory Signaling Pathway	9	14	1.00092e-07
TGF-beta Receptor Signaling	17	55	2.69911e-07
Apoptosis Modulation and Signaling	20	77	5.69012e-07
Lung fibrosis	18	64	5.84275e-07
TNF alpha Signaling Pathway	22	92	7.3255e-07
TNF related weak inducer of apoptosis (TWEAK) Signaling Pathway	14	41	7.94675e-07
Toll-like Receptor Signaling	12	31	1.0517e-06
TYROBP Causal Network	17	60	1.07532e-06
Vitamin D Receptor Pathway	32	174	1.4618e-06
Signal transduction through IL1R	12	33	2.3005e-06
B Cell Receptor Signaling Pathway	22	99	2.75663e-06
Cytokines and Inflammatory Response	11	29	3.78976e-06
Cytosolic DNA-sensing pathway	18	73	4.71809e-06
Novel intracellular components of RIG-I-like receptor (RLR) pathway	16	60	5.35698e-06
RANKL/RANK (Receptor activator of NFKB (ligand)) Signaling Pathway	15	56	9.94067e-06
Adipogenesis	25	131	1.07163e-05
VEGFA-VEGFR2 Signaling Pathway	36	233	2.09883e-05
IL1 and megakaryocytes in obesity	9	23	2.20941e-05
Non-genomic actions of 1,25 dihydroxyvitamin D3	19	89	2.42157e-05
Nucleotide-binding Oligomerization Domain (NOD) pathway	12	41	2.93716e-05
Senescence and Autophagy in Cancer	22	115	3.48014e-05
Development and heterogeneity of the ILC family	10	30	3.93342e-05
IL-4 Signaling Pathway	14	56	4.57797e-05
TGF-beta Signaling Pathway	24	134	4.78763e-05
Oligodendrocyte Specification and differentiation(including remyelination), leading to Myelin Components for CNS	8	21	8.05305e-05
Oncostatin M Signaling Pathway	15	66	8.14071e-05
Aryl Hydrocarbon Receptor Pathway	12	46	0.000102323
Fibrin Complement Receptor 3 Signaling Pathway	11	40	0.000118507
IL-1 signaling pathway	13	55	0.000158427
Thymic Stromal LymphoPoietin (TSLP) Signaling Pathway	12	48	0.000159535
Role Altered Glycolysation of MUC1 in Tumour Microenvironment	5	9	0.000227899
Ebola Virus Pathway on Host	22	132	0.000290373
IL-6 signaling pathway	11	44	0.000298621
Spinal Cord Injury	20	116	0.000343295
miRNAs involvement in the immune response in sepsis	14	68	0.000421014
Type III interferon signaling	5	10	0.000427768
Viral Acute Myocarditis	16	86	0.000557837
Oxidative Damage	10	40	0.000560369
TLR4 Signaling and Tolerance	8	27	0.000587552
IL-3 Signaling Pathway	11	49	0.000805193
Structural Pathway of Interleukin 1 (IL-1)	10	42	0.000848967
IL-2 Signaling Pathway	10	42	0.000848967
PI3K-Akt Signaling Pathway	42	342	0.000891432
Chromosomal and microsatellite instability in colorectal cancer	14	74	0.00102687
Simplified Depiction of MYD88 Distinct Input-Output Pathway	6	17	0.0010476
Prolactin Signaling Pathway	14	76	0.00134721
Interactions between immune cells and microRNAs in tumor microenvironment	11	53	0.00160245
Canonical NF-KB pathway	4	8	0.00171775
Interferon type I signaling pathways	11	54	0.0018796
Leptin signaling pathway	14	79	0.00198137
Vitamin D in inflammatory diseases	6	19	0.0020182
EGF/EGFR Signaling Pathway	23	162	0.00210237
Hepatitis C and Hepatocellular Carcinoma	11	56	0.00255106
Pancreatic adenocarcinoma pathway	15	90	0.00260639
Hypertrophy Model	6	20	0.00270313
IL-5 Signaling Pathway	9	41	0.00280492
Photodynamic therapy-induced unfolded protein response	7	27	0.00303576
Fas Ligand (FasL) pathway and Stress induction of Heat Shock Proteins (HSP) regulation	9	42	0.00333836
Vitamin B12 Metabolism	10	52	0.00463637
Allograft Rejection	14	90	0.0067357
Cells and Molecules involved in local acute inflammatory response	5	17	0.00675992
Chemokine signaling pathway	22	168	0.00699272
EBV LMP1 signaling	6	24	0.00726072
Folate Metabolism	11	64	0.00739742
Focal Adhesion-PI3K-Akt-mTOR-signaling pathway	35	306	0.00745354
TP53 Network	5	18	0.00879335
IL-7 Signaling Pathway	6	25	0.00896191
Complement and Coagulation Cascades	10	57	0.0090386
Oxidative Stress	7	33	0.009874
Apoptosis Modulation by HSP70	5	19	0.0112131
ncRNAs involved in STAT3 signaling in hepatocellular carcinoma	5	19	0.0112131
White fat cell differentiation	7	34	0.0116525
Ras Signaling	23	187	0.0123277
Integrated Breast Cancer Pathway	18	136	0.0125689
Regulatory circuits of the STAT3 signaling pathway	12	78	0.0127155
Development of pulmonary dendritic cells and macrophage subsets	4	13	0.01297
Mammary gland development pathway - Puberty (Stage 2 of 4)	4	14	0.0171021
Photodynamic therapy-induced HIF-1 survival signaling	7	37	0.0183651
Selective expression of chemokine receptors during T-cell polarization	6	29	0.0186348
Hair Follicle Development: Cytodifferentiation (Part 3 of 3)	12	83	0.0202056
Complement Activation	5	22	0.021083
Transcription factor regulation in adipogenesis	5	22	0.021083
Focal Adhesion	23	197	0.021834
Endochondral Ossification	9	57	0.0248345
T-Cell Receptor and Co-stimulatory Signaling	6	31	0.0254494
Non-small cell lung cancer	10	67	0.0265998
Microglia Pathogen Phagocytosis Pathway	7	40	0.0274122
Kit receptor signaling pathway	9	59	0.0304041
Human Complement System	13	99	0.0329325
Macrophage markers	3	10	0.0338509
Interleukin-1 Induced Activation of NF-kappa-B	3	10	0.0338509
ApoE and miR-146 in inflammation and atherosclerosis	3	10	0.0338509
IL-9 Signaling Pathway	4	17	0.0340104
Leptin Insulin Overlap	4	17	0.0340104
DNA Damage Response (only ATM dependent)	14	110	0.0348372
ErbB Signaling Pathway	12	90	0.0356365
miRNA regulation of p53 pathway in prostate cancer	6	34	0.0384815
Mesodermal Commitment Pathway	18	154	0.0390893
Aryl Hydrocarbon Receptor	7	43	0.0390903
Regulation of Apoptosis by Parathyroid Hormone-related Protein	4	18	0.0412153
Interleukin-11 Signaling Pathway	7	44	0.0436084
BMP2-WNT4-FOXO1 Pathway in Human Primary Endometrial Stromal Cell Differentiation	3	11	0.044013
Blood Clotting Cascade	3	11	0.044013
Corticotropin-releasing hormone signaling pathway	12	94	0.0474992
Resistin as a regulator of inflammation	5	27	0.0475393
Genotoxicity pathway	9	64	0.0479989
Small Ligand GPCRs	4	19	0.0492159
Proteasome Degradation	9	65	0.0521875
MAPK Signaling Pathway	26	249	0.0522167
PDGF Pathway	5	28	0.0544505
NAD metabolism, sirtuins and aging	3	12	0.0555056
Bone Morphogenic Protein (BMP) Signalling and Regulation	3	12	0.0555056
Human Thyroid Stimulating Hormone (TSH) signaling pathway	9	66	0.0566085
Globo Sphingolipid Metabolism	4	20	0.0580075
Selenium Micronutrient Network	11	87	0.059556
Differentiation Pathway	7	48	0.0649629
Exercise-induced Circadian Regulation	7	48	0.0649629
Osteopontin Signaling	3	13	0.0682663
Neural Crest Cell Migration during Development	6	39	0.0683039
Overview of nanoparticle effects	2	6	0.0688458
Osteoblast Signaling	2	6	0.0688458
Glucose Homeostasis	1	1	0.0750341
Nonalcoholic fatty liver disease	17	156	0.0754699
Circadian rhythm related genes	21	202	0.0782117
T-Cell antigen Receptor (TCR) pathway during Staphylococcus aureus infection	7	51	0.0845004
Brain-Derived Neurotrophic Factor (BDNF) signaling pathway	16	148	0.0874979
IL17 signaling pathway	5	32	0.0875608
Monoamine Transport	5	32	0.0875608
Hippo-Yap signaling pathway	4	23	0.088981
Angiogenesis	4	23	0.088981
Photodynamic therapy-induced NFE2L2 (NRF2) survival signaling	4	23	0.088981
Cancer immunotherapy by PD-1 blockade	4	23	0.088981
Neural Crest Cell Migration in Cancer	6	42	0.0911958
MAPK and NFkB Signalling Pathways Inhibited by Yersinia YopJ	2	7	0.0917066
Inflammatory Response Pathway	5	33	0.0971704
Nanomaterial induced apoptosis	3	15	0.0972831
Type 2 papillary renal cell carcinoma	5	34	0.107289
Signaling of Hepatocyte Growth Factor Receptor	5	34	0.107289
Copper homeostasis	7	55	0.115207
Osteoclast Signaling	2	8	0.116382
Differentiation of white and brown adipocyte	3	17	0.130368
Myometrial Relaxation and Contraction Pathways	16	158	0.133959
Sudden Infant Death Syndrome (SIDS) Susceptibility Pathways	16	158	0.133959
DNA Damage Response	8	68	0.134989
Heart Development	6	47	0.137331
Factors and pathways affecting insulin-like growth factor (IGF1)-Akt signaling	4	27	0.140017
Vitamin D Metabolism	2	9	0.142473
Ethanol metabolism resulting in production of ROS by CYP2E1	2	9	0.142473
Dual hijack model of Vif in HIV infection	2	9	0.142473
NAD Biosynthesis II (from tryptophan)	2	9	0.142473
AGE/RAGE pathway	8	69	0.143343
Hypoxia-mediated EMT and Stemness	1	2	0.144449
Ophthalmate biosynthesis in hepatocytes	1	2	0.144449
Vitamins A and D - action mechanisms	1	2	0.144449
Mammary gland development pathway - Embryonic development (Stage 1 of 4)	3	19	0.166758
Wnt/beta-catenin Signaling Pathway in Leukemia	3	19	0.166758
miRNA targets in ECM and membrane receptors	4	29	0.169056
Notch Signaling Pathway	7	61	0.170558
RAC1/PAK1/p38/MMP2 Pathway	7	61	0.170558
Hematopoietic Stem Cell Gene Regulation by GABP alpha/beta Complex	3	20	0.18595
BMP Signaling Pathway in Eyelid Development	3	20	0.18595
Bladder Cancer	5	41	0.190774
Endometrial cancer	7	63	0.191206
Ferroptosis	5	42	0.20423
Tryptophan metabolism	5	42	0.20423
Imatinib and Chronic Myeloid Leukemia	3	21	0.205678
Physiological and Pathological Hypertrophy of the Heart	3	21	0.205678
Thyroxine (Thyroid Hormone) Production	1	3	0.208664
Effects of Nitric Oxide	1	3	0.208664
Epithelial to mesenchymal transition in colorectal cancer	15	159	0.211954
Initiation of transcription and translation elongation at the HIV-1 LTR	4	33	0.232445
NAD+ biosynthetic pathways	3	23	0.246383
Nucleotide Metabolism	3	23	0.246383
PI3K/AKT/mTOR - VitD3 Signalling	3	23	0.246383
Overview of leukocyte-intrinsic Hippo pathway functions	4	34	0.249132
Estrogen Receptor Pathway	2	13	0.25462
Transcriptional cascade regulating adipogenesis	2	13	0.25462
Nanoparticle triggered regulated necrosis	2	13	0.25462
Nuclear Receptors in Lipid Metabolism and Toxicity	4	35	0.266065
Mammary gland development pathway - Pregnancy and lactation (Stage 3 of 4)	4	35	0.266065
Serotonin Receptor 2 and STAT3 Signaling	1	4	0.268068
Caffeine and Theobromine metabolism	1	4	0.268068
ESC Pluripotency Pathways	11	118	0.270155
NRF2 pathway	13	143	0.275093
Preimplantation Embryo	6	59	0.280191
MFAP5-mediated ovarian cancer cell motility and invasiveness	2	14	0.283353
Ectoderm Differentiation	13	144	0.283446
Association Between Physico-Chemical Features and Toxicity Associated Pathways	6	60	0.293476
miRNA Regulation of DNA Damage Response	8	84	0.293868
Primary Focal Segmental Glomerulosclerosis FSGS	7	72	0.294332
Endoderm Differentiation	13	146	0.300383
EPO Receptor Signaling	3	26	0.309294
let-7 inhibition of ES cell reprogramming	2	15	0.31198
Phytochemical activity on NRF2 transcriptional activation	2	15	0.31198
Control of immune tolerance by vasoactive intestinal peptide	2	15	0.31198
EDA Signalling in Hair Follicle Development	2	15	0.31198
TGF-B Signaling in Thyroid Cells for Epithelial-Mesenchymal Transition	2	15	0.31198
Sulindac Metabolic Pathway	1	5	0.323021
Thiamine metabolic pathways	1	5	0.323021
TCA Cycle Nutrient Utilization and Invasiveness of Ovarian Cancer	1	5	0.323021
Follicle Stimulating Hormone (FSH) signaling pathway	3	27	0.330454
Neural Crest Differentiation	9	101	0.345893
Endothelin Pathways	3	28	0.351595
Estrogen signaling pathway	2	17	0.368351
Integrated Cancer Pathway	2	17	0.368351
ACE Inhibitor Pathway	2	17	0.368351
Biomarkers for pyrimidine metabolism disorders	2	17	0.368351
Arachidonate Epoxygenase / Epoxide Hydrolase	1	6	0.373856
SCFA and skeletal muscle substrate metabolism	1	6	0.373856
Selenium Metabolism and Selenoproteins	4	42	0.387946
Extracellular vesicle-mediated signaling in recipient cells	3	30	0.393585
MFAP5 effect on permeability and motility of endothelial cells via cytoskeleton rearrangement	2	18	0.39587
Simplified Interaction Map Between LOXL4 and Oxidative Stress Pathway	2	18	0.39587
NBIA subtypes pathway	4	43	0.405377
AMP-activated Protein Kinase (AMPK) Signaling	4	43	0.405377
Hippo-Merlin Signaling Dysregulation	10	120	0.412993
Ovarian Infertility Genes	3	31	0.414328
Hfe effect on hepcidin production	1	7	0.420881
Classical pathway of steroidogenesis, including diseases	1	7	0.420881
Serotonin Receptor 4/6/7 and NR3C Signaling	2	19	0.422825
Insulin Signaling	13	160	0.424518
Phosphodiesterases in neuronal function	5	57	0.427317
Prostaglandin Synthesis and Regulation	4	45	0.439921
MicroRNAs in cardiomyocyte hypertrophy	6	71	0.443716
Transcription co-factors SKI and SKIL protein partners	2	20	0.449144
Pyrimidine metabolism and related diseases	2	20	0.449144
Melatonin metabolism and effects	3	33	0.455079
Alpha 6 Beta 4 signaling pathway	3	33	0.455079
Notch Signaling	4	46	0.456977
Caloric restriction and aging	1	8	0.464381
Supression of HMGB1 mediated inflammation by THBD	1	8	0.464381
FTO Obesity Variant Mechanism	1	8	0.464381
Hypothetical Craniofacial Development Pathway	1	8	0.464381
Energy Metabolism	4	47	0.473857
p38 MAPK Signaling Pathway	3	34	0.475009
Breast cancer pathway	12	154	0.489953
Amyotrophic lateral sclerosis (ALS)	3	35	0.494598
Benzo(a)pyrene metabolism	1	9	0.504619
MicroRNA network associated with chronic lymphocytic leukemia	1	9	0.504619
Biomarkers for urea cycle disorders	1	9	0.504619
MicroRNA for Targeting Cancer Growth and Vascularization in Glioblastoma	1	9	0.504619
Androgen receptor signaling pathway	7	89	0.506064
Pathways in clear cell renal cell carcinoma	7	90	0.518158
NRF2-ARE regulation	2	23	0.523786
ATM Signaling Pathway	3	37	0.532638
Role of Osx and miRNAs in tooth development	3	37	0.532638
Serotonin Transporter Activity	1	10	0.541841
Leptin and adiponectin	1	10	0.541841
Tgif disruption of Shh signaling	1	10	0.541841
Neovascularisation processes	2	24	0.547113
Eicosanoid Synthesis	2	24	0.547113
Nuclear Receptors	3	38	0.551044
Hypothesized Pathways in Pathogenesis of Cardiovascular Disease	2	25	0.569629
Nucleotide GPCRs	1	11	0.57627
RalA downstream regulated genes	1	11	0.57627
Mammary gland development pathway - Involution (Stage 4 of 4)	1	11	0.57627
Alanine and aspartate metabolism	1	12	0.608118
ERK Pathway in Huntington's Disease	1	12	0.608118
Serotonin and anxiety-related events	1	13	0.637576
Serotonin Receptor 2 and ELK-SRF/GATA4 signaling	1	21	0.989
NAD+ metabolism	1	20	0.989
Cell Cycle	5	118	0.989
G1 to S cell cycle control	2	64	0.989
miRNAs involved in DNA damage response	1	38	0.989
Retinoblastoma Gene in Cancer	1	90	0.989
Signaling Pathways in Glioblastoma	5	84	0.989
One Carbon Metabolism	1	27	0.989
Trans-sulfuration and one carbon metabolism	1	32	0.989
Sterol Regulatory Element-Binding Proteins (SREBP) signalling	1	59	0.989
DNA IR-Double Strand Breaks (DSBs) and cellular response via ATM	3	53	0.989
mRNA Processing	3	130	0.989
Calcium Regulation in the Cardiac Cell	7	154	0.989
Pyrimidine metabolism	5	97	0.989
Angiopoietin Like Protein 8 Regulatory Pathway	7	125	0.989
Cannabinoid receptor signaling	2	34	0.989
GPCRs, Class A Rhodopsin-like	9	259	0.989
GPCRs, Other	4	101	0.989
Genes related to primary cilium development (based on CRISPR)	2	101	0.989
Joubert Syndrome	2	78	0.989
Monoamine GPCRs	2	34	0.989
Estrogen metabolism	1	18	0.989
Metapathway biotransformation Phase I and II	6	187	0.989
Oxidation by Cytochrome P450	3	66	0.989
Tamoxifen metabolism	1	22	0.989
Regulation of Microtubule Cytoskeleton	1	26	0.989
Ciliary landscape	7	216	0.989
Fluoropyrimidine Activity	2	35	0.989
Envelope proteins and their potential roles in EDMD physiopathology	2	44	0.989
G Protein Signaling Pathways	5	94	0.989
Major receptors targeted by epinephrine and norepinephrine	1	15	0.989
Thermogenesis	2	115	0.989
Splicing factor NOVA regulated synaptic proteins	1	44	0.989
Alzheimers Disease	7	147	0.989
Ethanol effects on histone modifications	2	31	0.989
Vitamin A and Carotenoid Metabolism	2	40	0.989
Cardiac Progenitor Differentiation	2	53	0.989
MECP2 and Associated Rett Syndrome	4	74	0.989
Regulation of Actin Cytoskeleton	10	150	0.989
Inhibition of exosome biogenesis and secretion by Manumycin A in CRPC cells	1	18	0.989
4-hydroxytamoxifen, Dexamethasone, and Retinoic Acids Regulation of p27 Expression	1	17	0.989
Nanoparticle-mediated activation of receptor signaling	1	21	0.989
Purine metabolism	2	28	0.989
Synaptic Vesicle Pathway	2	53	0.989
Constitutive Androstane Receptor Pathway	2	32	0.989
PI3K-AKT-mTOR signaling pathway and therapeutic opportunities	2	30	0.989
Pregnane X Receptor pathway	2	33	0.989
Interactome of polycomb repressive complex 2 (PRC2)	1	16	0.989
Serotonin and anxiety	1	19	0.989
Gastric Cancer Network 2	1	32	0.989
Methionine De Novo and Salvage Pathway	1	24	0.989
Wnt Signaling Pathway	3	51	0.989
Pathways Regulating Hippo Signaling	4	98	0.989
Metabolism of Spingolipids in ER and Golgi apparatus	1	25	0.989
Fatty Acid Beta Oxidation	1	34	0.989
Triacylglyceride Synthesis	1	24	0.989
Type II diabetes mellitus	1	18	0.989
Dopaminergic Neurogenesis	1	30	0.989
Hedgehog Signaling Pathway	1	46	0.989
Tumor suppressor activity of SMARCB1	1	31	0.989
Integrin-mediated Cell Adhesion	7	101	0.989
Eukaryotic Transcription Initiation	1	41	0.989
Rett syndrome causing genes	1	49	0.989
Extracellular vesicles in the crosstalk of cardiac cells	1	25	0.989
Arrhythmogenic Right Ventricular Cardiomyopathy	4	74	0.989
Cell migration and invasion through p75NTR	2	31	0.989
LncRNA involvement in canonical Wnt signaling and colorectal cancer	5	99	0.989
MAPK Cascade	1	30	0.989
ncRNAs involved in Wnt signaling in hepatocellular carcinoma	5	95	0.989
Wnt Signaling Pathway and Pluripotency	5	99	0.989
Wnt Signaling	6	115	0.989
Amino Acid metabolism	3	93	0.989
Urea cycle and associated pathways	1	17	0.989
Urea cycle and metabolism of amino groups	1	22	0.989
Zinc homeostasis	2	37	0.989
Pathogenic Escherichia coli infection	3	58	0.989
Cardiac Hypertrophic Response	2	36	0.989
NO/cGMP/PKG mediated Neuroprotection	3	45	0.989
Prion disease pathway	2	32	0.989
Canonical and Non-canonical Notch signaling	2	27	0.989
Irinotecan Pathway	1	14	0.989
Peptide GPCRs	3	73	0.989
Mechanoregulation and pathology of YAP/TAZ via Hippo and non-Hippo mechanisms	1	46	0.989
PPAR signaling pathway	4	69	0.989
Glucuronidation	1	26	0.989
Translation inhibitors in chronically activated PDGFRA cells	2	46	0.989
Cancer immunotherapy by CTLA4 blockade	1	15	0.989
G13 Signaling Pathway	1	38	0.989
Synaptic signaling pathways associated with autism spectrum disorder	1	51	0.989
GPR40 Pathway	1	16	0.989
One carbon metabolism and related pathways	3	53	0.989
H19 action Rb-E2F1 signaling and CDK-Beta-catenin activity	1	14	0.989
DNA IR-damage and cellular response via ATR	2	80	0.989
Target Of Rapamycin (TOR) Signaling	2	36	0.989
Translation Factors	1	50	0.989
FBXL10 enhancement of MAP/ERK signaling in diffuse large B-cell lymphoma	1	36	0.989
BDNF-TrkB Signaling	2	30	0.989
Cytoplasmic Ribosomal Proteins	1	88	0.989
Gastric Cancer Network 1	1	28	0.989
NOTCH1 regulation of human endothelial cell calcification	1	18	0.989
Ganglio Sphingolipid Metabolism	1	14	0.989
Metabolic reprogramming in colon cancer	1	45	0.989
miR-509-3p alteration of YAP1/ECM axis	1	18	0.989
Sulfation Biotransformation Reaction	1	22	0.989
Matrix Metalloproteinases	1	31	0.989
Striated Muscle Contraction Pathway	1	38	0.989
DNA Replication	1	46	0.989
Parkinsons Disease Pathway	3	52	0.989
Cysteine and methionine catabolism	1	15	0.989
Pathways Affected in Adenoid Cystic Carcinoma	2	66	0.989
Nanoparticle triggered autophagic cell death	1	17	0.989
Drug Induction of Bile Acid Pathway	1	17	0.989
ID signaling pathway	1	16	0.989
Wnt Signaling in Kidney Disease	1	37	0.989
Histone Modifications	1	66	0.989
Cell Differentiation - Index expanded	2	70	0.989
Vitamin B12 Disorders	1	17	0.989
Kennedy pathway from Sphingolipids	1	21	0.989
Sphingolipid pathway	1	30	0.989
GPCRs, Class C Metabotropic glutamate, pheromone	1	15	0.989
Signal Transduction of S1P Receptor	1	25	0.989
SRF and miRs in Smooth Muscle Differentiation and Proliferation	1	17	0.989
Prader-Willi and Angelman Syndrome	1	65	0.989

## Sheet: Terms with Genes_C3_SARS-Calu3
"Meta-analysis of host transcriptional responses to SARS-CoV-2 infection reveals their manifestation in human tumors." Fengju Chen, Yiqun Zhang, Richard Sucgang, Sasirekha Ramani, David Corry, Farrah Kheradmand, Chad J. Creighton
Pathway	Count in Selected Genes	Count in Total Population	P-value	Gene	Title	Symbol
The human immune response to tuberculosis	16	24	3.35555e-13	10379	interferon regulatory factor 9	IRF9
The human immune response to tuberculosis	16	24	3.35555e-13	3430	interferon induced protein 35	IFI35
The human immune response to tuberculosis	16	24	3.35555e-13	3434	interferon induced protein with tetratricopeptide repeats 1	IFIT1
The human immune response to tuberculosis	16	24	3.35555e-13	3437	interferon induced protein with tetratricopeptide repeats 3	IFIT3
The human immune response to tuberculosis	16	24	3.35555e-13	3455	interferon alpha and beta receptor subunit 2	IFNAR2
The human immune response to tuberculosis	16	24	3.35555e-13	3459	interferon gamma receptor 1	IFNGR1
The human immune response to tuberculosis	16	24	3.35555e-13	3460	interferon gamma receptor 2	IFNGR2
The human immune response to tuberculosis	16	24	3.35555e-13	3659	interferon regulatory factor 1	IRF1
The human immune response to tuberculosis	16	24	3.35555e-13	3716	Janus kinase 1	JAK1
The human immune response to tuberculosis	16	24	3.35555e-13	3717	Janus kinase 2	JAK2
The human immune response to tuberculosis	16	24	3.35555e-13	5696	proteasome subunit beta 8	PSMB8
The human immune response to tuberculosis	16	24	3.35555e-13	5771	protein tyrosine phosphatase, non-receptor type 2	PTPN2
The human immune response to tuberculosis	16	24	3.35555e-13	6772	signal transducer and activator of transcription 1	STAT1
The human immune response to tuberculosis	16	24	3.35555e-13	6773	signal transducer and activator of transcription 2	STAT2
The human immune response to tuberculosis	16	24	3.35555e-13	6890	transporter 1, ATP binding cassette subfamily B member	TAP1
The human immune response to tuberculosis	16	24	3.35555e-13	8519	interferon induced transmembrane protein 1	IFITM1
Type II interferon signaling (IFNG)	19	37	1.51365e-12	10379	interferon regulatory factor 9	IRF9
Type II interferon signaling (IFNG)	19	37	1.51365e-12	2633	guanylate binding protein 1	GBP1
Type II interferon signaling (IFNG)	19	37	1.51365e-12	3383	intercellular adhesion molecule 1	ICAM1
Type II interferon signaling (IFNG)	19	37	1.51365e-12	3433	interferon induced protein with tetratricopeptide repeats 2	IFIT2
Type II interferon signaling (IFNG)	19	37	1.51365e-12	3456	interferon beta 1	IFNB1
Type II interferon signaling (IFNG)	19	37	1.51365e-12	3459	interferon gamma receptor 1	IFNGR1
Type II interferon signaling (IFNG)	19	37	1.51365e-12	3460	interferon gamma receptor 2	IFNGR2
Type II interferon signaling (IFNG)	19	37	1.51365e-12	3553	interleukin 1 beta	IL1B
Type II interferon signaling (IFNG)	19	37	1.51365e-12	3627	C-X-C motif chemokine ligand 10	CXCL10
Type II interferon signaling (IFNG)	19	37	1.51365e-12	3659	interferon regulatory factor 1	IRF1
Type II interferon signaling (IFNG)	19	37	1.51365e-12	3660	interferon regulatory factor 2	IRF2
Type II interferon signaling (IFNG)	19	37	1.51365e-12	3716	Janus kinase 1	JAK1
Type II interferon signaling (IFNG)	19	37	1.51365e-12	3717	Janus kinase 2	JAK2
Type II interferon signaling (IFNG)	19	37	1.51365e-12	5610	eukaryotic translation initiation factor 2 alpha kinase 2	EIF2AK2
Type II interferon signaling (IFNG)	19	37	1.51365e-12	6772	signal transducer and activator of transcription 1	STAT1
Type II interferon signaling (IFNG)	19	37	1.51365e-12	6773	signal transducer and activator of transcription 2	STAT2
Type II interferon signaling (IFNG)	19	37	1.51365e-12	6890	transporter 1, ATP binding cassette subfamily B member	TAP1
Type II interferon signaling (IFNG)	19	37	1.51365e-12	9021	suppressor of cytokine signaling 3	SOCS3
Type II interferon signaling (IFNG)	19	37	1.51365e-12	9636	ISG15 ubiquitin-like modifier	ISG15
Apoptosis	27	87	7.10395e-11	27113	BCL2 binding component 3	BBC3
Apoptosis	27	87	7.10395e-11	329	baculoviral IAP repeat containing 2	BIRC2
Apoptosis	27	87	7.10395e-11	330	baculoviral IAP repeat containing 3	BIRC3
Apoptosis	27	87	7.10395e-11	355	Fas cell surface death receptor	FAS
Apoptosis	27	87	7.10395e-11	3659	interferon regulatory factor 1	IRF1
Apoptosis	27	87	7.10395e-11	3660	interferon regulatory factor 2	IRF2
Apoptosis	27	87	7.10395e-11	3663	interferon regulatory factor 5	IRF5
Apoptosis	27	87	7.10395e-11	3665	interferon regulatory factor 7	IRF7
Apoptosis	27	87	7.10395e-11	3725	Jun proto-oncogene, AP-1 transcription factor subunit	JUN
Apoptosis	27	87	7.10395e-11	4170	MCL1, BCL2 family apoptosis regulator	MCL1
Apoptosis	27	87	7.10395e-11	4790	nuclear factor kappa B subunit 1	NFKB1
Apoptosis	27	87	7.10395e-11	4792	NFKB inhibitor alpha	NFKBIA
Apoptosis	27	87	7.10395e-11	4794	NFKB inhibitor epsilon	NFKBIE
Apoptosis	27	87	7.10395e-11	5366	phorbol-12-myristate-13-acetate-induced protein 1	PMAIP1
Apoptosis	27	87	7.10395e-11	598	BCL2 like 1	BCL2L1
Apoptosis	27	87	7.10395e-11	7124	tumor necrosis factor	TNF
Apoptosis	27	87	7.10395e-11	7133	TNF receptor superfamily member 1B	TNFRSF1B
Apoptosis	27	87	7.10395e-11	7185	TNF receptor associated factor 1	TRAF1
Apoptosis	27	87	7.10395e-11	834	caspase 1	CASP1
Apoptosis	27	87	7.10395e-11	837	caspase 4	CASP4
Apoptosis	27	87	7.10395e-11	840	caspase 7	CASP7
Apoptosis	27	87	7.10395e-11	843	caspase 10	CASP10
Apoptosis	27	87	7.10395e-11	8718	TNF receptor superfamily member 25	TNFRSF25
Apoptosis	27	87	7.10395e-11	8737	receptor interacting serine/threonine kinase 1	RIPK1
Apoptosis	27	87	7.10395e-11	8743	TNF superfamily member 10	TNFSF10
Apoptosis	27	87	7.10395e-11	8795	TNF receptor superfamily member 10b	TNFRSF10B
Apoptosis	27	87	7.10395e-11	8837	CASP8 and FADD like apoptosis regulator	CFLAR
Photodynamic therapy-induced NF-kB survival signaling	17	35	7.40208e-11	1437	colony stimulating factor 2	CSF2
Photodynamic therapy-induced NF-kB survival signaling	17	35	7.40208e-11	2920	C-X-C motif chemokine ligand 2	CXCL2
Photodynamic therapy-induced NF-kB survival signaling	17	35	7.40208e-11	329	baculoviral IAP repeat containing 2	BIRC2
Photodynamic therapy-induced NF-kB survival signaling	17	35	7.40208e-11	330	baculoviral IAP repeat containing 3	BIRC3
Photodynamic therapy-induced NF-kB survival signaling	17	35	7.40208e-11	3383	intercellular adhesion molecule 1	ICAM1
Photodynamic therapy-induced NF-kB survival signaling	17	35	7.40208e-11	3552	interleukin 1 alpha	IL1A
Photodynamic therapy-induced NF-kB survival signaling	17	35	7.40208e-11	3553	interleukin 1 beta	IL1B
Photodynamic therapy-induced NF-kB survival signaling	17	35	7.40208e-11	3569	interleukin 6	IL6
Photodynamic therapy-induced NF-kB survival signaling	17	35	7.40208e-11	4790	nuclear factor kappa B subunit 1	NFKB1
Photodynamic therapy-induced NF-kB survival signaling	17	35	7.40208e-11	4791	nuclear factor kappa B subunit 2	NFKB2
Photodynamic therapy-induced NF-kB survival signaling	17	35	7.40208e-11	5743	prostaglandin-endoperoxide synthase 2	PTGS2
Photodynamic therapy-induced NF-kB survival signaling	17	35	7.40208e-11	5966	REL proto-oncogene, NF-kB subunit	REL
Photodynamic therapy-induced NF-kB survival signaling	17	35	7.40208e-11	597	BCL2 related protein A1	BCL2A1
Photodynamic therapy-induced NF-kB survival signaling	17	35	7.40208e-11	5971	RELB proto-oncogene, NF-kB subunit	RELB
Photodynamic therapy-induced NF-kB survival signaling	17	35	7.40208e-11	7124	tumor necrosis factor	TNF
Photodynamic therapy-induced NF-kB survival signaling	17	35	7.40208e-11	7189	TNF receptor associated factor 6	TRAF6
Photodynamic therapy-induced NF-kB survival signaling	17	35	7.40208e-11	8837	CASP8 and FADD like apoptosis regulator	CFLAR
Regulation of toll-like receptor signaling pathway	34	143	7.7306e-10	10333	toll like receptor 6	TLR6
Regulation of toll-like receptor signaling pathway	34	143	7.7306e-10	10616	RANBP2-type and C3HC4-type zinc finger containing 1	RBCK1
Regulation of toll-like receptor signaling pathway	34	143	7.7306e-10	1326	mitogen-activated protein kinase kinase kinase 8	MAP3K8
Regulation of toll-like receptor signaling pathway	34	143	7.7306e-10	148022	toll like receptor adaptor molecule 1	TICAM1
Regulation of toll-like receptor signaling pathway	34	143	7.7306e-10	1540	CYLD lysine 63 deubiquitinase	CYLD
Regulation of toll-like receptor signaling pathway	34	143	7.7306e-10	23118	TGF-beta activated kinase 1/MAP3K7 binding protein 2	TAB2
Regulation of toll-like receptor signaling pathway	34	143	7.7306e-10	2353	Fos proto-oncogene, AP-1 transcription factor subunit	FOS
Regulation of toll-like receptor signaling pathway	34	143	7.7306e-10	29110	TANK binding kinase 1	TBK1
Regulation of toll-like receptor signaling pathway	34	143	7.7306e-10	3455	interferon alpha and beta receptor subunit 2	IFNAR2
Regulation of toll-like receptor signaling pathway	34	143	7.7306e-10	3456	interferon beta 1	IFNB1
Regulation of toll-like receptor signaling pathway	34	143	7.7306e-10	3553	interleukin 1 beta	IL1B
Regulation of toll-like receptor signaling pathway	34	143	7.7306e-10	3569	interleukin 6	IL6
Regulation of toll-like receptor signaling pathway	34	143	7.7306e-10	3592	interleukin 12A	IL12A
Regulation of toll-like receptor signaling pathway	34	143	7.7306e-10	3627	C-X-C motif chemokine ligand 10	CXCL10
Regulation of toll-like receptor signaling pathway	34	143	7.7306e-10	3656	interleukin 1 receptor associated kinase 2	IRAK2
Regulation of toll-like receptor signaling pathway	34	143	7.7306e-10	3663	interferon regulatory factor 5	IRF5
Regulation of toll-like receptor signaling pathway	34	143	7.7306e-10	3665	interferon regulatory factor 7	IRF7
Regulation of toll-like receptor signaling pathway	34	143	7.7306e-10	3725	Jun proto-oncogene, AP-1 transcription factor subunit	JUN
Regulation of toll-like receptor signaling pathway	34	143	7.7306e-10	4790	nuclear factor kappa B subunit 1	NFKB1
Regulation of toll-like receptor signaling pathway	34	143	7.7306e-10	4791	nuclear factor kappa B subunit 2	NFKB2
Regulation of toll-like receptor signaling pathway	34	143	7.7306e-10	4792	NFKB inhibitor alpha	NFKBIA
Regulation of toll-like receptor signaling pathway	34	143	7.7306e-10	5293	phosphatidylinositol-4,5-bisphosphate 3-kinase catalytic subunit delta	PIK3CD
Regulation of toll-like receptor signaling pathway	34	143	7.7306e-10	57162	pellino E3 ubiquitin protein ligase 1	PELI1
Regulation of toll-like receptor signaling pathway	34	143	7.7306e-10	6352	C-C motif chemokine ligand 5	CCL5
Regulation of toll-like receptor signaling pathway	34	143	7.7306e-10	6373	C-X-C motif chemokine ligand 11	CXCL11
Regulation of toll-like receptor signaling pathway	34	143	7.7306e-10	6772	signal transducer and activator of transcription 1	STAT1
Regulation of toll-like receptor signaling pathway	34	143	7.7306e-10	7096	toll like receptor 1	TLR1
Regulation of toll-like receptor signaling pathway	34	143	7.7306e-10	7097	toll like receptor 2	TLR2
Regulation of toll-like receptor signaling pathway	34	143	7.7306e-10	7098	toll like receptor 3	TLR3
Regulation of toll-like receptor signaling pathway	34	143	7.7306e-10	7124	tumor necrosis factor	TNF
Regulation of toll-like receptor signaling pathway	34	143	7.7306e-10	7128	TNF alpha induced protein 3	TNFAIP3
Regulation of toll-like receptor signaling pathway	34	143	7.7306e-10	7189	TNF receptor associated factor 6	TRAF6
Regulation of toll-like receptor signaling pathway	34	143	7.7306e-10	8737	receptor interacting serine/threonine kinase 1	RIPK1
Regulation of toll-like receptor signaling pathway	34	143	7.7306e-10	8878	sequestosome 1	SQSTM1
Toll-like Receptor Signaling Pathway	28	103	9.79203e-10	10333	toll like receptor 6	TLR6
Toll-like Receptor Signaling Pathway	28	103	9.79203e-10	1326	mitogen-activated protein kinase kinase kinase 8	MAP3K8
Toll-like Receptor Signaling Pathway	28	103	9.79203e-10	148022	toll like receptor adaptor molecule 1	TICAM1
Toll-like Receptor Signaling Pathway	28	103	9.79203e-10	23118	TGF-beta activated kinase 1/MAP3K7 binding protein 2	TAB2
Toll-like Receptor Signaling Pathway	28	103	9.79203e-10	2353	Fos proto-oncogene, AP-1 transcription factor subunit	FOS
Toll-like Receptor Signaling Pathway	28	103	9.79203e-10	29110	TANK binding kinase 1	TBK1
Toll-like Receptor Signaling Pathway	28	103	9.79203e-10	3455	interferon alpha and beta receptor subunit 2	IFNAR2
Toll-like Receptor Signaling Pathway	28	103	9.79203e-10	3456	interferon beta 1	IFNB1
Toll-like Receptor Signaling Pathway	28	103	9.79203e-10	3553	interleukin 1 beta	IL1B
Toll-like Receptor Signaling Pathway	28	103	9.79203e-10	3569	interleukin 6	IL6
Toll-like Receptor Signaling Pathway	28	103	9.79203e-10	3592	interleukin 12A	IL12A
Toll-like Receptor Signaling Pathway	28	103	9.79203e-10	3627	C-X-C motif chemokine ligand 10	CXCL10
Toll-like Receptor Signaling Pathway	28	103	9.79203e-10	3663	interferon regulatory factor 5	IRF5
Toll-like Receptor Signaling Pathway	28	103	9.79203e-10	3665	interferon regulatory factor 7	IRF7
Toll-like Receptor Signaling Pathway	28	103	9.79203e-10	3725	Jun proto-oncogene, AP-1 transcription factor subunit	JUN
Toll-like Receptor Signaling Pathway	28	103	9.79203e-10	4790	nuclear factor kappa B subunit 1	NFKB1
Toll-like Receptor Signaling Pathway	28	103	9.79203e-10	4791	nuclear factor kappa B subunit 2	NFKB2
Toll-like Receptor Signaling Pathway	28	103	9.79203e-10	4792	NFKB inhibitor alpha	NFKBIA
Toll-like Receptor Signaling Pathway	28	103	9.79203e-10	5293	phosphatidylinositol-4,5-bisphosphate 3-kinase catalytic subunit delta	PIK3CD
Toll-like Receptor Signaling Pathway	28	103	9.79203e-10	6352	C-C motif chemokine ligand 5	CCL5
Toll-like Receptor Signaling Pathway	28	103	9.79203e-10	6373	C-X-C motif chemokine ligand 11	CXCL11
Toll-like Receptor Signaling Pathway	28	103	9.79203e-10	6772	signal transducer and activator of transcription 1	STAT1
Toll-like Receptor Signaling Pathway	28	103	9.79203e-10	7096	toll like receptor 1	TLR1
Toll-like Receptor Signaling Pathway	28	103	9.79203e-10	7097	toll like receptor 2	TLR2
Toll-like Receptor Signaling Pathway	28	103	9.79203e-10	7098	toll like receptor 3	TLR3
Toll-like Receptor Signaling Pathway	28	103	9.79203e-10	7124	tumor necrosis factor	TNF
Toll-like Receptor Signaling Pathway	28	103	9.79203e-10	7189	TNF receptor associated factor 6	TRAF6
Toll-like Receptor Signaling Pathway	28	103	9.79203e-10	8737	receptor interacting serine/threonine kinase 1	RIPK1
Nuclear Receptors Meta-Pathway	53	318	1.60375e-08	10252	sprouty RTK signaling antagonist 1	SPRY1
Nuclear Receptors Meta-Pathway	53	318	1.60375e-08	10602	CDC42 effector protein 3	CDC42EP3
Nuclear Receptors Meta-Pathway	53	318	1.60375e-08	10769	polo like kinase 2	PLK2
Nuclear Receptors Meta-Pathway	53	318	1.60375e-08	121512	FYVE, RhoGEF and PH domain containing 4	FGD4
Nuclear Receptors Meta-Pathway	53	318	1.60375e-08	1545	cytochrome P450 family 1 subfamily B member 1	CYP1B1
Nuclear Receptors Meta-Pathway	53	318	1.60375e-08	1839	heparin binding EGF like growth factor	HBEGF
Nuclear Receptors Meta-Pathway	53	318	1.60375e-08	1907	endothelin 2	EDN2
Nuclear Receptors Meta-Pathway	53	318	1.60375e-08	1958	early growth response 1	EGR1
Nuclear Receptors Meta-Pathway	53	318	1.60375e-08	196	aryl hydrocarbon receptor	AHR
Nuclear Receptors Meta-Pathway	53	318	1.60375e-08	2040	stomatin	STOM
Nuclear Receptors Meta-Pathway	53	318	1.60375e-08	2308	forkhead box O1	FOXO1
Nuclear Receptors Meta-Pathway	53	318	1.60375e-08	23764	MAF bZIP transcription factor F	MAFF
Nuclear Receptors Meta-Pathway	53	318	1.60375e-08	26509	myoferlin	MYOF
Nuclear Receptors Meta-Pathway	53	318	1.60375e-08	27063	ankyrin repeat domain 1	ANKRD1
Nuclear Receptors Meta-Pathway	53	318	1.60375e-08	2908	nuclear receptor subfamily 3 group C member 1	NR3C1
Nuclear Receptors Meta-Pathway	53	318	1.60375e-08	3162	heme oxygenase 1	HMOX1
Nuclear Receptors Meta-Pathway	53	318	1.60375e-08	329	baculoviral IAP repeat containing 2	BIRC2
Nuclear Receptors Meta-Pathway	53	318	1.60375e-08	330	baculoviral IAP repeat containing 3	BIRC3
Nuclear Receptors Meta-Pathway	53	318	1.60375e-08	347902	adhesion molecule with Ig like domain 2	AMIGO2
Nuclear Receptors Meta-Pathway	53	318	1.60375e-08	3553	interleukin 1 beta	IL1B
Nuclear Receptors Meta-Pathway	53	318	1.60375e-08	3592	interleukin 12A	IL12A
Nuclear Receptors Meta-Pathway	53	318	1.60375e-08	3725	Jun proto-oncogene, AP-1 transcription factor subunit	JUN
Nuclear Receptors Meta-Pathway	53	318	1.60375e-08	3726	JunB proto-oncogene, AP-1 transcription factor subunit	JUNB
Nuclear Receptors Meta-Pathway	53	318	1.60375e-08	4616	growth arrest and DNA damage inducible beta	GADD45B
Nuclear Receptors Meta-Pathway	53	318	1.60375e-08	4780	nuclear factor, erythroid 2 like 2	NFE2L2
Nuclear Receptors Meta-Pathway	53	318	1.60375e-08	4791	nuclear factor kappa B subunit 2	NFKB2
Nuclear Receptors Meta-Pathway	53	318	1.60375e-08	5055	serpin family B member 2	SERPINB2
Nuclear Receptors Meta-Pathway	53	318	1.60375e-08	51129	angiopoietin like 4	ANGPTL4
Nuclear Receptors Meta-Pathway	53	318	1.60375e-08	5142	phosphodiesterase 4B	PDE4B
Nuclear Receptors Meta-Pathway	53	318	1.60375e-08	51426	DNA polymerase kappa	POLK
Nuclear Receptors Meta-Pathway	53	318	1.60375e-08	5155	platelet derived growth factor subunit B	PDGFB
Nuclear Receptors Meta-Pathway	53	318	1.60375e-08	5272	serpin family B member 9	SERPINB9
Nuclear Receptors Meta-Pathway	53	318	1.60375e-08	5467	peroxisome proliferator activated receptor delta	PPARD
Nuclear Receptors Meta-Pathway	53	318	1.60375e-08	5552	serglycin	SRGN
Nuclear Receptors Meta-Pathway	53	318	1.60375e-08	5743	prostaglandin-endoperoxide synthase 2	PTGS2
Nuclear Receptors Meta-Pathway	53	318	1.60375e-08	6286	S100 calcium binding protein P	S100P
Nuclear Receptors Meta-Pathway	53	318	1.60375e-08	6347	C-C motif chemokine ligand 2	CCL2
Nuclear Receptors Meta-Pathway	53	318	1.60375e-08	6364	C-C motif chemokine ligand 20	CCL20
Nuclear Receptors Meta-Pathway	53	318	1.60375e-08	6523	solute carrier family 5 member 1	SLC5A1
Nuclear Receptors Meta-Pathway	53	318	1.60375e-08	6528	solute carrier family 5 member 5	SLC5A5
Nuclear Receptors Meta-Pathway	53	318	1.60375e-08	6536	solute carrier family 6 member 9	SLC6A9
Nuclear Receptors Meta-Pathway	53	318	1.60375e-08	6591	snail family transcriptional repressor 2	SNAI2
Nuclear Receptors Meta-Pathway	53	318	1.60375e-08	7039	transforming growth factor alpha	TGFA
Nuclear Receptors Meta-Pathway	53	318	1.60375e-08	7042	transforming growth factor beta 2	TGFB2
Nuclear Receptors Meta-Pathway	53	318	1.60375e-08	7124	tumor necrosis factor	TNF
Nuclear Receptors Meta-Pathway	53	318	1.60375e-08	7128	TNF alpha induced protein 3	TNFAIP3
Nuclear Receptors Meta-Pathway	53	318	1.60375e-08	7421	vitamin D receptor	VDR
Nuclear Receptors Meta-Pathway	53	318	1.60375e-08	84002	UDP-GlcNAc:betaGal beta-1,3-N-acetylglucosaminyltransferase 5	B3GNT5
Nuclear Receptors Meta-Pathway	53	318	1.60375e-08	8553	basic helix-loop-helix family member e40	BHLHE40
Nuclear Receptors Meta-Pathway	53	318	1.60375e-08	8648	nuclear receptor coactivator 1	NCOA1
Nuclear Receptors Meta-Pathway	53	318	1.60375e-08	8878	sequestosome 1	SQSTM1
Nuclear Receptors Meta-Pathway	53	318	1.60375e-08	89795	neuron navigator 3	NAV3
Nuclear Receptors Meta-Pathway	53	318	1.60375e-08	9792	SERTA domain containing 2	SERTAD2
Apoptosis-related network due to altered Notch3 in ovarian cancer	18	53	2.28604e-08	1026	cyclin dependent kinase inhibitor 1A	CDKN1A
Apoptosis-related network due to altered Notch3 in ovarian cancer	18	53	2.28604e-08	2081	endoplasmic reticulum to nucleus signaling 1	ERN1
Apoptosis-related network due to altered Notch3 in ovarian cancer	18	53	2.28604e-08	2113	ETS proto-oncogene 1, transcription factor	ETS1
Apoptosis-related network due to altered Notch3 in ovarian cancer	18	53	2.28604e-08	2185	protein tyrosine kinase 2 beta	PTK2B
Apoptosis-related network due to altered Notch3 in ovarian cancer	18	53	2.28604e-08	4092	SMAD family member 7	SMAD7
Apoptosis-related network due to altered Notch3 in ovarian cancer	18	53	2.28604e-08	4790	nuclear factor kappa B subunit 1	NFKB1
Apoptosis-related network due to altered Notch3 in ovarian cancer	18	53	2.28604e-08	5062	p21 (RAC1) activated kinase 2	PAK2
Apoptosis-related network due to altered Notch3 in ovarian cancer	18	53	2.28604e-08	602	B-cell CLL/lymphoma 3	BCL3
Apoptosis-related network due to altered Notch3 in ovarian cancer	18	53	2.28604e-08	7057	thrombospondin 1	THBS1
Apoptosis-related network due to altered Notch3 in ovarian cancer	18	53	2.28604e-08	7124	tumor necrosis factor	TNF
Apoptosis-related network due to altered Notch3 in ovarian cancer	18	53	2.28604e-08	7185	TNF receptor associated factor 1	TRAF1
Apoptosis-related network due to altered Notch3 in ovarian cancer	18	53	2.28604e-08	79092	caspase recruitment domain family member 14	CARD14
Apoptosis-related network due to altered Notch3 in ovarian cancer	18	53	2.28604e-08	840	caspase 7	CASP7
Apoptosis-related network due to altered Notch3 in ovarian cancer	18	53	2.28604e-08	8767	receptor interacting serine/threonine kinase 2	RIPK2
Apoptosis-related network due to altered Notch3 in ovarian cancer	18	53	2.28604e-08	8795	TNF receptor superfamily member 10b	TNFRSF10B
Apoptosis-related network due to altered Notch3 in ovarian cancer	18	53	2.28604e-08	8870	immediate early response 3	IER3
Apoptosis-related network due to altered Notch3 in ovarian cancer	18	53	2.28604e-08	8878	sequestosome 1	SQSTM1
Apoptosis-related network due to altered Notch3 in ovarian cancer	18	53	2.28604e-08	9021	suppressor of cytokine signaling 3	SOCS3
T-Cell antigen Receptor (TCR) Signaling Pathway	24	92	3.80539e-08	10019	SH2B adaptor protein 3	SH2B3
T-Cell antigen Receptor (TCR) Signaling Pathway	24	92	3.80539e-08	1326	mitogen-activated protein kinase kinase kinase 8	MAP3K8
T-Cell antigen Receptor (TCR) Signaling Pathway	24	92	3.80539e-08	2185	protein tyrosine kinase 2 beta	PTK2B
T-Cell antigen Receptor (TCR) Signaling Pathway	24	92	3.80539e-08	2353	Fos proto-oncogene, AP-1 transcription factor subunit	FOS
T-Cell antigen Receptor (TCR) Signaling Pathway	24	92	3.80539e-08	2625	GATA binding protein 3	GATA3
T-Cell antigen Receptor (TCR) Signaling Pathway	24	92	3.80539e-08	355	Fas cell surface death receptor	FAS
T-Cell antigen Receptor (TCR) Signaling Pathway	24	92	3.80539e-08	3552	interleukin 1 alpha	IL1A
T-Cell antigen Receptor (TCR) Signaling Pathway	24	92	3.80539e-08	3553	interleukin 1 beta	IL1B
T-Cell antigen Receptor (TCR) Signaling Pathway	24	92	3.80539e-08	3569	interleukin 6	IL6
T-Cell antigen Receptor (TCR) Signaling Pathway	24	92	3.80539e-08	3601	interleukin 15 receptor subunit alpha	IL15RA
T-Cell antigen Receptor (TCR) Signaling Pathway	24	92	3.80539e-08	3604	TNF receptor superfamily member 9	TNFRSF9
T-Cell antigen Receptor (TCR) Signaling Pathway	24	92	3.80539e-08	3725	Jun proto-oncogene, AP-1 transcription factor subunit	JUN
T-Cell antigen Receptor (TCR) Signaling Pathway	24	92	3.80539e-08	4690	NCK adaptor protein 1	NCK1
T-Cell antigen Receptor (TCR) Signaling Pathway	24	92	3.80539e-08	4773	nuclear factor of activated T-cells 2	NFATC2
T-Cell antigen Receptor (TCR) Signaling Pathway	24	92	3.80539e-08	4790	nuclear factor kappa B subunit 1	NFKB1
T-Cell antigen Receptor (TCR) Signaling Pathway	24	92	3.80539e-08	4792	NFKB inhibitor alpha	NFKBIA
T-Cell antigen Receptor (TCR) Signaling Pathway	24	92	3.80539e-08	5966	REL proto-oncogene, NF-kB subunit	REL
T-Cell antigen Receptor (TCR) Signaling Pathway	24	92	3.80539e-08	7189	TNF receptor associated factor 6	TRAF6
T-Cell antigen Receptor (TCR) Signaling Pathway	24	92	3.80539e-08	7409	vav guanine nucleotide exchange factor 1	VAV1
T-Cell antigen Receptor (TCR) Signaling Pathway	24	92	3.80539e-08	84433	caspase recruitment domain family member 11	CARD11
T-Cell antigen Receptor (TCR) Signaling Pathway	24	92	3.80539e-08	868	Cbl proto-oncogene B	CBLB
T-Cell antigen Receptor (TCR) Signaling Pathway	24	92	3.80539e-08	8767	receptor interacting serine/threonine kinase 2	RIPK2
T-Cell antigen Receptor (TCR) Signaling Pathway	24	92	3.80539e-08	8915	B-cell CLL/lymphoma 10	BCL10
T-Cell antigen Receptor (TCR) Signaling Pathway	24	92	3.80539e-08	9846	GRB2 associated binding protein 2	GAB2
IL-10 Anti-inflammatory Signaling Pathway	9	14	1.00092e-07	3162	heme oxygenase 1	HMOX1
IL-10 Anti-inflammatory Signaling Pathway	9	14	1.00092e-07	3552	interleukin 1 alpha	IL1A
IL-10 Anti-inflammatory Signaling Pathway	9	14	1.00092e-07	3569	interleukin 6	IL6
IL-10 Anti-inflammatory Signaling Pathway	9	14	1.00092e-07	3587	interleukin 10 receptor subunit alpha	IL10RA
IL-10 Anti-inflammatory Signaling Pathway	9	14	1.00092e-07	3588	interleukin 10 receptor subunit beta	IL10RB
IL-10 Anti-inflammatory Signaling Pathway	9	14	1.00092e-07	3716	Janus kinase 1	JAK1
IL-10 Anti-inflammatory Signaling Pathway	9	14	1.00092e-07	6772	signal transducer and activator of transcription 1	STAT1
IL-10 Anti-inflammatory Signaling Pathway	9	14	1.00092e-07	6773	signal transducer and activator of transcription 2	STAT2
IL-10 Anti-inflammatory Signaling Pathway	9	14	1.00092e-07	7124	tumor necrosis factor	TNF
TGF-beta Receptor Signaling	17	55	2.69911e-07	10468	follistatin	FST
TGF-beta Receptor Signaling	17	55	2.69911e-07	2353	Fos proto-oncogene, AP-1 transcription factor subunit	FOS
TGF-beta Receptor Signaling	17	55	2.69911e-07	3624	inhibin beta A subunit	INHBA
TGF-beta Receptor Signaling	17	55	2.69911e-07	3716	Janus kinase 1	JAK1
TGF-beta Receptor Signaling	17	55	2.69911e-07	3725	Jun proto-oncogene, AP-1 transcription factor subunit	JUN
TGF-beta Receptor Signaling	17	55	2.69911e-07	3976	LIF, interleukin 6 family cytokine	LIF
TGF-beta Receptor Signaling	17	55	2.69911e-07	4086	SMAD family member 1	SMAD1
TGF-beta Receptor Signaling	17	55	2.69911e-07	4092	SMAD family member 7	SMAD7
TGF-beta Receptor Signaling	17	55	2.69911e-07	4790	nuclear factor kappa B subunit 1	NFKB1
TGF-beta Receptor Signaling	17	55	2.69911e-07	5054	serpin family E member 1	SERPINE1
TGF-beta Receptor Signaling	17	55	2.69911e-07	6498	SKI like proto-oncogene	SKIL
TGF-beta Receptor Signaling	17	55	2.69911e-07	6772	signal transducer and activator of transcription 1	STAT1
TGF-beta Receptor Signaling	17	55	2.69911e-07	7050	TGFB induced factor homeobox 1	TGIF1
TGF-beta Receptor Signaling	17	55	2.69911e-07	7057	thrombospondin 1	THBS1
TGF-beta Receptor Signaling	17	55	2.69911e-07	7124	tumor necrosis factor	TNF
TGF-beta Receptor Signaling	17	55	2.69911e-07	860	runt related transcription factor 2	RUNX2
TGF-beta Receptor Signaling	17	55	2.69911e-07	9839	zinc finger E-box binding homeobox 2	ZEB2
Apoptosis Modulation and Signaling	20	77	5.69012e-07	2353	Fos proto-oncogene, AP-1 transcription factor subunit	FOS
Apoptosis Modulation and Signaling	20	77	5.69012e-07	2354	FosB proto-oncogene, AP-1 transcription factor subunit	FOSB
Apoptosis Modulation and Signaling	20	77	5.69012e-07	27113	BCL2 binding component 3	BBC3
Apoptosis Modulation and Signaling	20	77	5.69012e-07	329	baculoviral IAP repeat containing 2	BIRC2
Apoptosis Modulation and Signaling	20	77	5.69012e-07	330	baculoviral IAP repeat containing 3	BIRC3
Apoptosis Modulation and Signaling	20	77	5.69012e-07	355	Fas cell surface death receptor	FAS
Apoptosis Modulation and Signaling	20	77	5.69012e-07	4170	MCL1, BCL2 family apoptosis regulator	MCL1
Apoptosis Modulation and Signaling	20	77	5.69012e-07	5366	phorbol-12-myristate-13-acetate-induced protein 1	PMAIP1
Apoptosis Modulation and Signaling	20	77	5.69012e-07	7189	TNF receptor associated factor 6	TRAF6
Apoptosis Modulation and Signaling	20	77	5.69012e-07	834	caspase 1	CASP1
Apoptosis Modulation and Signaling	20	77	5.69012e-07	837	caspase 4	CASP4
Apoptosis Modulation and Signaling	20	77	5.69012e-07	840	caspase 7	CASP7
Apoptosis Modulation and Signaling	20	77	5.69012e-07	843	caspase 10	CASP10
Apoptosis Modulation and Signaling	20	77	5.69012e-07	8682	phosphoprotein enriched in astrocytes 15	PEA15
Apoptosis Modulation and Signaling	20	77	5.69012e-07	8718	TNF receptor superfamily member 25	TNFRSF25
Apoptosis Modulation and Signaling	20	77	5.69012e-07	8737	receptor interacting serine/threonine kinase 1	RIPK1
Apoptosis Modulation and Signaling	20	77	5.69012e-07	8743	TNF superfamily member 10	TNFSF10
Apoptosis Modulation and Signaling	20	77	5.69012e-07	8795	TNF receptor superfamily member 10b	TNFRSF10B
Apoptosis Modulation and Signaling	20	77	5.69012e-07	8837	CASP8 and FADD like apoptosis regulator	CFLAR
Apoptosis Modulation and Signaling	20	77	5.69012e-07	90427	Bcl2 modifying factor	BMF
Lung fibrosis	18	64	5.84275e-07	1437	colony stimulating factor 2	CSF2
Lung fibrosis	18	64	5.84275e-07	1440	colony stimulating factor 3	CSF3
Lung fibrosis	18	64	5.84275e-07	2247	fibroblast growth factor 2	FGF2
Lung fibrosis	18	64	5.84275e-07	2920	C-X-C motif chemokine ligand 2	CXCL2
Lung fibrosis	18	64	5.84275e-07	3162	heme oxygenase 1	HMOX1
Lung fibrosis	18	64	5.84275e-07	3553	interleukin 1 beta	IL1B
Lung fibrosis	18	64	5.84275e-07	3569	interleukin 6	IL6
Lung fibrosis	18	64	5.84275e-07	4092	SMAD family member 7	SMAD7
Lung fibrosis	18	64	5.84275e-07	4502	metallothionein 2A	MT2A
Lung fibrosis	18	64	5.84275e-07	4780	nuclear factor, erythroid 2 like 2	NFE2L2
Lung fibrosis	18	64	5.84275e-07	5155	platelet derived growth factor subunit B	PDGFB
Lung fibrosis	18	64	5.84275e-07	5328	plasminogen activator, urokinase	PLAU
Lung fibrosis	18	64	5.84275e-07	5806	pentraxin 3	PTX3
Lung fibrosis	18	64	5.84275e-07	6347	C-C motif chemokine ligand 2	CCL2
Lung fibrosis	18	64	5.84275e-07	6352	C-C motif chemokine ligand 5	CCL5
Lung fibrosis	18	64	5.84275e-07	6498	SKI like proto-oncogene	SKIL
Lung fibrosis	18	64	5.84275e-07	7039	transforming growth factor alpha	TGFA
Lung fibrosis	18	64	5.84275e-07	7124	tumor necrosis factor	TNF
TNF alpha Signaling Pathway	22	92	7.3255e-07	10010	TRAF family member associated NFKB activator	TANK
TNF alpha Signaling Pathway	22	92	7.3255e-07	1326	mitogen-activated protein kinase kinase kinase 8	MAP3K8
TNF alpha Signaling Pathway	22	92	7.3255e-07	23118	TGF-beta activated kinase 1/MAP3K7 binding protein 2	TAB2
TNF alpha Signaling Pathway	22	92	7.3255e-07	29110	TANK binding kinase 1	TBK1
TNF alpha Signaling Pathway	22	92	7.3255e-07	329	baculoviral IAP repeat containing 2	BIRC2
TNF alpha Signaling Pathway	22	92	7.3255e-07	330	baculoviral IAP repeat containing 3	BIRC3
TNF alpha Signaling Pathway	22	92	7.3255e-07	3569	interleukin 6	IL6
TNF alpha Signaling Pathway	22	92	7.3255e-07	3725	Jun proto-oncogene, AP-1 transcription factor subunit	JUN
TNF alpha Signaling Pathway	22	92	7.3255e-07	4790	nuclear factor kappa B subunit 1	NFKB1
TNF alpha Signaling Pathway	22	92	7.3255e-07	4791	nuclear factor kappa B subunit 2	NFKB2
TNF alpha Signaling Pathway	22	92	7.3255e-07	4792	NFKB inhibitor alpha	NFKBIA
TNF alpha Signaling Pathway	22	92	7.3255e-07	4794	NFKB inhibitor epsilon	NFKBIE
TNF alpha Signaling Pathway	22	92	7.3255e-07	5966	REL proto-oncogene, NF-kB subunit	REL
TNF alpha Signaling Pathway	22	92	7.3255e-07	598	BCL2 like 1	BCL2L1
TNF alpha Signaling Pathway	22	92	7.3255e-07	6347	C-C motif chemokine ligand 2	CCL2
TNF alpha Signaling Pathway	22	92	7.3255e-07	7124	tumor necrosis factor	TNF
TNF alpha Signaling Pathway	22	92	7.3255e-07	7128	TNF alpha induced protein 3	TNFAIP3
TNF alpha Signaling Pathway	22	92	7.3255e-07	7133	TNF receptor superfamily member 1B	TNFRSF1B
TNF alpha Signaling Pathway	22	92	7.3255e-07	7185	TNF receptor associated factor 1	TRAF1
TNF alpha Signaling Pathway	22	92	7.3255e-07	840	caspase 7	CASP7
TNF alpha Signaling Pathway	22	92	7.3255e-07	8737	receptor interacting serine/threonine kinase 1	RIPK1
TNF alpha Signaling Pathway	22	92	7.3255e-07	8837	CASP8 and FADD like apoptosis regulator	CFLAR
TNF related weak inducer of apoptosis (TWEAK) Signaling Pathway	14	41	7.94675e-07	329	baculoviral IAP repeat containing 2	BIRC2
TNF related weak inducer of apoptosis (TWEAK) Signaling Pathway	14	41	7.94675e-07	330	baculoviral IAP repeat containing 3	BIRC3
TNF related weak inducer of apoptosis (TWEAK) Signaling Pathway	14	41	7.94675e-07	3569	interleukin 6	IL6
TNF related weak inducer of apoptosis (TWEAK) Signaling Pathway	14	41	7.94675e-07	3725	Jun proto-oncogene, AP-1 transcription factor subunit	JUN
TNF related weak inducer of apoptosis (TWEAK) Signaling Pathway	14	41	7.94675e-07	4790	nuclear factor kappa B subunit 1	NFKB1
TNF related weak inducer of apoptosis (TWEAK) Signaling Pathway	14	41	7.94675e-07	4791	nuclear factor kappa B subunit 2	NFKB2
TNF related weak inducer of apoptosis (TWEAK) Signaling Pathway	14	41	7.94675e-07	4792	NFKB inhibitor alpha	NFKBIA
TNF related weak inducer of apoptosis (TWEAK) Signaling Pathway	14	41	7.94675e-07	5971	RELB proto-oncogene, NF-kB subunit	RELB
TNF related weak inducer of apoptosis (TWEAK) Signaling Pathway	14	41	7.94675e-07	6347	C-C motif chemokine ligand 2	CCL2
TNF related weak inducer of apoptosis (TWEAK) Signaling Pathway	14	41	7.94675e-07	6352	C-C motif chemokine ligand 5	CCL5
TNF related weak inducer of apoptosis (TWEAK) Signaling Pathway	14	41	7.94675e-07	7124	tumor necrosis factor	TNF
TNF related weak inducer of apoptosis (TWEAK) Signaling Pathway	14	41	7.94675e-07	7185	TNF receptor associated factor 1	TRAF1
TNF related weak inducer of apoptosis (TWEAK) Signaling Pathway	14	41	7.94675e-07	840	caspase 7	CASP7
TNF related weak inducer of apoptosis (TWEAK) Signaling Pathway	14	41	7.94675e-07	8737	receptor interacting serine/threonine kinase 1	RIPK1
Toll-like Receptor Signaling	12	31	1.0517e-06	10333	toll like receptor 6	TLR6
Toll-like Receptor Signaling	12	31	1.0517e-06	148022	toll like receptor adaptor molecule 1	TICAM1
Toll-like Receptor Signaling	12	31	1.0517e-06	29110	TANK binding kinase 1	TBK1
Toll-like Receptor Signaling	12	31	1.0517e-06	3665	interferon regulatory factor 7	IRF7
Toll-like Receptor Signaling	12	31	1.0517e-06	4790	nuclear factor kappa B subunit 1	NFKB1
Toll-like Receptor Signaling	12	31	1.0517e-06	4791	nuclear factor kappa B subunit 2	NFKB2
Toll-like Receptor Signaling	12	31	1.0517e-06	5966	REL proto-oncogene, NF-kB subunit	REL
Toll-like Receptor Signaling	12	31	1.0517e-06	5971	RELB proto-oncogene, NF-kB subunit	RELB
Toll-like Receptor Signaling	12	31	1.0517e-06	7096	toll like receptor 1	TLR1
Toll-like Receptor Signaling	12	31	1.0517e-06	7097	toll like receptor 2	TLR2
Toll-like Receptor Signaling	12	31	1.0517e-06	7098	toll like receptor 3	TLR3
Toll-like Receptor Signaling	12	31	1.0517e-06	7189	TNF receptor associated factor 6	TRAF6
TYROBP Causal Network	17	60	1.07532e-06	10019	SH2B adaptor protein 3	SH2B3
TYROBP Causal Network	17	60	1.07532e-06	10184	lipoma HMGIC fusion partner-like 2	LHFPL2
TYROBP Causal Network	17	60	1.07532e-06	113277	transmembrane protein 106A	TMEM106A
TYROBP Causal Network	17	60	1.07532e-06	170954	protein phosphatase 1 regulatory subunit 18	PPP1R18
TYROBP Causal Network	17	60	1.07532e-06	26157	GTPase, IMAP family member 2	GIMAP2
TYROBP Causal Network	17	60	1.07532e-06	3587	interleukin 10 receptor subunit alpha	IL10RA
TYROBP Causal Network	17	60	1.07532e-06	3597	interleukin 13 receptor subunit alpha 1	IL13RA1
TYROBP Causal Network	17	60	1.07532e-06	3606	interleukin 18	IL18
TYROBP Causal Network	17	60	1.07532e-06	3684	integrin subunit alpha M	ITGAM
TYROBP Causal Network	17	60	1.07532e-06	4688	neutrophil cytosolic factor 2	NCF2
TYROBP Causal Network	17	60	1.07532e-06	64092	SAM domain, SH3 domain and nuclear localization signals 1	SAMSN1
TYROBP Causal Network	17	60	1.07532e-06	6510	solute carrier family 1 member 5	SLC1A5
TYROBP Causal Network	17	60	1.07532e-06	654346	galectin 9C	LGALS9C
TYROBP Causal Network	17	60	1.07532e-06	6776	signal transducer and activator of transcription 5A	STAT5A
TYROBP Causal Network	17	60	1.07532e-06	7133	TNF receptor superfamily member 1B	TNFRSF1B
TYROBP Causal Network	17	60	1.07532e-06	718	complement C3	C3
TYROBP Causal Network	17	60	1.07532e-06	79690	galactose-3-O-sulfotransferase 4	GAL3ST4
Vitamin D Receptor Pathway	32	174	1.4618e-06	10125	RAS guanyl releasing protein 1	RASGRP1
Vitamin D Receptor Pathway	32	174	1.4618e-06	1026	cyclin dependent kinase inhibitor 1A	CDKN1A
Vitamin D Receptor Pathway	32	174	1.4618e-06	10568	solute carrier family 34 member 2	SLC34A2
Vitamin D Receptor Pathway	32	174	1.4618e-06	154	adrenoceptor beta 2	ADRB2
Vitamin D Receptor Pathway	32	174	1.4618e-06	1591	cytochrome P450 family 24 subfamily A member 1	CYP24A1
Vitamin D Receptor Pathway	32	174	1.4618e-06	1647	growth arrest and DNA damage inducible alpha	GADD45A
Vitamin D Receptor Pathway	32	174	1.4618e-06	1992	serpin family B member 1	SERPINB1
Vitamin D Receptor Pathway	32	174	1.4618e-06	2308	forkhead box O1	FOXO1
Vitamin D Receptor Pathway	32	174	1.4618e-06	240	arachidonate 5-lipoxygenase	ALOX5
Vitamin D Receptor Pathway	32	174	1.4618e-06	3117	major histocompatibility complex, class II, DQ alpha 1	HLA-DQA1
Vitamin D Receptor Pathway	32	174	1.4618e-06	3592	interleukin 12A	IL12A
Vitamin D Receptor Pathway	32	174	1.4618e-06	3663	interferon regulatory factor 5	IRF5
Vitamin D Receptor Pathway	32	174	1.4618e-06	3684	integrin subunit alpha M	ITGAM
Vitamin D Receptor Pathway	32	174	1.4618e-06	3726	JunB proto-oncogene, AP-1 transcription factor subunit	JUNB
Vitamin D Receptor Pathway	32	174	1.4618e-06	3868	keratin 16	KRT16
Vitamin D Receptor Pathway	32	174	1.4618e-06	3965	galectin 9	LGALS9
Vitamin D Receptor Pathway	32	174	1.4618e-06	4084	MAX dimerization protein 1	MXD1
Vitamin D Receptor Pathway	32	174	1.4618e-06	4600	MX dynamin like GTPase 2	MX2
Vitamin D Receptor Pathway	32	174	1.4618e-06	4773	nuclear factor of activated T-cells 2	NFATC2
Vitamin D Receptor Pathway	32	174	1.4618e-06	4982	TNF receptor superfamily member 11b	TNFRSF11B
Vitamin D Receptor Pathway	32	174	1.4618e-06	50486	G0/G1 switch 2	G0S2
Vitamin D Receptor Pathway	32	174	1.4618e-06	5467	peroxisome proliferator activated receptor delta	PPARD
Vitamin D Receptor Pathway	32	174	1.4618e-06	5734	prostaglandin E receptor 4	PTGER4
Vitamin D Receptor Pathway	32	174	1.4618e-06	604	B-cell CLL/lymphoma 6	BCL6
Vitamin D Receptor Pathway	32	174	1.4618e-06	639	PR/SET domain 1	PRDM1
Vitamin D Receptor Pathway	32	174	1.4618e-06	6819	sulfotransferase family 1C member 2	SULT1C2
Vitamin D Receptor Pathway	32	174	1.4618e-06	7042	transforming growth factor beta 2	TGFB2
Vitamin D Receptor Pathway	32	174	1.4618e-06	7128	TNF alpha induced protein 3	TNFAIP3
Vitamin D Receptor Pathway	32	174	1.4618e-06	7421	vitamin D receptor	VDR
Vitamin D Receptor Pathway	32	174	1.4618e-06	79689	STEAP4 metalloreductase	STEAP4
Vitamin D Receptor Pathway	32	174	1.4618e-06	79789	calmin	CLMN
Vitamin D Receptor Pathway	32	174	1.4618e-06	9314	Kruppel like factor 4	KLF4
Signal transduction through IL1R	12	33	2.3005e-06	3456	interferon beta 1	IFNB1
Signal transduction through IL1R	12	33	2.3005e-06	3552	interleukin 1 alpha	IL1A
Signal transduction through IL1R	12	33	2.3005e-06	3553	interleukin 1 beta	IL1B
Signal transduction through IL1R	12	33	2.3005e-06	3556	interleukin 1 receptor accessory protein	IL1RAP
Signal transduction through IL1R	12	33	2.3005e-06	3569	interleukin 6	IL6
Signal transduction through IL1R	12	33	2.3005e-06	3656	interleukin 1 receptor associated kinase 2	IRAK2
Signal transduction through IL1R	12	33	2.3005e-06	3725	Jun proto-oncogene, AP-1 transcription factor subunit	JUN
Signal transduction through IL1R	12	33	2.3005e-06	4790	nuclear factor kappa B subunit 1	NFKB1
Signal transduction through IL1R	12	33	2.3005e-06	4792	NFKB inhibitor alpha	NFKBIA
Signal transduction through IL1R	12	33	2.3005e-06	7042	transforming growth factor beta 2	TGFB2
Signal transduction through IL1R	12	33	2.3005e-06	7124	tumor necrosis factor	TNF
Signal transduction through IL1R	12	33	2.3005e-06	7189	TNF receptor associated factor 6	TRAF6
B Cell Receptor Signaling Pathway	22	99	2.75663e-06	118788	phosphoinositide-3-kinase adaptor protein 1	PIK3AP1
B Cell Receptor Signaling Pathway	22	99	2.75663e-06	2113	ETS proto-oncogene 1, transcription factor	ETS1
B Cell Receptor Signaling Pathway	22	99	2.75663e-06	2308	forkhead box O1	FOXO1
B Cell Receptor Signaling Pathway	22	99	2.75663e-06	25780	RAS guanyl releasing protein 3	RASGRP3
B Cell Receptor Signaling Pathway	22	99	2.75663e-06	27071	dual adaptor of phosphotyrosine and 3-phosphoinositides 1	DAPP1
B Cell Receptor Signaling Pathway	22	99	2.75663e-06	2889	Rap guanine nucleotide exchange factor 1	RAPGEF1
B Cell Receptor Signaling Pathway	22	99	2.75663e-06	3725	Jun proto-oncogene, AP-1 transcription factor subunit	JUN
B Cell Receptor Signaling Pathway	22	99	2.75663e-06	4067	LYN proto-oncogene, Src family tyrosine kinase	LYN
B Cell Receptor Signaling Pathway	22	99	2.75663e-06	4690	NCK adaptor protein 1	NCK1
B Cell Receptor Signaling Pathway	22	99	2.75663e-06	4773	nuclear factor of activated T-cells 2	NFATC2
B Cell Receptor Signaling Pathway	22	99	2.75663e-06	4790	nuclear factor kappa B subunit 1	NFKB1
B Cell Receptor Signaling Pathway	22	99	2.75663e-06	4792	NFKB inhibitor alpha	NFKBIA
B Cell Receptor Signaling Pathway	22	99	2.75663e-06	5336	phospholipase C gamma 2	PLCG2
B Cell Receptor Signaling Pathway	22	99	2.75663e-06	5880	ras-related C3 botulinum toxin substrate 2 (rho family, small GTP binding protein Rac2)	RAC2
B Cell Receptor Signaling Pathway	22	99	2.75663e-06	5966	REL proto-oncogene, NF-kB subunit	REL
B Cell Receptor Signaling Pathway	22	99	2.75663e-06	604	B-cell CLL/lymphoma 6	BCL6
B Cell Receptor Signaling Pathway	22	99	2.75663e-06	6452	SH3 domain binding protein 2	SH3BP2
B Cell Receptor Signaling Pathway	22	99	2.75663e-06	7409	vav guanine nucleotide exchange factor 1	VAV1
B Cell Receptor Signaling Pathway	22	99	2.75663e-06	84433	caspase recruitment domain family member 11	CARD11
B Cell Receptor Signaling Pathway	22	99	2.75663e-06	8915	B-cell CLL/lymphoma 10	BCL10
B Cell Receptor Signaling Pathway	22	99	2.75663e-06	933	CD22 molecule	CD22
B Cell Receptor Signaling Pathway	22	99	2.75663e-06	9846	GRB2 associated binding protein 2	GAB2
Cytokines and Inflammatory Response	11	29	3.78976e-06	1435	colony stimulating factor 1	CSF1
Cytokines and Inflammatory Response	11	29	3.78976e-06	1437	colony stimulating factor 2	CSF2
Cytokines and Inflammatory Response	11	29	3.78976e-06	1440	colony stimulating factor 3	CSF3
Cytokines and Inflammatory Response	11	29	3.78976e-06	2919	C-X-C motif chemokine ligand 1	CXCL1
Cytokines and Inflammatory Response	11	29	3.78976e-06	2920	C-X-C motif chemokine ligand 2	CXCL2
Cytokines and Inflammatory Response	11	29	3.78976e-06	3456	interferon beta 1	IFNB1
Cytokines and Inflammatory Response	11	29	3.78976e-06	3552	interleukin 1 alpha	IL1A
Cytokines and Inflammatory Response	11	29	3.78976e-06	3553	interleukin 1 beta	IL1B
Cytokines and Inflammatory Response	11	29	3.78976e-06	3569	interleukin 6	IL6
Cytokines and Inflammatory Response	11	29	3.78976e-06	3600	interleukin 15	IL15
Cytokines and Inflammatory Response	11	29	3.78976e-06	7124	tumor necrosis factor	TNF
Cytosolic DNA-sensing pathway	18	73	4.71809e-06	103	adenosine deaminase, RNA specific	ADAR
Cytosolic DNA-sensing pathway	18	73	4.71809e-06	1540	CYLD lysine 63 deubiquitinase	CYLD
Cytosolic DNA-sensing pathway	18	73	4.71809e-06	23586	DExD/H-box helicase 58	DDX58
Cytosolic DNA-sensing pathway	18	73	4.71809e-06	29110	TANK binding kinase 1	TBK1
Cytosolic DNA-sensing pathway	18	73	4.71809e-06	3456	interferon beta 1	IFNB1
Cytosolic DNA-sensing pathway	18	73	4.71809e-06	3553	interleukin 1 beta	IL1B
Cytosolic DNA-sensing pathway	18	73	4.71809e-06	3569	interleukin 6	IL6
Cytosolic DNA-sensing pathway	18	73	4.71809e-06	3606	interleukin 18	IL18
Cytosolic DNA-sensing pathway	18	73	4.71809e-06	3627	C-X-C motif chemokine ligand 10	CXCL10
Cytosolic DNA-sensing pathway	18	73	4.71809e-06	3665	interferon regulatory factor 7	IRF7
Cytosolic DNA-sensing pathway	18	73	4.71809e-06	4790	nuclear factor kappa B subunit 1	NFKB1
Cytosolic DNA-sensing pathway	18	73	4.71809e-06	4792	NFKB inhibitor alpha	NFKBIA
Cytosolic DNA-sensing pathway	18	73	4.71809e-06	6352	C-C motif chemokine ligand 5	CCL5
Cytosolic DNA-sensing pathway	18	73	4.71809e-06	834	caspase 1	CASP1
Cytosolic DNA-sensing pathway	18	73	4.71809e-06	84265	RNA polymerase III subunit G like	POLR3GL
Cytosolic DNA-sensing pathway	18	73	4.71809e-06	843	caspase 10	CASP10
Cytosolic DNA-sensing pathway	18	73	4.71809e-06	8737	receptor interacting serine/threonine kinase 1	RIPK1
Cytosolic DNA-sensing pathway	18	73	4.71809e-06	9636	ISG15 ubiquitin-like modifier	ISG15
Novel intracellular components of RIG-I-like receptor (RLR) pathway	16	60	5.35698e-06	10010	TRAF family member associated NFKB activator	TANK
Novel intracellular components of RIG-I-like receptor (RLR) pathway	16	60	5.35698e-06	1540	CYLD lysine 63 deubiquitinase	CYLD
Novel intracellular components of RIG-I-like receptor (RLR) pathway	16	60	5.35698e-06	23586	DExD/H-box helicase 58	DDX58
Novel intracellular components of RIG-I-like receptor (RLR) pathway	16	60	5.35698e-06	29110	TANK binding kinase 1	TBK1
Novel intracellular components of RIG-I-like receptor (RLR) pathway	16	60	5.35698e-06	3456	interferon beta 1	IFNB1
Novel intracellular components of RIG-I-like receptor (RLR) pathway	16	60	5.35698e-06	3627	C-X-C motif chemokine ligand 10	CXCL10
Novel intracellular components of RIG-I-like receptor (RLR) pathway	16	60	5.35698e-06	3665	interferon regulatory factor 7	IRF7
Novel intracellular components of RIG-I-like receptor (RLR) pathway	16	60	5.35698e-06	4790	nuclear factor kappa B subunit 1	NFKB1
Novel intracellular components of RIG-I-like receptor (RLR) pathway	16	60	5.35698e-06	4792	NFKB inhibitor alpha	NFKBIA
Novel intracellular components of RIG-I-like receptor (RLR) pathway	16	60	5.35698e-06	64135	interferon induced with helicase C domain 1	IFIH1
Novel intracellular components of RIG-I-like receptor (RLR) pathway	16	60	5.35698e-06	7124	tumor necrosis factor	TNF
Novel intracellular components of RIG-I-like receptor (RLR) pathway	16	60	5.35698e-06	7189	TNF receptor associated factor 6	TRAF6
Novel intracellular components of RIG-I-like receptor (RLR) pathway	16	60	5.35698e-06	79132	DExH-box helicase 58	DHX58
Novel intracellular components of RIG-I-like receptor (RLR) pathway	16	60	5.35698e-06	843	caspase 10	CASP10
Novel intracellular components of RIG-I-like receptor (RLR) pathway	16	60	5.35698e-06	8737	receptor interacting serine/threonine kinase 1	RIPK1
Novel intracellular components of RIG-I-like receptor (RLR) pathway	16	60	5.35698e-06	9636	ISG15 ubiquitin-like modifier	ISG15
RANKL/RANK (Receptor activator of NFKB (ligand)) Signaling Pathway	15	56	9.94067e-06	23118	TGF-beta activated kinase 1/MAP3K7 binding protein 2	TAB2
RANKL/RANK (Receptor activator of NFKB (ligand)) Signaling Pathway	15	56	9.94067e-06	2353	Fos proto-oncogene, AP-1 transcription factor subunit	FOS
RANKL/RANK (Receptor activator of NFKB (ligand)) Signaling Pathway	15	56	9.94067e-06	3383	intercellular adhesion molecule 1	ICAM1
RANKL/RANK (Receptor activator of NFKB (ligand)) Signaling Pathway	15	56	9.94067e-06	3725	Jun proto-oncogene, AP-1 transcription factor subunit	JUN
RANKL/RANK (Receptor activator of NFKB (ligand)) Signaling Pathway	15	56	9.94067e-06	4067	LYN proto-oncogene, Src family tyrosine kinase	LYN
RANKL/RANK (Receptor activator of NFKB (ligand)) Signaling Pathway	15	56	9.94067e-06	4790	nuclear factor kappa B subunit 1	NFKB1
RANKL/RANK (Receptor activator of NFKB (ligand)) Signaling Pathway	15	56	9.94067e-06	4791	nuclear factor kappa B subunit 2	NFKB2
RANKL/RANK (Receptor activator of NFKB (ligand)) Signaling Pathway	15	56	9.94067e-06	4792	NFKB inhibitor alpha	NFKBIA
RANKL/RANK (Receptor activator of NFKB (ligand)) Signaling Pathway	15	56	9.94067e-06	4982	TNF receptor superfamily member 11b	TNFRSF11B
RANKL/RANK (Receptor activator of NFKB (ligand)) Signaling Pathway	15	56	9.94067e-06	5971	RELB proto-oncogene, NF-kB subunit	RELB
RANKL/RANK (Receptor activator of NFKB (ligand)) Signaling Pathway	15	56	9.94067e-06	6772	signal transducer and activator of transcription 1	STAT1
RANKL/RANK (Receptor activator of NFKB (ligand)) Signaling Pathway	15	56	9.94067e-06	7185	TNF receptor associated factor 1	TRAF1
RANKL/RANK (Receptor activator of NFKB (ligand)) Signaling Pathway	15	56	9.94067e-06	7189	TNF receptor associated factor 6	TRAF6
RANKL/RANK (Receptor activator of NFKB (ligand)) Signaling Pathway	15	56	9.94067e-06	8878	sequestosome 1	SQSTM1
RANKL/RANK (Receptor activator of NFKB (ligand)) Signaling Pathway	15	56	9.94067e-06	9846	GRB2 associated binding protein 2	GAB2
Adipogenesis	25	131	1.07163e-05	10135	nicotinamide phosphoribosyltransferase	NAMPT
Adipogenesis	25	131	1.07163e-05	1026	cyclin dependent kinase inhibitor 1A	CDKN1A
Adipogenesis	25	131	1.07163e-05	1316	Kruppel like factor 6	KLF6
Adipogenesis	25	131	1.07163e-05	1647	growth arrest and DNA damage inducible alpha	GADD45A
Adipogenesis	25	131	1.07163e-05	1959	early growth response 2	EGR2
Adipogenesis	25	131	1.07163e-05	196	aryl hydrocarbon receptor	AHR
Adipogenesis	25	131	1.07163e-05	2308	forkhead box O1	FOXO1
Adipogenesis	25	131	1.07163e-05	2625	GATA binding protein 3	GATA3
Adipogenesis	25	131	1.07163e-05	2908	nuclear receptor subfamily 3 group C member 1	NR3C1
Adipogenesis	25	131	1.07163e-05	355	Fas cell surface death receptor	FAS
Adipogenesis	25	131	1.07163e-05	3569	interleukin 6	IL6
Adipogenesis	25	131	1.07163e-05	3976	LIF, interleukin 6 family cytokine	LIF
Adipogenesis	25	131	1.07163e-05	3977	LIF receptor alpha	LIFR
Adipogenesis	25	131	1.07163e-05	4616	growth arrest and DNA damage inducible beta	GADD45B
Adipogenesis	25	131	1.07163e-05	5054	serpin family E member 1	SERPINE1
Adipogenesis	25	131	1.07163e-05	5106	phosphoenolpyruvate carboxykinase 2, mitochondrial	PCK2
Adipogenesis	25	131	1.07163e-05	5467	peroxisome proliferator activated receptor delta	PPARD
Adipogenesis	25	131	1.07163e-05	650	bone morphogenetic protein 2	BMP2
Adipogenesis	25	131	1.07163e-05	6772	signal transducer and activator of transcription 1	STAT1
Adipogenesis	25	131	1.07163e-05	6773	signal transducer and activator of transcription 2	STAT2
Adipogenesis	25	131	1.07163e-05	6776	signal transducer and activator of transcription 5A	STAT5A
Adipogenesis	25	131	1.07163e-05	7124	tumor necrosis factor	TNF
Adipogenesis	25	131	1.07163e-05	8609	Kruppel like factor 7	KLF7
Adipogenesis	25	131	1.07163e-05	8648	nuclear receptor coactivator 1	NCOA1
Adipogenesis	25	131	1.07163e-05	9021	suppressor of cytokine signaling 3	SOCS3
VEGFA-VEGFR2 Signaling Pathway	36	233	2.09883e-05	10628	thioredoxin interacting protein	TXNIP
VEGFA-VEGFR2 Signaling Pathway	36	233	2.09883e-05	1827	regulator of calcineurin 1	RCAN1
VEGFA-VEGFR2 Signaling Pathway	36	233	2.09883e-05	1839	heparin binding EGF like growth factor	HBEGF
VEGFA-VEGFR2 Signaling Pathway	36	233	2.09883e-05	1958	early growth response 1	EGR1
VEGFA-VEGFR2 Signaling Pathway	36	233	2.09883e-05	2060	epidermal growth factor receptor pathway substrate 15	EPS15
VEGFA-VEGFR2 Signaling Pathway	36	233	2.09883e-05	2081	endoplasmic reticulum to nucleus signaling 1	ERN1
VEGFA-VEGFR2 Signaling Pathway	36	233	2.09883e-05	2113	ETS proto-oncogene 1, transcription factor	ETS1
VEGFA-VEGFR2 Signaling Pathway	36	233	2.09883e-05	2152	coagulation factor III, tissue factor	F3
VEGFA-VEGFR2 Signaling Pathway	36	233	2.09883e-05	2185	protein tyrosine kinase 2 beta	PTK2B
VEGFA-VEGFR2 Signaling Pathway	36	233	2.09883e-05	2308	forkhead box O1	FOXO1
VEGFA-VEGFR2 Signaling Pathway	36	233	2.09883e-05	25865	protein kinase D2	PRKD2
VEGFA-VEGFR2 Signaling Pathway	36	233	2.09883e-05	27289	Rho family GTPase 1	RND1
VEGFA-VEGFR2 Signaling Pathway	36	233	2.09883e-05	2889	Rap guanine nucleotide exchange factor 1	RAPGEF1
VEGFA-VEGFR2 Signaling Pathway	36	233	2.09883e-05	3383	intercellular adhesion molecule 1	ICAM1
VEGFA-VEGFR2 Signaling Pathway	36	233	2.09883e-05	355	Fas cell surface death receptor	FAS
VEGFA-VEGFR2 Signaling Pathway	36	233	2.09883e-05	3685	integrin subunit alpha V	ITGAV
VEGFA-VEGFR2 Signaling Pathway	36	233	2.09883e-05	3725	Jun proto-oncogene, AP-1 transcription factor subunit	JUN
VEGFA-VEGFR2 Signaling Pathway	36	233	2.09883e-05	4688	neutrophil cytosolic factor 2	NCF2
VEGFA-VEGFR2 Signaling Pathway	36	233	2.09883e-05	4690	NCK adaptor protein 1	NCK1
VEGFA-VEGFR2 Signaling Pathway	36	233	2.09883e-05	4773	nuclear factor of activated T-cells 2	NFATC2
VEGFA-VEGFR2 Signaling Pathway	36	233	2.09883e-05	4790	nuclear factor kappa B subunit 1	NFKB1
VEGFA-VEGFR2 Signaling Pathway	36	233	2.09883e-05	4792	NFKB inhibitor alpha	NFKBIA
VEGFA-VEGFR2 Signaling Pathway	36	233	2.09883e-05	4846	nitric oxide synthase 3	NOS3
VEGFA-VEGFR2 Signaling Pathway	36	233	2.09883e-05	5062	p21 (RAC1) activated kinase 2	PAK2
VEGFA-VEGFR2 Signaling Pathway	36	233	2.09883e-05	5328	plasminogen activator, urokinase	PLAU
VEGFA-VEGFR2 Signaling Pathway	36	233	2.09883e-05	5329	plasminogen activator, urokinase receptor	PLAUR
VEGFA-VEGFR2 Signaling Pathway	36	233	2.09883e-05	5743	prostaglandin-endoperoxide synthase 2	PTGS2
VEGFA-VEGFR2 Signaling Pathway	36	233	2.09883e-05	5795	protein tyrosine phosphatase, receptor type J	PTPRJ
VEGFA-VEGFR2 Signaling Pathway	36	233	2.09883e-05	598	BCL2 like 1	BCL2L1
VEGFA-VEGFR2 Signaling Pathway	36	233	2.09883e-05	6347	C-C motif chemokine ligand 2	CCL2
VEGFA-VEGFR2 Signaling Pathway	36	233	2.09883e-05	6648	superoxide dismutase 2	SOD2
VEGFA-VEGFR2 Signaling Pathway	36	233	2.09883e-05	6772	signal transducer and activator of transcription 1	STAT1
VEGFA-VEGFR2 Signaling Pathway	36	233	2.09883e-05	7148	tenascin XB	TNXB
VEGFA-VEGFR2 Signaling Pathway	36	233	2.09883e-05	9510	ADAM metallopeptidase with thrombospondin type 1 motif 1	ADAMTS1
VEGFA-VEGFR2 Signaling Pathway	36	233	2.09883e-05	9709	homocysteine inducible ER protein with ubiquitin like domain 1	HERPUD1
VEGFA-VEGFR2 Signaling Pathway	36	233	2.09883e-05	9734	histone deacetylase 9	HDAC9
IL1 and megakaryocytes in obesity	9	23	2.20941e-05	114548	NLR family pyrin domain containing 3	NLRP3
IL1 and megakaryocytes in obesity	9	23	2.20941e-05	1839	heparin binding EGF like growth factor	HBEGF
IL1 and megakaryocytes in obesity	9	23	2.20941e-05	3383	intercellular adhesion molecule 1	ICAM1
IL1 and megakaryocytes in obesity	9	23	2.20941e-05	3553	interleukin 1 beta	IL1B
IL1 and megakaryocytes in obesity	9	23	2.20941e-05	3606	interleukin 18	IL18
IL1 and megakaryocytes in obesity	9	23	2.20941e-05	4790	nuclear factor kappa B subunit 1	NFKB1
IL1 and megakaryocytes in obesity	9	23	2.20941e-05	6347	C-C motif chemokine ligand 2	CCL2
IL1 and megakaryocytes in obesity	9	23	2.20941e-05	7096	toll like receptor 1	TLR1
IL1 and megakaryocytes in obesity	9	23	2.20941e-05	7097	toll like receptor 2	TLR2
Non-genomic actions of 1,25 dihydroxyvitamin D3	19	89	2.42157e-05	1591	cytochrome P450 family 24 subfamily A member 1	CYP24A1
Non-genomic actions of 1,25 dihydroxyvitamin D3	19	89	2.42157e-05	2113	ETS proto-oncogene 1, transcription factor	ETS1
Non-genomic actions of 1,25 dihydroxyvitamin D3	19	89	2.42157e-05	3569	interleukin 6	IL6
Non-genomic actions of 1,25 dihydroxyvitamin D3	19	89	2.42157e-05	3716	Janus kinase 1	JAK1
Non-genomic actions of 1,25 dihydroxyvitamin D3	19	89	2.42157e-05	4790	nuclear factor kappa B subunit 1	NFKB1
Non-genomic actions of 1,25 dihydroxyvitamin D3	19	89	2.42157e-05	4791	nuclear factor kappa B subunit 2	NFKB2
Non-genomic actions of 1,25 dihydroxyvitamin D3	19	89	2.42157e-05	4939	2'-5'-oligoadenylate synthetase 2	OAS2
Non-genomic actions of 1,25 dihydroxyvitamin D3	19	89	2.42157e-05	5293	phosphatidylinositol-4,5-bisphosphate 3-kinase catalytic subunit delta	PIK3CD
Non-genomic actions of 1,25 dihydroxyvitamin D3	19	89	2.42157e-05	5336	phospholipase C gamma 2	PLCG2
Non-genomic actions of 1,25 dihydroxyvitamin D3	19	89	2.42157e-05	5971	RELB proto-oncogene, NF-kB subunit	RELB
Non-genomic actions of 1,25 dihydroxyvitamin D3	19	89	2.42157e-05	6347	C-C motif chemokine ligand 2	CCL2
Non-genomic actions of 1,25 dihydroxyvitamin D3	19	89	2.42157e-05	64127	nucleotide binding oligomerization domain containing 2	NOD2
Non-genomic actions of 1,25 dihydroxyvitamin D3	19	89	2.42157e-05	6772	signal transducer and activator of transcription 1	STAT1
Non-genomic actions of 1,25 dihydroxyvitamin D3	19	89	2.42157e-05	6773	signal transducer and activator of transcription 2	STAT2
Non-genomic actions of 1,25 dihydroxyvitamin D3	19	89	2.42157e-05	7097	toll like receptor 2	TLR2
Non-genomic actions of 1,25 dihydroxyvitamin D3	19	89	2.42157e-05	7124	tumor necrosis factor	TNF
Non-genomic actions of 1,25 dihydroxyvitamin D3	19	89	2.42157e-05	7421	vitamin D receptor	VDR
Non-genomic actions of 1,25 dihydroxyvitamin D3	19	89	2.42157e-05	91543	radical S-adenosyl methionine domain containing 2	RSAD2
Non-genomic actions of 1,25 dihydroxyvitamin D3	19	89	2.42157e-05	9636	ISG15 ubiquitin-like modifier	ISG15
Nucleotide-binding Oligomerization Domain (NOD) pathway	12	41	2.93716e-05	10392	nucleotide binding oligomerization domain containing 1	NOD1
Nucleotide-binding Oligomerization Domain (NOD) pathway	12	41	2.93716e-05	114548	NLR family pyrin domain containing 3	NLRP3
Nucleotide-binding Oligomerization Domain (NOD) pathway	12	41	2.93716e-05	22861	NLR family pyrin domain containing 1	NLRP1
Nucleotide-binding Oligomerization Domain (NOD) pathway	12	41	2.93716e-05	3553	interleukin 1 beta	IL1B
Nucleotide-binding Oligomerization Domain (NOD) pathway	12	41	2.93716e-05	3606	interleukin 18	IL18
Nucleotide-binding Oligomerization Domain (NOD) pathway	12	41	2.93716e-05	4792	NFKB inhibitor alpha	NFKBIA
Nucleotide-binding Oligomerization Domain (NOD) pathway	12	41	2.93716e-05	50506	dual oxidase 2	DUOX2
Nucleotide-binding Oligomerization Domain (NOD) pathway	12	41	2.93716e-05	639	PR/SET domain 1	PRDM1
Nucleotide-binding Oligomerization Domain (NOD) pathway	12	41	2.93716e-05	64127	nucleotide binding oligomerization domain containing 2	NOD2
Nucleotide-binding Oligomerization Domain (NOD) pathway	12	41	2.93716e-05	834	caspase 1	CASP1
Nucleotide-binding Oligomerization Domain (NOD) pathway	12	41	2.93716e-05	840	caspase 7	CASP7
Nucleotide-binding Oligomerization Domain (NOD) pathway	12	41	2.93716e-05	8767	receptor interacting serine/threonine kinase 2	RIPK2
Senescence and Autophagy in Cancer	22	115	3.48014e-05	1026	cyclin dependent kinase inhibitor 1A	CDKN1A
Senescence and Autophagy in Cancer	22	115	3.48014e-05	11009	interleukin 24	IL24
Senescence and Autophagy in Cancer	22	115	3.48014e-05	2919	C-X-C motif chemokine ligand 1	CXCL1
Senescence and Autophagy in Cancer	22	115	3.48014e-05	3428	interferon gamma inducible protein 16	IFI16
Senescence and Autophagy in Cancer	22	115	3.48014e-05	3456	interferon beta 1	IFNB1
Senescence and Autophagy in Cancer	22	115	3.48014e-05	3552	interleukin 1 alpha	IL1A
Senescence and Autophagy in Cancer	22	115	3.48014e-05	3553	interleukin 1 beta	IL1B
Senescence and Autophagy in Cancer	22	115	3.48014e-05	3569	interleukin 6	IL6
Senescence and Autophagy in Cancer	22	115	3.48014e-05	3624	inhibin beta A subunit	INHBA
Senescence and Autophagy in Cancer	22	115	3.48014e-05	3659	interferon regulatory factor 1	IRF1
Senescence and Autophagy in Cancer	22	115	3.48014e-05	3663	interferon regulatory factor 5	IRF5
Senescence and Autophagy in Cancer	22	115	3.48014e-05	3665	interferon regulatory factor 7	IRF7
Senescence and Autophagy in Cancer	22	115	3.48014e-05	3725	Jun proto-oncogene, AP-1 transcription factor subunit	JUN
Senescence and Autophagy in Cancer	22	115	3.48014e-05	5054	serpin family E member 1	SERPINE1
Senescence and Autophagy in Cancer	22	115	3.48014e-05	5055	serpin family B member 2	SERPINB2
Senescence and Autophagy in Cancer	22	115	3.48014e-05	51100	SH3 domain containing GRB2 like, endophilin B1	SH3GLB1
Senescence and Autophagy in Cancer	22	115	3.48014e-05	5328	plasminogen activator, urokinase	PLAU
Senescence and Autophagy in Cancer	22	115	3.48014e-05	650	bone morphogenetic protein 2	BMP2
Senescence and Autophagy in Cancer	22	115	3.48014e-05	7057	thrombospondin 1	THBS1
Senescence and Autophagy in Cancer	22	115	3.48014e-05	7405	UV radiation resistance associated	UVRAG
Senescence and Autophagy in Cancer	22	115	3.48014e-05	81631	microtubule associated protein 1 light chain 3 beta	MAP1LC3B
Senescence and Autophagy in Cancer	22	115	3.48014e-05	8878	sequestosome 1	SQSTM1
Development and heterogeneity of the ILC family	10	30	3.93342e-05	196	aryl hydrocarbon receptor	AHR
Development and heterogeneity of the ILC family	10	30	3.93342e-05	2625	GATA binding protein 3	GATA3
Development and heterogeneity of the ILC family	10	30	3.93342e-05	3553	interleukin 1 beta	IL1B
Development and heterogeneity of the ILC family	10	30	3.93342e-05	3569	interleukin 6	IL6
Development and heterogeneity of the ILC family	10	30	3.93342e-05	3592	interleukin 12A	IL12A
Development and heterogeneity of the ILC family	10	30	3.93342e-05	3600	interleukin 15	IL15
Development and heterogeneity of the ILC family	10	30	3.93342e-05	3606	interleukin 18	IL18
Development and heterogeneity of the ILC family	10	30	3.93342e-05	374	amphiregulin	AREG
Development and heterogeneity of the ILC family	10	30	3.93342e-05	51561	interleukin 23 subunit alpha	IL23A
Development and heterogeneity of the ILC family	10	30	3.93342e-05	7124	tumor necrosis factor	TNF
IL-4 Signaling Pathway	14	56	4.57797e-05	2353	Fos proto-oncogene, AP-1 transcription factor subunit	FOS
IL-4 Signaling Pathway	14	56	4.57797e-05	2625	GATA binding protein 3	GATA3
IL-4 Signaling Pathway	14	56	4.57797e-05	3269	histamine receptor H1	HRH1
IL-4 Signaling Pathway	14	56	4.57797e-05	3561	interleukin 2 receptor subunit gamma	IL2RG
IL-4 Signaling Pathway	14	56	4.57797e-05	3566	interleukin 4 receptor	IL4R
IL-4 Signaling Pathway	14	56	4.57797e-05	3716	Janus kinase 1	JAK1
IL-4 Signaling Pathway	14	56	4.57797e-05	3717	Janus kinase 2	JAK2
IL-4 Signaling Pathway	14	56	4.57797e-05	4790	nuclear factor kappa B subunit 1	NFKB1
IL-4 Signaling Pathway	14	56	4.57797e-05	4792	NFKB inhibitor alpha	NFKBIA
IL-4 Signaling Pathway	14	56	4.57797e-05	5293	phosphatidylinositol-4,5-bisphosphate 3-kinase catalytic subunit delta	PIK3CD
IL-4 Signaling Pathway	14	56	4.57797e-05	6772	signal transducer and activator of transcription 1	STAT1
IL-4 Signaling Pathway	14	56	4.57797e-05	6776	signal transducer and activator of transcription 5A	STAT5A
IL-4 Signaling Pathway	14	56	4.57797e-05	9021	suppressor of cytokine signaling 3	SOCS3
IL-4 Signaling Pathway	14	56	4.57797e-05	9846	GRB2 associated binding protein 2	GAB2
TGF-beta Signaling Pathway	24	134	4.78763e-05	1026	cyclin dependent kinase inhibitor 1A	CDKN1A
TGF-beta Signaling Pathway	24	134	4.78763e-05	1316	Kruppel like factor 6	KLF6
TGF-beta Signaling Pathway	24	134	4.78763e-05	150094	salt inducible kinase 1	SIK1
TGF-beta Signaling Pathway	24	134	4.78763e-05	1601	DAB2, clathrin adaptor protein	DAB2
TGF-beta Signaling Pathway	24	134	4.78763e-05	2113	ETS proto-oncogene 1, transcription factor	ETS1
TGF-beta Signaling Pathway	24	134	4.78763e-05	2353	Fos proto-oncogene, AP-1 transcription factor subunit	FOS
TGF-beta Signaling Pathway	24	134	4.78763e-05	2354	FosB proto-oncogene, AP-1 transcription factor subunit	FOSB
TGF-beta Signaling Pathway	24	134	4.78763e-05	3673	integrin subunit alpha 2	ITGA2
TGF-beta Signaling Pathway	24	134	4.78763e-05	3725	Jun proto-oncogene, AP-1 transcription factor subunit	JUN
TGF-beta Signaling Pathway	24	134	4.78763e-05	3726	JunB proto-oncogene, AP-1 transcription factor subunit	JUNB
TGF-beta Signaling Pathway	24	134	4.78763e-05	4092	SMAD family member 7	SMAD7
TGF-beta Signaling Pathway	24	134	4.78763e-05	4233	MET proto-oncogene, receptor tyrosine kinase	MET
TGF-beta Signaling Pathway	24	134	4.78763e-05	467	activating transcription factor 3	ATF3
TGF-beta Signaling Pathway	24	134	4.78763e-05	4739	neural precursor cell expressed, developmentally down-regulated 9	NEDD9
TGF-beta Signaling Pathway	24	134	4.78763e-05	5062	p21 (RAC1) activated kinase 2	PAK2
TGF-beta Signaling Pathway	24	134	4.78763e-05	5371	promyelocytic leukemia	PML
TGF-beta Signaling Pathway	24	134	4.78763e-05	6498	SKI like proto-oncogene	SKIL
TGF-beta Signaling Pathway	24	134	4.78763e-05	6935	zinc finger E-box binding homeobox 1	ZEB1
TGF-beta Signaling Pathway	24	134	4.78763e-05	7050	TGFB induced factor homeobox 1	TGIF1
TGF-beta Signaling Pathway	24	134	4.78763e-05	7057	thrombospondin 1	THBS1
TGF-beta Signaling Pathway	24	134	4.78763e-05	7071	Kruppel like factor 10	KLF10
TGF-beta Signaling Pathway	24	134	4.78763e-05	7189	TNF receptor associated factor 6	TRAF6
TGF-beta Signaling Pathway	24	134	4.78763e-05	860	runt related transcription factor 2	RUNX2
TGF-beta Signaling Pathway	24	134	4.78763e-05	9839	zinc finger E-box binding homeobox 2	ZEB2
Oligodendrocyte Specification and differentiation(including remyelination), leading to Myelin Components for CNS	8	21	8.05305e-05	2247	fibroblast growth factor 2	FGF2
Oligodendrocyte Specification and differentiation(including remyelination), leading to Myelin Components for CNS	8	21	8.05305e-05	2736	GLI family zinc finger 2	GLI2
Oligodendrocyte Specification and differentiation(including remyelination), leading to Myelin Components for CNS	8	21	8.05305e-05	2919	C-X-C motif chemokine ligand 1	CXCL1
Oligodendrocyte Specification and differentiation(including remyelination), leading to Myelin Components for CNS	8	21	8.05305e-05	2920	C-X-C motif chemokine ligand 2	CXCL2
Oligodendrocyte Specification and differentiation(including remyelination), leading to Myelin Components for CNS	8	21	8.05305e-05	3553	interleukin 1 beta	IL1B
Oligodendrocyte Specification and differentiation(including remyelination), leading to Myelin Components for CNS	8	21	8.05305e-05	3976	LIF, interleukin 6 family cytokine	LIF
Oligodendrocyte Specification and differentiation(including remyelination), leading to Myelin Components for CNS	8	21	8.05305e-05	650	bone morphogenetic protein 2	BMP2
Oligodendrocyte Specification and differentiation(including remyelination), leading to Myelin Components for CNS	8	21	8.05305e-05	7124	tumor necrosis factor	TNF
Oncostatin M Signaling Pathway	15	66	8.14071e-05	1958	early growth response 1	EGR1
Oncostatin M Signaling Pathway	15	66	8.14071e-05	2185	protein tyrosine kinase 2 beta	PTK2B
Oncostatin M Signaling Pathway	15	66	8.14071e-05	2353	Fos proto-oncogene, AP-1 transcription factor subunit	FOS
Oncostatin M Signaling Pathway	15	66	8.14071e-05	3716	Janus kinase 1	JAK1
Oncostatin M Signaling Pathway	15	66	8.14071e-05	3717	Janus kinase 2	JAK2
Oncostatin M Signaling Pathway	15	66	8.14071e-05	3726	JunB proto-oncogene, AP-1 transcription factor subunit	JUNB
Oncostatin M Signaling Pathway	15	66	8.14071e-05	3977	LIF receptor alpha	LIFR
Oncostatin M Signaling Pathway	15	66	8.14071e-05	4790	nuclear factor kappa B subunit 1	NFKB1
Oncostatin M Signaling Pathway	15	66	8.14071e-05	4792	NFKB inhibitor alpha	NFKBIA
Oncostatin M Signaling Pathway	15	66	8.14071e-05	5054	serpin family E member 1	SERPINE1
Oncostatin M Signaling Pathway	15	66	8.14071e-05	6347	C-C motif chemokine ligand 2	CCL2
Oncostatin M Signaling Pathway	15	66	8.14071e-05	6772	signal transducer and activator of transcription 1	STAT1
Oncostatin M Signaling Pathway	15	66	8.14071e-05	840	caspase 7	CASP7
Oncostatin M Signaling Pathway	15	66	8.14071e-05	9021	suppressor of cytokine signaling 3	SOCS3
Oncostatin M Signaling Pathway	15	66	8.14071e-05	9180	oncostatin M receptor	OSMR
Aryl Hydrocarbon Receptor Pathway	12	46	0.000102323	1545	cytochrome P450 family 1 subfamily B member 1	CYP1B1
Aryl Hydrocarbon Receptor Pathway	12	46	0.000102323	196	aryl hydrocarbon receptor	AHR
Aryl Hydrocarbon Receptor Pathway	12	46	0.000102323	26509	myoferlin	MYOF
Aryl Hydrocarbon Receptor Pathway	12	46	0.000102323	3553	interleukin 1 beta	IL1B
Aryl Hydrocarbon Receptor Pathway	12	46	0.000102323	3592	interleukin 12A	IL12A
Aryl Hydrocarbon Receptor Pathway	12	46	0.000102323	3725	Jun proto-oncogene, AP-1 transcription factor subunit	JUN
Aryl Hydrocarbon Receptor Pathway	12	46	0.000102323	3726	JunB proto-oncogene, AP-1 transcription factor subunit	JUNB
Aryl Hydrocarbon Receptor Pathway	12	46	0.000102323	4780	nuclear factor, erythroid 2 like 2	NFE2L2
Aryl Hydrocarbon Receptor Pathway	12	46	0.000102323	5055	serpin family B member 2	SERPINB2
Aryl Hydrocarbon Receptor Pathway	12	46	0.000102323	51426	DNA polymerase kappa	POLK
Aryl Hydrocarbon Receptor Pathway	12	46	0.000102323	7124	tumor necrosis factor	TNF
Aryl Hydrocarbon Receptor Pathway	12	46	0.000102323	8648	nuclear receptor coactivator 1	NCOA1
Fibrin Complement Receptor 3 Signaling Pathway	11	40	0.000118507	2921	C-X-C motif chemokine ligand 3	CXCL3
Fibrin Complement Receptor 3 Signaling Pathway	11	40	0.000118507	3456	interferon beta 1	IFNB1
Fibrin Complement Receptor 3 Signaling Pathway	11	40	0.000118507	3569	interleukin 6	IL6
Fibrin Complement Receptor 3 Signaling Pathway	11	40	0.000118507	3627	C-X-C motif chemokine ligand 10	CXCL10
Fibrin Complement Receptor 3 Signaling Pathway	11	40	0.000118507	3656	interleukin 1 receptor associated kinase 2	IRAK2
Fibrin Complement Receptor 3 Signaling Pathway	11	40	0.000118507	3684	integrin subunit alpha M	ITGAM
Fibrin Complement Receptor 3 Signaling Pathway	11	40	0.000118507	6347	C-C motif chemokine ligand 2	CCL2
Fibrin Complement Receptor 3 Signaling Pathway	11	40	0.000118507	7098	toll like receptor 3	TLR3
Fibrin Complement Receptor 3 Signaling Pathway	11	40	0.000118507	7124	tumor necrosis factor	TNF
Fibrin Complement Receptor 3 Signaling Pathway	11	40	0.000118507	7189	TNF receptor associated factor 6	TRAF6
Fibrin Complement Receptor 3 Signaling Pathway	11	40	0.000118507	868	Cbl proto-oncogene B	CBLB
IL-1 signaling pathway	13	55	0.000158427	23118	TGF-beta activated kinase 1/MAP3K7 binding protein 2	TAB2
IL-1 signaling pathway	13	55	0.000158427	3552	interleukin 1 alpha	IL1A
IL-1 signaling pathway	13	55	0.000158427	3553	interleukin 1 beta	IL1B
IL-1 signaling pathway	13	55	0.000158427	3556	interleukin 1 receptor accessory protein	IL1RAP
IL-1 signaling pathway	13	55	0.000158427	3656	interleukin 1 receptor associated kinase 2	IRAK2
IL-1 signaling pathway	13	55	0.000158427	3725	Jun proto-oncogene, AP-1 transcription factor subunit	JUN
IL-1 signaling pathway	13	55	0.000158427	4790	nuclear factor kappa B subunit 1	NFKB1
IL-1 signaling pathway	13	55	0.000158427	4792	NFKB inhibitor alpha	NFKBIA
IL-1 signaling pathway	13	55	0.000158427	57162	pellino E3 ubiquitin protein ligase 1	PELI1
IL-1 signaling pathway	13	55	0.000158427	5966	REL proto-oncogene, NF-kB subunit	REL
IL-1 signaling pathway	13	55	0.000158427	6347	C-C motif chemokine ligand 2	CCL2
IL-1 signaling pathway	13	55	0.000158427	7189	TNF receptor associated factor 6	TRAF6
IL-1 signaling pathway	13	55	0.000158427	8878	sequestosome 1	SQSTM1
Thymic Stromal LymphoPoietin (TSLP) Signaling Pathway	12	48	0.000159535	3569	interleukin 6	IL6
Thymic Stromal LymphoPoietin (TSLP) Signaling Pathway	12	48	0.000159535	3716	Janus kinase 1	JAK1
Thymic Stromal LymphoPoietin (TSLP) Signaling Pathway	12	48	0.000159535	3717	Janus kinase 2	JAK2
Thymic Stromal LymphoPoietin (TSLP) Signaling Pathway	12	48	0.000159535	4067	LYN proto-oncogene, Src family tyrosine kinase	LYN
Thymic Stromal LymphoPoietin (TSLP) Signaling Pathway	12	48	0.000159535	4790	nuclear factor kappa B subunit 1	NFKB1
Thymic Stromal LymphoPoietin (TSLP) Signaling Pathway	12	48	0.000159535	4791	nuclear factor kappa B subunit 2	NFKB2
Thymic Stromal LymphoPoietin (TSLP) Signaling Pathway	12	48	0.000159535	4792	NFKB inhibitor alpha	NFKBIA
Thymic Stromal LymphoPoietin (TSLP) Signaling Pathway	12	48	0.000159535	5971	RELB proto-oncogene, NF-kB subunit	RELB
Thymic Stromal LymphoPoietin (TSLP) Signaling Pathway	12	48	0.000159535	6772	signal transducer and activator of transcription 1	STAT1
Thymic Stromal LymphoPoietin (TSLP) Signaling Pathway	12	48	0.000159535	6775	signal transducer and activator of transcription 4	STAT4
Thymic Stromal LymphoPoietin (TSLP) Signaling Pathway	12	48	0.000159535	6776	signal transducer and activator of transcription 5A	STAT5A
Thymic Stromal LymphoPoietin (TSLP) Signaling Pathway	12	48	0.000159535	9846	GRB2 associated binding protein 2	GAB2
Role Altered Glycolysation of MUC1 in Tumour Microenvironment	5	9	0.000227899	3569	interleukin 6	IL6
Role Altered Glycolysation of MUC1 in Tumour Microenvironment	5	9	0.000227899	4582	mucin 1, cell surface associated	MUC1
Role Altered Glycolysation of MUC1 in Tumour Microenvironment	5	9	0.000227899	4790	nuclear factor kappa B subunit 1	NFKB1
Role Altered Glycolysation of MUC1 in Tumour Microenvironment	5	9	0.000227899	4792	NFKB inhibitor alpha	NFKBIA
Role Altered Glycolysation of MUC1 in Tumour Microenvironment	5	9	0.000227899	7124	tumor necrosis factor	TNF
Ebola Virus Pathway on Host	22	132	0.000290373	2060	epidermal growth factor receptor pathway substrate 15	EPS15
Ebola Virus Pathway on Host	22	132	0.000290373	23586	DExD/H-box helicase 58	DDX58
Ebola Virus Pathway on Host	22	132	0.000290373	29110	TANK binding kinase 1	TBK1
Ebola Virus Pathway on Host	22	132	0.000290373	3107	major histocompatibility complex, class I, C	HLA-C
Ebola Virus Pathway on Host	22	132	0.000290373	3117	major histocompatibility complex, class II, DQ alpha 1	HLA-DQA1
Ebola Virus Pathway on Host	22	132	0.000290373	3133	major histocompatibility complex, class I, E	HLA-E
Ebola Virus Pathway on Host	22	132	0.000290373	3134	major histocompatibility complex, class I, F	HLA-F
Ebola Virus Pathway on Host	22	132	0.000290373	3665	interferon regulatory factor 7	IRF7
Ebola Virus Pathway on Host	22	132	0.000290373	3673	integrin subunit alpha 2	ITGA2
Ebola Virus Pathway on Host	22	132	0.000290373	3678	integrin subunit alpha 5	ITGA5
Ebola Virus Pathway on Host	22	132	0.000290373	3685	integrin subunit alpha V	ITGAV
Ebola Virus Pathway on Host	22	132	0.000290373	4790	nuclear factor kappa B subunit 1	NFKB1
Ebola Virus Pathway on Host	22	132	0.000290373	4791	nuclear factor kappa B subunit 2	NFKB2
Ebola Virus Pathway on Host	22	132	0.000290373	4864	NPC intracellular cholesterol transporter 1	NPC1
Ebola Virus Pathway on Host	22	132	0.000290373	5293	phosphatidylinositol-4,5-bisphosphate 3-kinase catalytic subunit delta	PIK3CD
Ebola Virus Pathway on Host	22	132	0.000290373	5610	eukaryotic translation initiation factor 2 alpha kinase 2	EIF2AK2
Ebola Virus Pathway on Host	22	132	0.000290373	5966	REL proto-oncogene, NF-kB subunit	REL
Ebola Virus Pathway on Host	22	132	0.000290373	5971	RELB proto-oncogene, NF-kB subunit	RELB
Ebola Virus Pathway on Host	22	132	0.000290373	6772	signal transducer and activator of transcription 1	STAT1
Ebola Virus Pathway on Host	22	132	0.000290373	684	bone marrow stromal cell antigen 2	BST2
Ebola Virus Pathway on Host	22	132	0.000290373	9021	suppressor of cytokine signaling 3	SOCS3
Ebola Virus Pathway on Host	22	132	0.000290373	9367	RAB9A, member RAS oncogene family	RAB9A
IL-6 signaling pathway	11	44	0.000298621	3569	interleukin 6	IL6
IL-6 signaling pathway	11	44	0.000298621	3659	interferon regulatory factor 1	IRF1
IL-6 signaling pathway	11	44	0.000298621	3716	Janus kinase 1	JAK1
IL-6 signaling pathway	11	44	0.000298621	3717	Janus kinase 2	JAK2
IL-6 signaling pathway	11	44	0.000298621	3726	JunB proto-oncogene, AP-1 transcription factor subunit	JUNB
IL-6 signaling pathway	11	44	0.000298621	598	BCL2 like 1	BCL2L1
IL-6 signaling pathway	11	44	0.000298621	639	PR/SET domain 1	PRDM1
IL-6 signaling pathway	11	44	0.000298621	6772	signal transducer and activator of transcription 1	STAT1
IL-6 signaling pathway	11	44	0.000298621	7409	vav guanine nucleotide exchange factor 1	VAV1
IL-6 signaling pathway	11	44	0.000298621	8648	nuclear receptor coactivator 1	NCOA1
IL-6 signaling pathway	11	44	0.000298621	9021	suppressor of cytokine signaling 3	SOCS3
Spinal Cord Injury	20	116	0.000343295	10673	TNF superfamily member 13b	TNFSF13B
Spinal Cord Injury	20	116	0.000343295	1282	collagen type IV alpha 1 chain	COL4A1
Spinal Cord Injury	20	116	0.000343295	1647	growth arrest and DNA damage inducible alpha	GADD45A
Spinal Cord Injury	20	116	0.000343295	1958	early growth response 1	EGR1
Spinal Cord Injury	20	116	0.000343295	2353	Fos proto-oncogene, AP-1 transcription factor subunit	FOS
Spinal Cord Injury	20	116	0.000343295	2919	C-X-C motif chemokine ligand 1	CXCL1
Spinal Cord Injury	20	116	0.000343295	2920	C-X-C motif chemokine ligand 2	CXCL2
Spinal Cord Injury	20	116	0.000343295	3383	intercellular adhesion molecule 1	ICAM1
Spinal Cord Injury	20	116	0.000343295	3552	interleukin 1 alpha	IL1A
Spinal Cord Injury	20	116	0.000343295	3553	interleukin 1 beta	IL1B
Spinal Cord Injury	20	116	0.000343295	3569	interleukin 6	IL6
Spinal Cord Injury	20	116	0.000343295	3627	C-X-C motif chemokine ligand 10	CXCL10
Spinal Cord Injury	20	116	0.000343295	4050	lymphotoxin beta	LTB
Spinal Cord Injury	20	116	0.000343295	4804	nerve growth factor receptor	NGFR
Spinal Cord Injury	20	116	0.000343295	50515	carbohydrate sulfotransferase 11	CHST11
Spinal Cord Injury	20	116	0.000343295	5743	prostaglandin-endoperoxide synthase 2	PTGS2
Spinal Cord Injury	20	116	0.000343295	6347	C-C motif chemokine ligand 2	CCL2
Spinal Cord Injury	20	116	0.000343295	7124	tumor necrosis factor	TNF
Spinal Cord Injury	20	116	0.000343295	7538	ZFP36 ring finger protein	ZFP36
Spinal Cord Injury	20	116	0.000343295	7832	BTG anti-proliferation factor 2	BTG2
miRNAs involvement in the immune response in sepsis	14	68	0.000421014	23118	TGF-beta activated kinase 1/MAP3K7 binding protein 2	TAB2
miRNAs involvement in the immune response in sepsis	14	68	0.000421014	3383	intercellular adhesion molecule 1	ICAM1
miRNAs involvement in the immune response in sepsis	14	68	0.000421014	3552	interleukin 1 alpha	IL1A
miRNAs involvement in the immune response in sepsis	14	68	0.000421014	3569	interleukin 6	IL6
miRNAs involvement in the immune response in sepsis	14	68	0.000421014	3659	interferon regulatory factor 1	IRF1
miRNAs involvement in the immune response in sepsis	14	68	0.000421014	3663	interferon regulatory factor 5	IRF5
miRNAs involvement in the immune response in sepsis	14	68	0.000421014	3665	interferon regulatory factor 7	IRF7
miRNAs involvement in the immune response in sepsis	14	68	0.000421014	3934	lipocalin 2	LCN2
miRNAs involvement in the immune response in sepsis	14	68	0.000421014	4790	nuclear factor kappa B subunit 1	NFKB1
miRNAs involvement in the immune response in sepsis	14	68	0.000421014	4791	nuclear factor kappa B subunit 2	NFKB2
miRNAs involvement in the immune response in sepsis	14	68	0.000421014	5966	REL proto-oncogene, NF-kB subunit	REL
miRNAs involvement in the immune response in sepsis	14	68	0.000421014	5971	RELB proto-oncogene, NF-kB subunit	RELB
miRNAs involvement in the immune response in sepsis	14	68	0.000421014	7124	tumor necrosis factor	TNF
miRNAs involvement in the immune response in sepsis	14	68	0.000421014	7189	TNF receptor associated factor 6	TRAF6
Type III interferon signaling	5	10	0.000427768	10379	interferon regulatory factor 9	IRF9
Type III interferon signaling	5	10	0.000427768	3588	interleukin 10 receptor subunit beta	IL10RB
Type III interferon signaling	5	10	0.000427768	3716	Janus kinase 1	JAK1
Type III interferon signaling	5	10	0.000427768	6772	signal transducer and activator of transcription 1	STAT1
Type III interferon signaling	5	10	0.000427768	6773	signal transducer and activator of transcription 2	STAT2
Viral Acute Myocarditis	16	86	0.000557837	114548	NLR family pyrin domain containing 3	NLRP3
Viral Acute Myocarditis	16	86	0.000557837	148022	toll like receptor adaptor molecule 1	TICAM1
Viral Acute Myocarditis	16	86	0.000557837	1604	CD55 molecule (Cromer blood group)	CD55
Viral Acute Myocarditis	16	86	0.000557837	3552	interleukin 1 alpha	IL1A
Viral Acute Myocarditis	16	86	0.000557837	3569	interleukin 6	IL6
Viral Acute Myocarditis	16	86	0.000557837	3592	interleukin 12A	IL12A
Viral Acute Myocarditis	16	86	0.000557837	3716	Janus kinase 1	JAK1
Viral Acute Myocarditis	16	86	0.000557837	3725	Jun proto-oncogene, AP-1 transcription factor subunit	JUN
Viral Acute Myocarditis	16	86	0.000557837	3908	laminin subunit alpha 2	LAMA2
Viral Acute Myocarditis	16	86	0.000557837	5880	ras-related C3 botulinum toxin substrate 2 (rho family, small GTP binding protein Rac2)	RAC2
Viral Acute Myocarditis	16	86	0.000557837	598	BCL2 like 1	BCL2L1
Viral Acute Myocarditis	16	86	0.000557837	64127	nucleotide binding oligomerization domain containing 2	NOD2
Viral Acute Myocarditis	16	86	0.000557837	663	BCL2 interacting protein 2	BNIP2
Viral Acute Myocarditis	16	86	0.000557837	6772	signal transducer and activator of transcription 1	STAT1
Viral Acute Myocarditis	16	86	0.000557837	7098	toll like receptor 3	TLR3
Viral Acute Myocarditis	16	86	0.000557837	840	caspase 7	CASP7
Oxidative Damage	10	40	0.000560369	1026	cyclin dependent kinase inhibitor 1A	CDKN1A
Oxidative Damage	10	40	0.000560369	1647	growth arrest and DNA damage inducible alpha	GADD45A
Oxidative Damage	10	40	0.000560369	4790	nuclear factor kappa B subunit 1	NFKB1
Oxidative Damage	10	40	0.000560369	4794	NFKB inhibitor epsilon	NFKBIE
Oxidative Damage	10	40	0.000560369	7124	tumor necrosis factor	TNF
Oxidative Damage	10	40	0.000560369	7133	TNF receptor superfamily member 1B	TNFRSF1B
Oxidative Damage	10	40	0.000560369	715	complement C1r	C1R
Oxidative Damage	10	40	0.000560369	716	complement C1s	C1S
Oxidative Damage	10	40	0.000560369	7185	TNF receptor associated factor 1	TRAF1
Oxidative Damage	10	40	0.000560369	7189	TNF receptor associated factor 6	TRAF6
TLR4 Signaling and Tolerance	8	27	0.000587552	23118	TGF-beta activated kinase 1/MAP3K7 binding protein 2	TAB2
TLR4 Signaling and Tolerance	8	27	0.000587552	29110	TANK binding kinase 1	TBK1
TLR4 Signaling and Tolerance	8	27	0.000587552	3456	interferon beta 1	IFNB1
TLR4 Signaling and Tolerance	8	27	0.000587552	3569	interleukin 6	IL6
TLR4 Signaling and Tolerance	8	27	0.000587552	3665	interferon regulatory factor 7	IRF7
TLR4 Signaling and Tolerance	8	27	0.000587552	4792	NFKB inhibitor alpha	NFKBIA
TLR4 Signaling and Tolerance	8	27	0.000587552	7124	tumor necrosis factor	TNF
TLR4 Signaling and Tolerance	8	27	0.000587552	7189	TNF receptor associated factor 6	TRAF6
IL-3 Signaling Pathway	11	49	0.000805193	2353	Fos proto-oncogene, AP-1 transcription factor subunit	FOS
IL-3 Signaling Pathway	11	49	0.000805193	2889	Rap guanine nucleotide exchange factor 1	RAPGEF1
IL-3 Signaling Pathway	11	49	0.000805193	3716	Janus kinase 1	JAK1
IL-3 Signaling Pathway	11	49	0.000805193	3717	Janus kinase 2	JAK2
IL-3 Signaling Pathway	11	49	0.000805193	3725	Jun proto-oncogene, AP-1 transcription factor subunit	JUN
IL-3 Signaling Pathway	11	49	0.000805193	4067	LYN proto-oncogene, Src family tyrosine kinase	LYN
IL-3 Signaling Pathway	11	49	0.000805193	5293	phosphatidylinositol-4,5-bisphosphate 3-kinase catalytic subunit delta	PIK3CD
IL-3 Signaling Pathway	11	49	0.000805193	598	BCL2 like 1	BCL2L1
IL-3 Signaling Pathway	11	49	0.000805193	6776	signal transducer and activator of transcription 5A	STAT5A
IL-3 Signaling Pathway	11	49	0.000805193	7409	vav guanine nucleotide exchange factor 1	VAV1
IL-3 Signaling Pathway	11	49	0.000805193	9846	GRB2 associated binding protein 2	GAB2
Structural Pathway of Interleukin 1 (IL-1)	10	42	0.000848967	1326	mitogen-activated protein kinase kinase kinase 8	MAP3K8
Structural Pathway of Interleukin 1 (IL-1)	10	42	0.000848967	23118	TGF-beta activated kinase 1/MAP3K7 binding protein 2	TAB2
Structural Pathway of Interleukin 1 (IL-1)	10	42	0.000848967	2353	Fos proto-oncogene, AP-1 transcription factor subunit	FOS
Structural Pathway of Interleukin 1 (IL-1)	10	42	0.000848967	3552	interleukin 1 alpha	IL1A
Structural Pathway of Interleukin 1 (IL-1)	10	42	0.000848967	3553	interleukin 1 beta	IL1B
Structural Pathway of Interleukin 1 (IL-1)	10	42	0.000848967	3556	interleukin 1 receptor accessory protein	IL1RAP
Structural Pathway of Interleukin 1 (IL-1)	10	42	0.000848967	3656	interleukin 1 receptor associated kinase 2	IRAK2
Structural Pathway of Interleukin 1 (IL-1)	10	42	0.000848967	3665	interferon regulatory factor 7	IRF7
Structural Pathway of Interleukin 1 (IL-1)	10	42	0.000848967	3725	Jun proto-oncogene, AP-1 transcription factor subunit	JUN
Structural Pathway of Interleukin 1 (IL-1)	10	42	0.000848967	7189	TNF receptor associated factor 6	TRAF6
IL-2 Signaling Pathway	10	42	0.000848967	2185	protein tyrosine kinase 2 beta	PTK2B
IL-2 Signaling Pathway	10	42	0.000848967	2353	Fos proto-oncogene, AP-1 transcription factor subunit	FOS
IL-2 Signaling Pathway	10	42	0.000848967	3561	interleukin 2 receptor subunit gamma	IL2RG
IL-2 Signaling Pathway	10	42	0.000848967	3716	Janus kinase 1	JAK1
IL-2 Signaling Pathway	10	42	0.000848967	3725	Jun proto-oncogene, AP-1 transcription factor subunit	JUN
IL-2 Signaling Pathway	10	42	0.000848967	6772	signal transducer and activator of transcription 1	STAT1
IL-2 Signaling Pathway	10	42	0.000848967	6776	signal transducer and activator of transcription 5A	STAT5A
IL-2 Signaling Pathway	10	42	0.000848967	9021	suppressor of cytokine signaling 3	SOCS3
IL-2 Signaling Pathway	10	42	0.000848967	9111	N-myc and STAT interactor	NMI
IL-2 Signaling Pathway	10	42	0.000848967	9846	GRB2 associated binding protein 2	GAB2
PI3K-Akt Signaling Pathway	42	342	0.000891432	1026	cyclin dependent kinase inhibitor 1A	CDKN1A
PI3K-Akt Signaling Pathway	42	342	0.000891432	118788	phosphoinositide-3-kinase adaptor protein 1	PIK3AP1
PI3K-Akt Signaling Pathway	42	342	0.000891432	1282	collagen type IV alpha 1 chain	COL4A1
PI3K-Akt Signaling Pathway	42	342	0.000891432	1284	collagen type IV alpha 2 chain	COL4A2
PI3K-Akt Signaling Pathway	42	342	0.000891432	1298	collagen type IX alpha 2 chain	COL9A2
PI3K-Akt Signaling Pathway	42	342	0.000891432	1435	colony stimulating factor 1	CSF1
PI3K-Akt Signaling Pathway	42	342	0.000891432	1440	colony stimulating factor 3	CSF3
PI3K-Akt Signaling Pathway	42	342	0.000891432	2247	fibroblast growth factor 2	FGF2
PI3K-Akt Signaling Pathway	42	342	0.000891432	2323	fms related tyrosine kinase 3 ligand	FLT3LG
PI3K-Akt Signaling Pathway	42	342	0.000891432	3455	interferon alpha and beta receptor subunit 2	IFNAR2
PI3K-Akt Signaling Pathway	42	342	0.000891432	3456	interferon beta 1	IFNB1
PI3K-Akt Signaling Pathway	42	342	0.000891432	3561	interleukin 2 receptor subunit gamma	IL2RG
PI3K-Akt Signaling Pathway	42	342	0.000891432	3566	interleukin 4 receptor	IL4R
PI3K-Akt Signaling Pathway	42	342	0.000891432	3569	interleukin 6	IL6
PI3K-Akt Signaling Pathway	42	342	0.000891432	3673	integrin subunit alpha 2	ITGA2
PI3K-Akt Signaling Pathway	42	342	0.000891432	3678	integrin subunit alpha 5	ITGA5
PI3K-Akt Signaling Pathway	42	342	0.000891432	3685	integrin subunit alpha V	ITGAV
PI3K-Akt Signaling Pathway	42	342	0.000891432	3716	Janus kinase 1	JAK1
PI3K-Akt Signaling Pathway	42	342	0.000891432	3717	Janus kinase 2	JAK2
PI3K-Akt Signaling Pathway	42	342	0.000891432	3908	laminin subunit alpha 2	LAMA2
PI3K-Akt Signaling Pathway	42	342	0.000891432	3914	laminin subunit beta 3	LAMB3
PI3K-Akt Signaling Pathway	42	342	0.000891432	3918	laminin subunit gamma 2	LAMC2
PI3K-Akt Signaling Pathway	42	342	0.000891432	4170	MCL1, BCL2 family apoptosis regulator	MCL1
PI3K-Akt Signaling Pathway	42	342	0.000891432	4233	MET proto-oncogene, receptor tyrosine kinase	MET
PI3K-Akt Signaling Pathway	42	342	0.000891432	4790	nuclear factor kappa B subunit 1	NFKB1
PI3K-Akt Signaling Pathway	42	342	0.000891432	4804	nerve growth factor receptor	NGFR
PI3K-Akt Signaling Pathway	42	342	0.000891432	4846	nitric oxide synthase 3	NOS3
PI3K-Akt Signaling Pathway	42	342	0.000891432	5106	phosphoenolpyruvate carboxykinase 2, mitochondrial	PCK2
PI3K-Akt Signaling Pathway	42	342	0.000891432	5155	platelet derived growth factor subunit B	PDGFB
PI3K-Akt Signaling Pathway	42	342	0.000891432	5293	phosphatidylinositol-4,5-bisphosphate 3-kinase catalytic subunit delta	PIK3CD
PI3K-Akt Signaling Pathway	42	342	0.000891432	54541	DNA damage inducible transcript 4	DDIT4
PI3K-Akt Signaling Pathway	42	342	0.000891432	55012	protein phosphatase 2 regulatory subunit B''gamma	PPP2R3C
PI3K-Akt Signaling Pathway	42	342	0.000891432	59345	G protein subunit beta 4	GNB4
PI3K-Akt Signaling Pathway	42	342	0.000891432	598	BCL2 like 1	BCL2L1
PI3K-Akt Signaling Pathway	42	342	0.000891432	6446	serum/glucocorticoid regulated kinase 1	SGK1
PI3K-Akt Signaling Pathway	42	342	0.000891432	7010	TEK receptor tyrosine kinase	TEK
PI3K-Akt Signaling Pathway	42	342	0.000891432	7039	transforming growth factor alpha	TGFA
PI3K-Akt Signaling Pathway	42	342	0.000891432	7057	thrombospondin 1	THBS1
PI3K-Akt Signaling Pathway	42	342	0.000891432	7097	toll like receptor 2	TLR2
PI3K-Akt Signaling Pathway	42	342	0.000891432	7148	tenascin XB	TNXB
PI3K-Akt Signaling Pathway	42	342	0.000891432	7424	vascular endothelial growth factor C	VEGFC
PI3K-Akt Signaling Pathway	42	342	0.000891432	9180	oncostatin M receptor	OSMR
Chromosomal and microsatellite instability in colorectal cancer	14	74	0.00102687	1026	cyclin dependent kinase inhibitor 1A	CDKN1A
Chromosomal and microsatellite instability in colorectal cancer	14	74	0.00102687	1647	growth arrest and DNA damage inducible alpha	GADD45A
Chromosomal and microsatellite instability in colorectal cancer	14	74	0.00102687	2353	Fos proto-oncogene, AP-1 transcription factor subunit	FOS
Chromosomal and microsatellite instability in colorectal cancer	14	74	0.00102687	27113	BCL2 binding component 3	BBC3
Chromosomal and microsatellite instability in colorectal cancer	14	74	0.00102687	29110	TANK binding kinase 1	TBK1
Chromosomal and microsatellite instability in colorectal cancer	14	74	0.00102687	3725	Jun proto-oncogene, AP-1 transcription factor subunit	JUN
Chromosomal and microsatellite instability in colorectal cancer	14	74	0.00102687	4616	growth arrest and DNA damage inducible beta	GADD45B
Chromosomal and microsatellite instability in colorectal cancer	14	74	0.00102687	51426	DNA polymerase kappa	POLK
Chromosomal and microsatellite instability in colorectal cancer	14	74	0.00102687	5366	phorbol-12-myristate-13-acetate-induced protein 1	PMAIP1
Chromosomal and microsatellite instability in colorectal cancer	14	74	0.00102687	5743	prostaglandin-endoperoxide synthase 2	PTGS2
Chromosomal and microsatellite instability in colorectal cancer	14	74	0.00102687	5880	ras-related C3 botulinum toxin substrate 2 (rho family, small GTP binding protein Rac2)	RAC2
Chromosomal and microsatellite instability in colorectal cancer	14	74	0.00102687	5900	ral guanine nucleotide dissociation stimulator	RALGDS
Chromosomal and microsatellite instability in colorectal cancer	14	74	0.00102687	5966	REL proto-oncogene, NF-kB subunit	REL
Chromosomal and microsatellite instability in colorectal cancer	14	74	0.00102687	7042	transforming growth factor beta 2	TGFB2
Simplified Depiction of MYD88 Distinct Input-Output Pathway	6	17	0.0010476	10333	toll like receptor 6	TLR6
Simplified Depiction of MYD88 Distinct Input-Output Pathway	6	17	0.0010476	2354	FosB proto-oncogene, AP-1 transcription factor subunit	FOSB
Simplified Depiction of MYD88 Distinct Input-Output Pathway	6	17	0.0010476	3553	interleukin 1 beta	IL1B
Simplified Depiction of MYD88 Distinct Input-Output Pathway	6	17	0.0010476	7096	toll like receptor 1	TLR1
Simplified Depiction of MYD88 Distinct Input-Output Pathway	6	17	0.0010476	7097	toll like receptor 2	TLR2
Simplified Depiction of MYD88 Distinct Input-Output Pathway	6	17	0.0010476	7189	TNF receptor associated factor 6	TRAF6
Prolactin Signaling Pathway	14	76	0.00134721	2353	Fos proto-oncogene, AP-1 transcription factor subunit	FOS
Prolactin Signaling Pathway	14	76	0.00134721	3659	interferon regulatory factor 1	IRF1
Prolactin Signaling Pathway	14	76	0.00134721	3716	Janus kinase 1	JAK1
Prolactin Signaling Pathway	14	76	0.00134721	3717	Janus kinase 2	JAK2
Prolactin Signaling Pathway	14	76	0.00134721	3725	Jun proto-oncogene, AP-1 transcription factor subunit	JUN
Prolactin Signaling Pathway	14	76	0.00134721	4790	nuclear factor kappa B subunit 1	NFKB1
Prolactin Signaling Pathway	14	76	0.00134721	4792	NFKB inhibitor alpha	NFKBIA
Prolactin Signaling Pathway	14	76	0.00134721	6196	ribosomal protein S6 kinase A2	RPS6KA2
Prolactin Signaling Pathway	14	76	0.00134721	6772	signal transducer and activator of transcription 1	STAT1
Prolactin Signaling Pathway	14	76	0.00134721	6776	signal transducer and activator of transcription 5A	STAT5A
Prolactin Signaling Pathway	14	76	0.00134721	7409	vav guanine nucleotide exchange factor 1	VAV1
Prolactin Signaling Pathway	14	76	0.00134721	8835	suppressor of cytokine signaling 2	SOCS2
Prolactin Signaling Pathway	14	76	0.00134721	9021	suppressor of cytokine signaling 3	SOCS3
Prolactin Signaling Pathway	14	76	0.00134721	9846	GRB2 associated binding protein 2	GAB2
Interactions between immune cells and microRNAs in tumor microenvironment	11	53	0.00160245	29126	CD274 molecule	CD274
Interactions between immune cells and microRNAs in tumor microenvironment	11	53	0.00160245	3107	major histocompatibility complex, class I, C	HLA-C
Interactions between immune cells and microRNAs in tumor microenvironment	11	53	0.00160245	3561	interleukin 2 receptor subunit gamma	IL2RG
Interactions between immune cells and microRNAs in tumor microenvironment	11	53	0.00160245	3566	interleukin 4 receptor	IL4R
Interactions between immune cells and microRNAs in tumor microenvironment	11	53	0.00160245	3627	C-X-C motif chemokine ligand 10	CXCL10
Interactions between immune cells and microRNAs in tumor microenvironment	11	53	0.00160245	4790	nuclear factor kappa B subunit 1	NFKB1
Interactions between immune cells and microRNAs in tumor microenvironment	11	53	0.00160245	4791	nuclear factor kappa B subunit 2	NFKB2
Interactions between immune cells and microRNAs in tumor microenvironment	11	53	0.00160245	6347	C-C motif chemokine ligand 2	CCL2
Interactions between immune cells and microRNAs in tumor microenvironment	11	53	0.00160245	6352	C-C motif chemokine ligand 5	CCL5
Interactions between immune cells and microRNAs in tumor microenvironment	11	53	0.00160245	7042	transforming growth factor beta 2	TGFB2
Interactions between immune cells and microRNAs in tumor microenvironment	11	53	0.00160245	7189	TNF receptor associated factor 6	TRAF6
Canonical NF-KB pathway	4	8	0.00171775	4790	nuclear factor kappa B subunit 1	NFKB1
Canonical NF-KB pathway	4	8	0.00171775	4792	NFKB inhibitor alpha	NFKBIA
Canonical NF-KB pathway	4	8	0.00171775	4794	NFKB inhibitor epsilon	NFKBIE
Canonical NF-KB pathway	4	8	0.00171775	5966	REL proto-oncogene, NF-kB subunit	REL
Interferon type I signaling pathways	11	54	0.0018796	10379	interferon regulatory factor 9	IRF9
Interferon type I signaling pathways	11	54	0.0018796	2889	Rap guanine nucleotide exchange factor 1	RAPGEF1
Interferon type I signaling pathways	11	54	0.0018796	3716	Janus kinase 1	JAK1
Interferon type I signaling pathways	11	54	0.0018796	5293	phosphatidylinositol-4,5-bisphosphate 3-kinase catalytic subunit delta	PIK3CD
Interferon type I signaling pathways	11	54	0.0018796	5966	REL proto-oncogene, NF-kB subunit	REL
Interferon type I signaling pathways	11	54	0.0018796	6772	signal transducer and activator of transcription 1	STAT1
Interferon type I signaling pathways	11	54	0.0018796	6773	signal transducer and activator of transcription 2	STAT2
Interferon type I signaling pathways	11	54	0.0018796	6775	signal transducer and activator of transcription 4	STAT4
Interferon type I signaling pathways	11	54	0.0018796	7409	vav guanine nucleotide exchange factor 1	VAV1
Interferon type I signaling pathways	11	54	0.0018796	9021	suppressor of cytokine signaling 3	SOCS3
Interferon type I signaling pathways	11	54	0.0018796	9846	GRB2 associated binding protein 2	GAB2
Leptin signaling pathway	14	79	0.00198137	2308	forkhead box O1	FOXO1
Leptin signaling pathway	14	79	0.00198137	3553	interleukin 1 beta	IL1B
Leptin signaling pathway	14	79	0.00198137	3716	Janus kinase 1	JAK1
Leptin signaling pathway	14	79	0.00198137	3717	Janus kinase 2	JAK2
Leptin signaling pathway	14	79	0.00198137	3953	leptin receptor	LEPR
Leptin signaling pathway	14	79	0.00198137	4790	nuclear factor kappa B subunit 1	NFKB1
Leptin signaling pathway	14	79	0.00198137	4846	nitric oxide synthase 3	NOS3
Leptin signaling pathway	14	79	0.00198137	5336	phospholipase C gamma 2	PLCG2
Leptin signaling pathway	14	79	0.00198137	5966	REL proto-oncogene, NF-kB subunit	REL
Leptin signaling pathway	14	79	0.00198137	598	BCL2 like 1	BCL2L1
Leptin signaling pathway	14	79	0.00198137	6772	signal transducer and activator of transcription 1	STAT1
Leptin signaling pathway	14	79	0.00198137	8648	nuclear receptor coactivator 1	NCOA1
Leptin signaling pathway	14	79	0.00198137	8835	suppressor of cytokine signaling 2	SOCS2
Leptin signaling pathway	14	79	0.00198137	9021	suppressor of cytokine signaling 3	SOCS3
Vitamin D in inflammatory diseases	6	19	0.0020182	1843	dual specificity phosphatase 1	DUSP1
Vitamin D in inflammatory diseases	6	19	0.0020182	2908	nuclear receptor subfamily 3 group C member 1	NR3C1
Vitamin D in inflammatory diseases	6	19	0.0020182	3569	interleukin 6	IL6
Vitamin D in inflammatory diseases	6	19	0.0020182	4792	NFKB inhibitor alpha	NFKBIA
Vitamin D in inflammatory diseases	6	19	0.0020182	7124	tumor necrosis factor	TNF
Vitamin D in inflammatory diseases	6	19	0.0020182	7421	vitamin D receptor	VDR
EGF/EGFR Signaling Pathway	23	162	0.00210237	2060	epidermal growth factor receptor pathway substrate 15	EPS15
EGF/EGFR Signaling Pathway	23	162	0.00210237	2185	protein tyrosine kinase 2 beta	PTK2B
EGF/EGFR Signaling Pathway	23	162	0.00210237	2308	forkhead box O1	FOXO1
EGF/EGFR Signaling Pathway	23	162	0.00210237	2353	Fos proto-oncogene, AP-1 transcription factor subunit	FOS
EGF/EGFR Signaling Pathway	23	162	0.00210237	2354	FosB proto-oncogene, AP-1 transcription factor subunit	FOSB
EGF/EGFR Signaling Pathway	23	162	0.00210237	3716	Janus kinase 1	JAK1
EGF/EGFR Signaling Pathway	23	162	0.00210237	3717	Janus kinase 2	JAK2
EGF/EGFR Signaling Pathway	23	162	0.00210237	3725	Jun proto-oncogene, AP-1 transcription factor subunit	JUN
EGF/EGFR Signaling Pathway	23	162	0.00210237	4690	NCK adaptor protein 1	NCK1
EGF/EGFR Signaling Pathway	23	162	0.00210237	4846	nitric oxide synthase 3	NOS3
EGF/EGFR Signaling Pathway	23	162	0.00210237	50807	ArfGAP with SH3 domain, ankyrin repeat and PH domain 1	ASAP1
EGF/EGFR Signaling Pathway	23	162	0.00210237	5337	phospholipase D1	PLD1
EGF/EGFR Signaling Pathway	23	162	0.00210237	5359	phospholipid scramblase 1	PLSCR1
EGF/EGFR Signaling Pathway	23	162	0.00210237	5753	protein tyrosine kinase 6	PTK6
EGF/EGFR Signaling Pathway	23	162	0.00210237	5900	ral guanine nucleotide dissociation stimulator	RALGDS
EGF/EGFR Signaling Pathway	23	162	0.00210237	6196	ribosomal protein S6 kinase A2	RPS6KA2
EGF/EGFR Signaling Pathway	23	162	0.00210237	6772	signal transducer and activator of transcription 1	STAT1
EGF/EGFR Signaling Pathway	23	162	0.00210237	6776	signal transducer and activator of transcription 5A	STAT5A
EGF/EGFR Signaling Pathway	23	162	0.00210237	7409	vav guanine nucleotide exchange factor 1	VAV1
EGF/EGFR Signaling Pathway	23	162	0.00210237	868	Cbl proto-oncogene B	CBLB
EGF/EGFR Signaling Pathway	23	162	0.00210237	8867	synaptojanin 1	SYNJ1
EGF/EGFR Signaling Pathway	23	162	0.00210237	9712	USP6 N-terminal like	USP6NL
EGF/EGFR Signaling Pathway	23	162	0.00210237	9846	GRB2 associated binding protein 2	GAB2
Hepatitis C and Hepatocellular Carcinoma	11	56	0.00255106	1026	cyclin dependent kinase inhibitor 1A	CDKN1A
Hepatitis C and Hepatocellular Carcinoma	11	56	0.00255106	1284	collagen type IV alpha 2 chain	COL4A2
Hepatitis C and Hepatocellular Carcinoma	11	56	0.00255106	26509	myoferlin	MYOF
Hepatitis C and Hepatocellular Carcinoma	11	56	0.00255106	330	baculoviral IAP repeat containing 3	BIRC3
Hepatitis C and Hepatocellular Carcinoma	11	56	0.00255106	3569	interleukin 6	IL6
Hepatitis C and Hepatocellular Carcinoma	11	56	0.00255106	3716	Janus kinase 1	JAK1
Hepatitis C and Hepatocellular Carcinoma	11	56	0.00255106	3725	Jun proto-oncogene, AP-1 transcription factor subunit	JUN
Hepatitis C and Hepatocellular Carcinoma	11	56	0.00255106	4790	nuclear factor kappa B subunit 1	NFKB1
Hepatitis C and Hepatocellular Carcinoma	11	56	0.00255106	5743	prostaglandin-endoperoxide synthase 2	PTGS2
Hepatitis C and Hepatocellular Carcinoma	11	56	0.00255106	598	BCL2 like 1	BCL2L1
Hepatitis C and Hepatocellular Carcinoma	11	56	0.00255106	840	caspase 7	CASP7
Pancreatic adenocarcinoma pathway	15	90	0.00260639	1026	cyclin dependent kinase inhibitor 1A	CDKN1A
Pancreatic adenocarcinoma pathway	15	90	0.00260639	1647	growth arrest and DNA damage inducible alpha	GADD45A
Pancreatic adenocarcinoma pathway	15	90	0.00260639	3716	Janus kinase 1	JAK1
Pancreatic adenocarcinoma pathway	15	90	0.00260639	4616	growth arrest and DNA damage inducible beta	GADD45B
Pancreatic adenocarcinoma pathway	15	90	0.00260639	4790	nuclear factor kappa B subunit 1	NFKB1
Pancreatic adenocarcinoma pathway	15	90	0.00260639	5062	p21 (RAC1) activated kinase 2	PAK2
Pancreatic adenocarcinoma pathway	15	90	0.00260639	51426	DNA polymerase kappa	POLK
Pancreatic adenocarcinoma pathway	15	90	0.00260639	5293	phosphatidylinositol-4,5-bisphosphate 3-kinase catalytic subunit delta	PIK3CD
Pancreatic adenocarcinoma pathway	15	90	0.00260639	5337	phospholipase D1	PLD1
Pancreatic adenocarcinoma pathway	15	90	0.00260639	5880	ras-related C3 botulinum toxin substrate 2 (rho family, small GTP binding protein Rac2)	RAC2
Pancreatic adenocarcinoma pathway	15	90	0.00260639	5900	ral guanine nucleotide dissociation stimulator	RALGDS
Pancreatic adenocarcinoma pathway	15	90	0.00260639	598	BCL2 like 1	BCL2L1
Pancreatic adenocarcinoma pathway	15	90	0.00260639	6772	signal transducer and activator of transcription 1	STAT1
Pancreatic adenocarcinoma pathway	15	90	0.00260639	7039	transforming growth factor alpha	TGFA
Pancreatic adenocarcinoma pathway	15	90	0.00260639	7042	transforming growth factor beta 2	TGFB2
Hypertrophy Model	6	20	0.00270313	1839	heparin binding EGF like growth factor	HBEGF
Hypertrophy Model	6	20	0.00270313	27063	ankyrin repeat domain 1	ANKRD1
Hypertrophy Model	6	20	0.00270313	3552	interleukin 1 alpha	IL1A
Hypertrophy Model	6	20	0.00270313	3606	interleukin 18	IL18
Hypertrophy Model	6	20	0.00270313	467	activating transcription factor 3	ATF3
Hypertrophy Model	6	20	0.00270313	6935	zinc finger E-box binding homeobox 1	ZEB1
IL-5 Signaling Pathway	9	41	0.00280492	161742	sprouty related EVH1 domain containing 1	SPRED1
IL-5 Signaling Pathway	9	41	0.00280492	2353	Fos proto-oncogene, AP-1 transcription factor subunit	FOS
IL-5 Signaling Pathway	9	41	0.00280492	3716	Janus kinase 1	JAK1
IL-5 Signaling Pathway	9	41	0.00280492	3717	Janus kinase 2	JAK2
IL-5 Signaling Pathway	9	41	0.00280492	3725	Jun proto-oncogene, AP-1 transcription factor subunit	JUN
IL-5 Signaling Pathway	9	41	0.00280492	4067	LYN proto-oncogene, Src family tyrosine kinase	LYN
IL-5 Signaling Pathway	9	41	0.00280492	5292	Pim-1 proto-oncogene, serine/threonine kinase	PIM1
IL-5 Signaling Pathway	9	41	0.00280492	6772	signal transducer and activator of transcription 1	STAT1
IL-5 Signaling Pathway	9	41	0.00280492	6776	signal transducer and activator of transcription 5A	STAT5A
Photodynamic therapy-induced unfolded protein response	7	27	0.00303576	2081	endoplasmic reticulum to nucleus signaling 1	ERN1
Photodynamic therapy-induced unfolded protein response	7	27	0.00303576	23645	protein phosphatase 1 regulatory subunit 15A	PPP1R15A
Photodynamic therapy-induced unfolded protein response	7	27	0.00303576	27113	BCL2 binding component 3	BBC3
Photodynamic therapy-induced unfolded protein response	7	27	0.00303576	467	activating transcription factor 3	ATF3
Photodynamic therapy-induced unfolded protein response	7	27	0.00303576	4780	nuclear factor, erythroid 2 like 2	NFE2L2
Photodynamic therapy-induced unfolded protein response	7	27	0.00303576	7453	tryptophanyl-tRNA synthetase	WARS
Photodynamic therapy-induced unfolded protein response	7	27	0.00303576	7494	X-box binding protein 1	XBP1
Fas Ligand (FasL) pathway and Stress induction of Heat Shock Proteins (HSP) regulation	9	42	0.00333836	355	Fas cell surface death receptor	FAS
Fas Ligand (FasL) pathway and Stress induction of Heat Shock Proteins (HSP) regulation	9	42	0.00333836	3552	interleukin 1 alpha	IL1A
Fas Ligand (FasL) pathway and Stress induction of Heat Shock Proteins (HSP) regulation	9	42	0.00333836	3725	Jun proto-oncogene, AP-1 transcription factor subunit	JUN
Fas Ligand (FasL) pathway and Stress induction of Heat Shock Proteins (HSP) regulation	9	42	0.00333836	5062	p21 (RAC1) activated kinase 2	PAK2
Fas Ligand (FasL) pathway and Stress induction of Heat Shock Proteins (HSP) regulation	9	42	0.00333836	7124	tumor necrosis factor	TNF
Fas Ligand (FasL) pathway and Stress induction of Heat Shock Proteins (HSP) regulation	9	42	0.00333836	840	caspase 7	CASP7
Fas Ligand (FasL) pathway and Stress induction of Heat Shock Proteins (HSP) regulation	9	42	0.00333836	843	caspase 10	CASP10
Fas Ligand (FasL) pathway and Stress induction of Heat Shock Proteins (HSP) regulation	9	42	0.00333836	8767	receptor interacting serine/threonine kinase 2	RIPK2
Fas Ligand (FasL) pathway and Stress induction of Heat Shock Proteins (HSP) regulation	9	42	0.00333836	8837	CASP8 and FADD like apoptosis regulator	CFLAR
Vitamin B12 Metabolism	10	52	0.00463637	3553	interleukin 1 beta	IL1B
Vitamin B12 Metabolism	10	52	0.00463637	3569	interleukin 6	IL6
Vitamin B12 Metabolism	10	52	0.00463637	4790	nuclear factor kappa B subunit 1	NFKB1
Vitamin B12 Metabolism	10	52	0.00463637	4791	nuclear factor kappa B subunit 2	NFKB2
Vitamin B12 Metabolism	10	52	0.00463637	5054	serpin family E member 1	SERPINE1
Vitamin B12 Metabolism	10	52	0.00463637	6291	serum amyloid A4, constitutive	SAA4
Vitamin B12 Metabolism	10	52	0.00463637	6347	C-C motif chemokine ligand 2	CCL2
Vitamin B12 Metabolism	10	52	0.00463637	6352	C-C motif chemokine ligand 5	CCL5
Vitamin B12 Metabolism	10	52	0.00463637	6648	superoxide dismutase 2	SOD2
Vitamin B12 Metabolism	10	52	0.00463637	7124	tumor necrosis factor	TNF
Allograft Rejection	14	90	0.0067357	1604	CD55 molecule (Cromer blood group)	CD55
Allograft Rejection	14	90	0.0067357	3107	major histocompatibility complex, class I, C	HLA-C
Allograft Rejection	14	90	0.0067357	3117	major histocompatibility complex, class II, DQ alpha 1	HLA-DQA1
Allograft Rejection	14	90	0.0067357	3133	major histocompatibility complex, class I, E	HLA-E
Allograft Rejection	14	90	0.0067357	3134	major histocompatibility complex, class I, F	HLA-F
Allograft Rejection	14	90	0.0067357	355	Fas cell surface death receptor	FAS
Allograft Rejection	14	90	0.0067357	3552	interleukin 1 alpha	IL1A
Allograft Rejection	14	90	0.0067357	3553	interleukin 1 beta	IL1B
Allograft Rejection	14	90	0.0067357	3592	interleukin 12A	IL12A
Allograft Rejection	14	90	0.0067357	6373	C-X-C motif chemokine ligand 11	CXCL11
Allograft Rejection	14	90	0.0067357	6772	signal transducer and activator of transcription 1	STAT1
Allograft Rejection	14	90	0.0067357	7124	tumor necrosis factor	TNF
Allograft Rejection	14	90	0.0067357	718	complement C3	C3
Allograft Rejection	14	90	0.0067357	840	caspase 7	CASP7
Cells and Molecules involved in local acute inflammatory response	5	17	0.00675992	3383	intercellular adhesion molecule 1	ICAM1
Cells and Molecules involved in local acute inflammatory response	5	17	0.00675992	3552	interleukin 1 alpha	IL1A
Cells and Molecules involved in local acute inflammatory response	5	17	0.00675992	3569	interleukin 6	IL6
Cells and Molecules involved in local acute inflammatory response	5	17	0.00675992	7124	tumor necrosis factor	TNF
Cells and Molecules involved in local acute inflammatory response	5	17	0.00675992	718	complement C3	C3
Chemokine signaling pathway	22	168	0.00699272	196883	adenylate cyclase 4	ADCY4
Chemokine signaling pathway	22	168	0.00699272	2185	protein tyrosine kinase 2 beta	PTK2B
Chemokine signaling pathway	22	168	0.00699272	2921	C-X-C motif chemokine ligand 3	CXCL3
Chemokine signaling pathway	22	168	0.00699272	3627	C-X-C motif chemokine ligand 10	CXCL10
Chemokine signaling pathway	22	168	0.00699272	3717	Janus kinase 2	JAK2
Chemokine signaling pathway	22	168	0.00699272	4067	LYN proto-oncogene, Src family tyrosine kinase	LYN
Chemokine signaling pathway	22	168	0.00699272	4790	nuclear factor kappa B subunit 1	NFKB1
Chemokine signaling pathway	22	168	0.00699272	4792	NFKB inhibitor alpha	NFKBIA
Chemokine signaling pathway	22	168	0.00699272	5293	phosphatidylinositol-4,5-bisphosphate 3-kinase catalytic subunit delta	PIK3CD
Chemokine signaling pathway	22	168	0.00699272	5880	ras-related C3 botulinum toxin substrate 2 (rho family, small GTP binding protein Rac2)	RAC2
Chemokine signaling pathway	22	168	0.00699272	59345	G protein subunit beta 4	GNB4
Chemokine signaling pathway	22	168	0.00699272	6347	C-C motif chemokine ligand 2	CCL2
Chemokine signaling pathway	22	168	0.00699272	6352	C-C motif chemokine ligand 5	CCL5
Chemokine signaling pathway	22	168	0.00699272	6361	C-C motif chemokine ligand 17	CCL17
Chemokine signaling pathway	22	168	0.00699272	6364	C-C motif chemokine ligand 20	CCL20
Chemokine signaling pathway	22	168	0.00699272	6367	C-C motif chemokine ligand 22	CCL22
Chemokine signaling pathway	22	168	0.00699272	6373	C-X-C motif chemokine ligand 11	CXCL11
Chemokine signaling pathway	22	168	0.00699272	6374	C-X-C motif chemokine ligand 5	CXCL5
Chemokine signaling pathway	22	168	0.00699272	6376	C-X3-C motif chemokine ligand 1	CX3CL1
Chemokine signaling pathway	22	168	0.00699272	6772	signal transducer and activator of transcription 1	STAT1
Chemokine signaling pathway	22	168	0.00699272	6773	signal transducer and activator of transcription 2	STAT2
Chemokine signaling pathway	22	168	0.00699272	7409	vav guanine nucleotide exchange factor 1	VAV1
EBV LMP1 signaling	6	24	0.00726072	3456	interferon beta 1	IFNB1
EBV LMP1 signaling	6	24	0.00726072	6352	C-C motif chemokine ligand 5	CCL5
EBV LMP1 signaling	6	24	0.00726072	6364	C-C motif chemokine ligand 20	CCL20
EBV LMP1 signaling	6	24	0.00726072	7124	tumor necrosis factor	TNF
EBV LMP1 signaling	6	24	0.00726072	7185	TNF receptor associated factor 1	TRAF1
EBV LMP1 signaling	6	24	0.00726072	7189	TNF receptor associated factor 6	TRAF6
Folate Metabolism	11	64	0.00739742	10797	methylenetetrahydrofolate dehydrogenase (NADP+ dependent) 2, methenyltetrahydrofolate cyclohydrolase	MTHFD2
Folate Metabolism	11	64	0.00739742	1435	colony stimulating factor 1	CSF1
Folate Metabolism	11	64	0.00739742	3553	interleukin 1 beta	IL1B
Folate Metabolism	11	64	0.00739742	3569	interleukin 6	IL6
Folate Metabolism	11	64	0.00739742	4790	nuclear factor kappa B subunit 1	NFKB1
Folate Metabolism	11	64	0.00739742	4791	nuclear factor kappa B subunit 2	NFKB2
Folate Metabolism	11	64	0.00739742	5054	serpin family E member 1	SERPINE1
Folate Metabolism	11	64	0.00739742	6291	serum amyloid A4, constitutive	SAA4
Folate Metabolism	11	64	0.00739742	6347	C-C motif chemokine ligand 2	CCL2
Folate Metabolism	11	64	0.00739742	6648	superoxide dismutase 2	SOD2
Folate Metabolism	11	64	0.00739742	7124	tumor necrosis factor	TNF
Focal Adhesion-PI3K-Akt-mTOR-signaling pathway	35	306	0.00745354	1026	cyclin dependent kinase inhibitor 1A	CDKN1A
Focal Adhesion-PI3K-Akt-mTOR-signaling pathway	35	306	0.00745354	113791	phosphoinositide-3-kinase interacting protein 1	PIK3IP1
Focal Adhesion-PI3K-Akt-mTOR-signaling pathway	35	306	0.00745354	1282	collagen type IV alpha 1 chain	COL4A1
Focal Adhesion-PI3K-Akt-mTOR-signaling pathway	35	306	0.00745354	1284	collagen type IV alpha 2 chain	COL4A2
Focal Adhesion-PI3K-Akt-mTOR-signaling pathway	35	306	0.00745354	1435	colony stimulating factor 1	CSF1
Focal Adhesion-PI3K-Akt-mTOR-signaling pathway	35	306	0.00745354	1440	colony stimulating factor 3	CSF3
Focal Adhesion-PI3K-Akt-mTOR-signaling pathway	35	306	0.00745354	2247	fibroblast growth factor 2	FGF2
Focal Adhesion-PI3K-Akt-mTOR-signaling pathway	35	306	0.00745354	2308	forkhead box O1	FOXO1
Focal Adhesion-PI3K-Akt-mTOR-signaling pathway	35	306	0.00745354	3455	interferon alpha and beta receptor subunit 2	IFNAR2
Focal Adhesion-PI3K-Akt-mTOR-signaling pathway	35	306	0.00745354	3456	interferon beta 1	IFNB1
Focal Adhesion-PI3K-Akt-mTOR-signaling pathway	35	306	0.00745354	3561	interleukin 2 receptor subunit gamma	IL2RG
Focal Adhesion-PI3K-Akt-mTOR-signaling pathway	35	306	0.00745354	3566	interleukin 4 receptor	IL4R
Focal Adhesion-PI3K-Akt-mTOR-signaling pathway	35	306	0.00745354	3673	integrin subunit alpha 2	ITGA2
Focal Adhesion-PI3K-Akt-mTOR-signaling pathway	35	306	0.00745354	3678	integrin subunit alpha 5	ITGA5
Focal Adhesion-PI3K-Akt-mTOR-signaling pathway	35	306	0.00745354	3684	integrin subunit alpha M	ITGAM
Focal Adhesion-PI3K-Akt-mTOR-signaling pathway	35	306	0.00745354	3685	integrin subunit alpha V	ITGAV
Focal Adhesion-PI3K-Akt-mTOR-signaling pathway	35	306	0.00745354	3716	Janus kinase 1	JAK1
Focal Adhesion-PI3K-Akt-mTOR-signaling pathway	35	306	0.00745354	3717	Janus kinase 2	JAK2
Focal Adhesion-PI3K-Akt-mTOR-signaling pathway	35	306	0.00745354	3908	laminin subunit alpha 2	LAMA2
Focal Adhesion-PI3K-Akt-mTOR-signaling pathway	35	306	0.00745354	3914	laminin subunit beta 3	LAMB3
Focal Adhesion-PI3K-Akt-mTOR-signaling pathway	35	306	0.00745354	3918	laminin subunit gamma 2	LAMC2
Focal Adhesion-PI3K-Akt-mTOR-signaling pathway	35	306	0.00745354	4233	MET proto-oncogene, receptor tyrosine kinase	MET
Focal Adhesion-PI3K-Akt-mTOR-signaling pathway	35	306	0.00745354	4804	nerve growth factor receptor	NGFR
Focal Adhesion-PI3K-Akt-mTOR-signaling pathway	35	306	0.00745354	4846	nitric oxide synthase 3	NOS3
Focal Adhesion-PI3K-Akt-mTOR-signaling pathway	35	306	0.00745354	5155	platelet derived growth factor subunit B	PDGFB
Focal Adhesion-PI3K-Akt-mTOR-signaling pathway	35	306	0.00745354	51719	calcium binding protein 39	CAB39
Focal Adhesion-PI3K-Akt-mTOR-signaling pathway	35	306	0.00745354	5293	phosphatidylinositol-4,5-bisphosphate 3-kinase catalytic subunit delta	PIK3CD
Focal Adhesion-PI3K-Akt-mTOR-signaling pathway	35	306	0.00745354	54541	DNA damage inducible transcript 4	DDIT4
Focal Adhesion-PI3K-Akt-mTOR-signaling pathway	35	306	0.00745354	55012	protein phosphatase 2 regulatory subunit B''gamma	PPP2R3C
Focal Adhesion-PI3K-Akt-mTOR-signaling pathway	35	306	0.00745354	59345	G protein subunit beta 4	GNB4
Focal Adhesion-PI3K-Akt-mTOR-signaling pathway	35	306	0.00745354	7010	TEK receptor tyrosine kinase	TEK
Focal Adhesion-PI3K-Akt-mTOR-signaling pathway	35	306	0.00745354	7057	thrombospondin 1	THBS1
Focal Adhesion-PI3K-Akt-mTOR-signaling pathway	35	306	0.00745354	7148	tenascin XB	TNXB
Focal Adhesion-PI3K-Akt-mTOR-signaling pathway	35	306	0.00745354	7424	vascular endothelial growth factor C	VEGFC
Focal Adhesion-PI3K-Akt-mTOR-signaling pathway	35	306	0.00745354	9180	oncostatin M receptor	OSMR
TP53 Network	5	18	0.00879335	1026	cyclin dependent kinase inhibitor 1A	CDKN1A
TP53 Network	5	18	0.00879335	1647	growth arrest and DNA damage inducible alpha	GADD45A
TP53 Network	5	18	0.00879335	27113	BCL2 binding component 3	BBC3
TP53 Network	5	18	0.00879335	5366	phorbol-12-myristate-13-acetate-induced protein 1	PMAIP1
TP53 Network	5	18	0.00879335	8743	TNF superfamily member 10	TNFSF10
IL-7 Signaling Pathway	6	25	0.00896191	2185	protein tyrosine kinase 2 beta	PTK2B
IL-7 Signaling Pathway	6	25	0.00896191	3561	interleukin 2 receptor subunit gamma	IL2RG
IL-7 Signaling Pathway	6	25	0.00896191	3716	Janus kinase 1	JAK1
IL-7 Signaling Pathway	6	25	0.00896191	598	BCL2 like 1	BCL2L1
IL-7 Signaling Pathway	6	25	0.00896191	6772	signal transducer and activator of transcription 1	STAT1
IL-7 Signaling Pathway	6	25	0.00896191	6776	signal transducer and activator of transcription 5A	STAT5A
Complement and Coagulation Cascades	10	57	0.0090386	2152	coagulation factor III, tissue factor	F3
Complement and Coagulation Cascades	10	57	0.0090386	5054	serpin family E member 1	SERPINE1
Complement and Coagulation Cascades	10	57	0.0090386	5328	plasminogen activator, urokinase	PLAU
Complement and Coagulation Cascades	10	57	0.0090386	5329	plasminogen activator, urokinase receptor	PLAUR
Complement and Coagulation Cascades	10	57	0.0090386	629	complement factor B	CFB
Complement and Coagulation Cascades	10	57	0.0090386	7035	tissue factor pathway inhibitor	TFPI
Complement and Coagulation Cascades	10	57	0.0090386	710	serpin family G member 1	SERPING1
Complement and Coagulation Cascades	10	57	0.0090386	715	complement C1r	C1R
Complement and Coagulation Cascades	10	57	0.0090386	716	complement C1s	C1S
Complement and Coagulation Cascades	10	57	0.0090386	718	complement C3	C3
Oxidative Stress	7	33	0.009874	2353	Fos proto-oncogene, AP-1 transcription factor subunit	FOS
Oxidative Stress	7	33	0.009874	3162	heme oxygenase 1	HMOX1
Oxidative Stress	7	33	0.009874	3726	JunB proto-oncogene, AP-1 transcription factor subunit	JUNB
Oxidative Stress	7	33	0.009874	4780	nuclear factor, erythroid 2 like 2	NFE2L2
Oxidative Stress	7	33	0.009874	4790	nuclear factor kappa B subunit 1	NFKB1
Oxidative Stress	7	33	0.009874	6648	superoxide dismutase 2	SOD2
Oxidative Stress	7	33	0.009874	7498	xanthine dehydrogenase	XDH
Apoptosis Modulation by HSP70	5	19	0.0112131	355	Fas cell surface death receptor	FAS
Apoptosis Modulation by HSP70	5	19	0.0112131	4790	nuclear factor kappa B subunit 1	NFKB1
Apoptosis Modulation by HSP70	5	19	0.0112131	7124	tumor necrosis factor	TNF
Apoptosis Modulation by HSP70	5	19	0.0112131	840	caspase 7	CASP7
Apoptosis Modulation by HSP70	5	19	0.0112131	8737	receptor interacting serine/threonine kinase 1	RIPK1
ncRNAs involved in STAT3 signaling in hepatocellular carcinoma	5	19	0.0112131	3569	interleukin 6	IL6
ncRNAs involved in STAT3 signaling in hepatocellular carcinoma	5	19	0.0112131	3716	Janus kinase 1	JAK1
ncRNAs involved in STAT3 signaling in hepatocellular carcinoma	5	19	0.0112131	3717	Janus kinase 2	JAK2
ncRNAs involved in STAT3 signaling in hepatocellular carcinoma	5	19	0.0112131	4790	nuclear factor kappa B subunit 1	NFKB1
ncRNAs involved in STAT3 signaling in hepatocellular carcinoma	5	19	0.0112131	6935	zinc finger E-box binding homeobox 1	ZEB1
White fat cell differentiation	7	34	0.0116525	1959	early growth response 2	EGR2
White fat cell differentiation	7	34	0.0116525	2308	forkhead box O1	FOXO1
White fat cell differentiation	7	34	0.0116525	2625	GATA binding protein 3	GATA3
White fat cell differentiation	7	34	0.0116525	2908	nuclear receptor subfamily 3 group C member 1	NR3C1
White fat cell differentiation	7	34	0.0116525	6776	signal transducer and activator of transcription 5A	STAT5A
White fat cell differentiation	7	34	0.0116525	7090	transducin like enhancer of split 3	TLE3
White fat cell differentiation	7	34	0.0116525	9314	Kruppel like factor 4	KLF4
Ras Signaling	23	187	0.0123277	10125	RAS guanyl releasing protein 1	RASGRP1
Ras Signaling	23	187	0.0123277	11186	Ras association domain family member 1	RASSF1
Ras Signaling	23	187	0.0123277	2113	ETS proto-oncogene 1, transcription factor	ETS1
Ras Signaling	23	187	0.0123277	22808	muscle RAS oncogene homolog	MRAS
Ras Signaling	23	187	0.0123277	25780	RAS guanyl releasing protein 3	RASGRP3
Ras Signaling	23	187	0.0123277	4233	MET proto-oncogene, receptor tyrosine kinase	MET
Ras Signaling	23	187	0.0123277	4790	nuclear factor kappa B subunit 1	NFKB1
Ras Signaling	23	187	0.0123277	4804	nerve growth factor receptor	NGFR
Ras Signaling	23	187	0.0123277	5062	p21 (RAC1) activated kinase 2	PAK2
Ras Signaling	23	187	0.0123277	51365	phospholipase A1 member A	PLA1A
Ras Signaling	23	187	0.0123277	5293	phosphatidylinositol-4,5-bisphosphate 3-kinase catalytic subunit delta	PIK3CD
Ras Signaling	23	187	0.0123277	5336	phospholipase C gamma 2	PLCG2
Ras Signaling	23	187	0.0123277	5337	phospholipase D1	PLD1
Ras Signaling	23	187	0.0123277	5880	ras-related C3 botulinum toxin substrate 2 (rho family, small GTP binding protein Rac2)	RAC2
Ras Signaling	23	187	0.0123277	5900	ral guanine nucleotide dissociation stimulator	RALGDS
Ras Signaling	23	187	0.0123277	59345	G protein subunit beta 4	GNB4
Ras Signaling	23	187	0.0123277	5966	REL proto-oncogene, NF-kB subunit	REL
Ras Signaling	23	187	0.0123277	598	BCL2 like 1	BCL2L1
Ras Signaling	23	187	0.0123277	6789	serine/threonine kinase 4	STK4
Ras Signaling	23	187	0.0123277	7010	TEK receptor tyrosine kinase	TEK
Ras Signaling	23	187	0.0123277	8605	phospholipase A2 group IVC	PLA2G4C
Ras Signaling	23	187	0.0123277	9771	Rap guanine nucleotide exchange factor 5	RAPGEF5
Ras Signaling	23	187	0.0123277	9846	GRB2 associated binding protein 2	GAB2
Integrated Breast Cancer Pathway	18	136	0.0125689	1263	polo like kinase 3	PLK3
Integrated Breast Cancer Pathway	18	136	0.0125689	1647	growth arrest and DNA damage inducible alpha	GADD45A
Integrated Breast Cancer Pathway	18	136	0.0125689	196	aryl hydrocarbon receptor	AHR
Integrated Breast Cancer Pathway	18	136	0.0125689	22882	zinc fingers and homeoboxes 2	ZHX2
Integrated Breast Cancer Pathway	18	136	0.0125689	2308	forkhead box O1	FOXO1
Integrated Breast Cancer Pathway	18	136	0.0125689	25780	RAS guanyl releasing protein 3	RASGRP3
Integrated Breast Cancer Pathway	18	136	0.0125689	2908	nuclear receptor subfamily 3 group C member 1	NR3C1
Integrated Breast Cancer Pathway	18	136	0.0125689	3716	Janus kinase 1	JAK1
Integrated Breast Cancer Pathway	18	136	0.0125689	3725	Jun proto-oncogene, AP-1 transcription factor subunit	JUN
Integrated Breast Cancer Pathway	18	136	0.0125689	4086	SMAD family member 1	SMAD1
Integrated Breast Cancer Pathway	18	136	0.0125689	4092	SMAD family member 7	SMAD7
Integrated Breast Cancer Pathway	18	136	0.0125689	4790	nuclear factor kappa B subunit 1	NFKB1
Integrated Breast Cancer Pathway	18	136	0.0125689	5371	promyelocytic leukemia	PML
Integrated Breast Cancer Pathway	18	136	0.0125689	571	BTB domain and CNC homolog 1	BACH1
Integrated Breast Cancer Pathway	18	136	0.0125689	6772	signal transducer and activator of transcription 1	STAT1
Integrated Breast Cancer Pathway	18	136	0.0125689	7035	tissue factor pathway inhibitor	TFPI
Integrated Breast Cancer Pathway	18	136	0.0125689	80271	inositol-trisphosphate 3-kinase C	ITPKC
Integrated Breast Cancer Pathway	18	136	0.0125689	8061	FOS like 1, AP-1 transcription factor subunit	FOSL1
Regulatory circuits of the STAT3 signaling pathway	12	78	0.0127155	3455	interferon alpha and beta receptor subunit 2	IFNAR2
Regulatory circuits of the STAT3 signaling pathway	12	78	0.0127155	3459	interferon gamma receptor 1	IFNGR1
Regulatory circuits of the STAT3 signaling pathway	12	78	0.0127155	3460	interferon gamma receptor 2	IFNGR2
Regulatory circuits of the STAT3 signaling pathway	12	78	0.0127155	3561	interleukin 2 receptor subunit gamma	IL2RG
Regulatory circuits of the STAT3 signaling pathway	12	78	0.0127155	3587	interleukin 10 receptor subunit alpha	IL10RA
Regulatory circuits of the STAT3 signaling pathway	12	78	0.0127155	3588	interleukin 10 receptor subunit beta	IL10RB
Regulatory circuits of the STAT3 signaling pathway	12	78	0.0127155	3601	interleukin 15 receptor subunit alpha	IL15RA
Regulatory circuits of the STAT3 signaling pathway	12	78	0.0127155	3716	Janus kinase 1	JAK1
Regulatory circuits of the STAT3 signaling pathway	12	78	0.0127155	3717	Janus kinase 2	JAK2
Regulatory circuits of the STAT3 signaling pathway	12	78	0.0127155	3977	LIF receptor alpha	LIFR
Regulatory circuits of the STAT3 signaling pathway	12	78	0.0127155	9021	suppressor of cytokine signaling 3	SOCS3
Regulatory circuits of the STAT3 signaling pathway	12	78	0.0127155	9180	oncostatin M receptor	OSMR
Development of pulmonary dendritic cells and macrophage subsets	4	13	0.01297	1435	colony stimulating factor 1	CSF1
Development of pulmonary dendritic cells and macrophage subsets	4	13	0.01297	1437	colony stimulating factor 2	CSF2
Development of pulmonary dendritic cells and macrophage subsets	4	13	0.01297	2323	fms related tyrosine kinase 3 ligand	FLT3LG
Development of pulmonary dendritic cells and macrophage subsets	4	13	0.01297	860	runt related transcription factor 2	RUNX2
Mammary gland development pathway - Puberty (Stage 2 of 4)	4	14	0.0171021	3725	Jun proto-oncogene, AP-1 transcription factor subunit	JUN
Mammary gland development pathway - Puberty (Stage 2 of 4)	4	14	0.0171021	374	amphiregulin	AREG
Mammary gland development pathway - Puberty (Stage 2 of 4)	4	14	0.0171021	6776	signal transducer and activator of transcription 5A	STAT5A
Mammary gland development pathway - Puberty (Stage 2 of 4)	4	14	0.0171021	8061	FOS like 1, AP-1 transcription factor subunit	FOSL1
Photodynamic therapy-induced HIF-1 survival signaling	7	37	0.0183651	4170	MCL1, BCL2 family apoptosis regulator	MCL1
Photodynamic therapy-induced HIF-1 survival signaling	7	37	0.0183651	5054	serpin family E member 1	SERPINE1
Photodynamic therapy-induced HIF-1 survival signaling	7	37	0.0183651	5366	phorbol-12-myristate-13-acetate-induced protein 1	PMAIP1
Photodynamic therapy-induced HIF-1 survival signaling	7	37	0.0183651	5743	prostaglandin-endoperoxide synthase 2	PTGS2
Photodynamic therapy-induced HIF-1 survival signaling	7	37	0.0183651	597	BCL2 related protein A1	BCL2A1
Photodynamic therapy-induced HIF-1 survival signaling	7	37	0.0183651	598	BCL2 like 1	BCL2L1
Photodynamic therapy-induced HIF-1 survival signaling	7	37	0.0183651	7039	transforming growth factor alpha	TGFA
Selective expression of chemokine receptors during T-cell polarization	6	29	0.0186348	1437	colony stimulating factor 2	CSF2
Selective expression of chemokine receptors during T-cell polarization	6	29	0.0186348	3459	interferon gamma receptor 1	IFNGR1
Selective expression of chemokine receptors during T-cell polarization	6	29	0.0186348	3460	interferon gamma receptor 2	IFNGR2
Selective expression of chemokine receptors during T-cell polarization	6	29	0.0186348	3566	interleukin 4 receptor	IL4R
Selective expression of chemokine receptors during T-cell polarization	6	29	0.0186348	3592	interleukin 12A	IL12A
Selective expression of chemokine receptors during T-cell polarization	6	29	0.0186348	7042	transforming growth factor beta 2	TGFB2
Hair Follicle Development: Cytodifferentiation (Part 3 of 3)	12	83	0.0202056	10468	follistatin	FST
Hair Follicle Development: Cytodifferentiation (Part 3 of 3)	12	83	0.0202056	1959	early growth response 2	EGR2
Hair Follicle Development: Cytodifferentiation (Part 3 of 3)	12	83	0.0202056	2353	Fos proto-oncogene, AP-1 transcription factor subunit	FOS
Hair Follicle Development: Cytodifferentiation (Part 3 of 3)	12	83	0.0202056	2354	FosB proto-oncogene, AP-1 transcription factor subunit	FOSB
Hair Follicle Development: Cytodifferentiation (Part 3 of 3)	12	83	0.0202056	2625	GATA binding protein 3	GATA3
Hair Follicle Development: Cytodifferentiation (Part 3 of 3)	12	83	0.0202056	2736	GLI family zinc finger 2	GLI2
Hair Follicle Development: Cytodifferentiation (Part 3 of 3)	12	83	0.0202056	284110	gasdermin A	GSDMA
Hair Follicle Development: Cytodifferentiation (Part 3 of 3)	12	83	0.0202056	2908	nuclear receptor subfamily 3 group C member 1	NR3C1
Hair Follicle Development: Cytodifferentiation (Part 3 of 3)	12	83	0.0202056	3725	Jun proto-oncogene, AP-1 transcription factor subunit	JUN
Hair Follicle Development: Cytodifferentiation (Part 3 of 3)	12	83	0.0202056	4086	SMAD family member 1	SMAD1
Hair Follicle Development: Cytodifferentiation (Part 3 of 3)	12	83	0.0202056	4790	nuclear factor kappa B subunit 1	NFKB1
Hair Follicle Development: Cytodifferentiation (Part 3 of 3)	12	83	0.0202056	4853	notch 2	NOTCH2
Complement Activation	5	22	0.021083	1604	CD55 molecule (Cromer blood group)	CD55
Complement Activation	5	22	0.021083	629	complement factor B	CFB
Complement Activation	5	22	0.021083	715	complement C1r	C1R
Complement Activation	5	22	0.021083	716	complement C1s	C1S
Complement Activation	5	22	0.021083	718	complement C3	C3
Transcription factor regulation in adipogenesis	5	22	0.021083	2308	forkhead box O1	FOXO1
Transcription factor regulation in adipogenesis	5	22	0.021083	2908	nuclear receptor subfamily 3 group C member 1	NR3C1
Transcription factor regulation in adipogenesis	5	22	0.021083	3569	interleukin 6	IL6
Transcription factor regulation in adipogenesis	5	22	0.021083	5106	phosphoenolpyruvate carboxykinase 2, mitochondrial	PCK2
Transcription factor regulation in adipogenesis	5	22	0.021083	7124	tumor necrosis factor	TNF
Focal Adhesion	23	197	0.021834	1282	collagen type IV alpha 1 chain	COL4A1
Focal Adhesion	23	197	0.021834	1284	collagen type IV alpha 2 chain	COL4A2
Focal Adhesion	23	197	0.021834	2889	Rap guanine nucleotide exchange factor 1	RAPGEF1
Focal Adhesion	23	197	0.021834	329	baculoviral IAP repeat containing 2	BIRC2
Focal Adhesion	23	197	0.021834	330	baculoviral IAP repeat containing 3	BIRC3
Focal Adhesion	23	197	0.021834	3673	integrin subunit alpha 2	ITGA2
Focal Adhesion	23	197	0.021834	3678	integrin subunit alpha 5	ITGA5
Focal Adhesion	23	197	0.021834	3685	integrin subunit alpha V	ITGAV
Focal Adhesion	23	197	0.021834	3725	Jun proto-oncogene, AP-1 transcription factor subunit	JUN
Focal Adhesion	23	197	0.021834	3908	laminin subunit alpha 2	LAMA2
Focal Adhesion	23	197	0.021834	3914	laminin subunit beta 3	LAMB3
Focal Adhesion	23	197	0.021834	3918	laminin subunit gamma 2	LAMC2
Focal Adhesion	23	197	0.021834	4233	MET proto-oncogene, receptor tyrosine kinase	MET
Focal Adhesion	23	197	0.021834	5062	p21 (RAC1) activated kinase 2	PAK2
Focal Adhesion	23	197	0.021834	5155	platelet derived growth factor subunit B	PDGFB
Focal Adhesion	23	197	0.021834	5293	phosphatidylinositol-4,5-bisphosphate 3-kinase catalytic subunit delta	PIK3CD
Focal Adhesion	23	197	0.021834	55359	serine/threonine/tyrosine kinase 1	STYK1
Focal Adhesion	23	197	0.021834	5753	protein tyrosine kinase 6	PTK6
Focal Adhesion	23	197	0.021834	5880	ras-related C3 botulinum toxin substrate 2 (rho family, small GTP binding protein Rac2)	RAC2
Focal Adhesion	23	197	0.021834	7057	thrombospondin 1	THBS1
Focal Adhesion	23	197	0.021834	7148	tenascin XB	TNXB
Focal Adhesion	23	197	0.021834	7409	vav guanine nucleotide exchange factor 1	VAV1
Focal Adhesion	23	197	0.021834	7424	vascular endothelial growth factor C	VEGFC
Endochondral Ossification	9	57	0.0248345	2247	fibroblast growth factor 2	FGF2
Endochondral Ossification	9	57	0.0248345	50515	carbohydrate sulfotransferase 11	CHST11
Endochondral Ossification	9	57	0.0248345	51719	calcium binding protein 39	CAB39
Endochondral Ossification	9	57	0.0248345	5328	plasminogen activator, urokinase	PLAU
Endochondral Ossification	9	57	0.0248345	6772	signal transducer and activator of transcription 1	STAT1
Endochondral Ossification	9	57	0.0248345	7042	transforming growth factor beta 2	TGFB2
Endochondral Ossification	9	57	0.0248345	860	runt related transcription factor 2	RUNX2
Endochondral Ossification	9	57	0.0248345	9507	ADAM metallopeptidase with thrombospondin type 1 motif 4	ADAMTS4
Endochondral Ossification	9	57	0.0248345	9510	ADAM metallopeptidase with thrombospondin type 1 motif 1	ADAMTS1
T-Cell Receptor and Co-stimulatory Signaling	6	31	0.0254494	10125	RAS guanyl releasing protein 1	RASGRP1
T-Cell Receptor and Co-stimulatory Signaling	6	31	0.0254494	2354	FosB proto-oncogene, AP-1 transcription factor subunit	FOSB
T-Cell Receptor and Co-stimulatory Signaling	6	31	0.0254494	29126	CD274 molecule	CD274
T-Cell Receptor and Co-stimulatory Signaling	6	31	0.0254494	4773	nuclear factor of activated T-cells 2	NFATC2
T-Cell Receptor and Co-stimulatory Signaling	6	31	0.0254494	4790	nuclear factor kappa B subunit 1	NFKB1
T-Cell Receptor and Co-stimulatory Signaling	6	31	0.0254494	4792	NFKB inhibitor alpha	NFKBIA
Non-small cell lung cancer	10	67	0.0265998	1026	cyclin dependent kinase inhibitor 1A	CDKN1A
Non-small cell lung cancer	10	67	0.0265998	11186	Ras association domain family member 1	RASSF1
Non-small cell lung cancer	10	67	0.0265998	1647	growth arrest and DNA damage inducible alpha	GADD45A
Non-small cell lung cancer	10	67	0.0265998	4616	growth arrest and DNA damage inducible beta	GADD45B
Non-small cell lung cancer	10	67	0.0265998	51426	DNA polymerase kappa	POLK
Non-small cell lung cancer	10	67	0.0265998	5293	phosphatidylinositol-4,5-bisphosphate 3-kinase catalytic subunit delta	PIK3CD
Non-small cell lung cancer	10	67	0.0265998	5336	phospholipase C gamma 2	PLCG2
Non-small cell lung cancer	10	67	0.0265998	6776	signal transducer and activator of transcription 5A	STAT5A
Non-small cell lung cancer	10	67	0.0265998	6789	serine/threonine kinase 4	STK4
Non-small cell lung cancer	10	67	0.0265998	7039	transforming growth factor alpha	TGFA
Microglia Pathogen Phagocytosis Pathway	7	40	0.0274122	3684	integrin subunit alpha M	ITGAM
Microglia Pathogen Phagocytosis Pathway	7	40	0.0274122	4067	LYN proto-oncogene, Src family tyrosine kinase	LYN
Microglia Pathogen Phagocytosis Pathway	7	40	0.0274122	4688	neutrophil cytosolic factor 2	NCF2
Microglia Pathogen Phagocytosis Pathway	7	40	0.0274122	5293	phosphatidylinositol-4,5-bisphosphate 3-kinase catalytic subunit delta	PIK3CD
Microglia Pathogen Phagocytosis Pathway	7	40	0.0274122	5336	phospholipase C gamma 2	PLCG2
Microglia Pathogen Phagocytosis Pathway	7	40	0.0274122	5880	ras-related C3 botulinum toxin substrate 2 (rho family, small GTP binding protein Rac2)	RAC2
Microglia Pathogen Phagocytosis Pathway	7	40	0.0274122	7409	vav guanine nucleotide exchange factor 1	VAV1
Kit receptor signaling pathway	9	59	0.0304041	2353	Fos proto-oncogene, AP-1 transcription factor subunit	FOS
Kit receptor signaling pathway	9	59	0.0304041	3717	Janus kinase 2	JAK2
Kit receptor signaling pathway	9	59	0.0304041	3726	JunB proto-oncogene, AP-1 transcription factor subunit	JUNB
Kit receptor signaling pathway	9	59	0.0304041	4067	LYN proto-oncogene, Src family tyrosine kinase	LYN
Kit receptor signaling pathway	9	59	0.0304041	6591	snail family transcriptional repressor 2	SNAI2
Kit receptor signaling pathway	9	59	0.0304041	6772	signal transducer and activator of transcription 1	STAT1
Kit receptor signaling pathway	9	59	0.0304041	6776	signal transducer and activator of transcription 5A	STAT5A
Kit receptor signaling pathway	9	59	0.0304041	7409	vav guanine nucleotide exchange factor 1	VAV1
Kit receptor signaling pathway	9	59	0.0304041	9846	GRB2 associated binding protein 2	GAB2
Human Complement System	13	99	0.0329325	133	adrenomedullin	ADM
Human Complement System	13	99	0.0329325	1604	CD55 molecule (Cromer blood group)	CD55
Human Complement System	13	99	0.0329325	3383	intercellular adhesion molecule 1	ICAM1
Human Complement System	13	99	0.0329325	3673	integrin subunit alpha 2	ITGA2
Human Complement System	13	99	0.0329325	5329	plasminogen activator, urokinase receptor	PLAUR
Human Complement System	13	99	0.0329325	5806	pentraxin 3	PTX3
Human Complement System	13	99	0.0329325	629	complement factor B	CFB
Human Complement System	13	99	0.0329325	7057	thrombospondin 1	THBS1
Human Complement System	13	99	0.0329325	7097	toll like receptor 2	TLR2
Human Complement System	13	99	0.0329325	710	serpin family G member 1	SERPING1
Human Complement System	13	99	0.0329325	715	complement C1r	C1R
Human Complement System	13	99	0.0329325	716	complement C1s	C1S
Human Complement System	13	99	0.0329325	718	complement C3	C3
Macrophage markers	3	10	0.0338509	2152	coagulation factor III, tissue factor	F3
Macrophage markers	3	10	0.0338509	5880	ras-related C3 botulinum toxin substrate 2 (rho family, small GTP binding protein Rac2)	RAC2
Macrophage markers	3	10	0.0338509	968	CD68 molecule	CD68
Interleukin-1 Induced Activation of NF-kappa-B	3	10	0.0338509	3553	interleukin 1 beta	IL1B
Interleukin-1 Induced Activation of NF-kappa-B	3	10	0.0338509	7189	TNF receptor associated factor 6	TRAF6
Interleukin-1 Induced Activation of NF-kappa-B	3	10	0.0338509	8878	sequestosome 1	SQSTM1
ApoE and miR-146 in inflammation and atherosclerosis	3	10	0.0338509	4791	nuclear factor kappa B subunit 2	NFKB2
ApoE and miR-146 in inflammation and atherosclerosis	3	10	0.0338509	7097	toll like receptor 2	TLR2
ApoE and miR-146 in inflammation and atherosclerosis	3	10	0.0338509	7189	TNF receptor associated factor 6	TRAF6
IL-9 Signaling Pathway	4	17	0.0340104	3561	interleukin 2 receptor subunit gamma	IL2RG
IL-9 Signaling Pathway	4	17	0.0340104	3716	Janus kinase 1	JAK1
IL-9 Signaling Pathway	4	17	0.0340104	6772	signal transducer and activator of transcription 1	STAT1
IL-9 Signaling Pathway	4	17	0.0340104	6776	signal transducer and activator of transcription 5A	STAT5A
Leptin Insulin Overlap	4	17	0.0340104	3717	Janus kinase 2	JAK2
Leptin Insulin Overlap	4	17	0.0340104	3953	leptin receptor	LEPR
Leptin Insulin Overlap	4	17	0.0340104	8835	suppressor of cytokine signaling 2	SOCS2
Leptin Insulin Overlap	4	17	0.0340104	9021	suppressor of cytokine signaling 3	SOCS3
DNA Damage Response (only ATM dependent)	14	110	0.0348372	1026	cyclin dependent kinase inhibitor 1A	CDKN1A
DNA Damage Response (only ATM dependent)	14	110	0.0348372	197259	mixed lineage kinase domain like pseudokinase	MLKL
DNA Damage Response (only ATM dependent)	14	110	0.0348372	27113	BCL2 binding component 3	BBC3
DNA Damage Response (only ATM dependent)	14	110	0.0348372	3725	Jun proto-oncogene, AP-1 transcription factor subunit	JUN
DNA Damage Response (only ATM dependent)	14	110	0.0348372	4790	nuclear factor kappa B subunit 1	NFKB1
DNA Damage Response (only ATM dependent)	14	110	0.0348372	4791	nuclear factor kappa B subunit 2	NFKB2
DNA Damage Response (only ATM dependent)	14	110	0.0348372	5106	phosphoenolpyruvate carboxykinase 2, mitochondrial	PCK2
DNA Damage Response (only ATM dependent)	14	110	0.0348372	5293	phosphatidylinositol-4,5-bisphosphate 3-kinase catalytic subunit delta	PIK3CD
DNA Damage Response (only ATM dependent)	14	110	0.0348372	5328	plasminogen activator, urokinase	PLAU
DNA Damage Response (only ATM dependent)	14	110	0.0348372	5366	phorbol-12-myristate-13-acetate-induced protein 1	PMAIP1
DNA Damage Response (only ATM dependent)	14	110	0.0348372	5880	ras-related C3 botulinum toxin substrate 2 (rho family, small GTP binding protein Rac2)	RAC2
DNA Damage Response (only ATM dependent)	14	110	0.0348372	604	B-cell CLL/lymphoma 6	BCL6
DNA Damage Response (only ATM dependent)	14	110	0.0348372	6648	superoxide dismutase 2	SOD2
DNA Damage Response (only ATM dependent)	14	110	0.0348372	8061	FOS like 1, AP-1 transcription factor subunit	FOSL1
ErbB Signaling Pathway	12	90	0.0356365	1839	heparin binding EGF like growth factor	HBEGF
ErbB Signaling Pathway	12	90	0.0356365	2069	epiregulin	EREG
ErbB Signaling Pathway	12	90	0.0356365	2308	forkhead box O1	FOXO1
ErbB Signaling Pathway	12	90	0.0356365	3725	Jun proto-oncogene, AP-1 transcription factor subunit	JUN
ErbB Signaling Pathway	12	90	0.0356365	374	amphiregulin	AREG
ErbB Signaling Pathway	12	90	0.0356365	4690	NCK adaptor protein 1	NCK1
ErbB Signaling Pathway	12	90	0.0356365	5062	p21 (RAC1) activated kinase 2	PAK2
ErbB Signaling Pathway	12	90	0.0356365	5293	phosphatidylinositol-4,5-bisphosphate 3-kinase catalytic subunit delta	PIK3CD
ErbB Signaling Pathway	12	90	0.0356365	5336	phospholipase C gamma 2	PLCG2
ErbB Signaling Pathway	12	90	0.0356365	6776	signal transducer and activator of transcription 5A	STAT5A
ErbB Signaling Pathway	12	90	0.0356365	7039	transforming growth factor alpha	TGFA
ErbB Signaling Pathway	12	90	0.0356365	868	Cbl proto-oncogene B	CBLB
miRNA regulation of p53 pathway in prostate cancer	6	34	0.0384815	10379	interferon regulatory factor 9	IRF9
miRNA regulation of p53 pathway in prostate cancer	6	34	0.0384815	27113	BCL2 binding component 3	BBC3
miRNA regulation of p53 pathway in prostate cancer	6	34	0.0384815	5054	serpin family E member 1	SERPINE1
miRNA regulation of p53 pathway in prostate cancer	6	34	0.0384815	51246	shisa family member 5	SHISA5
miRNA regulation of p53 pathway in prostate cancer	6	34	0.0384815	5366	phorbol-12-myristate-13-acetate-induced protein 1	PMAIP1
miRNA regulation of p53 pathway in prostate cancer	6	34	0.0384815	8795	TNF receptor superfamily member 10b	TNFRSF10B
Mesodermal Commitment Pathway	18	154	0.0390893	203228	chromosome 9 open reading frame 72	C9orf72
Mesodermal Commitment Pathway	18	154	0.0390893	2131	exostosin glycosyltransferase 1	EXT1
Mesodermal Commitment Pathway	18	154	0.0390893	2625	GATA binding protein 3	GATA3
Mesodermal Commitment Pathway	18	154	0.0390893	2627	GATA binding protein 6	GATA6
Mesodermal Commitment Pathway	18	154	0.0390893	3624	inhibin beta A subunit	INHBA
Mesodermal Commitment Pathway	18	154	0.0390893	3717	Janus kinase 2	JAK2
Mesodermal Commitment Pathway	18	154	0.0390893	4086	SMAD family member 1	SMAD1
Mesodermal Commitment Pathway	18	154	0.0390893	4211	Meis homeobox 1	MEIS1
Mesodermal Commitment Pathway	18	154	0.0390893	4780	nuclear factor, erythroid 2 like 2	NFE2L2
Mesodermal Commitment Pathway	18	154	0.0390893	55809	transcriptional regulating factor 1	TRERF1
Mesodermal Commitment Pathway	18	154	0.0390893	6001	regulator of G protein signaling 10	RGS10
Mesodermal Commitment Pathway	18	154	0.0390893	7403	lysine demethylase 6A	KDM6A
Mesodermal Commitment Pathway	18	154	0.0390893	79668	poly(ADP-ribose) polymerase family member 8	PARP8
Mesodermal Commitment Pathway	18	154	0.0390893	8322	frizzled class receptor 4	FZD4
Mesodermal Commitment Pathway	18	154	0.0390893	84159	AT-rich interaction domain 5B	ARID5B
Mesodermal Commitment Pathway	18	154	0.0390893	85363	tripartite motif containing 5	TRIM5
Mesodermal Commitment Pathway	18	154	0.0390893	8553	basic helix-loop-helix family member e40	BHLHE40
Mesodermal Commitment Pathway	18	154	0.0390893	9314	Kruppel like factor 4	KLF4
Aryl Hydrocarbon Receptor	7	43	0.0390903	1026	cyclin dependent kinase inhibitor 1A	CDKN1A
Aryl Hydrocarbon Receptor	7	43	0.0390903	1316	Kruppel like factor 6	KLF6
Aryl Hydrocarbon Receptor	7	43	0.0390903	135112	nuclear receptor coactivator 7	NCOA7
Aryl Hydrocarbon Receptor	7	43	0.0390903	1545	cytochrome P450 family 1 subfamily B member 1	CYP1B1
Aryl Hydrocarbon Receptor	7	43	0.0390903	196	aryl hydrocarbon receptor	AHR
Aryl Hydrocarbon Receptor	7	43	0.0390903	4780	nuclear factor, erythroid 2 like 2	NFE2L2
Aryl Hydrocarbon Receptor	7	43	0.0390903	5743	prostaglandin-endoperoxide synthase 2	PTGS2
Regulation of Apoptosis by Parathyroid Hormone-related Protein	4	18	0.0412153	4170	MCL1, BCL2 family apoptosis regulator	MCL1
Regulation of Apoptosis by Parathyroid Hormone-related Protein	4	18	0.0412153	597	BCL2 related protein A1	BCL2A1
Regulation of Apoptosis by Parathyroid Hormone-related Protein	4	18	0.0412153	598	BCL2 like 1	BCL2L1
Regulation of Apoptosis by Parathyroid Hormone-related Protein	4	18	0.0412153	79370	BCL2 like 14	BCL2L14
Interleukin-11 Signaling Pathway	7	44	0.0436084	3383	intercellular adhesion molecule 1	ICAM1
Interleukin-11 Signaling Pathway	7	44	0.0436084	3673	integrin subunit alpha 2	ITGA2
Interleukin-11 Signaling Pathway	7	44	0.0436084	3716	Janus kinase 1	JAK1
Interleukin-11 Signaling Pathway	7	44	0.0436084	3717	Janus kinase 2	JAK2
Interleukin-11 Signaling Pathway	7	44	0.0436084	6772	signal transducer and activator of transcription 1	STAT1
Interleukin-11 Signaling Pathway	7	44	0.0436084	860	runt related transcription factor 2	RUNX2
Interleukin-11 Signaling Pathway	7	44	0.0436084	9021	suppressor of cytokine signaling 3	SOCS3
BMP2-WNT4-FOXO1 Pathway in Human Primary Endometrial Stromal Cell Differentiation	3	11	0.044013	2308	forkhead box O1	FOXO1
BMP2-WNT4-FOXO1 Pathway in Human Primary Endometrial Stromal Cell Differentiation	3	11	0.044013	4086	SMAD family member 1	SMAD1
BMP2-WNT4-FOXO1 Pathway in Human Primary Endometrial Stromal Cell Differentiation	3	11	0.044013	650	bone morphogenetic protein 2	BMP2
Blood Clotting Cascade	3	11	0.044013	5054	serpin family E member 1	SERPINE1
Blood Clotting Cascade	3	11	0.044013	5055	serpin family B member 2	SERPINB2
Blood Clotting Cascade	3	11	0.044013	5328	plasminogen activator, urokinase	PLAU
Corticotropin-releasing hormone signaling pathway	12	94	0.0474992	1889	endothelin converting enzyme 1	ECE1
Corticotropin-releasing hormone signaling pathway	12	94	0.0474992	2353	Fos proto-oncogene, AP-1 transcription factor subunit	FOS
Corticotropin-releasing hormone signaling pathway	12	94	0.0474992	2354	FosB proto-oncogene, AP-1 transcription factor subunit	FOSB
Corticotropin-releasing hormone signaling pathway	12	94	0.0474992	2355	FOS like 2, AP-1 transcription factor subunit	FOSL2
Corticotropin-releasing hormone signaling pathway	12	94	0.0474992	3606	interleukin 18	IL18
Corticotropin-releasing hormone signaling pathway	12	94	0.0474992	3725	Jun proto-oncogene, AP-1 transcription factor subunit	JUN
Corticotropin-releasing hormone signaling pathway	12	94	0.0474992	3726	JunB proto-oncogene, AP-1 transcription factor subunit	JUNB
Corticotropin-releasing hormone signaling pathway	12	94	0.0474992	4790	nuclear factor kappa B subunit 1	NFKB1
Corticotropin-releasing hormone signaling pathway	12	94	0.0474992	4792	NFKB inhibitor alpha	NFKBIA
Corticotropin-releasing hormone signaling pathway	12	94	0.0474992	4846	nitric oxide synthase 3	NOS3
Corticotropin-releasing hormone signaling pathway	12	94	0.0474992	5336	phospholipase C gamma 2	PLCG2
Corticotropin-releasing hormone signaling pathway	12	94	0.0474992	8061	FOS like 1, AP-1 transcription factor subunit	FOSL1
Resistin as a regulator of inflammation	5	27	0.0475393	3569	interleukin 6	IL6
Resistin as a regulator of inflammation	5	27	0.0475393	3592	interleukin 12A	IL12A
Resistin as a regulator of inflammation	5	27	0.0475393	4792	NFKB inhibitor alpha	NFKBIA
Resistin as a regulator of inflammation	5	27	0.0475393	5336	phospholipase C gamma 2	PLCG2
Resistin as a regulator of inflammation	5	27	0.0475393	7124	tumor necrosis factor	TNF
Genotoxicity pathway	9	64	0.0479989	1026	cyclin dependent kinase inhibitor 1A	CDKN1A
Genotoxicity pathway	9	64	0.0479989	10346	tripartite motif containing 22	TRIM22
Genotoxicity pathway	9	64	0.0479989	1263	polo like kinase 3	PLK3
Genotoxicity pathway	9	64	0.0479989	1647	growth arrest and DNA damage inducible alpha	GADD45A
Genotoxicity pathway	9	64	0.0479989	5734	prostaglandin E receptor 4	PTGER4
Genotoxicity pathway	9	64	0.0479989	7832	BTG anti-proliferation factor 2	BTG2
Genotoxicity pathway	9	64	0.0479989	80271	inositol-trisphosphate 3-kinase C	ITPKC
Genotoxicity pathway	9	64	0.0479989	868	Cbl proto-oncogene B	CBLB
Genotoxicity pathway	9	64	0.0479989	91947	arrestin domain containing 4	ARRDC4
Small Ligand GPCRs	4	19	0.0492159	5724	platelet activating factor receptor	PTAFR
Small Ligand GPCRs	4	19	0.0492159	5732	prostaglandin E receptor 2	PTGER2
Small Ligand GPCRs	4	19	0.0492159	5734	prostaglandin E receptor 4	PTGER4
Small Ligand GPCRs	4	19	0.0492159	9294	sphingosine-1-phosphate receptor 2	S1PR2
Proteasome Degradation	9	65	0.0521875	3107	major histocompatibility complex, class I, C	HLA-C
Proteasome Degradation	9	65	0.0521875	3133	major histocompatibility complex, class I, E	HLA-E
Proteasome Degradation	9	65	0.0521875	3134	major histocompatibility complex, class I, F	HLA-F
Proteasome Degradation	9	65	0.0521875	3136	major histocompatibility complex, class I, H (pseudogene)	HLA-H
Proteasome Degradation	9	65	0.0521875	5687	proteasome subunit alpha 6	PSMA6
Proteasome Degradation	9	65	0.0521875	5696	proteasome subunit beta 8	PSMB8
Proteasome Degradation	9	65	0.0521875	7316	ubiquitin C	UBC
Proteasome Degradation	9	65	0.0521875	7318	ubiquitin like modifier activating enzyme 7	UBA7
Proteasome Degradation	9	65	0.0521875	7320	ubiquitin conjugating enzyme E2 B	UBE2B
MAPK Signaling Pathway	26	249	0.0522167	10125	RAS guanyl releasing protein 1	RASGRP1
MAPK Signaling Pathway	26	249	0.0522167	1326	mitogen-activated protein kinase kinase kinase 8	MAP3K8
MAPK Signaling Pathway	26	249	0.0522167	1647	growth arrest and DNA damage inducible alpha	GADD45A
MAPK Signaling Pathway	26	249	0.0522167	1843	dual specificity phosphatase 1	DUSP1
MAPK Signaling Pathway	26	249	0.0522167	2247	fibroblast growth factor 2	FGF2
MAPK Signaling Pathway	26	249	0.0522167	22808	muscle RAS oncogene homolog	MRAS
MAPK Signaling Pathway	26	249	0.0522167	23118	TGF-beta activated kinase 1/MAP3K7 binding protein 2	TAB2
MAPK Signaling Pathway	26	249	0.0522167	2353	Fos proto-oncogene, AP-1 transcription factor subunit	FOS
MAPK Signaling Pathway	26	249	0.0522167	25780	RAS guanyl releasing protein 3	RASGRP3
MAPK Signaling Pathway	26	249	0.0522167	355	Fas cell surface death receptor	FAS
MAPK Signaling Pathway	26	249	0.0522167	3552	interleukin 1 alpha	IL1A
MAPK Signaling Pathway	26	249	0.0522167	3553	interleukin 1 beta	IL1B
MAPK Signaling Pathway	26	249	0.0522167	3725	Jun proto-oncogene, AP-1 transcription factor subunit	JUN
MAPK Signaling Pathway	26	249	0.0522167	4790	nuclear factor kappa B subunit 1	NFKB1
MAPK Signaling Pathway	26	249	0.0522167	4791	nuclear factor kappa B subunit 2	NFKB2
MAPK Signaling Pathway	26	249	0.0522167	5062	p21 (RAC1) activated kinase 2	PAK2
MAPK Signaling Pathway	26	249	0.0522167	51347	TAO kinase 3	TAOK3
MAPK Signaling Pathway	26	249	0.0522167	5155	platelet derived growth factor subunit B	PDGFB
MAPK Signaling Pathway	26	249	0.0522167	5533	protein phosphatase 3 catalytic subunit gamma	PPP3CC
MAPK Signaling Pathway	26	249	0.0522167	5880	ras-related C3 botulinum toxin substrate 2 (rho family, small GTP binding protein Rac2)	RAC2
MAPK Signaling Pathway	26	249	0.0522167	5971	RELB proto-oncogene, NF-kB subunit	RELB
MAPK Signaling Pathway	26	249	0.0522167	6789	serine/threonine kinase 4	STK4
MAPK Signaling Pathway	26	249	0.0522167	7042	transforming growth factor beta 2	TGFB2
MAPK Signaling Pathway	26	249	0.0522167	7124	tumor necrosis factor	TNF
MAPK Signaling Pathway	26	249	0.0522167	7189	TNF receptor associated factor 6	TRAF6
MAPK Signaling Pathway	26	249	0.0522167	8605	phospholipase A2 group IVC	PLA2G4C
PDGF Pathway	5	28	0.0544505	2353	Fos proto-oncogene, AP-1 transcription factor subunit	FOS
PDGF Pathway	5	28	0.0544505	3716	Janus kinase 1	JAK1
PDGF Pathway	5	28	0.0544505	5155	platelet derived growth factor subunit B	PDGFB
PDGF Pathway	5	28	0.0544505	6772	signal transducer and activator of transcription 1	STAT1
PDGF Pathway	5	28	0.0544505	7409	vav guanine nucleotide exchange factor 1	VAV1
NAD metabolism, sirtuins and aging	3	12	0.0555056	10135	nicotinamide phosphoribosyltransferase	NAMPT
NAD metabolism, sirtuins and aging	3	12	0.0555056	2308	forkhead box O1	FOXO1
NAD metabolism, sirtuins and aging	3	12	0.0555056	4790	nuclear factor kappa B subunit 1	NFKB1
Bone Morphogenic Protein (BMP) Signalling and Regulation	3	12	0.0555056	4086	SMAD family member 1	SMAD1
Bone Morphogenic Protein (BMP) Signalling and Regulation	3	12	0.0555056	650	bone morphogenetic protein 2	BMP2
Bone Morphogenic Protein (BMP) Signalling and Regulation	3	12	0.0555056	860	runt related transcription factor 2	RUNX2
Human Thyroid Stimulating Hormone (TSH) signaling pathway	9	66	0.0566085	1958	early growth response 1	EGR1
Human Thyroid Stimulating Hormone (TSH) signaling pathway	9	66	0.0566085	2353	Fos proto-oncogene, AP-1 transcription factor subunit	FOS
Human Thyroid Stimulating Hormone (TSH) signaling pathway	9	66	0.0566085	3716	Janus kinase 1	JAK1
Human Thyroid Stimulating Hormone (TSH) signaling pathway	9	66	0.0566085	3717	Janus kinase 2	JAK2
Human Thyroid Stimulating Hormone (TSH) signaling pathway	9	66	0.0566085	3725	Jun proto-oncogene, AP-1 transcription factor subunit	JUN
Human Thyroid Stimulating Hormone (TSH) signaling pathway	9	66	0.0566085	5337	phospholipase D1	PLD1
Human Thyroid Stimulating Hormone (TSH) signaling pathway	9	66	0.0566085	5900	ral guanine nucleotide dissociation stimulator	RALGDS
Human Thyroid Stimulating Hormone (TSH) signaling pathway	9	66	0.0566085	6772	signal transducer and activator of transcription 1	STAT1
Human Thyroid Stimulating Hormone (TSH) signaling pathway	9	66	0.0566085	7849	paired box 8	PAX8
Globo Sphingolipid Metabolism	4	20	0.0580075	256435	ST6 N-acetylgalactosaminide alpha-2,6-sialyltransferase 3	ST6GALNAC3
Globo Sphingolipid Metabolism	4	20	0.0580075	6480	ST6 beta-galactoside alpha-2,6-sialyltransferase 1	ST6GAL1
Globo Sphingolipid Metabolism	4	20	0.0580075	6482	ST3 beta-galactoside alpha-2,3-sialyltransferase 1	ST3GAL1
Globo Sphingolipid Metabolism	4	20	0.0580075	81849	ST6 N-acetylgalactosaminide alpha-2,6-sialyltransferase 5	ST6GALNAC5
Selenium Micronutrient Network	11	87	0.059556	240	arachidonate 5-lipoxygenase	ALOX5
Selenium Micronutrient Network	11	87	0.059556	3553	interleukin 1 beta	IL1B
Selenium Micronutrient Network	11	87	0.059556	3569	interleukin 6	IL6
Selenium Micronutrient Network	11	87	0.059556	4790	nuclear factor kappa B subunit 1	NFKB1
Selenium Micronutrient Network	11	87	0.059556	4791	nuclear factor kappa B subunit 2	NFKB2
Selenium Micronutrient Network	11	87	0.059556	5054	serpin family E member 1	SERPINE1
Selenium Micronutrient Network	11	87	0.059556	6291	serum amyloid A4, constitutive	SAA4
Selenium Micronutrient Network	11	87	0.059556	6347	C-C motif chemokine ligand 2	CCL2
Selenium Micronutrient Network	11	87	0.059556	6648	superoxide dismutase 2	SOD2
Selenium Micronutrient Network	11	87	0.059556	7124	tumor necrosis factor	TNF
Selenium Micronutrient Network	11	87	0.059556	8564	kynurenine 3-monooxygenase	KMO
Differentiation Pathway	7	48	0.0649629	10468	follistatin	FST
Differentiation Pathway	7	48	0.0649629	1435	colony stimulating factor 1	CSF1
Differentiation Pathway	7	48	0.0649629	2247	fibroblast growth factor 2	FGF2
Differentiation Pathway	7	48	0.0649629	2323	fms related tyrosine kinase 3 ligand	FLT3LG
Differentiation Pathway	7	48	0.0649629	3569	interleukin 6	IL6
Differentiation Pathway	7	48	0.0649629	3624	inhibin beta A subunit	INHBA
Differentiation Pathway	7	48	0.0649629	5155	platelet derived growth factor subunit B	PDGFB
Exercise-induced Circadian Regulation	7	48	0.0649629	2120	ETS variant 6	ETV6
Exercise-induced Circadian Regulation	7	48	0.0649629	23118	TGF-beta activated kinase 1/MAP3K7 binding protein 2	TAB2
Exercise-induced Circadian Regulation	7	48	0.0649629	50486	G0/G1 switch 2	G0S2
Exercise-induced Circadian Regulation	7	48	0.0649629	687	Kruppel like factor 9	KLF9
Exercise-induced Circadian Regulation	7	48	0.0649629	694	BTG anti-proliferation factor 1	BTG1
Exercise-induced Circadian Regulation	7	48	0.0649629	9444	QKI, KH domain containing RNA binding	QKI
Exercise-induced Circadian Regulation	7	48	0.0649629	9709	homocysteine inducible ER protein with ubiquitin like domain 1	HERPUD1
Osteopontin Signaling	3	13	0.0682663	3685	integrin subunit alpha V	ITGAV
Osteopontin Signaling	3	13	0.0682663	4790	nuclear factor kappa B subunit 1	NFKB1
Osteopontin Signaling	3	13	0.0682663	5328	plasminogen activator, urokinase	PLAU
Neural Crest Cell Migration during Development	6	39	0.0683039	2048	EPH receptor B2	EPHB2
Neural Crest Cell Migration during Development	6	39	0.0683039	2353	Fos proto-oncogene, AP-1 transcription factor subunit	FOS
Neural Crest Cell Migration during Development	6	39	0.0683039	3725	Jun proto-oncogene, AP-1 transcription factor subunit	JUN
Neural Crest Cell Migration during Development	6	39	0.0683039	4804	nerve growth factor receptor	NGFR
Neural Crest Cell Migration during Development	6	39	0.0683039	5062	p21 (RAC1) activated kinase 2	PAK2
Neural Crest Cell Migration during Development	6	39	0.0683039	5293	phosphatidylinositol-4,5-bisphosphate 3-kinase catalytic subunit delta	PIK3CD
Overview of nanoparticle effects	2	6	0.0688458	3162	heme oxygenase 1	HMOX1
Overview of nanoparticle effects	2	6	0.0688458	3569	interleukin 6	IL6
Osteoblast Signaling	2	6	0.0688458	3685	integrin subunit alpha V	ITGAV
Osteoblast Signaling	2	6	0.0688458	5155	platelet derived growth factor subunit B	PDGFB
Glucose Homeostasis	1	1	0.0750341	25801	grancalcin	GCA
Nonalcoholic fatty liver disease	17	156	0.0754699	125965	cytochrome c oxidase subunit 6B2	COX6B2
Nonalcoholic fatty liver disease	17	156	0.0754699	2081	endoplasmic reticulum to nucleus signaling 1	ERN1
Nonalcoholic fatty liver disease	17	156	0.0754699	27113	BCL2 binding component 3	BBC3
Nonalcoholic fatty liver disease	17	156	0.0754699	355	Fas cell surface death receptor	FAS
Nonalcoholic fatty liver disease	17	156	0.0754699	3552	interleukin 1 alpha	IL1A
Nonalcoholic fatty liver disease	17	156	0.0754699	3553	interleukin 1 beta	IL1B
Nonalcoholic fatty liver disease	17	156	0.0754699	3569	interleukin 6	IL6
Nonalcoholic fatty liver disease	17	156	0.0754699	3725	Jun proto-oncogene, AP-1 transcription factor subunit	JUN
Nonalcoholic fatty liver disease	17	156	0.0754699	3953	leptin receptor	LEPR
Nonalcoholic fatty liver disease	17	156	0.0754699	4092	SMAD family member 7	SMAD7
Nonalcoholic fatty liver disease	17	156	0.0754699	4790	nuclear factor kappa B subunit 1	NFKB1
Nonalcoholic fatty liver disease	17	156	0.0754699	5293	phosphatidylinositol-4,5-bisphosphate 3-kinase catalytic subunit delta	PIK3CD
Nonalcoholic fatty liver disease	17	156	0.0754699	6347	C-C motif chemokine ligand 2	CCL2
Nonalcoholic fatty liver disease	17	156	0.0754699	7124	tumor necrosis factor	TNF
Nonalcoholic fatty liver disease	17	156	0.0754699	7494	X-box binding protein 1	XBP1
Nonalcoholic fatty liver disease	17	156	0.0754699	840	caspase 7	CASP7
Nonalcoholic fatty liver disease	17	156	0.0754699	9021	suppressor of cytokine signaling 3	SOCS3
Circadian rhythm related genes	21	202	0.0782117	10135	nicotinamide phosphoribosyltransferase	NAMPT
Circadian rhythm related genes	21	202	0.0782117	135	adenosine A2a receptor	ADORA2A
Circadian rhythm related genes	21	202	0.0782117	150094	salt inducible kinase 1	SIK1
Circadian rhythm related genes	21	202	0.0782117	1655	DEAD-box helicase 5	DDX5
Circadian rhythm related genes	21	202	0.0782117	1958	early growth response 1	EGR1
Circadian rhythm related genes	21	202	0.0782117	196	aryl hydrocarbon receptor	AHR
Circadian rhythm related genes	21	202	0.0782117	355	Fas cell surface death receptor	FAS
Circadian rhythm related genes	21	202	0.0782117	3569	interleukin 6	IL6
Circadian rhythm related genes	21	202	0.0782117	3725	Jun proto-oncogene, AP-1 transcription factor subunit	JUN
Circadian rhythm related genes	21	202	0.0782117	4804	nerve growth factor receptor	NGFR
Circadian rhythm related genes	21	202	0.0782117	4987	opioid related nociceptin receptor 1	OPRL1
Circadian rhythm related genes	21	202	0.0782117	5054	serpin family E member 1	SERPINE1
Circadian rhythm related genes	21	202	0.0782117	5371	promyelocytic leukemia	PML
Circadian rhythm related genes	21	202	0.0782117	56938	aryl hydrocarbon receptor nuclear translocator like 2	ARNTL2
Circadian rhythm related genes	21	202	0.0782117	5971	RELB proto-oncogene, NF-kB subunit	RELB
Circadian rhythm related genes	21	202	0.0782117	687	Kruppel like factor 9	KLF9
Circadian rhythm related genes	21	202	0.0782117	7071	Kruppel like factor 10	KLF10
Circadian rhythm related genes	21	202	0.0782117	7316	ubiquitin C	UBC
Circadian rhythm related genes	21	202	0.0782117	79365	basic helix-loop-helix family member e41	BHLHE41
Circadian rhythm related genes	21	202	0.0782117	8473	O-linked N-acetylglucosamine (GlcNAc) transferase	OGT
[truncated: 803 more rows]

## Sheet: Enriched Terms_up_C8_SARS-Calu3
"Meta-analysis of host transcriptional responses to SARS-CoV-2 infection reveals their manifestation in human tumors." Fengju Chen, Yiqun Zhang, Richard Sucgang, Sasirekha Ramani, David Corry, Farrah Kheradmand, Chad J. Creighton
[truncated: 397 more rows]

[truncated: 1 more sheets: Terms with Genes_C8_SARS-Calu3]
